# Supplementary material for: Investigation of the Substrate Selection Mechanism of Poly (A) Polymerase Based on Molecular Dynamics Simulations and Markov State Model
Source: Int J Mol Sci. 2025 Sep 29;26(19):9512. doi: 10.3390/ijms26199512 (PMC12524461; doi:10.3390/ijms26199512)
Supplement: Supplementary file 1 [file ijms-26-09512-s001.zip]

Archive with 29 entries (25 files):
- density.in
- equil.in
- GaMD.in
- GaMD2.in
- heat.in
- min.in
- mmpbsa.in
- PAP_ATP/
- PAP_ATP/11_FINAL_DECOMP_MMPBSA.csv
- PAP_ATP/11_FINAL_RESULTS_MMPBSA.dat
- PAP_ATP/ATP.pdb
- PAP_ATP/MG.pdb
- PAP_ATP/PAP.pdb
- PAP_CTP/
- PAP_CTP/11_FINAL_DECOMP_MMPBSA.csv
- PAP_CTP/11_FINAL_RESULTS_MMPBSA.dat
- PAP_CTP/CTP2.pdb
- PAP_CTP/MG.pdb
- PAP_CTP/PAP.pdb
- PAP_GTP/
- PAP_GTP/GTP.pdb
- PAP_GTP/MG.pdb
- PAP_GTP/PAP.pdb
- PAP_UTP/
- PAP_UTP/11_FINAL_DECOMP_MMPBSA1.csv
- PAP_UTP/11_FINAL_RESULTS_MMPBSA.dat
- PAP_UTP/MG.pdb
- PAP_UTP/PAP.pdb
- PAP_UTP/UTPP.pdb
