# Supplementary material for: Investigation of the Substrate Selection Mechanism of Poly (A) Polymerase Based on Molecular Dynamics Simulations and Markov State Model
Source: Int J Mol Sci. 2025 Sep 29;26(19):9512. doi: 10.3390/ijms26199512 (PMC12524461; doi:10.3390/ijms26199512)
Supplement: Supplementary file 1 [file ijms-26-09512-s001.zip › GaMD.in]

production
 &cntrl
    imin=0, ntx=1,
    ntpr=5000, ntwr=50000,
    ntwx=50000, ntwe=50000,
    ntf=2, ntc=2,
    ntb=1, ntp=0, barostat=1, tautp=10.0, taup=5.0,
    nstlim=25000000, t=0.0, dt=0.002,
    tempi=300.0, temp0=300.0, cut=10.0,
    ntt=3, gamma_ln=5.0
    irest=0, iwrap=1, ioutfm=1, ig=-1,
    igamd=3, iE=1, irest_gamd=0,
    ntcmd=25000000, nteb=25000000, ntave=500000,
    ntcmdprep=2500000, ntebprep=2500000,
    sigma0P=6.0, sigma0D=6.0,
 &end
