# Supplementary material for: Investigation of the Substrate Selection Mechanism of Poly (A) Polymerase Based on Molecular Dynamics Simulations and Markov State Model
Source: Int J Mol Sci. 2025 Sep 29;26(19):9512. doi: 10.3390/ijms26199512 (PMC12524461; doi:10.3390/ijms26199512)
Supplement: Supplementary file 1 [file ijms-26-09512-s001.zip › min.in]

minimise ras-raf
 &cntrl
  imin=1,maxcyc=1000,ncyc=500,
  cut=8.0,ntb=1,
  ntc=2,ntf=2,
  ntpr=100,
  ntr=1, restraintmask=':1-570',
  restraint_wt=2.0
 /
