# Supplementary material for: Investigation of the Substrate Selection Mechanism of Poly (A) Polymerase Based on Molecular Dynamics Simulations and Markov State Model
Source: Int J Mol Sci. 2025 Sep 29;26(19):9512. doi: 10.3390/ijms26199512 (PMC12524461; doi:10.3390/ijms26199512)
Supplement: Supplementary file 1 [file ijms-26-09512-s001.zip › mmpbsa.in]

&general             
startframe=1, endframe=5000, interval=10,   
verbose = 1
ligand_mask = ':569,570'
receptor_mask = ':1-568'
/    
&pb              
inp=0, radiopt=0,           
istrng=0.15, 
/              
&decomp             
idecomp=1, print_res="1-568,569-570",
dec_verbose=1,
/
    '''
# start/end frame 起始结束帧 interval 步长(间隔10帧取一次) 一般帧数/步长为1000就够
# verbose =1, 输出能量信息。（=0：不输出，=2输出每步能量信息)
# &gb 采用 Generalized Born 方法，盐浓度 单位是摩尔浓度（Morality）
# &pb 离子强度,单位为摩尔浓度（Morality）
# idecomp=1 & 2 时输出结果为单个残基的结合自由能，其中=1将1-4非键相互作用能（1-4 EEL & 1-4 VDW）归为内部势能，而=2则将1-4非键相互作用各自归为静电势能和范德华势能上
# idecomp=3 & 4 时输出结果为残基对的结合自由能。
# print_res 为需要计算残基贡献度的残基,一般选择ligand 5A范围之内的残基以及其本身就行.
