# Supplementary material for: Investigation of the Substrate Selection Mechanism of Poly (A) Polymerase Based on Molecular Dynamics Simulations and Markov State Model
Source: Int J Mol Sci. 2025 Sep 29;26(19):9512. doi: 10.3390/ijms26199512 (PMC12524461; doi:10.3390/ijms26199512)
Supplement: Supplementary file 1 [file ijms-26-09512-s001.zip › PAP_ATP/11_FINAL_DECOMP_MMPBSA.csv]

| Run on Mon Nov 13 07:16:44 2023
idecomp = 1: Per-residue decomp adding 1-4 interactions to Internal.
Energy Decomposition Analysis (All units kcal/mol): Poisson Boltzmann solvent
DELTAS:
Total Energy Decomposition:
Residue	Location	Internal			van der Waals			Electrostatic			Polar Solvation			Non-Polar Solv.			TOTAL
		Avg.	Std. Dev.	Std. Err. of Mean	Avg.	Std. Dev.	Std. Err. of Mean	Avg.	Std. Dev.	Std. Err. of Mean	Avg.	Std. Dev.	Std. Err. of Mean	Avg.	Std. Dev.	Std. Err. of Mean
MET 1	R MET 1	0.0	0.0	0.0	-2.5999999999999802e-05	0.00015913516267625962	7.116740827092077e-06	-14.12215000000001	2.2250648375945734	0.0995079246241199	13.927472000000007	2.2135385565234253	0.09899245366406279	0.0	0.0	0.0	-0.19470399999999993	0.08513709170508489	0.0038074464891840656
SER 2	R SER 2	0.0	0.0	0.0	-1.1999999999999567e-05	0.00010888526071052565	4.869496893930448e-06	0.021947999999999915	0.19755155604550412	0.008834774167572135	-0.021742000000000015	0.1950496947857136	0.008722887530628838	0.0	0.0	0.0	0.0001939999999998978	0.003839839059127324	0.0001717228231773506
SER 3	R SER 3	0.0	0.0	0.0	-1.799999999999802e-05	0.00013295111883694738	5.945754788081342e-06	0.020719999999999957	0.17898731128211307	0.008004555902734396	-0.020313999999999954	0.1764740190622972	0.007892158057717804	0.0	0.0	0.0	0.00038800000000002477	0.0036793281995496606	0.00016454455931449904
GLN 4	R GLN 4	0.0	0.0	0.0	-3.200000000000536e-05	0.00017600000000002949	7.870959280800578e-06	0.009002000000000137	0.27376020528192196	0.012242928570893489	-0.008582000000000103	0.2706669822420163	0.012104595431157538	0.0	0.0	0.0	0.00038800000000003366	0.004804732666860971	0.00021487417713629962
LYS 5	R LYS 5	0.0	0.0	0.0	-4.000000000000625e-05	0.0001959591794226849	8.763560920084029e-06	-15.104415999999995	2.9938184164949337	0.13388762983146898	14.899466000000007	2.9849371050063933	0.13349044550711445	0.0	0.0	0.0	-0.20499000000000023	0.08160094300925695	0.0036493051119356958
VAL 6	R VAL 6	0.0	0.0	0.0	-4.199999999999893e-05	0.00020058913230780465	8.970618707759009e-06	-0.008223999999999876	0.17314518134790824	0.00774328790940903	0.008345999999999994	0.17148480481955253	0.00766903361369606	0.0	0.0	0.0	8.000000000006402e-05	0.0031307507086959503	0.00014001142810499573
PHE 7	R PHE 7	0.0	0.0	0.0	-6.79999999999925e-05	0.0002517459036409253	1.1258419071964416e-05	0.0822960000000005	0.2504599776091984	0.011200910711544857	-0.081236	0.24843769501426302	0.011110471484505053	0.0	0.0	0.0	0.0009920000000005836	0.004005488234909861	0.0001791308795266819
GLY 8	R GLY 8	0.0	0.0	0.0	-4.399999999999915e-05	0.00020509509989270438	9.172131704243936e-06	-0.07862999999999974	0.308122191833046	0.013779643326298427	0.07792199999999994	0.30525952878821	0.01365162114299983	0.0	0.0	0.0	-0.0007519999999998391	0.005074888767254126	0.0002269559252366067
ILE 9	R ILE 9	0.0	0.0	0.0	-0.0001360000000000021	0.00034278856457006215	1.5329970645764697e-05	-0.17819599999999985	0.24076887170894845	0.010767511280142694	0.17749400000000004	0.2386866606327216	0.010674391969943768	0.0	0.0	0.0	-0.0008379999999998851	0.004428516230070695	0.0001980492665979834
THR 10	R THR 10	0.0	0.0	0.0	-0.00010199999999999943	0.00030264831075028155	1.3534843922262198e-05	0.21304200000000006	0.27305313811783943	0.012211307566022558	-0.21109200000000006	0.2711247674706241	0.012125068208962782	0.0	0.0	0.0	0.0018479999999997574	0.00479091807485785	0.00021425636980029156
GLY 11	R GLY 11	0.0	0.0	0.0	-5.199999999999694e-05	0.00022202702538203363	9.929350431925968e-06	0.22047999999999998	0.1435534659978645	0.006419906167538594	-0.21758399999999978	0.14278687244981592	0.006385623061847606	0.0	0.0	0.0	0.0028440000000000912	0.004019410902109999	0.0001797535201324342
PRO 12	R PRO 12	0.0	0.0	0.0	-5.200000000000138e-05	0.0002220270253820526	9.929350431926816e-06	-0.3766960000000004	0.0531755543835658	0.002378083086857801	0.37102200000000024	0.05266928436954363	0.002355442003531334	0.0	0.0	0.0	-0.00572599999999999	0.003440192436477855	0.00015385008287290222
VAL 13	R VAL 13	0.0	0.0	0.0	-5.000000000000449e-05	0.00021794494717705326	9.74679434480984e-06	-0.40153199999999983	0.03629987570226602	0.0016233797929011947	0.39446599999999976	0.03600828854583372	0.0016103396188382247	0.0	0.0	0.0	-0.0071160000000000355	0.004216461075356964	0.00018856587177960068
SER 14	R SER 14	0.0	0.0	0.0	-5.999999999999961e-05	0.00023748684174075684	1.0620734437881335e-05	0.3161660000000003	0.11645676641569595	0.005208104922906213	-0.31132199999999965	0.11435680266604306	0.005114191689016029	0.0	0.0	0.0	0.004784000000000189	0.0045344618203268985	0.00020278729743256765
THR 15	R THR 15	0.0	0.0	0.0	-3.79999999999967e-05	0.00019119623427252342	8.550555537506748e-06	-0.051467999999999875	0.0833259921993131	0.0037264516570056257	0.04965599999999993	0.08203332044968073	0.003668641618910194	0.0	0.0	0.0	-0.0018499999999998238	0.002497098316046196	0.00011167363162359095
VAL 16	R VAL 16	0.0	0.0	0.0	-4.000000000000004e-05	0.00019595917942265444	8.763560920082665e-06	0.3772919999999997	0.0522275285266329	0.002335686081647212	-0.3714999999999996	0.051928855177062964	0.0023223290033930932	0.0	0.0	0.0	0.005752000000000065	0.004431534271558906	0.00019818423751651455
GLY 17	R GLY 17	0.0	0.0	0.0	-1.7999999999999794e-05	0.0001329511188369605	5.945754788081929e-06	-0.19363800000000025	0.07160002064245534	0.003202050266938366	0.19333399999999984	0.07072121636397428	0.00316274894482634	0.0	0.0	0.0	-0.000322000000000175	0.0023988155410536696	0.00010727829230557886
ALA 18	R ALA 18	0.0	0.0	0.0	-3.0000000000002023e-05	0.00017058722109233133	7.628892449104775e-06	-0.24287400000000023	0.056126233830536644	0.002510041483322567	0.2386060000000001	0.05570047364250989	0.002491000908871749	0.0	0.0	0.0	-0.004298000000000109	0.0035655568989994635	0.00015945655207612303
THR 19	R THR 19	0.0	0.0	0.0	-3.000000000000469e-05	0.00017058722109234648	7.628892449105453e-06	0.49491400000000013	0.09735127428030824	0.004353681339739923	-0.4894399999999997	0.09700291954369229	0.004338102442312777	0.0	0.0	0.0	0.005443999999999996	0.005195273236317834	0.0002323396823618401
ALA 20	R ALA 20	0.0	0.0	0.0	-1.600000000000179e-05	0.00012547509713087902	5.611416933360687e-06	0.28923600000000016	0.03765437961247027	0.0016839550492813143	-0.28609800000000024	0.037987318884067964	0.0016988445461547483	0.0	0.0	0.0	0.0031220000000001693	0.003989876689823557	0.00017843271000574632
ALA 21	R ALA 21	0.0	0.0	0.0	-2.399999999999647e-05	0.0001530490117576494	6.844559883585372e-06	0.2369679999999999	0.029948538795740734	0.0013393393714813194	-0.23304599999999995	0.030372946580798373	0.0013583194646326993	0.0	0.0	0.0	0.003897999999999909	0.003802577546875113	0.0001700564376905429
GLU 22	R GLU 22	0.0	0.0	0.0	-4.2000000000014025e-05	0.00020058913230787672	8.970618707762233e-06	17.84382600000001	0.5132530562240842	0.022953374467531477	-17.592258	0.5368927448158604	0.02401057348069423	0.0	0.0	0.0	0.251526	0.11814369777520979	0.005283546786771195
ASN 23	R ASN 23	0.0	0.0	0.0	-5.799999999999983e-05	0.00023374344910606518	1.0453324829928483e-05	0.7533639999999994	0.2084066301824408	0.00932022784099194	-0.7459120000000001	0.20719753921318587	0.009266155649027238	0.0	0.0	0.0	0.007393999999999948	0.006901214675692302	0.000308631702843343
LYS 24	R LYS 24	0.0	0.0	0.0	-5.999999999999872e-05	0.0002374868417407533	1.0620734437881176e-05	-15.643729999999985	0.5589819541814018	0.024998432954905746	15.406933999999994	0.5668477764306454	0.025350203219870526	0.0	0.0	0.0	-0.2368560000000006	0.09706477869958717	0.004340868867865011
LEU 25	R LEU 25	0.0	0.0	0.0	-0.00010400000000000631	0.00030526054445344117	1.3651666564929816e-05	0.3323639999999991	0.04930362566790017	0.002204925170612565	-0.3241140000000001	0.047776448214575745	0.0021366277186257963	0.0	0.0	0.0	0.008145999999999709	0.0033323691272125868	0.00014902807789137976
ASN 26	R ASN 26	0.0	0.0	0.0	-0.00017000000000002302	0.0003756327994199098	1.6798809481629236e-05	0.731776	0.1259070999745454	0.005630736687858911	-0.6967440000000003	0.12115221196494719	0.005418091631561706	0.0	0.0	0.0	0.034862000000000025	0.011690635397616837	0.0005228211089847306
ASP 27	R ASP 27	0.0	0.0	0.0	-9.599999999999298e-05	0.00029459124223233	1.3174520864151934e-05	19.907522000000032	0.5896485847647834	0.02636988636741205	-19.641913999999986	0.6150729961593691	0.027506900610736323	0.0	0.0	0.0	0.26551199999999947	0.12237953201414013	0.005472979052764582
SER 28	R SER 28	0.0	0.0	0.0	-9.200000000000763e-05	0.00028902595039202603	1.2925633446761044e-05	0.4201460000000004	0.14752399358748278	0.006597473559477091	-0.41357000000000027	0.14435167162177134	0.00645560300824016	0.0	0.0	0.0	0.006484000000000307	0.00571994265705487	0.0002558036121715091
LEU 29	R LEU 29	0.0	0.0	0.0	-0.00038600000000002413	0.0004868305660083686	2.1771724782388212e-05	0.2677199999999998	0.08312177572694163	0.0037173188187186695	-0.257608	0.0796482663715914	0.003561978757937778	0.0	0.0	0.0	0.00972599999999985	0.004732327545721717	0.00021163612168057004
ILE 30	R ILE 30	0.0	0.0	0.0	-0.00036400000000000787	0.00048114862568650134	2.1517620686312366e-05	0.515804	0.083408618163831	0.0037301468024729958	-0.49495600000000034	0.07895133984930029	0.003530811256354469	0.0	0.0	0.0	0.020484000000000408	0.006711612622909523	0.0003001524412694271
GLN 31	R GLN 31	0.0	0.0	0.0	-0.00022599999999999376	0.0004182391660282305	1.870422412183888e-05	0.41975199999999996	0.290365560106567	0.012985542614461698	-0.41169400000000006	0.2858675923640172	0.012784387381802846	0.0	0.0	0.0	0.007832000000000847	0.007191368159119519	0.00032160776110037534
GLU 32	R GLU 32	0.0	0.0	0.0	-0.0003380000000000276	0.00047302854036520436	2.1154479431082e-05	22.91584200000003	0.9997717304639279	0.0447111510259988	-22.51970399999999	0.9978273459793032	0.044624195508358465	0.0	0.0	0.0	0.3958000000000002	0.13662071585231708	0.006109864155609282
LEU 33	R LEU 33	0.0	0.0	0.0	-0.0010660000000000025	0.0005307014226474543	2.3733689135911084e-05	0.3991459999999996	0.10455356849003479	0.004675777728677956	-0.3853119999999998	0.10112061439686841	0.004522251354358833	0.0	0.0	0.0	0.012767999999999885	0.005926396544275445	0.0002650365106923947
LYS 34	R LYS 34	0.0	0.0	0.0	-0.0004940000000000211	0.0004999639987039264	2.2359069748091922e-05	-23.00018599999997	0.8631234392627859	0.0386000536633	22.683619999999987	0.8758337419856287	0.03916847568135755	0.0	0.0	0.0	-0.3170599999999996	0.1244777104545217	0.005566812445196935
LYS 35	R LYS 35	0.0	0.0	0.0	-0.0003740000000000077	0.0004838636171484781	2.1639038795658598e-05	-21.216161999999997	1.1247341195838954	0.050299638960059345	20.844490000000018	1.1172662502283723	0.049965665689538606	0.0	0.0	0.0	-0.3720459999999997	0.12070905468936588	0.005398273035703237
GLU 36	R GLU 36	0.0	0.0	0.0	-0.0008879999999999599	0.0005054265525276413	2.260336258170348e-05	27.425905999999994	1.506014830326815	0.0673510307146714	-26.842338000000016	1.4688369057712605	0.06568838338329983	0.0	0.0	0.0	0.5826799999999996	0.15661360605004918	0.007003973386585646
GLY 37	R GLY 37	0.0	0.0	0.0	-0.0009379999999999919	0.0005640531889813152	2.5225225469755123e-05	1.1050799999999996	0.24387847301473867	0.010906576878196074	-1.0662259999999992	0.22305459180209727	0.009975304599259136	0.0	0.0	0.0	0.037916000000000255	0.024539375379173355	0.001097434229464326
SER 38	R SER 38	0.0	0.0	0.0	-0.0022360000000000045	0.0009079118899981373	4.0603054072322924e-05	0.27179200000000014	0.8697210936478421	0.03889510973724071	-0.260424	0.8246077687143136	0.036877580512392594	0.0	0.0	0.0	0.009132000000000145	0.05062918699722521	0.0022642060754268804
PHE 39	R PHE 39	0.0	0.0	0.0	-0.0017940000000000271	0.0006896114848231256	3.0840363162581465e-05	0.15071400000000024	0.3872123296125783	0.017316661814795596	-0.1412420000000002	0.3777463691896984	0.016893331195237955	0.0	0.0	0.0	0.00767800000000031	0.013944544309514757	0.0006236189798266572
GLU 40	R GLU 40	0.0	0.0	0.0	-0.003285999999999988	0.0008741876228819102	3.9094858997058036e-05	36.250550000000004	1.668489238652554	0.0746171071470796	-35.651249999999955	1.6495340346604996	0.07376940465400743	0.0	0.0	0.0	0.5960139999999995	0.15961014317392216	0.007137982600707279
THR 41	R THR 41	0.0	0.0	0.0	-0.0008120000000000198	0.00041551895263635617	1.8582572480688156e-05	1.2131379999999994	0.3492454480104218	0.015618731251673436	-1.1856919999999997	0.34264035538155824	0.015323342529357001	0.0	0.0	0.0	0.02663399999999985	0.012454719747951022	0.0005569919999425506
GLU 42	R GLU 42	0.0	0.0	0.0	-0.0008680000000000092	0.000417822929002243	1.8685609436141673e-05	29.487347999999976	2.2592748188074654	0.10103784149414026	-29.121952000000004	2.2418061490004764	0.10025661883084175	0.0	0.0	0.0	0.3645280000000001	0.1363065560272127	0.006095814501114625
GLN 43	R GLN 43	0.0	0.0	0.0	-0.0006040000000000036	0.0004931368978285865	2.2053752515161753e-05	0.32933999999999974	0.5059386330376447	0.02262626351830989	-0.3263199999999999	0.49882188965601726	0.022307993078715074	0.0	0.0	0.0	0.0024160000000000965	0.009295963855351218	0.0004157281419389269
GLU 44	R GLU 44	0.0	0.0	0.0	-0.002034000000000015	0.0009658384958159602	4.3193610638612664e-05	31.947791999999986	3.1022523483328714	0.13873694268461312	-31.435725999999992	3.001011475306881	0.13420931320086235	0.0	0.0	0.0	0.5100320000000005	0.1643919431602398	0.007351831197191556
THR 45	R THR 45	0.0	0.0	0.0	-0.002657999999999988	0.0006906779278361066	3.088805594400457e-05	1.466293999999999	0.2626021849947211	0.011743926733763432	-1.4152240000000003	0.25162215686222417	0.011252884947780968	0.0	0.0	0.0	0.048411999999999906	0.02034969916239525	0.0009100662129757261
ALA 46	R ALA 46	0.0	0.0	0.0	-0.000714000000000028	0.0004518893669915414	2.020910685804872e-05	0.3604659999999999	0.1411256916510952	0.006311332798070468	-0.35288200000000025	0.13710261877878127	0.006131415509651882	0.0	0.0	0.0	0.006869999999999711	0.006082524147095628	0.00027201874935379506
ASN 47	R ASN 47	0.0	0.0	0.0	-0.0014420000000000233	0.0005644785204062143	2.5244246869335945e-05	-0.8056079999999997	0.45501870547923706	0.0203490551297106	0.7868740000000001	0.4413392959209497	0.019737293336422785	0.0	0.0	0.0	-0.020175999999999833	0.018438031999104362	0.0008245738584262739
ARG 48	R ARG 48	0.0	0.0	0.0	-0.014524000000000004	0.006041640836726434	0.00027019039213118024	-45.329439999999956	3.7147485430921288	0.16612860523344614	44.25499799999999	3.4514915769847176	0.15435539579811552	0.0	0.0	0.0	-1.0889659999999994	0.38043324361049025	0.017013491872275875
VAL 49	R VAL 49	0.0	0.0	0.0	-0.002003999999999988	0.0005726988737548061	2.5611872247066332e-05	0.3471020000000001	0.1823821690736242	0.00815637855864967	-0.32336199999999976	0.17745532101348785	0.007936043215104114	0.0	0.0	0.0	0.021736000000000325	0.00943346723108723	0.0004218774798445553
GLN 50	R GLN 50	0.0	0.0	0.0	-0.0009559999999999747	0.00037156964353936864	1.6617099626587877e-05	-0.049371999999999874	0.3745336748758382	0.016749655137703587	0.044096	0.36740717301653186	0.016430948285719834	0.0	0.0	0.0	-0.0062320000000000274	0.010317469457187877	0.00046141126124099894
VAL 51	R VAL 51	0.0	0.0	0.0	-0.002604000000000056	0.0007662793224406044	3.4269053094593426e-05	-0.7893520000000002	0.1706733491087563	0.007632744211094645	0.7597879999999996	0.15895669553686603	0.0071087595339833975	0.0	0.0	0.0	-0.032168000000000044	0.01591866125024328	0.0007119041733267154
LEU 52	R LEU 52	0.0	0.0	0.0	-0.008949999999999948	0.002451836046720956	0.00010964944140304815	-0.737776	0.1738234213907878	0.00777361972622785	0.7133359999999999	0.16541957291687193	0.007397788197022175	0.0	0.0	0.0	-0.033389999999999746	0.0182420914371137	0.0008158111301030613
LYS 53	R LYS 53	0.0	0.0	0.0	-0.000967999999999992	0.0003506793407088676	1.5682856882596745e-05	-25.34010600000002	1.184042632155904	0.0529519962751676	25.00587	1.174100899028589	0.05250738845343084	0.0	0.0	0.0	-0.3352040000000003	0.10475733093201507	0.004684890262108542
ILE 54	R ILE 54	0.0	0.0	0.0	-0.0008399999999999839	0.0003720215047547517	1.663730747446772e-05	-0.5442040000000001	0.11046137055097474	0.004939982668795458	0.5190719999999995	0.10365463239045451	0.004635576084156156	0.0	0.0	0.0	-0.025971999999999162	0.010853166173979014	0.0004853683467223677
LEU 55	R LEU 55	0.0	0.0	0.0	-0.003330000000000007	0.0006760917097553542	3.0235740440740592e-05	-0.8635699999999998	0.1552530486013074	0.006943127407732039	0.8286039999999995	0.14562852462344664	0.006512705610420572	0.0	0.0	0.0	-0.03829600000000021	0.013866952945762765	0.0006201489885503299
GLN 56	R GLN 56	0.0	0.0	0.0	-0.0012980000000000036	0.00046604291647874344	2.0842072833574544e-05	0.9766420000000007	0.24927768018015214	0.011148036763125443	-0.9371240000000004	0.23814777896087763	0.010650292448942332	0.0	0.0	0.0	0.03822000000000005	0.01960284673204256	0.0008766659569071352
GLU 57	R GLU 57	0.0	0.0	0.0	-0.00045399999999997043	0.0004978795034945374	2.2265848288352595e-05	22.817794	0.6028608956996981	0.02696075887521871	-22.514493999999996	0.5992351040820157	0.026798608544630977	0.0	0.0	0.0	0.3028460000000001	0.08988302556100253	0.004019691103555057
LEU 58	R LEU 58	0.0	0.0	0.0	-0.0007399999999999558	0.00043863424398919823	1.9616319736381516e-05	-0.6595280000000001	0.09564714954456059	0.004277470564714511	0.6315200000000005	0.09108390417630946	0.004073396027886099	0.0	0.0	0.0	-0.02874799999999981	0.008979337169301655	0.0004015681660689807
ALA 59	R ALA 59	0.0	0.0	0.0	-0.0006539999999999875	0.00047569317842490746	2.1273645667820588e-05	-0.5935360000000003	0.08408070351751411	0.0037602033732233443	0.5712660000000003	0.07968620485378665	0.0035636754184408125	0.0	0.0	0.0	-0.022924000000000264	0.008180844944135549	0.0003658585081694511
GLN 60	R GLN 60	0.0	0.0	0.0	-0.0004199999999999893	0.0004935585071701086	2.2072607458113604e-05	-0.12078200000000018	0.5993110465159139	0.02680200479352244	0.11614399999999993	0.5866632895145222	0.026236379905162224	0.0	0.0	0.0	-0.0050579999999999644	0.01485027393686729	0.0006641244401465736
ARG 61	R ARG 61	0.0	0.0	0.0	-0.0002960000000000331	0.0004564909637660381	2.0414896521905092e-05	-21.612707999999973	0.7631823758035893	0.034130553430532326	21.312507999999994	0.7559877498584398	0.03380879997681156	0.0	0.0	0.0	-0.30049600000000015	0.08944431778486454	0.00400007149536101
PHE 62	R PHE 62	0.0	0.0	0.0	-0.0009600000000000363	0.0003555277766926353	1.5899685531481958e-05	-0.711461999999999	0.0721136641421176	0.00322502110256728	0.6844259999999993	0.06876013760894492	0.0030750468367168136	0.0	0.0	0.0	-0.02799600000000033	0.007208604858084651	0.00032237860971225004
VAL 63	R VAL 63	0.0	0.0	0.0	-0.00037999999999997416	0.00048538644398042976	2.170714168194269e-05	-0.4618900000000006	0.051031028796208716	0.002282176987001439	0.4493340000000005	0.04923164067954169	0.002201705904065983	0.0	0.0	0.0	-0.012935999999999982	0.0053553621726267035	0.00023949907724248544
TYR 64	R TYR 64	0.0	0.0	0.0	-0.0001740000000000066	0.000379109482867431	1.6954291492127352e-05	-0.28219400000000056	0.057845210380806415	0.0025869164516851926	0.27832000000000007	0.056777791432918515	0.0025391800251262195	0.0	0.0	0.0	-0.004048000000000151	0.0038835159327599163	0.0001736761123470935
GLU 65	R GLU 65	0.0	0.0	0.0	-0.0001599999999999895	0.000366606055596443	1.6395121225534275e-05	18.959831999999995	0.42097289197284044	0.018826480062718934	-18.718566000000003	0.43008807196217197	0.019234123304384756	0.0	0.0	0.0	0.24110600000000074	0.08457760202322867	0.003782425349957261
VAL 66	R VAL 66	0.0	0.0	0.0	-0.00023200000000001353	0.0004221089906647579	1.8877287940804456e-05	-0.5281420000000003	0.0372004010193353	0.0016636525093897238	0.5155019999999995	0.036338932235283485	0.001625126454157045	0.0	0.0	0.0	-0.012871999999999634	0.003607716175089044	0.0001613419722204927
SER 67	R SER 67	0.0	0.0	0.0	-6.599999999999717e-05	0.0002482820976228345	1.1103512957617938e-05	-0.298294	0.0494930254076293	0.002213395384471667	0.29192999999999997	0.04893719546520811	0.0021885379137679957	0.0	0.0	0.0	-0.006430000000000146	0.0034815370168936118	0.000155699068719119
LYS 68	R LYS 68	0.0	0.0	0.0	-7.199999999999918e-05	0.00025848791074245325	1.1559930795640471e-05	-17.060252	0.5260971511955053	0.02352777985684269	16.836120000000008	0.519937059267379	0.023252292170863928	0.0	0.0	0.0	-0.22420399999999943	0.07785061582286941	0.0034815853814031345
LYS 69	R LYS 69	0.0	0.0	0.0	-0.00011199999999999654	0.00031536645351082273	1.4103616557464536e-05	-19.37368	0.7895170660600745	0.03530827658213037	19.11457999999997	0.787505390204569	0.03521831170289826	0.0	0.0	0.0	-0.2592120000000006	0.08216541277204312	0.0036745489671523566
LYS 70	R LYS 70	0.0	0.0	0.0	-7.799999999999585e-05	0.0002681715868618306	1.1992997957140854e-05	-20.568799999999978	1.112007676232741	0.04973049511115973	20.296426000000007	1.1053837471771286	0.04943426399823001	0.0	0.0	0.0	-0.2724520000000009	0.0880097250080915	0.003935914555983116
ASN 71	R ASN 71	0.0	0.0	0.0	-4.00000000000027e-05	0.00019595917942266753	8.763560920083251e-06	-0.10177200000000014	0.167661062909669	0.007498030676917771	0.10057800000000003	0.16583852361860915	0.007416524241988289	0.0	0.0	0.0	-0.0012340000000003785	0.0028473222508175592	0.00012733612213351535
MET 72	R MET 72	0.0	0.0	0.0	-7.39999999999874e-05	0.00026177089219387383	1.1706750189525419e-05	0.039208000000000284	0.1015566282228788	0.004541750485440613	-0.03870799999999996	0.10019576206606758	0.0044808907007424376	0.0	0.0	0.0	0.00042600000000034434	0.003265045788346675	0.00014601728664785112
SER 73	R SER 73	0.0	0.0	0.0	-3.200000000000181e-05	0.00017600000000000992	7.870959280799703e-06	0.4327919999999997	0.11110526871395483	0.0049687786700556725	-0.42802599999999985	0.10993782481020858	0.004916568991481786	0.0	0.0	0.0	0.004733999999999975	0.0032439549935224135	0.00014507407762932013
ASP 74	R ASP 74	0.0	0.0	0.0	-3.7999999999995814e-05	0.00019119623427251895	8.550555537506548e-06	16.385026000000003	0.4223748824492739	0.018889178982901187	-16.16676	0.4234604472675778	0.01893772691745538	0.0	0.0	0.0	0.2182279999999999	0.07270298491808908	0.003251376328879783
GLY 75	R GLY 75	0.0	0.0	0.0	-1.5999999999999125e-05	0.00012547509713085813	5.6114169333597515e-06	0.3642880000000001	0.03898062410993684	0.0017432665063037201	-0.36057799999999995	0.03873179463954865	0.0017321385140918548	0.0	0.0	0.0	0.0036940000000003134	0.002797921371304038	0.00012512684763870516
MET 76	R MET 76	0.0	0.0	0.0	-4.59999999999976e-05	0.00020948508300114215	9.36845771725479e-06	0.334808	0.1105716561149377	0.00494491478915462	-0.3316120000000001	0.1099469574658609	0.004916977416258859	0.0	0.0	0.0	0.0031499999999999857	0.0033501492504067905	0.00014982322917359096
ALA 77	R ALA 77	0.0	0.0	0.0	-4.7999999999998266e-05	0.0002137662274541905	9.559916317625034e-06	0.45340800000000003	0.02534358964313117	0.0011333997847180186	-0.4475679999999998	0.02553040101525945	0.0011417542432589954	0.0	0.0	0.0	0.0057919999999998415	0.006897589144041343	0.00030846956413882064
ARG 78	R ARG 78	0.0	0.0	0.0	-0.0001299999999999919	0.0003363034344159838	1.503994680841564e-05	-17.93862800000001	1.591459032968127	0.07117221162245621	17.699725999999988	1.5764922210160883	0.07050287544383192	0.0	0.0	0.0	-0.23903199999999974	0.07796903857301435	0.0034868814077912654
ASP 79	R ASP 79	0.0	0.0	0.0	-8.39999999999943e-05	0.0002773878151613542	1.2405160216618695e-05	18.437763999999998	0.4370538643052665	0.019545643008310895	-18.20746399999999	0.4424935261723475	0.019788912082499027	0.0	0.0	0.0	0.23021600000000034	0.07979243914056038	0.003568426360176158
ALA 80	R ALA 80	0.0	0.0	0.0	-0.00012200000000000522	0.00032728580781941826	1.4636666287103027e-05	0.3921719999999999	0.07278512496382827	0.0032550497433987387	-0.3837140000000004	0.07067738113427446	0.0031607885737579776	0.0	0.0	0.0	0.008335999999999868	0.005694831340786218	0.0002546805999678851
GLY 81	R GLY 81	0.0	0.0	0.0	-0.0001799999999999864	0.0003841874542459415	1.7181385275930307e-05	0.020769999999999754	0.09501343641822457	0.004249130052140085	-0.014641999999999999	0.09151536393415043	0.004092691494847859	0.0	0.0	0.0	0.005947999999999782	0.008185431937289826	0.0003660636447395569
GLY 82	R GLY 82	0.0	0.0	0.0	-0.0003719999999999972	0.00048333839077813385	2.1615549958305295e-05	-0.6146939999999996	0.10560320243250294	0.004722718785614954	0.5765759999999989	0.09926213892517657	0.004439137804574454	0.0	0.0	0.0	-0.038489999999999754	0.01350044073354634	0.0006037580641283348
LYS 83	R LYS 83	0.0	0.0	0.0	-0.002074000000000005	0.00046959982964224993	2.100114282604783e-05	-30.876077999999985	1.39211904660378	0.062257456419565	30.52375999999998	1.3698424545915941	0.061261216938639465	0.0	0.0	0.0	-0.354391999999999	0.12708711317832386	0.00568350848261883
ILE 84	R ILE 84	0.0	0.0	0.0	-0.005970000000000011	0.0010455142275454913	4.675681768469803e-05	-1.2526559999999995	0.17828227523789097	0.007973025732305034	1.1093060000000006	0.17346695467436932	0.007757678050035293	0.0	0.0	0.0	-0.1493199999999994	0.034548308207494716	0.0015450473131914419
PHE 85	R PHE 85	0.0	0.0	0.0	-0.015372000000000025	0.0031083140124511547	0.00013900802854511818	1.1513019999999996	0.36657853564550275	0.016393890495913478	-0.8753299999999999	0.3379495244855373	0.01511356219426782	0.0	0.0	0.0	0.26060000000000005	0.07080177963865017	0.0031663518439996453
THR 86	R THR 86	0.0	0.0	0.0	-0.06887000000000004	0.02638736629525562	0.001180078895667567	-4.438407999999997	1.1141858307912624	0.04982790514432682	3.978606000000001	1.2200632290024933	0.054562886337949354	0.0	0.0	0.0	-0.5286720000000007	0.30167442784564963	0.01349129055472456
TYR 87	R TYR 87	0.0	0.0	0.0	-0.683844	0.4085859954330297	0.01827252120885346	-1.5106440000000005	3.5695647333062883	0.15963578787517535	2.085804000000001	3.1554988533643917	0.14111819878090842	0.0	0.0	0.0	-0.10868400000000018	0.7567714319026585	0.03384384730328395
GLY 88	R GLY 88	0.0	0.0	0.0	-0.5853099999999999	0.3202719624007078	0.014322997584304787	-11.42526799999998	1.558506546722357	0.06969853163699284	10.165226	1.3429368112178468	0.06005795998739815	0.0	0.0	0.0	-1.8453519999999983	0.5960665701882661	0.026656907401122254
SER 89	R SER 89	0.0	0.0	0.0	0.2608199999999999	0.8386045001071722	0.03750353336953734	-20.11431000000001	2.775452724493718	0.12412201920609897	16.582862	1.959490787668132	0.087631092050211	0.0	0.0	0.0	-3.2706280000000003	1.141389492511649	0.05104448988120069
TYR 90	R TYR 90	0.0	0.0	0.0	-0.17765000000000006	0.04712612332878632	0.0021075443055840973	-5.070192000000004	0.7693619064757065	0.034406910443570304	4.614202	0.9620629694547067	0.04302476396672056	0.0	0.0	0.0	-0.6336399999999995	0.3929281898769802	0.01757228285681745
ARG 91	R ARG 91	0.0	0.0	0.0	-0.058571999999999944	0.0143245529075081	0.0006406134809696074	-45.96991799999997	1.522574930595624	0.06809162091297678	45.04670799999999	1.628925881289648	0.07284778001744811	0.0	0.0	0.0	-0.9817820000000013	0.4153755872412316	0.018576160985305762
LEU 92	R LEU 92	0.0	0.0	0.0	-0.062992	0.023656287451753646	0.0010579413367479285	-3.3667659999999984	0.3407994413786721	0.015241014352333307	3.0960679999999985	0.29496608512844663	0.013191284348083929	0.0	0.0	0.0	-0.33368999999999993	0.1116288040785179	0.004992191883331436
GLY 93	R GLY 93	0.0	0.0	0.0	-0.008756000000000012	0.001239541850846539	5.543399678897533e-05	-2.367635999999998	0.2840450448502989	0.012702880579144898	2.214925999999999	0.266049267099169	0.011898084931954801	0.0	0.0	0.0	-0.16146599999999975	0.059440161877302715	0.0026582448510248076
VAL 94	R VAL 94	0.0	0.0	0.0	-0.043846	0.011630403432383503	0.0005201274536111278	-0.5213700000000003	0.6905182119973373	0.03088091323455314	0.4171499999999999	0.6472663002968716	0.028946628940171942	0.0	0.0	0.0	-0.14806600000000025	0.088668538072983	0.0039653775719343635
HIE 95	R HIE 95	0.0	0.0	0.0	-0.05293200000000004	0.01632223563118712	0.0007299525683220718	-0.9433299999999997	0.6473423306875596	0.02895002912261063	0.9110479999999992	0.5930760336550452	0.026523166541572683	0.0	0.0	0.0	-0.08521400000000069	0.09020306094584658	0.004034003521069389
GLY 96	R GLY 96	0.0	0.0	0.0	-0.013930000000000027	0.004672162240333654	0.00020894544742587517	1.2284440000000003	0.7394250461432837	0.03306809334884602	-1.191128000000001	0.7145858406209827	0.03195725030774696	0.0	0.0	0.0	0.023386000000000413	0.0675589594650476	0.003021328517059985
PRO 97	R PRO 97	0.0	0.0	0.0	-0.009879999999999991	0.0039183670068027275	0.0001752346997600656	1.628936000000001	0.8324965032382998	0.03723037544543424	-1.5359320000000007	0.7722028123336497	0.03453395961589108	0.0	0.0	0.0	0.08312400000000023	0.0655295095663015	0.0029305687584494583
GLY 98	R GLY 98	0.0	0.0	0.0	-0.02566799999999999	0.02216821544464058	0.0009913927334815411	1.4202640000000002	1.233517337658454	0.05516457236857729	-1.3655679999999994	1.1559762166134733	0.051696828014414956	0.0	0.0	0.0	0.029027999999999925	0.07010788269517206	0.0031353198292997176
SER 99	R SER 99	0.0	0.0	0.0	-0.1530120000000001	0.07343783667837712	0.003284239898667572	-7.346089999999997	2.537405034656481	0.11347620287884201	6.659721999999998	2.263049692056275	0.10120665895795593	0.0	0.0	0.0	-0.8393799999999991	0.42191843714158916	0.018868766128181308
AP1 100	R AP1 100	-125.34271600000012	3.1909333598991028	0.1427028780881239	-1.8686139999999989	0.3282039442237182	0.014677726595355664	190.67213399999991	6.412682614636763	0.2867838848891778	-101.26164800000005	3.675901942119861	0.1643913324240701	0.0	0.0	0.0	-37.80084400000002	2.8903906814932383	0.12926220090701648
ILE 101	R ILE 101	0.0	0.0	0.0	-0.48668599999999984	0.3290520740004535	0.014715656112046104	-4.288469999999998	2.0478805837011174	0.09158400389915292	3.3106380000000044	1.419699841148115	0.06349090704905676	0.0	0.0	0.0	-1.4645180000000004	1.05551100310513	0.047203887078841246
AP2 102	R AP2 102	-157.29996999999995	3.33203887688881	0.14901330864790863	-2.7828220000000017	0.423012990717762	0.018917716052208065	209.34895399999996	5.606608906628578	0.25073517276954543	-104.4893679999999	4.342955928005501	0.19422289356611963	0.0	0.0	0.0	-55.22320600000001	3.10896745553322	0.1390372514081367
THR 103	R THR 103	0.0	0.0	0.0	-0.10919199999999996	0.02027577707512125	0.0009067603167320595	0.10967799999999998	0.9869370508375901	0.044137166703720344	-0.07419800000000003	0.876413239742532	0.03919439160890244	0.0	0.0	0.0	-0.07371199999999979	0.13773842258425945	0.006159849520239927
LEU 104	R LEU 104	0.0	0.0	0.0	-0.03458400000000002	0.007451103542429089	0.00033322348056521865	-0.009735999999999904	0.42048120327072874	0.018804491075485128	0.025355999999999965	0.3837445104024291	0.01716157622504413	0.0	0.0	0.0	-0.01896399999999981	0.04875730410923019	0.0021804929277573705
VAL 105	R VAL 105	0.0	0.0	0.0	-0.007097999999999986	0.0013741892155012898	6.145560999615984e-05	0.2567600000000003	0.2896557308254058	0.012953798083959772	-0.23908400000000002	0.27092403537523224	0.01211609119675154	0.0	0.0	0.0	0.010578000000000316	0.021234404065101298	0.0009496314190252874
VAL 106	R VAL 106	0.0	0.0	0.0	-0.002948000000000011	0.0006673050277047118	2.984278807350232e-05	-0.17026400000000014	0.13826533297974566	0.006183413669487097	0.17193999999999984	0.13122227097562392	0.005868438361267854	0.0	0.0	0.0	-0.0012720000000000517	0.012031043844986808	0.0005380446375534189
VAL 107	R VAL 107	0.0	0.0	0.0	-0.0012900000000000435	0.00046249324319392736	2.068332661831927e-05	0.39527199999999996	0.08177355327977391	0.003657024477905507	-0.38453599999999977	0.07815380159659696	0.0034951442614004477	0.0	0.0	0.0	0.009446000000000107	0.0060517009179237935	0.0002706402926395095
PRO 108	R PRO 108	0.0	0.0	0.0	-0.0004140000000000157	0.0004925484747717904	2.2027437436071274e-05	0.5927819999999998	0.0840131565649077	0.0037571825816693264	-0.5690499999999998	0.0814226473408972	0.0036413314872447726	0.0	0.0	0.0	0.023317999999999957	0.005948855015883353	0.00026604088407611537
LYS 109	R LYS 109	0.0	0.0	0.0	-0.0003780000000000117	0.0004848876158451705	2.168483340955211e-05	-19.95853799999999	0.9734962560568202	0.043536076087691826	19.715504	0.9707539863344595	0.04341343805745507	0.0	0.0	0.0	-0.2434120000000003	0.0881151874309981	0.003940630978916936
HIE 110	R HIE 110	0.0	0.0	0.0	-0.0002560000000000109	0.0004364218143035659	1.951737687293127e-05	0.06129599999999977	0.10579529471578589	0.004731309413682431	-0.06478999999999997	0.10349928453858996	0.004628628717017602	0.0	0.0	0.0	-0.0037500000000003355	0.004914010581998524	0.00021976123407004006
VAL 111	R VAL 111	0.0	0.0	0.0	-0.0005359999999999907	0.0004987023160162681	2.2302645582979152e-05	0.22458000000000028	0.18576918904920722	0.008307850696780738	-0.22014199999999987	0.1772407228488987	0.007926446093426753	0.0	0.0	0.0	0.0039020000000004524	0.010993652532257231	0.0004916510876627973
THR 112	R THR 112	0.0	0.0	0.0	-0.0006299999999999995	0.0004910193478876349	2.195905280288739e-05	0.22300599999999934	0.20564165425321815	0.009196574358314091	-0.20519000000000004	0.199249647176601	0.008910715111594577	0.0	0.0	0.0	0.01718599999999972	0.010730862220716546	0.00047989874765413097
ARG 113	R ARG 113	0.0	0.0	0.0	-0.005253999999999975	0.0024934883196036646	0.0001115121876747103	-32.16751000000002	2.635798943375321	0.11787651224818672	31.577799999999975	2.5613335276767955	0.11454631761869306	0.0	0.0	0.0	-0.5949639999999985	0.16084252765982227	0.0071930965104050545
GLU 114	R GLU 114	0.0	0.0	0.0	-0.0007719999999999958	0.0004858147795199367	2.172629742961302e-05	23.947512000000007	1.3858045655342752	0.06197506424128403	-23.580476000000026	1.3641116748355584	0.06100492867666795	0.0	0.0	0.0	0.36626399999999953	0.09469687589355917	0.0042349730350971886
ASP 115	R ASP 115	0.0	0.0	0.0	-0.0005800000000000143	0.0004935585071701338	2.207260745811473e-05	23.070801999999993	0.5600037310553502	0.02504412820586546	-22.75219399999997	0.5633111754306724	0.025192041614965858	0.0	0.0	0.0	0.31802800000000014	0.09493355158214728	0.00424555749366328
PHE 116	R PHE 116	0.0	0.0	0.0	-0.005631999999999951	0.0022200396392857494	9.928319092374096e-05	-0.3750300000000004	0.19331369610040433	0.008645251309244801	0.35508400000000023	0.18343766500912487	0.008203581771884755	0.0	0.0	0.0	-0.02557799999999982	0.013895319931545117	0.0006214175987208521
PHE 117	R PHE 117	0.0	0.0	0.0	-0.005632000000000022	0.0029550932303397588	0.00013215578685778288	-0.31352600000000036	0.1172827750524339	0.005245045152141173	0.29590199999999994	0.1124397811986488	0.00502845988270763	0.0	0.0	0.0	-0.023255999999999923	0.011358101249768368	0.0005079497297961477
THR 118	R THR 118	0.0	0.0	0.0	-0.0005240000000000045	0.0005034123558277086	2.2513284966881377e-05	-0.21992199999999978	0.23607684324388994	0.010557677388137997	0.2106560000000002	0.22784847961748583	0.010189693779893472	0.0	0.0	0.0	-0.009790000000000227	0.009450814779689978	0.00042265328580292976
VAL 119	R VAL 119	0.0	0.0	0.0	-0.0004020000000000108	0.0004903019477832125	2.192696969487631e-05	-0.14598199999999983	0.10853567927644862	0.004853863136925086	0.13715999999999984	0.10435668833381045	0.004666972980423189	0.0	0.0	0.0	-0.009223999999999915	0.006716682514456102	0.0003003791737121611
PHE 120	R PHE 120	0.0	0.0	0.0	-0.002294000000000043	0.0006629962292502	2.965009274858963e-05	-0.43736400000000025	0.1265775473928914	0.005660720007914129	0.4146739999999999	0.12008938222840483	0.005370560440773367	0.0	0.0	0.0	-0.024984000000000107	0.00996091080172882	0.00044546547340955145
ASP 121	R ASP 121	0.0	0.0	0.0	-0.0010059999999999895	0.0005118241885647537	2.2889473563189192e-05	26.987559999999974	0.7169033005932334	0.0320608902684087	-26.524036000000056	0.7027470175675555	0.03142780204532586	0.0	0.0	0.0	0.4625179999999996	0.10802006145156406	0.0048308040067880365
SER 122	R SER 122	0.0	0.0	0.0	-0.00031800000000001114	0.00046569947390996127	2.0826713614971264e-05	-0.1720540000000001	0.17525334542883894	0.007837567873262717	0.17093200000000008	0.17037784884191956	0.007619529037414319	0.0	0.0	0.0	-0.0014399999999998095	0.007291255036000095	0.0003260748380356778
LEU 123	R LEU 123	0.0	0.0	0.0	-0.0004459999999999802	0.0004970754469896663	2.2229889788299742e-05	-0.336062	0.09084473653437541	0.004062700125778441	0.32165200000000005	0.08824023399787666	0.003946223231394805	0.0	0.0	0.0	-0.014855999999999989	0.006237248111146568	0.0002789382153811178
LEU 124	R LEU 124	0.0	0.0	0.0	-0.0015579999999999785	0.0005680105632819911	2.540220462872956e-05	-0.4550679999999995	0.12753876028878555	0.0057037067554355034	0.4282660000000003	0.12425698871290754	0.005556941468829707	0.0	0.0	0.0	-0.028359999999999636	0.009065671514013645	0.0004054291553403589
ARG 125	R ARG 125	0.0	0.0	0.0	-0.0008040000000000002	0.0004833052865425718	2.1614069491884096e-05	-25.508081999999995	1.310552667875766	0.05860969706927835	25.082698000000008	1.2842580670551274	0.057433766771754956	0.0	0.0	0.0	-0.42618799999999984	0.10641389315310626	0.0047589739768149
GLU 126	R GLU 126	0.0	0.0	0.0	-0.00024399999999999268	0.000429492724036145	1.920749853572756e-05	20.293278	0.6183845961179754	0.02765499986317091	-19.99770200000002	0.6182047469853311	0.02764695676544517	0.0	0.0	0.0	0.29533199999999965	0.08291261530068875	0.003707964880092584
ARG 127	R ARG 127	0.0	0.0	0.0	-0.0005420000000000176	0.0004982328772772977	2.2281651644346958e-05	-23.243708	0.8736825663452853	0.039072272182090556	22.887000000000008	0.8550356507188878	0.038238356763863994	0.0	0.0	0.0	-0.35725	0.09500119736087648	0.004248582704855868
LYS 128	R LYS 128	0.0	0.0	0.0	-0.00025399999999999376	0.0004352975993501345	1.946710045178738e-05	-20.080269999999995	1.0687240790307424	0.04779479379807195	19.76224	1.0516525197993896	0.04703133045960757	0.0	0.0	0.0	-0.3182839999999999	0.08119593181927472	0.0036311924608867286
GLU 129	R GLU 129	0.0	0.0	0.0	-0.00048600000000000065	0.0004998039615689339	2.2351912669836573e-05	24.657071999999992	0.8049041302018014	0.03599640701003139	-24.271906000000005	0.7875611120185378	0.035220803658175544	0.0	0.0	0.0	0.38468	0.09832642371204059	0.004397291348091399
LEU 130	R LEU 130	0.0	0.0	0.0	-0.0012719999999999806	0.00046692183500021445	2.08813792647884e-05	-0.9300839999999996	0.13585171675028812	0.006075473470273821	0.8948259999999998	0.13067020978020072	0.005843749434053733	0.0	0.0	0.0	-0.036529999999999924	0.009603390026444333	0.0004294766582714606
ASP 131	R ASP 131	0.0	0.0	0.0	-0.001036000000000011	0.00039837670614631854	1.781594791191253e-05	27.605374000000033	1.1858419043538162	0.053032462174058735	-27.154396000000006	1.1622422446216907	0.05197705330592079	0.0	0.0	0.0	0.4499419999999986	0.10395373315086144	0.004648952276803992
GLU 132	R GLU 132	0.0	0.0	0.0	-0.0030360000000000083	0.0011093709929504904	4.961257905007473e-05	32.37652599999999	2.2929479168363454	0.10254374821825205	-31.723124000000016	2.212163905460747	0.09893097739963297	0.0	0.0	0.0	0.6503659999999988	0.14518940747864734	0.006493067694703435
ILE 133	R ILE 133	0.0	0.0	0.0	-0.002685999999999995	0.0010076725658665414	4.506448712678441e-05	-0.8400820000000003	0.11777617448363366	0.0052671106455056205	0.7944400000000001	0.11164695427999574	0.004993003585017631	0.0	0.0	0.0	-0.04832800000000013	0.011812045377494898	0.0005282507283478151
ALA 134	R ALA 134	0.0	0.0	0.0	-0.005203999999999993	0.0034377876606911393	0.00015374253803030738	1.186581999999999	0.10895620806546075	0.004872669756099622	-1.1215020000000004	0.10156640190534275	0.004542187577808211	0.0	0.0	0.0	0.05987599999999931	0.0168644188752535	0.0007541997401219474
PRO 135	R PRO 135	0.0	0.0	0.0	-0.0053440000000000275	0.0032566338449386855	0.0001456410931021882	-0.3785259999999996	0.2027726838703875	0.009068270102285232	0.34240000000000004	0.19374543091386676	0.008664559077067905	0.0	0.0	0.0	-0.04146999999999966	0.020350456997326172	0.0009101001043841516
VAL 136	R VAL 136	0.0	0.0	0.0	-0.038561999999999944	0.05398553654452278	0.002414306590307041	0.6871920000000002	0.22880291767370306	0.010232377547373762	-0.6437820000000003	0.21229534727826557	0.009494136556422535	0.0	0.0	0.0	0.004847999999999833	0.05404602571882589	0.0024170117484199325
PRO 137	R PRO 137	0.0	0.0	0.0	-0.007506000000000016	0.005874177729691155	0.00026270121431009615	0.4188860000000003	0.2653067828081292	0.011864880025014988	-0.4174500000000001	0.2566334652768416	0.011476997473206994	0.0	0.0	0.0	-0.006069999999999756	0.011592976321894573	0.000518453662346035
ASP 138	R ASP 138	0.0	0.0	0.0	-0.017799999999999972	0.031221274797804236	0.0013962578558418255	31.288631999999975	2.280138769587904	0.10197090573862566	-30.64837800000001	2.1966563243064487	0.09823745728708086	0.0	0.0	0.0	0.6224540000000001	0.16413404242874086	0.007340297525849984
ALA 139	R ALA 139	0.0	0.0	0.0	-0.11808799999999983	0.2055556865085469	0.009192729763894944	-1.669403999999998	0.7546428272924942	0.03374865321117301	1.6090580000000005	0.7571555366211081	0.03386102498850258	0.0	0.0	0.0	-0.1784340000000003	0.19197412753806153	0.008585343981926398
PHE 140	R PHE 140	0.0	0.0	0.0	-1.2708819999999998	1.3133421854474945	0.05873444808757465	-1.856968	0.870277362095555	0.03891998681849719	2.124202	1.0743541898256859	0.04804658000723893	0.0	0.0	0.0	-1.0036479999999999	0.9533966331469809	0.04263719362472157
VAL 141	R VAL 141	0.0	0.0	0.0	-0.7181080000000004	0.7180157967175932	0.03211064260758417	0.9905539999999993	0.7687618298823126	0.0343800742024796	-0.6808120000000005	0.8019295135209822	0.03586337810792506	0.0	0.0	0.0	-0.40836600000000056	0.6321151952326406	0.028269050923014707
PRO 142	R PRO 142	0.0	0.0	0.0	-0.056899999999999964	0.04899622434433081	0.002191177765495075	1.774983999999999	0.4806663538713762	0.021496052835067326	-1.6687259999999993	0.4398774453458589	0.01967191739124578	0.0	0.0	0.0	0.049357999999999694	0.06801551173078092	0.0030417461550892103
ILE 143	R ILE 143	0.0	0.0	0.0	-0.3352760000000004	0.351969470016932	0.01574055321924868	-1.7459380000000007	0.28247741530252607	0.012632774054497751	1.5937439999999994	0.26424010003026255	0.011817176520980225	0.0	0.0	0.0	-0.48747000000000007	0.3904195091180769	0.017460091242602376
ILE 144	R ILE 144	0.0	0.0	0.0	-0.01767600000000001	0.009516250522133068	0.0004255796611681481	1.2763820000000003	0.3647918804962613	0.0163139888485924	-1.153258000000001	0.3395148353695261	0.015183565025118204	0.0	0.0	0.0	0.10544800000000049	0.05021724102337784	0.002245783291415279
LYS 145	R LYS 145	0.0	0.0	0.0	-0.10992000000000003	0.09833702049584385	0.0043977652506699385	-60.21325	5.175427575717631	0.23145215743863123	58.55531600000005	5.0584268341196115	0.22621972520601005	0.0	0.0	0.0	-1.7678539999999978	0.40197806492893295	0.017977005572898365
ILE 146	R ILE 146	0.0	0.0	0.0	-0.010616000000000063	0.0024414225361456842	0.00010918373505243374	1.844556000000002	0.18267107834572577	0.008169298974084653	-1.7823160000000005	0.17440675486917617	0.007799707192452407	0.0	0.0	0.0	0.05162400000000043	0.028366223294615606	0.0012685760710339708
LYS 147	R LYS 147	0.0	0.0	0.0	-0.007032000000000037	0.002313217672420886	0.00010345023924573883	-39.07704400000002	4.200439169665854	0.18784935037451245	38.24741800000002	4.0414586212498405	0.18073952410734437	0.0	0.0	0.0	-0.8366580000000009	0.21114965554317086	0.009442899664403906
PHE 148	R PHE 148	0.0	0.0	0.0	-0.002846000000000005	0.0006279203771179047	2.8081452953858768e-05	0.9895459999999988	0.194176249536346	0.008683825871584634	-0.9495120000000005	0.1801611885395911	0.008057053289633635	0.0	0.0	0.0	0.037187999999999374	0.01696633890973525	0.0007587577426293537
SER 149	R SER 149	0.0	0.0	0.0	-0.0009980000000000028	0.000417128277631716	1.865454368243844e-05	0.3724060000000003	0.35851983092152634	0.016033494264445277	-0.365634	0.34650799131333204	0.01549630846647034	0.0	0.0	0.0	0.005774000000000335	0.014798612232232994	0.0006618140584786575
GLY 150	R GLY 150	0.0	0.0	0.0	-0.0015659999999999956	0.000688217988721591	3.077804412239322e-05	0.6063	0.2759865612670302	0.0123424942373898	-0.6003	0.26754173132429226	0.011964829961182047	0.0	0.0	0.0	0.0044340000000001436	0.0116339865910182	0.0005202876973367548
ILE 151	R ILE 151	0.0	0.0	0.0	-0.010008000000000015	0.00394967542970306	0.0001766348549975347	-1.3518379999999997	0.41703593101314584	0.018650413816106135	1.3135280000000003	0.38069065816749253	0.017025003801232976	0.0	0.0	0.0	-0.04831800000000052	0.04522411829986306	0.00202248405481972
SER 152	R SER 152	0.0	0.0	0.0	-0.030265999999999984	0.01215052443312632	0.0005433879718948509	0.9018740000000001	0.9905959711830047	0.044300798596052425	-0.6753199999999999	0.9160944414196606	0.0409689888964812	0.0	0.0	0.0	0.19628799999999963	0.15567587178493686	0.006962036635353206
ILE 153	R ILE 153	0.0	0.0	0.0	-0.04192400000000004	0.009182277713073216	0.0004106439430942604	-2.182955999999998	0.3877822405216744	0.01734214900547275	1.8327600000000006	0.3649487613350652	0.016321004772991053	0.0	0.0	0.0	-0.3921199999999999	0.12095591593634442	0.005409313006288325
ASP 154	R ASP 154	0.0	0.0	0.0	-0.27319599999999994	0.11502916840523578	0.005144260798987565	71.38300000000004	2.9699534454253245	0.13282035587961474	-67.94974600000006	2.439518177320188	0.10909856953668652	0.0	0.0	0.0	3.1600579999999994	1.2561857739347393	0.05617833565772521
LEU 155	R LEU 155	0.0	0.0	0.0	-0.03662799999999999	0.01533537140078456	0.000685818658247209	0.27560599999999974	0.5104785233131751	0.02282929358363941	-0.2739379999999997	0.46159459935748814	0.020643138044202484	0.0	0.0	0.0	-0.034960000000000276	0.05953041575530971	0.0026622811271539396
ILE 156	R ILE 156	0.0	0.0	0.0	-0.22283200000000014	0.1595456291347396	0.007135097445164973	-0.70578	0.4901771430819676	0.021921388258958403	0.6930879999999999	0.4544754957706744	0.020324762053022923	0.0	0.0	0.0	-0.23552399999999987	0.179664279766458	0.008034830853726803
CYS 157	R CYS 157	0.0	0.0	0.0	-0.008918000000000006	0.0038604761364369883	0.00017264574133177716	0.8072179999999992	0.40931130264873133	0.018304957933631058	-0.7585119999999993	0.383718748376986	0.017160424112241553	0.0	0.0	0.0	0.039787999999999726	0.046804775995617845	0.002093173215957038
ALA 158	R ALA 158	0.0	0.0	0.0	-0.003746000000000006	0.001132026501456518	5.062576419176077e-05	0.09746000000000027	0.13918968496264364	0.006224751946865029	-0.08046999999999993	0.13079248105300256	0.00584921757160734	0.0	0.0	0.0	0.013244000000000406	0.013102231260361431	0.0005859495951018181
ARG 159	R ARG 159	0.0	0.0	0.0	-0.0017280000000000034	0.0005983443824420261	2.675877426191004e-05	-25.10586	1.2176120073323593	0.05445326437230255	24.747877999999996	1.1977432475771512	0.0535647064234774	0.0	0.0	0.0	-0.3597099999999994	0.10769511548812347	0.00481627198152269
LEU 160	R LEU 160	0.0	0.0	0.0	-0.001017999999999935	0.00039201530582367455	1.7531457440842108e-05	-0.1810500000000001	0.10124245897843442	0.004527700409700266	0.17576000000000003	0.09788901061917	0.004377729639893258	0.0	0.0	0.0	-0.006308000000000156	0.007329470376500482	0.0003277838800185211
ASP 161	R ASP 161	0.0	0.0	0.0	-0.0002879999999999998	0.0004528310943387161	2.0251222185339788e-05	21.334785999999994	0.5673507629362013	0.025372697460234288	-21.073214000000018	0.5728664418545171	0.025619366120302616	0.0	0.0	0.0	0.261284	0.09491355721918758	0.004244663318568386
GLN 162	R GLN 162	0.0	0.0	0.0	-0.000295999999999994	0.00045649096376597766	2.041489652190239e-05	0.21784199999999962	0.34016221576771255	0.01521251675667112	-0.21101399999999992	0.33542044333045656	0.015000458246600335	0.0	0.0	0.0	0.006531999999999698	0.008222224516516243	0.00036770905890391324
PRO 163	R PRO 163	0.0	0.0	0.0	-0.00013599999999999924	0.00034278856457005483	1.5329970645764372e-05	0.15784999999999985	0.06997736419728923	0.003129482864627974	-0.15432600000000005	0.06816981534374272	0.0030486468224443382	0.0	0.0	0.0	0.0033879999999995862	0.004151801536682731	0.00018567420930221346
GLN 164	R GLN 164	0.0	0.0	0.0	-0.00016599999999998615	0.00037208063642169925	1.6639951923006072e-05	0.11909800000000001	0.25723671665607917	0.011503975695036908	-0.12600600000000012	0.2546571144971213	0.011388612379390208	0.0	0.0	0.0	-0.007074000000000155	0.0074067890478934865	0.0003312416761218156
VAL 165	R VAL 165	0.0	0.0	0.0	-0.0005239999999999458	0.0004994236678411897	2.2334905417303516e-05	-0.038620000000000106	0.1185968785423967	0.0053038136468017034	0.03821599999999997	0.11453019402760131	0.005121945986439139	0.0	0.0	0.0	-0.000928000000000055	0.006034137552293547	0.00026985483505025126
PRO 166	R PRO 166	0.0	0.0	0.0	-0.00029400000000000937	0.0004555919226676573	2.037469018169418e-05	0.89008	0.08840638890940208	0.003953653904934131	-0.8658919999999997	0.08562228878043575	0.0038291451620434376	0.0	0.0	0.0	0.02389400000000024	0.0060503523864315935	0.00027057998447778235
LEU 167	R LEU 167	0.0	0.0	0.0	-0.000477999999999988	0.0004995157655169527	2.2339024150575034e-05	0.7332920000000004	0.10583802122110715	0.004733220201089218	-0.7243140000000005	0.10346477373482814	0.0046270853469542106	0.0	0.0	0.0	0.008500000000000365	0.005413132180170731	0.00024208263052106786
SER 168	R SER 168	0.0	0.0	0.0	-0.00022399999999999355	0.0004169220550654402	1.8645321128904696e-05	0.12211200000000004	0.27254203245738057	0.012188450226013139	-0.12281400000000019	0.2697617307996076	0.012064111355918424	0.0	0.0	0.0	-0.0009259999999999983	0.004101283213824309	0.0001834149612217992
LEU 169	R LEU 169	0.0	0.0	0.0	-0.0007400000000000108	0.0004565084884205348	2.0415680248279828e-05	0.6077300000000007	0.19529869712827064	0.008734023253919122	-0.6023819999999999	0.19118537620853668	0.00855006995012318	0.0	0.0	0.0	0.004608000000000115	0.007931603620958164	0.0003547120973409186
THR 170	R THR 170	0.0	0.0	0.0	-0.0006060000000000238	0.0004967534599779058	2.221549009137637e-05	-0.6545580000000004	0.3877053451217814	0.017338710138646393	0.6458679999999998	0.38173199312606804	0.01707157371632741	0.0	0.0	0.0	-0.009296000000000039	0.008757647172614449	0.00039165388801849484
LEU 171	R LEU 171	0.0	0.0	0.0	-0.002393999999999975	0.0008165561830028012	3.6517502652840435e-05	-0.3330999999999999	0.17451771829817206	0.007804669627857432	0.3372260000000004	0.1723381296289353	0.007707195459309399	0.0	0.0	0.0	0.001732000000000088	0.008374017912567084	0.0003744974659460178
SER 172	R SER 172	0.0	0.0	0.0	-0.0004760000000000257	0.0005267105466952697	2.3555211737534004e-05	-0.15589200000000006	0.3800358987464207	0.016995722069744475	0.157516	0.3746615295756958	0.016755372973706075	0.0	0.0	0.0	0.0011479999999997972	0.006869213637673881	0.00030720057291614816
ASP 173	R ASP 173	0.0	0.0	0.0	-0.00036599999999999345	0.00048170945600018204	2.154270178041702e-05	23.22045400000003	0.6520970847062885	0.02916266818665399	-22.933909999999997	0.6482831217145506	0.0289921025763901	0.0	0.0	0.0	0.28617799999999993	0.10664101610543647	0.004769131224028117
LYS 174	R LYS 174	0.0	0.0	0.0	-0.00043400000000001613	0.0005036308171667216	2.252305485497115e-05	-21.35611800000001	1.1924385770660095	0.05332747434625438	21.08756400000002	1.1790840147769652	0.052730240164493215	0.0	0.0	0.0	-0.26898800000000006	0.10596182263438132	0.00473875676860505
ASN 175	R ASN 175	0.0	0.0	0.0	-0.00025799999999998757	0.000437533998678938	1.9567115270268168e-05	-0.0393179999999995	0.2200473150847334	0.009840815095915575	0.04320999999999999	0.2182516297762745	0.00976050960759734	0.0	0.0	0.0	0.003634000000000526	0.005978966800376202	0.00026738752401711204
LEU 176	R LEU 176	0.0	0.0	0.0	-0.0007999999999999812	0.0005059644256269396	2.262741699796947e-05	0.020013999999999754	0.15101726326483292	0.006753697328722964	-0.020689999999999976	0.1460451228216814	0.006531336448231709	0.0	0.0	0.0	-0.0014760000000001723	0.009545125667061	0.0004268709969065284
LEU 177	R LEU 177	0.0	0.0	0.0	-0.0014180000000000295	0.0006093242158326223	2.7249807338769943e-05	0.13795200000000032	0.13020552098893554	0.00582296791954071	-0.14005799999999988	0.12680884289354608	0.005671063857161203	0.0	0.0	0.0	-0.0035239999999997452	0.007171709977404256	0.00032072862048778794
ARG 178	R ARG 178	0.0	0.0	0.0	-0.0004019999999999957	0.000490301947783194	2.192696969487548e-05	-20.108605999999988	0.6039325051395863	0.02700868270627712	19.843469999999996	0.608810237348021	0.027226821522159123	0.0	0.0	0.0	-0.2655380000000005	0.09211434500662616	0.004119478742753688
ASN 179	R ASN 179	0.0	0.0	0.0	-0.00037799999999999146	0.0004848876158451452	2.1684833409550977e-05	0.11070400000000019	0.14156095642513875	0.006330798430529917	-0.111828	0.13991375349121327	0.006257133275870027	0.0	0.0	0.0	-0.0015019999999995263	0.004370125398658606	0.00019543794923198023
LEU 180	R LEU 180	0.0	0.0	0.0	-0.0018099999999999614	0.0006556675987113998	2.9322346427254865e-05	-0.6151180000000003	0.13847495107780258	0.006192788075818486	0.5933439999999999	0.13479551054838418	0.0060282384929595395	0.0	0.0	0.0	-0.023584000000000296	0.008335163105783158	0.0003727598261615882
ASP 181	R ASP 181	0.0	0.0	0.0	-0.002719999999999999	0.0010870142593360844	4.86127555277414e-05	29.62058000000001	1.9198194184867794	0.0858569344852111	-29.121372000000044	1.85631141719653	0.08301677032520827	0.0	0.0	0.0	0.4964879999999995	0.13638197042131248	0.006099187135348406
GLU 182	R GLU 182	0.0	0.0	0.0	-0.007772000000000001	0.004885490354099567	0.000218485770703723	32.677427999999985	2.4848346111596955	0.11112518206794673	-32.00465999999998	2.409909718724101	0.10777443901408974	0.0	0.0	0.0	0.664995999999999	0.14579261978577657	0.006520044169175544
LYS 183	R LYS 183	0.0	0.0	0.0	-0.04460200000000003	0.05478543233378732	0.0024500790175012678	-37.34157799999997	5.514800674178316	0.24662938379648766	36.709126000000005	5.468934369886234	0.24457818031101194	0.0	0.0	0.0	-0.6770540000000004	0.24289474074998016	0.010862583033882878
ASP 184	R ASP 184	0.0	0.0	0.0	-0.00821000000000002	0.0030662517835298737	0.00013712694848205535	36.78824600000003	1.9731266795323288	0.08824090767305459	-35.920726	1.9279250252342344	0.0862194282389349	0.0	0.0	0.0	0.8593100000000008	0.20646179767695272	0.009233252287249489
LEU 185	R LEU 185	0.0	0.0	0.0	-0.006474000000000013	0.002813063099185672	0.0001258040062955079	0.851038000000001	0.20229034716465952	0.00904669934904421	-0.785452	0.19432547876179296	0.008690499605431215	0.0	0.0	0.0	0.059112000000000914	0.018853632435156954	0.0008431600749561169
ARG 186	R ARG 186	0.0	0.0	0.0	-0.21726400000000015	0.39234835835517357	0.017546352002852313	-48.78006200000001	9.411231222223565	0.4208830552972064	47.58135399999997	9.665114272096645	0.4322370504542299	0.0	0.0	0.0	-1.415971999999999	0.5401129948594087	0.024154587440732643
ALA 187	R ALA 187	0.0	0.0	0.0	-0.031885999999999984	0.015469486222884096	0.0006918164554273059	1.116183999999998	0.6282382558743179	0.028095668924017627	-1.0331139999999994	0.5782586212102715	0.025860511712029376	0.0	0.0	0.0	0.051184000000000326	0.05261872427187854	0.0023531808872247705
LEU 188	R LEU 188	0.0	0.0	0.0	-0.010156000000000045	0.005208806389183513	0.00023294490335699122	0.8565600000000001	0.3072095480287021	0.013738828654583287	-0.813318	0.2813647683630611	0.012583014970665737	0.0	0.0	0.0	0.03308599999999968	0.02811203663913393	0.0012572084982213638
ASN 189	R ASN 189	0.0	0.0	0.0	-0.015813999999999967	0.030291441101406864	0.0013546744287835368	-1.0577560000000001	1.382714333643793	0.06183686486981691	0.9835019999999994	1.2715847396048763	0.05686699833815745	0.0	0.0	0.0	-0.09006799999999965	0.12603062872175155	0.005636261061377478
GLY 190	R GLY 190	0.0	0.0	0.0	-0.033413999999999985	0.0660052013405003	0.0029518423413183777	-1.0968939999999998	0.5848362153321212	0.02615467066372655	1.0512959999999991	0.5556218105726258	0.024848162764438055	0.0	0.0	0.0	-0.0790119999999997	0.06442496298796009	0.0028811719337797346
THR 191	R THR 191	0.0	0.0	0.0	-0.020325999999999973	0.012474923807382559	0.0005578955529487578	0.3885280000000002	0.6510458180619857	0.029115654113071206	-0.39076000000000033	0.6121239697969681	0.027375016142460976	0.0	0.0	0.0	-0.0225579999999997	0.052606222407620196	0.002352621786858228
ARG 192	R ARG 192	0.0	0.0	0.0	-0.005876000000000012	0.004045815616164379	0.00018093437484347497	-31.40660600000002	1.6845810597186472	0.07533675526279056	30.79202999999999	1.6143687017224075	0.07219676315598769	0.0	0.0	0.0	-0.6204519999999988	0.15369470939495394	0.006873436359783851
VAL 193	R VAL 193	0.0	0.0	0.0	-0.013476	0.019739336969614812	0.0008827699858966684	-1.64947	0.3265342326617484	0.01460305482424803	1.498777999999999	0.3025718042316613	0.013531422446735063	0.0	0.0	0.0	-0.16416799999999995	0.048971989708404134	0.0021900939596282347
THR 194	R THR 194	0.0	0.0	0.0	-0.03103400000000002	0.021881701122170662	0.0009785794234501407	-0.8747219999999992	1.2756484800743517	0.05704873433681073	0.8633899999999999	1.1887323003519332	0.05316172461273239	0.0	0.0	0.0	-0.042365999999999744	0.1149816856895045	0.005142137307384937
ASP 195	R ASP 195	0.0	0.0	0.0	-0.004233999999999996	0.001751354904067108	7.832297236443352e-05	36.64336000000004	2.1519261368360616	0.09623706249047896	-36.17974199999999	2.0884810421540667	0.09339971159952193	0.0	0.0	0.0	0.4593840000000011	0.16863020056917463	0.007541371830641964
GLU 196	R GLU 196	0.0	0.0	0.0	-0.0020959999999999486	0.001150123471632544	5.1435085301768387e-05	27.64949600000002	1.0316856216808072	0.046138383629748314	-27.368684000000002	1.0322730821560848	0.04616465566088462	0.0	0.0	0.0	0.2787160000000006	0.13906815359384037	0.006219316898824175
ILE 197	R ILE 197	0.0	0.0	0.0	-0.007160000000000038	0.0049020811906780645	0.0002192277354715852	-1.6253079999999989	0.16517104206247143	0.007386673559323264	1.5202860000000002	0.1471604301570136	0.006581214508583849	0.0	0.0	0.0	-0.11218199999999923	0.035800068100493916	0.0016010277174365233
LEU 198	R LEU 198	0.0	0.0	0.0	-0.00460800000000001	0.001279974999755849	5.72422221790871e-05	-1.1091700000000004	0.13601501792081355	0.006082776520635824	1.068376	0.12895854614565574	0.005767201509224594	0.0	0.0	0.0	-0.04540199999999957	0.015253078246701409	0.0006821383965149531
GLU 199	R GLU 199	0.0	0.0	0.0	-0.0008340000000000325	0.0004587417574191501	2.0515555074138762e-05	25.31168	0.9122537572408496	0.04079722827840261	-25.065535999999998	0.9143771917018223	0.04089219115441262	0.0	0.0	0.0	0.24531000000000022	0.11798431209275209	0.005276418842358883
LEU 200	R LEU 200	0.0	0.0	0.0	-0.000910000000000025	0.0005038849074937862	2.2534418119845982e-05	-0.8610360000000014	0.10834653065049397	0.004845404153215381	0.8160259999999994	0.09902323628321166	0.004428453753625698	0.0	0.0	0.0	-0.045920000000001016	0.014027316208028098	0.0006273206516607081
VAL 201	R VAL 201	0.0	0.0	0.0	-0.001060000000000027	0.0004521061822182927	2.0218803129760184e-05	-0.2696839999999999	0.15199032911340082	0.006797214156402592	0.23427200000000017	0.14476914732082863	0.006474273089081087	0.0	0.0	0.0	-0.036471999999999886	0.015537477787594707	0.000694857130639096
PRO 202	R PRO 202	0.0	0.0	0.0	-0.00033199999999998655	0.00047093099282164623	2.106067425321333e-05	0.03352000000000001	0.11340538611547524	0.0050716430473762685	-0.040273999999999976	0.11279529655087568	0.005044359012600112	0.0	0.0	0.0	-0.0070860000000001425	0.010394162015285095	0.00046484105670647357
LYS 203	R LYS 203	0.0	0.0	0.0	-0.0003799999999999919	0.0004853864439804531	2.1707141681943732e-05	-21.236140000000013	0.6488779148650913	0.029018702534733307	20.986433999999996	0.6614764437561317	0.029582125875070534	0.0	0.0	0.0	-0.25008599999999975	0.11292095732856744	0.005049978733420597
PRO 204	R PRO 204	0.0	0.0	0.0	-0.0009340000000000073	0.00036006110592508425	1.610242217804481e-05	0.5555359999999998	0.15886352855202598	0.007104592979756176	-0.5112259999999998	0.1517529008750753	0.006786596042789113	0.0	0.0	0.0	0.043376000000000046	0.01527202095336485	0.000682985540110499
ASN 205	R ASN 205	0.0	0.0	0.0	-0.0006740000000000253	0.0004729947145582277	2.115296669500613e-05	1.0058740000000013	0.592753296173036	0.026508733282599485	-0.9767380000000002	0.5834588771764472	0.02609307422884473	0.0	0.0	0.0	0.02846200000000033	0.014921144594165492	0.000667293872293151
VAL 206	R VAL 206	0.0	0.0	0.0	-0.0005280000000000218	0.0004992153843783459	2.232559069767336e-05	0.49264600000000014	0.11241199528520021	0.00502721725888187	-0.4609799999999995	0.10733172690309468	0.004800020749955254	0.0	0.0	0.0	0.031137999999999964	0.011899535957338787	0.0005321634260262513
PHE 207	R PHE 207	0.0	0.0	0.0	-0.004411999999999952	0.0015225820174952333	6.809193784876231e-05	0.18572400000000003	0.20998989457590528	0.009391033577194771	-0.1378700000000001	0.19738178512719953	0.008827181781293502	0.0	0.0	0.0	0.04344200000000037	0.0184433900354572	0.0008248134770964911
ARG 208	R ARG 208	0.0	0.0	0.0	-0.004354000000000095	0.001010289067544484	4.5181500639086854e-05	-33.695232000000004	1.6680505694303902	0.0745974892630717	33.31790200000003	1.6480685484511208	0.07370386611832223	0.0	0.0	0.0	-0.381683999999999	0.1522578081544597	0.006809176182769873
ILE 209	R ILE 209	0.0	0.0	0.0	-0.0013179999999999108	0.0005299773580069344	2.3701307980784954e-05	0.8298960000000006	0.18720943668522214	0.00837226052915199	-0.7680639999999995	0.173706326609022	0.007768383088391074	0.0	0.0	0.0	0.06051400000000009	0.017953657120486587	0.0008029119553226228
ALA 210	R ALA 210	0.0	0.0	0.0	-0.0010440000000000592	0.00047964987230269775	2.1450594397358515e-05	0.1664540000000003	0.1295213491436841	0.0057923708244552365	-0.1412779999999999	0.12335740235591862	0.005516710743912534	0.0	0.0	0.0	0.024132000000000396	0.010939221910173312	0.0004892168762420524
LEU 211	R LEU 211	0.0	0.0	0.0	-0.01251200000000001	0.006381054458316423	0.0002853694307384724	0.020378000000000243	0.28577711440211595	0.012780341084337309	0.01065600000000001	0.2685279904665433	0.012008936810892126	0.0	0.0	0.0	0.018522000000000007	0.03442541961980957	0.0015395515684769833
ARG 212	R ARG 212	0.0	0.0	0.0	-0.008676000000000038	0.0022133738952107664	9.89850897862954e-05	-40.36815199999999	1.202045262415998	0.05375709837587489	39.50657799999995	1.1588005280985312	0.051823135063819414	0.0	0.0	0.0	-0.8702499999999997	0.2027605274702154	0.009067726451542302
ALA 213	R ALA 213	0.0	0.0	0.0	-0.001326000000000004	0.0006290659742825034	2.813268561655624e-05	0.2901180000000005	0.17498300510621045	0.007825477886493588	-0.27505399999999997	0.1665803562368626	0.007449700005235116	0.0	0.0	0.0	0.013738000000000795	0.011784793422033377	0.0005270319838491799
ILE 214	R ILE 214	0.0	0.0	0.0	-0.0037899999999999887	0.0017623563771268914	7.881497319671968e-05	-0.35879599999999917	0.17062853918380827	0.007630740250329635	0.3212319999999997	0.16164441894479417	0.007228958178880291	0.0	0.0	0.0	-0.041353999999999884	0.02432325397639023	0.0010877689865040122
LYS 215	R LYS 215	0.0	0.0	0.0	-0.08422199999999999	0.10707603240688367	0.004788585744455245	-66.66123599999999	10.723535229965325	0.4795710746663261	64.37705200000003	10.42183547314441	0.46607865136539167	0.0	0.0	0.0	-2.3684060000000002	0.7682718172391856	0.03435816017088227
LEU 216	R LEU 216	0.0	0.0	0.0	-0.0036279999999999715	0.0017162796974852159	7.675436143959435e-05	0.39225800000000055	0.2156795851164403	0.009645484273586248	-0.37644999999999984	0.20874970538901336	0.00933557063065776	0.0	0.0	0.0	0.012180000000000041	0.010747260115955538	0.0004806320838229771
TRP 217	R TRP 217	0.0	0.0	0.0	-0.0027780000000000482	0.0012492861961936141	5.58697771608212e-05	0.28225199999999967	0.13254288549748755	0.005927498038127064	-0.2836540000000001	0.12894505141338258	0.005766598006450576	0.0	0.0	0.0	-0.0041799999999997265	0.018492257839431717	0.0008269989117284541
ALA 218	R ALA 218	0.0	0.0	0.0	-0.0036460000000000433	0.0020111399752379233	8.99409139379848e-05	-0.8959260000000016	0.22596762715928312	0.010105579500849695	0.8422859999999993	0.21202498014149312	0.009482045370488431	0.0	0.0	0.0	-0.05728600000000051	0.02386361674180959	0.0010672133844737658
GLN 219	R GLN 219	0.0	0.0	0.0	-0.01965199999999997	0.01472219059786957	0.0006583963790908925	-2.4070700000000014	1.7276938516704854	0.07726481793287288	2.3026599999999986	1.6524255240100887	0.07389871598884538	0.0	0.0	0.0	-0.12406200000000049	0.08720322331198554	0.0038998467036538806
ARG 220	R ARG 220	0.0	0.0	0.0	-0.00215200000000004	0.0009883804935347231	4.420171942356864e-05	-29.297828	1.922832432224957	0.08599168055592522	28.596514000000006	1.8668148654334278	0.08348649881032534	0.0	0.0	0.0	-0.7034659999999997	0.17469020820870348	0.007812383611165055
ARG 221	R ARG 221	0.0	0.0	0.0	-0.0014459999999999872	0.0007287551028981017	3.2590918980600186e-05	-25.002219999999983	1.4065546984034032	0.06290303839403448	24.374775999999994	1.368484200063728	0.061200473949538356	0.0	0.0	0.0	-0.6288899999999994	0.17424606136151205	0.0077925207603188095
ALA 222	R ALA 222	0.0	0.0	0.0	-0.002076000000000004	0.001270521152913239	5.681943329530815e-05	-0.8989839999999999	0.19982030863753283	0.008936235867970236	0.8532219999999991	0.18769255903205567	0.008393866417331372	0.0	0.0	0.0	-0.04783799999999983	0.02312980233378573	0.0010343962064895634
VAL 223	R VAL 223	0.0	0.0	0.0	-0.004588000000000004	0.0028450405972499206	0.00012723408348394845	0.08729399999999991	0.15487438640394988	0.006926193119456022	-0.070204	0.14660681561237182	0.006556456113480816	0.0	0.0	0.0	0.012501999999999756	0.012454637529851407	0.0005569883230373562
TYR 224	R TYR 224	0.0	0.0	0.0	-0.13260399999999986	0.16836336651421527	0.007529438648929943	-0.05851199999999965	1.6918029477028342	0.07565972791196118	0.2545880000000001	1.8038088297422215	0.08066878323435903	0.0	0.0	0.0	0.06347200000000032	0.3834354407406803	0.01714775420957507
ALA 225	R ALA 225	0.0	0.0	0.0	-0.039270000000000006	0.04470558242546448	0.00199929442554117	-1.65696	0.39890603204263664	0.017839620085640894	1.592844	0.39037994782519564	0.017458322007799173	0.0	0.0	0.0	-0.1033859999999999	0.06190467675386075	0.002768461306935673
ASN 226	R ASN 226	0.0	0.0	0.0	-0.31041199999999985	0.4667334638270542	0.020872955049824646	-4.432380000000001	2.729150612846419	0.12205132582319607	4.328019999999999	2.4694466035126204	0.1104370094452038	0.0	0.0	0.0	-0.41477200000000003	0.6031020013364232	0.026971541447088226
ILE 227	R ILE 227	0.0	0.0	0.0	-0.4808099999999998	0.7462707564282554	0.03337424281987534	-1.6055260000000007	0.45095655813392804	0.020167390377735975	1.547375999999999	0.4440634443680363	0.019859120958592505	0.0	0.0	0.0	-0.538960000000001	0.7551392814574008	0.033770855316381895
PHE 228	R PHE 228	0.0	0.0	0.0	-0.027571999999999933	0.03190982318973266	0.0014270506760448278	-1.0355579999999995	0.2312739471622381	0.010342885345589178	0.9845800000000002	0.21834083356074047	0.009764498922115662	0.0	0.0	0.0	-0.07855000000000002	0.04463110462446566	0.0019959636770242087
GLY 229	R GLY 229	0.0	0.0	0.0	-0.007749999999999978	0.010182509513867372	0.0004553756690909156	-1.3203500000000004	0.27288624644711995	0.012203843943610413	1.2619919999999993	0.26116851252783313	0.011679810951894807	0.0	0.0	0.0	-0.06610800000000051	0.03392934328866352	0.0015173663605075579
PHE 230	R PHE 230	0.0	0.0	0.0	-0.015640000000000036	0.01495467819780822	0.0006687935406386645	0.8848839999999991	0.3486749066738267	0.015593215867421432	-0.8392580000000003	0.32973634230396903	0.014746257520876287	0.0	0.0	0.0	0.02998599999999953	0.038225460154195756	0.001709494547519826
PRO 231	R PRO 231	0.0	0.0	0.0	-0.017771999999999986	0.01546363527764407	0.0006915547932015195	0.4020419999999999	0.4802104332852421	0.02147566344660858	-0.3939319999999997	0.4513682259264606	0.020185800721100978	0.0	0.0	0.0	-0.00966199999999981	0.04133850210155189	0.0018487140157417588
GLY 232	R GLY 232	0.0	0.0	0.0	-0.05113999999999999	0.049206914148318605	0.002200600099972731	-3.4963540000000015	0.7934182885993942	0.035482744557995834	3.384362000000001	0.7777505094540178	0.03478206017348553	0.0	0.0	0.0	-0.16313199999999925	0.06645917977224852	0.0029721448739925336
GLY 233	R GLY 233	0.0	0.0	0.0	-0.10912599999999982	0.11728690516848031	0.005245229856545868	-4.473158000000002	1.2083628515623863	0.05403962955157967	4.392008	1.2185042995147772	0.054493168891816116	0.0	0.0	0.0	-0.19027600000000044	0.11010385926024517	0.004923994277819558
VAL 234	R VAL 234	0.0	0.0	0.0	-0.16236999999999993	0.2599143264616246	0.011623722045885299	-2.3975939999999984	0.6295795876328993	0.028155655103868974	2.3276800000000017	0.6247211294649767	0.027938378249282695	0.0	0.0	0.0	-0.23228399999999993	0.22776593982419807	0.010186002488120667
ALA 235	R ALA 235	0.0	0.0	0.0	-0.015941999999999994	0.021048292947410195	0.000941308276814772	-1.4387340000000024	0.3318736977285109	0.014841842961303357	1.3594480000000009	0.3157054248757832	0.014118775817754085	0.0	0.0	0.0	-0.09522800000000049	0.033847068056185405	0.0015136869002538445
TRP 236	R TRP 236	0.0	0.0	0.0	-0.020266000000000006	0.012950800901874724	0.0005791774235931493	-3.027235999999998	0.6330057632470767	0.02830887833539203	2.8347540000000016	0.590157034596714	0.02639262493515895	0.0	0.0	0.0	-0.212748	0.06484137950413896	0.0028997946465223264
ALA 237	R ALA 237	0.0	0.0	0.0	-0.011509999999999994	0.00792829742126262	0.00035456423959559003	-2.1935079999999987	0.33382609534907204	0.014929156837277028	2.0254179999999997	0.29872780131083493	0.013359513410001553	0.0	0.0	0.0	-0.1795999999999993	0.05590796007725544	0.002500279984321751
MET 238	R MET 238	0.0	0.0	0.0	-0.008658000000000058	0.010526397104422807	0.00047075478967292697	-1.6774760000000004	0.3876370021347292	0.01733565374734971	1.5502800000000005	0.3617201094769226	0.016176615072381297	0.0	0.0	0.0	-0.13585400000000028	0.039686127097513846	0.0017748175590747476
LEU 239	R LEU 239	0.0	0.0	0.0	-0.0029339999999999813	0.0016485278280938857	7.372440572836032e-05	-1.1535719999999992	0.177970550417762	0.007959084974543389	1.062484	0.16054663417212922	0.007179863751353432	0.0	0.0	0.0	-0.09402199999999956	0.027250789272974127	0.0012186923450978444
VAL 240	R VAL 240	0.0	0.0	0.0	-0.0021979999999999825	0.0010152812418241417	4.5404757459983666e-05	-1.358218	0.1536970216887751	0.006873539768707213	1.2631460000000005	0.13599397296938898	0.006081835361796453	0.0	0.0	0.0	-0.09727000000000013	0.026680875173052034	0.0011932050117226163
ALA 241	R ALA 241	0.0	0.0	0.0	-0.0011579999999999974	0.0005805480169632787	2.5962896602651844e-05	-1.052884	0.12101670357433816	0.005412031512103238	0.9839320000000003	0.10860775007337045	0.004857086240947282	0.0	0.0	0.0	-0.07011000000000027	0.019117371681273934	0.0008549548526091592
ARG 242	R ARG 242	0.0	0.0	0.0	-0.0008079999999999981	0.0005168520097668141	2.311432456291963e-05	-24.19611600000003	0.9682856843629133	0.043303052237507585	23.828512000000014	0.9857653685612026	0.04408476747935966	0.0	0.0	0.0	-0.3684120000000011	0.14991717131803053	0.00670449972123196
ILE 243	R ILE 243	0.0	0.0	0.0	-0.0004919999999999547	0.0005078740001220219	2.271281576555155e-05	-0.7616020000000001	0.08630533932498015	0.0038596921110368282	0.7185320000000005	0.07928897133901841	0.0035459105956015535	0.0	0.0	0.0	-0.04356199999999995	0.012205824675129387	0.0005458610739006718
CYS 244	R CYS 244	0.0	0.0	0.0	-0.0004680000000000391	0.0004989749492710433	2.231483811279124e-05	-0.5839839999999997	0.18269653457031115	0.008170437411057122	0.557956	0.1700249336538613	0.00760374619039851	0.0	0.0	0.0	-0.026496000000000214	0.017372679240692683	0.0007769298346697654
GLN 245	R GLN 245	0.0	0.0	0.0	-0.0003980000000000032	0.0005015934608824201	2.243194151204946e-05	-0.1537280000000003	0.2353660511118802	0.010525889797637081	0.16325599999999985	0.22543508702950385	0.010081763582231035	0.0	0.0	0.0	0.009129999999999484	0.013495669675862678	0.00060354469594223
LEU 246	R LEU 246	0.0	0.0	0.0	-0.00020999999999999554	0.0004073082370883172	1.8215378118501564e-05	-0.49803599999999987	0.04924553486357671	0.002202327270865867	0.4831099999999998	0.047760045016729924	0.002135894145317164	0.0	0.0	0.0	-0.015135999999999818	0.00532968141636967	0.00023835059890839883
TYR 247	R TYR 247	0.0	0.0	0.0	-0.00018399999999998685	0.0003874841932259669	1.732881992519851e-05	0.35406000000000054	0.126164449826406	0.005642245723114107	-0.3453540000000001	0.12385223729912972	0.00553884043532578	0.0	0.0	0.0	0.008522000000000064	0.017699195348941623	0.0007915320789456316
PRO 248	R PRO 248	0.0	0.0	0.0	-0.00011000000000002075	0.00031288975694329933	1.3992855319772081e-05	0.23898200000000008	0.0982698411314476	0.004394760898160433	-0.23728199999999997	0.09688551220899845	0.004332851826684127	0.0	0.0	0.0	0.0015899999999998767	0.007520498653679999	0.0003363269242864825
ASN 249	R ASN 249	0.0	0.0	0.0	-7.999999999999296e-05	0.0002712931993249869	1.2132600710481414e-05	0.06270199999999983	0.21549454098886103	0.00963720884862416	-0.06586599999999997	0.2144307441669687	0.00958963440846417	0.0	0.0	0.0	-0.0032439999999998863	0.005731706901089503	0.0002563297251588158
ALA 250	R ALA 250	0.0	0.0	0.0	-9.600000000000008e-05	0.0002945912422323518	1.3174520864152912e-05	0.41051200000000015	0.08255900832737599	0.0036921510954996783	-0.4037040000000002	0.08108030823819001	0.003626021617144581	0.0	0.0	0.0	0.00671199999999998	0.01577393597045476	0.0007054318620533192
CYS 251	R CYS 251	0.0	0.0	0.0	-9.799999999999187e-05	0.0002973146481423096	1.3296315279052715e-05	0.0032200000000000557	0.08385909372274425	0.0037502926819116406	0.015954000000000048	0.08059101614944435	0.003604139809718818	0.0	0.0	0.0	0.019076000000000072	0.010604820790564982	0.0004742620035381272
SER 252	R SER 252	0.0	0.0	0.0	-0.00030999999999997387	0.00046249324319384724	2.0683326618315688e-05	0.0040179999999999435	0.2896218943312123	0.012952284869937035	0.006592000000000009	0.26969615039151007	0.01206117851090846	0.0	0.0	0.0	0.010300000000000009	0.022393168601160415	0.0010014529444761712
ALA 253	R ALA 253	0.0	0.0	0.0	-0.00013800000000002656	0.0003448999855031105	1.542439626047294e-05	0.21795599999999984	0.07455603304897582	0.0033342471606046167	-0.19911999999999977	0.0709028462052126	0.0031708716782613677	0.0	0.0	0.0	0.018697999999999698	0.007994672976426604	0.00035753264466340917
VAL 254	R VAL 254	0.0	0.0	0.0	-0.00014199999999999592	0.00034905013966476646	1.5609996796924267e-05	0.06739199999999976	0.04992889279765749	0.002232887966737236	-0.055864000000000046	0.04749443655840112	0.0021240157739527213	0.0	0.0	0.0	0.01138599999999997	0.00557969569062697	0.0002495315771600908
ILE 255	R ILE 255	0.0	0.0	0.0	-0.00043400000000002237	0.0004956248581336737	2.2165017482511677e-05	-0.1922639999999999	0.08954236038881216	0.0040044560939033694	0.19359399999999982	0.08497922783833736	0.003800386602439297	0.0	0.0	0.0	0.0008960000000000353	0.007094024527727501	0.00031725442156099065
LEU 256	R LEU 256	0.0	0.0	0.0	-0.0005500000000000025	0.0005014977567247965	2.2427661492005944e-05	0.03322399999999996	0.07215215744522122	0.003226742575415644	-0.02596800000000001	0.06832378045746587	0.0030555323516533073	0.0	0.0	0.0	0.006705999999999967	0.006154637601028801	0.00027524376105553255
ASN 257	R ASN 257	0.0	0.0	0.0	-0.0001720000000000148	0.00037738044464442574	1.6876966552080647e-05	-0.14980599999999986	0.11049164839027405	0.00494133673493316	0.14379199999999992	0.10707562157652896	0.004788567371563239	0.0	0.0	0.0	-0.0061859999999995235	0.006821979478128357	0.0003050881970840709
ARG 258	R ARG 258	0.0	0.0	0.0	-0.00017000000000000882	0.0003756327994198783	1.679880948162783e-05	-19.06343400000003	0.6691764682376772	0.0299264814384535	18.743456000000016	0.681307918685349	0.03046901639578679	0.0	0.0	0.0	-0.32014800000000043	0.13432080291600415	0.006007008922250745
PHE 259	R PHE 259	0.0	0.0	0.0	-0.0011280000000000179	0.0005996799146211276	2.681850107668223e-05	-0.38716200000000006	0.08631662502669786	0.00386019682296112	0.362594	0.08069476540643825	0.003608779617543887	0.0	0.0	0.0	-0.025695999999999317	0.009978155340542928	0.000446236672630131
PHE 260	R PHE 260	0.0	0.0	0.0	-0.0005780000000000882	0.0005058814090279352	2.262370438279678e-05	-0.08460399999999971	0.06210171643360553	0.002777273189299155	0.07811399999999992	0.05938064502849402	0.002655583176629951	0.0	0.0	0.0	-0.007068000000000045	0.0050342204957668606	0.00022513718484514785
ILE 261	R ILE 261	0.0	0.0	0.0	-0.00012400000000002543	0.0003295815528818999	1.4739335127477397e-05	-0.03116399999999973	0.07836293195127433	0.003504496855184793	0.029919999999999995	0.07496082710322763	0.0033523501010485125	0.0	0.0	0.0	-0.001367999999999693	0.005081788661485229	0.00022726449788737277
ILE 262	R ILE 262	0.0	0.0	0.0	-0.00024800000000002066	0.0004318518264405403	1.9313000802569782e-05	-0.35320199999999974	0.06857029383049251	0.003066556764842314	0.3392040000000002	0.0668801494017469	0.002990971208152959	0.0	0.0	0.0	-0.014245999999999941	0.006952228707400377	0.00031091311969745476
LEU 263	R LEU 263	0.0	0.0	0.0	-0.0006019999999999825	0.0005211487311699022	2.3306479785673295e-05	-0.24798600000000023	0.0802094869949932	0.003587077307223802	0.23562600000000014	0.07565322282626095	0.003383314979129165	0.0	0.0	0.0	-0.012962000000000248	0.00819491037168812	0.00036648753321225406
SER 264	R SER 264	0.0	0.0	0.0	-0.00013400000000000922	0.0003406523154185451	1.5234434679371331e-05	-0.3700220000000002	0.08307000370771471	0.003715003503632193	0.3514119999999999	0.08003498145186377	0.003579273182086044	0.0	0.0	0.0	-0.018744000000000004	0.006545109930322221	0.00029270621448818795
GLU 265	R GLU 265	0.0	0.0	0.0	-0.00010399999999999654	0.00030526054445341254	1.3651666564928537e-05	17.675587999999998	0.649146278011462	0.029030704099492117	-17.376545999999994	0.6600753350066437	0.02951946638691604	0.0	0.0	0.0	0.29893799999999965	0.12309922077738773	0.005505164512709869
TRP 266	R TRP 266	0.0	0.0	0.0	-0.0004279999999999724	0.0005028081144929597	2.24862624728951e-05	-0.2148339999999998	0.0911449529266427	0.004076126210999829	0.20415800000000003	0.08817927781514197	0.003943497188029932	0.0	0.0	0.0	-0.01110399999999983	0.010073786974122374	0.00045051344929979083
ASN 267	R ASN 267	0.0	0.0	0.0	-0.00010200000000000476	0.0003026483107502974	1.3534843922262906e-05	0.060922000000000455	0.16267261575323635	0.007274940538038793	-0.06006399999999999	0.15911536664948492	0.007115855521861024	0.0	0.0	0.0	0.0007560000000003697	0.00591510473280069	0.0002645315255314614
TRP 268	R TRP 268	0.0	0.0	0.0	-0.0007279999999999482	0.0005848213402398555	2.6154005429377e-05	-0.40328600000000014	0.06834126282122675	0.0030563141867288412	0.3978859999999999	0.0656552892309526	0.0029361937960563976	0.0	0.0	0.0	-0.00612799999999989	0.007741809607578594	0.0003462242510281341
PRO 269	R PRO 269	0.0	0.0	0.0	-0.00025799999999999115	0.00043753399867894384	1.9567115270268432e-05	0.22726400000000008	0.0995759725234958	0.004453172869763758	-0.22892999999999988	0.0957276193164754	0.004281069282317218	0.0	0.0	0.0	-0.0019239999999998698	0.005764566245608112	0.0002577992397196097
GLN 270	R GLN 270	0.0	0.0	0.0	-0.00022600000000000975	0.0004182391660282602	1.870422412184021e-05	0.34689200000000014	0.27110168633927584	0.012124035989388937	-0.3206859999999999	0.268539515535424	0.012009452227641377	0.0	0.0	0.0	0.025979999999999906	0.009647155021040837	0.00043143388833051445
PRO 271	R PRO 271	0.0	0.0	0.0	-0.0004179999999999904	0.0005131042779006888	2.2946720898637664e-05	-0.5639860000000001	0.07188389113007707	0.0032147453410809297	0.53032	0.0661496606189322	0.002958302756649464	0.0	0.0	0.0	-0.03408400000000077	0.011807495246664454	0.0005280472403109473
VAL 272	R VAL 272	0.0	0.0	0.0	-0.000825999999999972	0.0006955026958970038	3.1103826131201293e-05	0.4210419999999997	0.09770257026301855	0.00436939177369118	-0.39071200000000056	0.09171475920482863	0.0041016087224404274	0.0	0.0	0.0	0.02950400000000002	0.012442266031555535	0.0005564350528138943
ILE 273	R ILE 273	0.0	0.0	0.0	-0.0005539999999999718	0.0005992361804830972	2.679865668275076e-05	-0.33769399999999977	0.07797156125152409	0.003486994225403929	0.32289399999999996	0.07416979684480819	0.0033169741524468107	0.0	0.0	0.0	-0.015353999999999916	0.011553384092983461	0.0005166830440415154
LEU 274	R LEU 274	0.0	0.0	0.0	-0.0012500000000000124	0.0008599418584996938	3.845776904605641e-05	-0.7580240000000007	0.12453654653955604	0.0055694436749102695	0.7166480000000001	0.11506648554640135	0.005145929672275009	0.0	0.0	0.0	-0.04262600000000002	0.01824648251033584	0.000816007504867439
LYS 275	R LYS 275	0.0	0.0	0.0	-0.0005980000000000123	0.000558923966206503	2.4995839653830718e-05	-24.557252000000034	1.045464605089274	0.046754598500991784	24.278775999999965	1.0383792803332585	0.04643773314504953	0.0	0.0	0.0	-0.27907399999999977	0.1294915924838366	0.005791040066171189
PRO 276	R PRO 276	0.0	0.0	0.0	-0.00022799999999999709	0.00041954260808646726	1.8762515822777874e-05	0.574479999999999	0.11335486579764215	0.005069383710077875	-0.5692320000000002	0.11134367595871696	0.004979440566168003	0.0	0.0	0.0	0.005020000000000159	0.007956355949805123	0.00035581905513898317
ILE 277	R ILE 277	0.0	0.0	0.0	-0.0004380000000000228	0.0005197653316642339	2.3244612278979016e-05	-0.5435920000000001	0.07541313901436228	0.0033725781046551107	0.5333959999999994	0.0731322034674209	0.003270571565949979	0.0	0.0	0.0	-0.010634000000000254	0.0069971454179544555	0.0003129218560599468
GLU 278	R GLU 278	0.0	0.0	0.0	-0.0003400000000000096	0.0005023942674832392	2.24677546719747e-05	22.61242800000002	1.5043220535560082	0.06727532743606628	-22.323552000000007	1.5017646977126786	0.06716095900589944	0.0	0.0	0.0	0.28853600000000024	0.11235648937199853	0.0050247349589804275
ASP 279	R ASP 279	0.0	0.0	0.0	-0.00016200000000001567	0.00036845081082829246	1.647762118753955e-05	20.053047999999993	0.7185870981978164	0.03213619198649268	-19.775648000000015	0.7152017142705683	0.031984793014667445	0.0	0.0	0.0	0.2772380000000003	0.09865512331349008	0.004411991241151762
GLY 280	R GLY 280	0.0	0.0	0.0	-9.200000000000408e-05	0.00028902595039201486	1.2925633446760544e-05	-0.14289800000000003	0.16643791513954997	0.0074433298457075026	0.14181600000000003	0.1631614971247812	0.007296803977632944	0.0	0.0	0.0	-0.0011739999999998885	0.0041612166490104545	0.00018609526592582517
PRO 281	R PRO 281	0.0	0.0	0.0	-0.00016600000000000658	0.00037208063642174506	1.663995192300812e-05	-0.14861200000000008	0.1534584812123458	0.00686287191429359	0.14719800000000005	0.15145743559165376	0.006773382433614677	0.0	0.0	0.0	-0.0015800000000000508	0.003164111249624437	0.00014150335685064093
LEU 282	R LEU 282	0.0	0.0	0.0	-0.0004820000000000437	0.0005076179665851465	2.2701365597692086e-05	-0.3488299999999997	0.16722109047605282	0.0074783545115219355	0.33999600000000024	0.16371566810785093	0.00732158725741898	0.0	0.0	0.0	-0.009315999999999863	0.0055530301637933925	0.00024833905854697633
GLN 283	R GLN 283	0.0	0.0	0.0	-0.00035999999999999677	0.0004799999999999956	2.1466252583997786e-05	0.13888200000000006	0.392378516328302	0.017547700708411888	-0.13461199999999984	0.3833250232583312	0.017142816189646328	0.0	0.0	0.0	0.003909999999999755	0.010541437283406268	0.0004714274069249426
VAL 284	R VAL 284	0.0	0.0	0.0	-0.0009399999999999898	0.0006575712889109448	2.9407482041140522e-05	-0.5523359999999995	0.14724196108447082	0.006584860682505108	0.5232059999999993	0.14107508484491837	0.006309069592895757	0.0	0.0	0.0	-0.030069999999999868	0.010116773200976757	0.0004524358518066434
ARG 285	R ARG 285	0.0	0.0	0.0	-0.0013219999999999593	0.0008592531640907325	3.8426969695773176e-05	-23.755501999999986	1.9777246446350494	0.0884465349236117	23.321668000000003	1.9199664678778565	0.08586351073390107	0.0	0.0	0.0	-0.4351559999999992	0.1177788082126818	0.00526722842944934
VAL 286	R VAL 286	0.0	0.0	0.0	-0.0006460000000000008	0.0005836814199544112	2.610302664443331e-05	-0.36609000000000047	0.10504203872735728	0.004697622781790727	0.35324999999999945	0.0983790399424614	0.004399644417450214	0.0	0.0	0.0	-0.01348600000000032	0.009472581696665242	0.00042362673192327543
TRP 287	R TRP 287	0.0	0.0	0.0	-0.0014760000000000736	0.0011547397975301902	5.164153367203698e-05	-0.5924319999999995	0.1428981783508812	0.006390600813069183	0.5519359999999999	0.13397816204143126	0.005991685556502446	0.0	0.0	0.0	-0.041971999999999655	0.014416213649914997	0.0006447126739874058
ASN 288	R ASN 288	0.0	0.0	0.0	-0.00031199999999999674	0.0004676066723219355	2.0912006120886342e-05	-0.2106340000000001	0.10909612295585984	0.004878926940219557	0.21178799999999998	0.10746465026230681	0.004805965263295173	0.0	0.0	0.0	0.000841999999999814	0.00426345352971029	0.00019066743822687254
PRO 289	R PRO 289	0.0	0.0	0.0	-0.0002719999999999949	0.00044498988752553925	1.990055275614183e-05	-0.22125199999999984	0.060349221171444346	0.002698899218570381	0.22223799999999994	0.058552415458288425	0.002618543624230848	0.0	0.0	0.0	0.0007140000000003503	0.003775738868088851	0.00016885617548669565
LYS 290	R LYS 290	0.0	0.0	0.0	-0.000135999999999993	0.00034278856457003917	1.532997064576367e-05	-17.33339	0.8817746548296079	0.03943416138070833	17.084242000000007	0.8844983162424781	0.03955596722204575	0.0	0.0	0.0	-0.24928399999999964	0.0847723029296707	0.0037911326391989646
ILE 291	R ILE 291	0.0	0.0	0.0	-0.00016599999999999327	0.00037208063642171513	1.663995192300678e-05	-0.3419159999999991	0.055505431662139414	0.0024822783663402573	0.33619799999999983	0.054131015102251635	0.0024208125891940478	0.0	0.0	0.0	-0.005883999999999618	0.003160782181675599	0.0001413544764059346
TYR 292	R TYR 292	0.0	0.0	0.0	-0.00046399999999999507	0.0005260266152962336	2.352462539553018e-05	0.07484200000000013	0.13523612326593779	0.006047943292723555	-0.07006599999999992	0.13331720685642962	0.005962126742027553	0.0	0.0	0.0	0.004312000000000115	0.004810681448610045	0.00021514021474378442
ALA 293	R ALA 293	0.0	0.0	0.0	-0.00017600000000000105	0.00038082016753318294	1.703079563614111e-05	0.1557719999999999	0.06523529731671342	0.0029174111866516164	-0.1552919999999998	0.0632474405490061	0.0028285115294090853	0.0	0.0	0.0	0.0003039999999999212	0.0033304029786196737	0.00014894014905322738
GLN 294	R GLN 294	0.0	0.0	0.0	-0.0011620000000000061	0.0008624128941522056	3.856827711993325e-05	-0.11575400000000019	0.6357280782567338	0.028430623963747254	0.10280800000000005	0.6096841371858055	0.027265903511015366	0.0	0.0	0.0	-0.014107999999999976	0.02859741834501885	0.0012789154280092336
ASP 295	R ASP 295	0.0	0.0	0.0	-0.000707999999999986	0.0005888429332173355	2.633385653488662e-05	25.25880599999999	1.1407297315157015	0.05101498447248385	-24.755155999999985	1.0977727012751592	0.04909388767789652	0.0	0.0	0.0	0.5029419999999999	0.12433071477313973	0.005560238598477555
ARG 296	R ARG 296	0.0	0.0	0.0	-0.0003820000000000245	0.0004858765275252852	2.1729058884361706e-05	-18.67429800000001	0.758386967975907	0.03391609627288168	18.37345800000001	0.7575220235977693	0.03387741478435624	0.0	0.0	0.0	-0.3012220000000005	0.09009435451791614	0.004029142021820515
SER 297	R SER 297	0.0	0.0	0.0	-0.000408000000000011	0.0005153018532860327	2.304499945758385e-05	-0.01145599999999989	0.26019126054500774	0.011636106914599926	0.010904000000000044	0.2543036743423107	0.011372806055147518	0.0	0.0	0.0	-0.0009599999999998818	0.00867216236010359	0.0003878308909821327
HIE 298	R HIE 298	0.0	0.0	0.0	-0.0018839999999999578	0.001626820211332524	7.275361159420194e-05	-0.8346019999999998	0.2902294740304653	0.012979456660122604	0.8030659999999998	0.2783991911698018	0.01245039032673272	0.0	0.0	0.0	-0.03341999999999955	0.016239938423529186	0.0007262721253084406
ARG 299	R ARG 299	0.0	0.0	0.0	-0.0008760000000000048	0.000754071614636178	3.3723107804590384e-05	-22.328238	1.288196541431444	0.05760990070041666	21.911694000000008	1.2674550044730863	0.05668231096848242	0.0	0.0	0.0	-0.4174200000000006	0.1212569981485601	0.00542277781215493
MET 300	R MET 300	0.0	0.0	0.0	-0.0016200000000000507	0.001102542516187016	4.93072002855566e-05	0.8052740000000003	0.24682719243227702	0.011038447619479861	-0.7491879999999999	0.23091021773841086	0.010326618871247289	0.0	0.0	0.0	0.054466000000000625	0.02329130404249608	0.0010416187824727377
PRO 301	R PRO 301	0.0	0.0	0.0	-0.001149999999999986	0.0009957409301620754	4.453088815642542e-05	-0.3898539999999998	0.07847881678516683	0.0035096793825076904	0.3724039999999999	0.0727335464830362	0.003252743083614194	0.0	0.0	0.0	-0.01859999999999944	0.009887365675446643	0.00044217643537393636
VAL 302	R VAL 302	0.0	0.0	0.0	-0.003298000000000018	0.0042751837387414995	0.00019119202912255386	0.5262540000000002	0.1515993716477718	0.0067797300070134405	-0.48400200000000015	0.13969633494118563	0.006247410022721403	0.0	0.0	0.0	0.03895399999999999	0.014241344178131806	0.0006368922734654719
ILE 303	R ILE 303	0.0	0.0	0.0	-0.00207599999999996	0.002396293805024706	0.00010716551684193739	0.12419400000000036	0.13783609238512254	0.006164217446521502	-0.12867600000000007	0.12881597348155222	0.005760825465851219	0.0	0.0	0.0	-0.006557999999999407	0.01632074250761865	0.0007298857938061136
THR 304	R THR 304	0.0	0.0	0.0	-0.006082000000000016	0.017743372734629757	0.0007935077516949694	-1.9689999999999999	0.35656986973102206	0.0159462893489362	1.8043340000000005	0.3302364038745535	0.01476862095417153	0.0	0.0	0.0	-0.1707480000000001	0.04826216422830632	0.0021583495991150323
PRO 305	R PRO 305	0.0	0.0	0.0	-0.002104000000000049	0.0018311701177116434	8.189241723139052e-05	-0.7372279999999997	0.28471702445761926	0.012732932420774137	0.6829239999999992	0.26802519699461164	0.011986451203254478	0.0	0.0	0.0	-0.05640800000000002	0.022775371259323315	0.0010185455669728385
ALA 306	R ALA 306	0.0	0.0	0.0	-0.0013780000000000036	0.001199631610120319	5.364915656373115e-05	0.3800299999999993	0.2171311794745291	0.009710401546795082	-0.3295900000000001	0.2014226747414496	0.009007895858634223	0.0	0.0	0.0	0.049061999999999384	0.022704760646172977	0.0010153877643540965
TYR 307	R TYR 307	0.0	0.0	0.0	-0.0011479999999999676	0.0007470582306620799	3.340945973822257e-05	0.7962819999999997	0.19414193384222778	0.008682291227089764	-0.7655220000000001	0.18434629780931147	0.00824421706604082	0.0	0.0	0.0	0.02961199999999971	0.0155437915580467	0.0006951394910375958
PRO 308	R PRO 308	0.0	0.0	0.0	-0.0016519999999999725	0.0013201878654191326	5.9040596202950484e-05	1.0644540000000002	0.1303358119781316	0.005828794709714672	-0.9970539999999998	0.12277245246390267	0.005490550989472958	0.0	0.0	0.0	0.06574799999999999	0.023092780170434594	0.0010327405250110185
SER 309	R SER 309	0.0	0.0	0.0	-0.0012279999999999926	0.001129608781835571	5.051764048330132e-05	-0.6953159999999998	0.2997214642697469	0.013403951368458566	0.6635039999999996	0.2792373864367031	0.012487875558636917	0.0	0.0	0.0	-0.033040000000000194	0.028709413090482954	0.001283923985288844
MET 310	R MET 310	0.0	0.0	0.0	-0.010709999999999994	0.01427227732353876	0.0006382756457832285	0.1487720000000003	0.5279502097887644	0.02361065115645904	-0.13655399999999998	0.4764864227698414	0.02130912063338138	0.0	0.0	0.0	0.0015080000000007269	0.062116841001454766	0.002777949580535979
CYS 311	R CYS 311	0.0	0.0	0.0	-0.006550000000000063	0.018964479955959776	0.0008481173267891655	1.0474659999999993	0.2585342005306092	0.011562000937900087	-0.9869900000000008	0.2351855733245526	0.010517818585619216	0.0	0.0	0.0	0.053925999999999405	0.02821837210045968	0.0012619639646202273
ALA 312	R ALA 312	0.0	0.0	0.0	-0.023472000000000028	0.10528630117921284	0.004708546530724723	1.1530279999999995	0.29504244985425415	0.013194699482443704	-1.0669040000000012	0.2697223067971921	0.012062348260931503	0.0	0.0	0.0	0.06265199999999999	0.11532475404699578	0.0051574797907505306
THR 313	R THR 313	0.0	0.0	0.0	-0.009507999999999982	0.01858154826703095	0.0008309921010454923	-0.362312	0.18777912199176988	0.008397737630576463	0.32063999999999965	0.17085735102710745	0.007640973027043115	0.0	0.0	0.0	-0.051180000000000225	0.03720257517968325	0.0016637497407963639
HIE 314	R HIE 314	0.0	0.0	0.0	-0.032079999999999984	0.06563271745097866	0.0029351843553685002	-1.4333019999999996	0.7412154307595068	0.033148161783000916	1.3704479999999994	0.7102721586096414	0.03176433658353341	0.0	0.0	0.0	-0.09493399999999996	0.08308781886654597	0.003715800221755726
ASN 315	R ASN 315	0.0	0.0	0.0	-0.05689599999999999	0.10185066118587557	0.004554900039298342	-2.2630820000000007	0.8699034172113597	0.038903263494879214	2.1687860000000003	0.8592160195224452	0.038425308540179476	0.0	0.0	0.0	-0.15119200000000108	0.1700820600063398	0.007606300958547482
ILE 316	R ILE 316	0.0	0.0	0.0	-0.0054300000000000286	0.004992103764947218	0.0002232536673830922	-0.2997479999999996	0.14895782119781442	0.006661596279571444	0.25147599999999976	0.14099695537138432	0.0063055755366183885	0.0	0.0	0.0	-0.05370199999999981	0.022298726331339485	0.0009972293577707918
THR 317	R THR 317	0.0	0.0	0.0	-0.0015159999999999555	0.0013106273307084938	5.861303609266579e-05	0.3727639999999999	0.2995754934970485	0.01339742335704893	-0.34537600000000007	0.2883339567654145	0.012894686550979044	0.0	0.0	0.0	0.02587200000000008	0.015634692705646654	0.0006992047139429206
GLU 318	R GLU 318	0.0	0.0	0.0	-0.00045400000000000686	0.0005136964083970282	2.2973201779464978e-05	21.236390000000025	1.006524818322493	0.04501315829619441	-20.834284000000014	0.993362193433591	0.044424507815916094	0.0	0.0	0.0	0.4016520000000001	0.12788489705981626	0.0057191864624262425
SER 319	R SER 319	0.0	0.0	0.0	-0.00042199999999996776	0.0004938785275753158	2.208691920571821e-05	-0.3783480000000002	0.17134456190962177	0.007662761760096709	0.3641079999999999	0.16478105575581198	0.007369232841483571	0.0	0.0	0.0	-0.014662000000000341	0.009709364345826454	0.00043421597391161455
THR 320	R THR 320	0.0	0.0	0.0	-0.0015979999999999493	0.0012051539320766791	5.3896122309492375e-05	-0.5664220000000002	0.17796382754930928	0.007958784318726106	0.5416499999999999	0.16957163530496422	0.007583474071954065	0.0	0.0	0.0	-0.026370000000000202	0.011620374348531377	0.0005196789393462198
LYS 321	R LYS 321	0.0	0.0	0.0	-0.0007220000000000191	0.0006170218796768883	2.7594057331244363e-05	-21.490796000000017	1.026777597331981	0.04591889010816432	21.09382199999998	1.0148336742130568	0.045384741627925405	0.0	0.0	0.0	-0.39769599999999994	0.13421236747781526	0.006002159542031538
LYS 322	R LYS 322	0.0	0.0	0.0	-0.0003519999999999772	0.0004775939698111458	2.1358651642834085e-05	-19.604178000000005	0.8657261358628004	0.0387164497937488	19.228650000000005	0.8557007908727586	0.0382681027358364	0.0	0.0	0.0	-0.3758799999999999	0.12955876504505565	0.00579404411443336
VAL 323	R VAL 323	0.0	0.0	0.0	-0.0006259999999999995	0.0005640248221488261	2.5223956866440082e-05	-0.38439199999999984	0.09310498555931412	0.004163781535095253	0.36571599999999993	0.08838716730385755	0.003952794288601446	0.0	0.0	0.0	-0.019301999999999795	0.007799153543814721	0.000348788749818562
ILE 324	R ILE 324	0.0	0.0	0.0	-0.0015680000000000422	0.000919443309834804	4.111875484496045e-05	-0.28860600000000014	0.07953753053747696	0.0035570265008852773	0.2735240000000002	0.07514017183903586	0.0033603706414619913	0.0	0.0	0.0	-0.01665000000000014	0.009797729328778374	0.0004381677760858366
LEU 325	R LEU 325	0.0	0.0	0.0	-0.00038600000000001876	0.00048683056600836225	2.1771724782387927e-05	0.003403999999999883	0.07886644903886576	0.003527014823898536	0.002757999999999988	0.07463770786941411	0.0033378997696156187	0.0	0.0	0.0	0.00577599999999984	0.007051370363269946	0.0003153468693359797
GLN 326	R GLN 326	0.0	0.0	0.0	-0.00028600000000003514	0.0004518893669915786	2.0209106858050385e-05	-0.15117999999999993	0.34020228041563777	0.015214308502196228	0.14670600000000006	0.3293718682037067	0.014729957743591792	0.0	0.0	0.0	-0.004759999999999664	0.014261500622304997	0.0006377936970525906
GLU 327	R GLU 327	0.0	0.0	0.0	-0.0005759999999999934	0.0004941902467673694	2.210085971178467e-05	23.90201599999999	1.2522120474363632	0.05600062520623798	-23.325859999999988	1.2241832642216066	0.05474713991434197	0.0	0.0	0.0	0.575579999999999	0.18737482114734438	0.008379656747146544
PHE 328	R PHE 328	0.0	0.0	0.0	-0.0008080000000000496	0.0005789093193238438	2.5889611816324944e-05	-0.24811000000000014	0.06550369378897616	0.002929414241789629	0.2358120000000002	0.06222839107674142	0.002782938251560703	0.0	0.0	0.0	-0.013106000000000066	0.008559367032672578	0.00038278653058853093
VAL 329	R VAL 329	0.0	0.0	0.0	-0.00013000000000000788	0.00033630343441602516	1.503994680841749e-05	-0.10705599999999997	0.04616059860963681	0.0020643647274646037	0.10589999999999992	0.04485940258184467	0.002006173472060685	0.0	0.0	0.0	-0.0012859999999999534	0.004755229121714168	0.00021266031129479
ARG 330	R ARG 330	0.0	0.0	0.0	-0.00030599999999997963	0.00046082968654370676	2.0608930103232968e-05	-21.772364000000024	1.3207355569919468	0.059065089714700814	21.278244000000015	1.2814011379982857	0.05730600102019511	0.0	0.0	0.0	-0.4944260000000004	0.16403554652574523	0.007335892655157915
GLY 331	R GLY 331	0.0	0.0	0.0	-0.00012199999999999811	0.0003272858078193992	1.4636666287102175e-05	-0.3183939999999999	0.06137708663662676	0.0027448667596078275	0.304314	0.058485890640392654	0.0026155685439307333	0.0	0.0	0.0	-0.014201999999999756	0.005284808038140659	0.0002363438004263963
VAL 332	R VAL 332	0.0	0.0	0.0	-8.999999999999098e-05	0.00028618176042505505	1.2798437404619643e-05	-0.03968000000000025	0.04880300810400957	0.00218253687254077	0.03961400000000003	0.04733971909506848	0.002117096598646359	0.0	0.0	0.0	-0.0001560000000003754	0.003782547289856541	0.00016916065736453652
GLN 333	R GLN 333	0.0	0.0	0.0	-9.799999999998831e-05	0.00029731464814229886	1.3296315279052236e-05	-0.0810240000000004	0.23202675583647672	0.01037655197298216	0.07796600000000002	0.2256866253104069	0.010093012716131887	0.0	0.0	0.0	-0.0031559999999998638	0.007874494523459685	0.00035215810085811335
ILE 334	R ILE 334	0.0	0.0	0.0	-0.00017800000000001148	0.00038251274488573426	1.7106489996490735e-05	-0.41620600000000013	0.05892011171068735	0.002634987500539567	0.3989280000000003	0.057111494604850065	0.0025541036846611445	0.0	0.0	0.0	-0.017456000000000003	0.007361525928773093	0.0003292174478972782
THR 335	R THR 335	0.0	0.0	0.0	-0.00010199999999999498	0.00030264831075026843	1.3534843922261611e-05	-0.3542419999999995	0.07232739063453267	0.0032345792418799336	0.33752199999999993	0.06905697297159871	0.0030883217176972074	0.0	0.0	0.0	-0.01682199999999997	0.006525206203638436	0.0002918160927707776
ASN 336	R ASN 336	0.0	0.0	0.0	-4.400000000000048e-05	0.00020509509989271056	9.172131704244212e-06	0.05559600000000029	0.14825607840490068	0.00663021338781793	-0.05843200000000001	0.14484444544406927	0.006477640523523971	0.0	0.0	0.0	-0.00287999999999991	0.0062710126773910455	0.0002804482126881867
ASP 337	R ASP 337	0.0	0.0	0.0	-5.0000000000007815e-05	0.00021794494717706776	9.746794344810487e-06	16.599729999999994	0.5737526131532907	0.02565899690557796	-16.281556000000016	0.5740703744866201	0.02567320762441687	0.0	0.0	0.0	0.31812400000000035	0.11743175304831312	0.005251707650659926
ILE 338	R ILE 338	0.0	0.0	0.0	-0.00011199999999999122	0.0003153664535108077	1.4103616557463864e-05	-0.38017599999999974	0.043451962257186484	0.0019432308272564834	0.367868	0.04223754936072845	0.0018889206314718322	0.0	0.0	0.0	-0.012419999999999867	0.005473536334034674	0.00024478398640433055
PHE 339	R PHE 339	0.0	0.0	0.0	-7.99999999999983e-05	0.000271293199325005	1.2132600710482223e-05	-0.24477199999999993	0.036767485853672344	0.001644291954611465	0.23551200000000003	0.03567034981605823	0.0015952265393980665	0.0	0.0	0.0	-0.009339999999999876	0.004070429952719975	0.0001820351614386624
SER 340	R SER 340	0.0	0.0	0.0	-1.1999999999998679e-05	0.00010888526071051761	4.869496893930088e-06	-0.2501339999999999	0.1037964163350543	0.00464191685492102	0.24393600000000015	0.10173162686205241	0.004549576662503856	0.0	0.0	0.0	-0.006209999999999823	0.0042981274992722794	0.0001922181052866799
ASN 341	R ASN 341	0.0	0.0	0.0	-3.799999999999759e-05	0.0001911962342725279	8.550555537506948e-06	-0.18780200000000039	0.2943044797416447	0.013161696455700546	0.18402799999999997	0.2909141371882776	0.013010075727373763	0.0	0.0	0.0	-0.003812000000000069	0.005441751188726321	0.0002433625114926468
LYS 342	R LYS 342	0.0	0.0	0.0	-2.5999999999999802e-05	0.00015913516267625962	7.116740827092077e-06	-14.982206000000005	0.5421966133829085	0.02424776969388711	14.704734000000009	0.5394360307244646	0.024124312684251355	0.0	0.0	0.0	-0.2774980000000006	0.10007614099274537	0.004475541083712638
LYS 343	R LYS 343	0.0	0.0	0.0	-7.400000000000162e-05	0.00026177089219392403	1.1706750189527663e-05	-17.795385999999997	0.7693020011701603	0.03440423139686202	17.449445999999984	0.7616124914186191	0.03406034606650015	0.0	0.0	0.0	-0.34601399999999993	0.12035308805344383	0.005382353723790365
SER 344	R SER 344	0.0	0.0	0.0	-6.59999999999954e-05	0.0002482820976228278	1.1103512957617638e-05	0.1656580000000001	0.14274537132951085	0.0063837670753247155	-0.15072600000000008	0.13917814097048425	0.006224235683841026	0.0	0.0	0.0	0.014866000000000079	0.00772347357087474	0.00034540423853797914
TRP 345	R TRP 345	0.0	0.0	0.0	-0.00036399999999999367	0.0004811486256864832	2.1517620686311556e-05	0.5553620000000001	0.09314611616165051	0.004165620951550847	-0.5198160000000003	0.08767532232047744	0.003920959613155843	0.0	0.0	0.0	0.03518200000000017	0.011918425902778073	0.0005330082100681214
ALA 346	R ALA 346	0.0	0.0	0.0	-0.00012999999999999546	0.000336303434415993	1.5039946808416053e-05	0.42865200000000026	0.0808660058120846	0.003616437721294285	-0.4105579999999999	0.0779242621780914	0.0034848789465345637	0.0	0.0	0.0	0.017964000000000598	0.006513885476426185	0.00029130981445875105
ASN 347	R ASN 347	0.0	0.0	0.0	-0.00013399999999999678	0.00034065231541851356	1.523443467936992e-05	0.0836259999999999	0.15971612981787384	0.00714272246751894	-0.07807000000000006	0.15612900146993836	0.006982301210918935	0.0	0.0	0.0	0.005422000000000026	0.011119888308791848	0.0004972965232132748
LEU 348	R LEU 348	0.0	0.0	0.0	-0.00041799999999998506	0.0004932301693935412	2.2057923746353883e-05	0.21577799999999997	0.10332378581914187	0.0046207801756846	-0.19800200000000015	0.09869479214223958	0.004413765285105196	0.0	0.0	0.0	0.017357999999999922	0.013505622384769196	0.0006039897946157348
PHE 349	R PHE 349	0.0	0.0	0.0	-0.000877999999999993	0.0005245150140844582	2.3457024534242164e-05	0.31448799999999993	0.10588315189868501	0.004735238506347912	-0.3038219999999997	0.10024493162250238	0.0044830896301546715	0.0	0.0	0.0	0.009788000000000253	0.00777065351177079	0.00034751418963833893
GLU 350	R GLU 350	0.0	0.0	0.0	-0.00029199999999999	0.00045468230667135615	2.0334010917671168e-05	21.644625999999995	1.185537195588559	0.05301883518380963	-21.17888199999999	1.1614454270762171	0.05194141854197392	0.0	0.0	0.0	0.4654519999999994	0.14275751362362762	0.0063843100952256735
LYS 351	R LYS 351	0.0	0.0	0.0	-0.000583999999999999	0.0005127806548613176	2.2932248036335283e-05	-24.188266000000002	2.0352053702866666	0.09101715112267234	23.60372999999998	1.9811081265545907	0.08859784883506641	0.0	0.0	0.0	-0.5851200000000006	0.14743460109485718	0.006593475805673311
ASN 352	R ASN 352	0.0	0.0	0.0	-0.000643999999999954	0.0005189065426451743	2.3206206066480067e-05	-0.9519039999999999	0.4264758126599909	0.0190725781573441	0.9118079999999996	0.40620297775373476	0.018165949418403715	0.0	0.0	0.0	-0.04073999999999935	0.02617258871414925	0.0011704737502396306
ASP 353	R ASP 353	0.0	0.0	0.0	-0.0002499999999999912	0.0004330127018922034	1.936491673103637e-05	20.758591999999993	1.2502296467195504	0.05591196955100923	-20.288946000000003	1.225236562906811	0.05479424486355653	0.0	0.0	0.0	0.4693960000000004	0.15352568248993356	0.006865877246790812
PHE 354	R PHE 354	0.0	0.0	0.0	-0.0005680000000000156	0.0005266649789002673	2.3553173883789803e-05	-0.45922600000000047	0.07251669410556122	0.0032430451504718637	0.44270600000000043	0.0699676179671683	0.0031290469999664793	0.0	0.0	0.0	-0.017088000000000055	0.00805383486297038	0.00036017844466318947
PHE 355	R PHE 355	0.0	0.0	0.0	-0.0003539999999999992	0.00047820915925983487	2.1386163751360275e-05	-0.3634660000000005	0.05229245494332979	0.0023385896792726063	0.3508939999999998	0.049748394587164714	0.0022248158413676576	0.0	0.0	0.0	-0.012926000000000621	0.006412216777370649	0.0002867630520133081
PHE 356	R PHE 356	0.0	0.0	0.0	-0.00013999999999999346	0.0003469870314579332	1.5517731793015932e-05	-0.33277999999999974	0.04668228357739313	0.002087695188479462	0.32278999999999963	0.04559624874921509	0.002039126234444694	0.0	0.0	0.0	-0.010130000000000045	0.004336484751501099	0.0001939334937549548
ARG 357	R ARG 357	0.0	0.0	0.0	-0.0002879999999999718	0.0004528310943386721	2.025122218533782e-05	-21.28858200000001	1.7679655571518225	0.07906582335339529	20.799566	1.7129077224543048	0.07660356213184337	0.0	0.0	0.0	-0.4893039999999997	0.1738525340166195	0.007774921682435114
TYR 358	R TYR 358	0.0	0.0	0.0	-0.0002139999999999951	0.0004101268096576864	1.834142851579408e-05	-0.17302	0.13905700845336794	0.006218818472989871	0.16587400000000013	0.1328223705706231	0.0059399969905716155	0.0	0.0	0.0	-0.007359999999999877	0.011172931575911713	0.0004996686902338488
LYS 359	R LYS 359	0.0	0.0	0.0	-5.4000000000002044e-05	0.00022601769842205694	1.0107818755795325e-05	-15.140530000000002	0.7407156816888045	0.033125812325125265	14.807941999999993	0.7366871972800004	0.03294565302543758	0.0	0.0	0.0	-0.332642	0.11060915801144088	0.004946591924951945
PHE 360	R PHE 360	0.0	0.0	0.0	-8.200000000000073e-05	0.00027436472076417076	1.2269963325128677e-05	0.2166020000000004	0.04243564063378751	0.0018977795425180227	-0.21134800000000006	0.04112686343498576	0.0018392492468395734	0.0	0.0	0.0	0.005172000000000351	0.003923571842084858	0.00017546746707011626
TYR 361	R TYR 361	0.0	0.0	0.0	-0.000266000000000016	0.00044186423254210497	1.976076921579843e-05	-0.5914760000000002	0.14356869235317193	0.0064205871108489335	0.5732840000000002	0.138629244187506	0.00619968827345362	0.0	0.0	0.0	-0.018458000000000217	0.009207401153419184	0.0004117674975031053
LEU 362	R LEU 362	0.0	0.0	0.0	-0.00025999999999998735	0.00043863424398920447	1.9616319736381793e-05	0.32189200000000007	0.052433999809284614	0.002344919758115428	-0.31049	0.05060934597482977	0.0022633187579304947	0.0	0.0	0.0	0.011142000000000032	0.005940188212506145	0.00026565329284613414
GLU 363	R GLU 363	0.0	0.0	0.0	-0.0002640000000000349	0.0004407992740466472	1.9713142824017237e-05	18.617577999999977	0.7199856414659567	0.032198736742833405	-18.156812000000016	0.7231322400884587	0.03233945691118984	0.0	0.0	0.0	0.46050200000000063	0.14452968551823225	0.006463564031708684
ILE 364	R ILE 364	0.0	0.0	0.0	-0.0006919999999999967	0.0005737037563063068	2.565681196095751e-05	0.14296200000000037	0.09712190564440164	0.0043434236625040515	-0.13533200000000012	0.09346268654388203	0.004179778409437502	0.0	0.0	0.0	0.006938000000000189	0.006551195005493275	0.00029297834732280143
THR 365	R THR 365	0.0	0.0	0.0	-0.0003080000000000549	0.0004616665463297893	2.06463556106193e-05	-0.32332599999999984	0.13968709218821956	0.006246996674242776	0.30784000000000017	0.13380129446309516	0.00598377579793894	0.0	0.0	0.0	-0.015793999999999996	0.010071721004873262	0.00045042105634618206
ALA 366	R ALA 366	0.0	0.0	0.0	-0.00045000000000000107	0.0005054700782440069	2.260530911091474e-05	-0.005651999999999987	0.11194262323172521	0.0050062263025156956	0.006691999999999998	0.10705516865616528	0.004787652689157807	0.0	0.0	0.0	0.0005900000000000079	0.006306972332268747	0.00028205637734326616
TYR 367	R TYR 367	0.0	0.0	0.0	-0.00040799999999996216	0.0004914631217089986	2.1978898971511468e-05	0.09416600000000011	0.11207412923596623	0.00501210742981434	-0.09376999999999991	0.1086863059451374	0.0048605993663333345	0.0	0.0	0.0	-1.1999999999716237e-05	0.005472828884589767	0.0002447523483033414
THR 368	R THR 368	0.0	0.0	0.0	-0.0004439999999999991	0.00050484056889279	2.257715659687888e-05	0.011402000000000129	0.10186938890559823	0.004555737568385611	-0.01242599999999999	0.09828996146097524	0.004395660706651503	0.0	0.0	0.0	-0.0014679999999998436	0.00452559123209338	0.0002023905926667565
ARG 369	R ARG 369	0.0	0.0	0.0	-0.00019600000000000506	0.0003969685126052292	1.7752971582245493e-05	-16.478863999999987	0.637422322722053	0.028506392879646385	16.06119200000001	0.6249675376656023	0.027949397959018938	0.0	0.0	0.0	-0.41786800000000107	0.11549335295158657	0.0051650197629824705
GLY 370	R GLY 370	0.0	0.0	0.0	-0.000131999999999997	0.0003384907679686328	1.5137767338679426e-05	-0.19822799999999993	0.13463466127264564	0.00602104509466588	0.19638200000000003	0.13280984931848971	0.005939437023152942	0.0	0.0	0.0	-0.0019780000000000496	0.006538617285022625	0.0002924158545633141
SER 371	R SER 371	0.0	0.0	0.0	-0.0004719999999999791	0.0005414942289627612	2.421635810769139e-05	0.33432200000000023	0.14645010862406388	0.0065494479639127	-0.3088099999999999	0.14081963605974876	0.006297645575927577	0.0	0.0	0.0	0.02504000000000047	0.010929702649202915	0.0004887911619495451
ASP 372	R ASP 372	0.0	0.0	0.0	-0.0012099999999999956	0.0011339753083731297	5.0712917486572086e-05	25.164710000000014	1.8330953401007366	0.08197851579406686	-24.539950000000005	1.7775270685700397	0.07949342714337077	0.0	0.0	0.0	0.6235500000000006	0.13329670476046937	0.005961209860422587
GLU 373	R GLU 373	0.0	0.0	0.0	-0.0033480000000000246	0.003158305874990565	0.00014124373260431713	28.641733999999968	3.130591950932845	0.14000432824199055	-27.934172000000007	3.0328043204952757	0.1356311324616499	0.0	0.0	0.0	0.7042139999999999	0.154599651370885	0.006913906595261347
GLN 374	R GLN 374	0.0	0.0	0.0	-0.0015120000000000057	0.001030463973169337	4.608374984742313e-05	0.44641799999999976	0.4067574157603032	0.018190744639843645	-0.42018399999999984	0.3951170334774247	0.017670170918471634	0.0	0.0	0.0	0.02472200000000008	0.01568275218193538	0.0007013539990618133
HIE 375	R HIE 375	0.0	0.0	0.0	-0.002128000000000057	0.0015005385699808113	6.710612490674839e-05	0.004487999999999829	0.1867821989805239	0.008353153878146866	-0.0032380000000000004	0.17917432114005624	0.008012919237830866	0.0	0.0	0.0	-0.0008780000000002734	0.012532801602196329	0.0005604839266205853
LEU 376	R LEU 376	0.0	0.0	0.0	-0.016021999999999977	0.035188258212079784	0.001573666747440512	0.3731080000000003	0.21631797968731056	0.009674034146724901	-0.33585400000000015	0.20471988834502608	0.009155351733712904	0.0	0.0	0.0	0.021231999999999925	0.031861923607968544	0.0014249085416264604
LYS 377	R LYS 377	0.0	0.0	0.0	-0.012562000000000044	0.015336823530314212	0.0006858835994540177	-29.929482000000004	3.8236758358516063	0.17099998185775037	29.190254000000017	3.713463943204897	0.16607115618001134	0.0	0.0	0.0	-0.75179	0.1842199389317024	0.008238566125242932
TRP 378	R TRP 378	0.0	0.0	0.0	-0.0032039999999999473	0.001726958019177074	7.723191050336645e-05	0.6797219999999997	0.16764343326238595	0.007497242255122887	-0.6541719999999995	0.15822954975604336	0.007076240586073964	0.0	0.0	0.0	0.022345999999999804	0.012150814129102424	0.0005434009274927585
SER 379	R SER 379	0.0	0.0	0.0	-0.004152000000000034	0.0030959483199820927	0.0001384550179661246	0.1817080000000005	0.5523806393565944	0.024703213181122816	-0.1775320000000001	0.5258975917191481	0.02351885528574891	0.0	0.0	0.0	2.4000000000584443e-05	0.030403937639720498	0.0013597054269215909
GLY 380	R GLY 380	0.0	0.0	0.0	-0.012403999999999997	0.01100221723108575	0.0004920341126385449	0.3057219999999999	0.30177990111337777	0.013496007462653543	-0.2946520000000001	0.2945853405992906	0.013174256935098848	0.0	0.0	0.0	-0.0013340000000001738	0.028029670779372025	0.0012535249849923071
LEU 381	R LEU 381	0.0	0.0	0.0	-0.008769999999999986	0.005773482484601488	0.0002581979860494662	0.6590320000000008	0.247506385727721	0.011068822067049356	-0.6394939999999999	0.2391846608041583	0.010696663214666549	0.0	0.0	0.0	0.010768000000000348	0.012143071110720171	0.0005430546491836835
VAL 382	R VAL 382	0.0	0.0	0.0	-0.0036399999999999952	0.0023320377355437612	0.00010429189805541055	0.10913799999999979	0.16212734179033478	0.00725055514509062	-0.11455800000000008	0.1574055483011954	0.007039390120741989	0.0	0.0	0.0	-0.009060000000000212	0.011052981498220293	0.0004943043596813609
GLU 383	R GLU 383	0.0	0.0	0.0	-0.029665999999999925	0.03169798801185975	0.0014175771188898363	38.358398	3.6623137090637337	0.1637836481679179	-37.123550000000016	3.439591449503475	0.1538232059183361	0.0	0.0	0.0	1.2051820000000013	0.29289487000628456	0.01309865679190033
SER 384	R SER 384	0.0	0.0	0.0	-0.03382799999999998	0.054715614005510387	0.0024469566469392154	-0.13779200000000014	0.6589745190339306	0.029470236400001956	0.1173340000000001	0.625974595685799	0.027994434962827865	0.0	0.0	0.0	-0.05428600000000025	0.09498863197246318	0.004248020763602752
LYS 385	R LYS 385	0.0	0.0	0.0	-0.007827999999999977	0.008515304809576685	0.00038081600806688735	-29.433976000000005	2.344773509621851	0.10486145918710431	28.64373600000005	2.232717644105533	0.09985016853566309	0.0	0.0	0.0	-0.7980679999999999	0.1829465150692941	0.008181616878832626
VAL 386	R VAL 386	0.0	0.0	0.0	-0.0036120000000000106	0.0030439211553521597	0.00013612829243034254	-0.8740260000000007	0.1468525427903766	0.006567445366959575	0.8383279999999997	0.14040904677406252	0.006279283464855027	0.0	0.0	0.0	-0.03931000000000005	0.012401044310863576	0.0005545915614215597
ARG 387	R ARG 387	0.0	0.0	0.0	-0.04711199999999999	0.12415451444067593	0.005552358680056613	-32.85045399999999	4.562938465055645	0.2040608117002594	32.16506400000001	4.697534470326189	0.21008012804595652	0.0	0.0	0.0	-0.732502	0.31868493845175866	0.014252023715669379
LEU 388	R LEU 388	0.0	0.0	0.0	-0.0024600000000001092	0.00284260443959411	0.0001271251352015025	-0.48085600000000034	0.10030515073514168	0.004485782710742796	0.4578939999999998	0.09646003713455714	0.004313824002900476	0.0	0.0	0.0	-0.025422000000000274	0.010549498376700802	0.0004717879099765335
LEU 389	R LEU 389	0.0	0.0	0.0	-0.0008699999999999797	0.0006819824044650812	3.0499180316853555e-05	-0.5159480000000001	0.0739067337662784	0.003305209613927551	0.4927259999999999	0.07065252241781717	0.0031596768581613395	0.0	0.0	0.0	-0.024091999999999815	0.006959276973939491	0.00031122832775955467
VAL 390	R VAL 390	0.0	0.0	0.0	-0.0009919999999999582	0.0008049447185986801	3.599822217832176e-05	-0.7344459999999993	0.09139417423447216	0.004087271726714791	0.7078840000000003	0.0870909555809305	0.0038948259380875054	0.0	0.0	0.0	-0.027554000000000026	0.007819404325138836	0.0003496943922913261
MET 391	R MET 391	0.0	0.0	0.0	-0.001324000000000016	0.0013852884176228353	6.195198140495554e-05	-0.4248320000000002	0.27405773073569695	0.012256234313687036	0.4093059999999994	0.26442806273918884	0.011825582468868109	0.0	0.0	0.0	-0.016850000000000462	0.011645750297855015	0.0005208137862998447
LYS 392	R LYS 392	0.0	0.0	0.0	-0.00040800000000003323	0.0005035235843533477	2.2518259257768696e-05	-20.400010000000005	1.11238639235637	0.04974743181109191	19.970650000000017	1.0846164739203261	0.04850552330403954	0.0	0.0	0.0	-0.4297679999999997	0.12041940946541688	0.005385319707501075
LEU 393	R LEU 393	0.0	0.0	0.0	-0.0002739999999999867	0.0004460089685196704	1.9946127443690934e-05	-0.47839400000000093	0.056121036733115394	0.0025098090620601747	0.46130399999999977	0.05340108223622633	0.0023881689990451712	0.0	0.0	0.0	-0.017364000000000573	0.005799612400841857	0.000259366551428663
GLU 394	R GLU 394	0.0	0.0	0.0	-0.00036799999999999946	0.0004904854737910117	2.193517722745787e-05	21.021103999999973	1.893838926937882	0.08469505158136723	-20.607203999999992	1.8407906970603072	0.08232266261952138	0.0	0.0	0.0	0.41353199999999957	0.1400006749126575	0.006261020520011032
VAL 395	R VAL 395	0.0	0.0	0.0	-0.00014799999999999614	0.00035509998591944965	1.588055414650215e-05	-0.2535300000000003	0.03922592382595907	0.001754236643101462	0.24606999999999996	0.038493650125703535	0.0017214883676633286	0.0	0.0	0.0	-0.007608000000000141	0.002945901559794506	0.00013174472285446353
LEU 396	R LEU 396	0.0	0.0	0.0	-0.00010399999999999388	0.0003052605444534047	1.3651666564928184e-05	0.16968399999999964	0.04321731301226462	0.0019327369940061977	-0.16806000000000004	0.04220455425662038	0.0018874450455576256	0.0	0.0	0.0	0.0015199999999996124	0.0040563037361619775	0.00018140341782889107
ALA 397	R ALA 397	0.0	0.0	0.0	-5.00000000000016e-05	0.00021794494717704068	9.746794344809278e-06	0.0907800000000002	0.049241035732405194	0.002202126063603083	-0.08888199999999993	0.04844295692874256	0.0021664348944752557	0.0	0.0	0.0	0.0018480000000003181	0.002863022179446371	0.00012803824428663372
GLY 398	R GLY 398	0.0	0.0	0.0	-3.0000000000002023e-05	0.00017058722109233133	7.628892449104775e-06	-0.014939999999999884	0.0333607014314746	0.0014919359235570349	0.016308000000000003	0.03307550658720135	0.0014791816223844857	0.0	0.0	0.0	0.0013380000000001544	0.0035213287264895727	0.00015747860807106896
ILE 399	R ILE 399	0.0	0.0	0.0	-0.00011599999999999611	0.00032022492095399625	1.4320893826852648e-05	-0.06970400000000025	0.07960148481027271	0.0035598866229137344	0.06297400000000002	0.07748758174056028	0.003465350003679285	0.0	0.0	0.0	-0.0068460000000001965	0.00517902346007417	0.00023161297027584024
LYS 400	R LYS 400	0.0	0.0	0.0	-9.999999999999609e-05	0.0002999999999999883	1.3416407864998214e-05	-16.32917000000001	0.67713818759508	0.030282540352472076	16.008105999999994	0.6819904770336099	0.030499541333093218	0.0	0.0	0.0	-0.32116400000000034	0.11381850949647743	0.005090118486636578
ILE 401	R ILE 401	0.0	0.0	0.0	-0.0003019999999999783	0.00045912525524084295	2.0532705618109328e-05	-0.3594360000000007	0.052349803285207906	0.0023411543750893335	0.3512180000000005	0.05075110319982905	0.002269658333758497	0.0	0.0	0.0	-0.008520000000000437	0.00431990740641496	0.00019319213234497324
ALA 402	R ALA 402	0.0	0.0	0.0	-0.0002799999999999958	0.00044899888641286557	2.0079840636817483e-05	0.2828039999999998	0.0716699768661896	0.003205178804372746	-0.27529800000000026	0.06858163891304966	0.0030670641323584766	0.0	0.0	0.0	0.007226000000000026	0.004966983390348926	0.00022213025007865143
HIE 403	R HIE 403	0.0	0.0	0.0	-0.0009219999999999615	0.0006355438615862805	2.842238554379281e-05	-1.0373139999999996	0.3337529316785094	0.014925884858459798	1.0027319999999986	0.3192889916298433	0.01427903779503382	0.0	0.0	0.0	-0.035503999999999265	0.029386697398653277	0.0013142130603520992
PRO 404	R PRO 404	0.0	0.0	0.0	-0.0018520000000000322	0.001393591044747308	6.232328617779864e-05	0.18742200000000006	0.16801238024621878	0.00751374206584176	-0.18410000000000015	0.16047734419537207	0.007176765009389664	0.0	0.0	0.0	0.001469999999999812	0.01880704921033604	0.0008410768098099025
PHE 405	R PHE 405	0.0	0.0	0.0	-0.0021460000000000077	0.0013208648681829506	5.907087268696753e-05	0.21406799999999976	0.16589424153960286	0.007419016023166427	-0.20303599999999997	0.15914663271335647	0.0071172537827451365	0.0	0.0	0.0	0.008885999999999871	0.02069369478850984	0.0009254501650548226
THR 406	R THR 406	0.0	0.0	0.0	-0.0067480000000000135	0.005150582103024813	0.00023034103412114616	0.7471280000000005	0.5638805579340349	0.02521750517462021	-0.710436	0.5308701328046246	0.023741234083509633	0.0	0.0	0.0	0.029943999999999946	0.035432313839205795	0.001584581246891414
LYS 407	R LYS 407	0.0	0.0	0.0	-0.005050000000000011	0.004306680856529754	0.00019260062305195095	-31.42450199999999	5.017727322403634	0.22439958770905058	30.54517599999999	4.834278844773462	0.2161955223820523	0.0	0.0	0.0	-0.8843759999999994	0.2466888214411036	0.011032259480632306
PRO 408	R PRO 408	0.0	0.0	0.0	-0.004183999999999991	0.003128920580647579	0.000139929582290522	0.13603399999999982	0.37201013540493794	0.016636799021686847	-0.14282600000000012	0.3573065850554674	0.01597923625984671	0.0	0.0	0.0	-0.010975999999999918	0.01721567378873164	0.0007699083374013059
PHE 409	R PHE 409	0.0	0.0	0.0	-0.0011659999999999685	0.0007116487897832691	3.182590140121695e-05	-0.1202360000000001	0.20114280574755844	0.00899537973673152	0.11516799999999999	0.19005360237575078	0.008499455485617886	0.0	0.0	0.0	-0.00623399999999965	0.013419807897283342	0.0006001520540662814
GLU 410	R GLU 410	0.0	0.0	0.0	-0.0018700000000000069	0.0015776881821196601	7.055636045035256e-05	28.166169999999997	2.4226475544535897	0.108344092345637	-27.353995999999984	2.315969618968255	0.10357331003674608	0.0	0.0	0.0	0.8103040000000007	0.19390749233590515	0.008671806684192068
SER 411	R SER 411	0.0	0.0	0.0	-0.0003280000000000118	0.00047372565900531113	2.118565552443522e-05	0.23945399999999983	0.14470704158402228	0.006471495636095253	-0.22630999999999984	0.13950884523928941	0.006239025228350981	0.0	0.0	0.0	0.012815999999999994	0.007560565058247768	0.0003381187483710333
SER 412	R SER 412	0.0	0.0	0.0	-0.00023200000000001176	0.000422108990664754	1.887728794080428e-05	-0.07339599999999985	0.09950404606848907	0.004449956220908245	0.06920799999999998	0.09559979464413092	0.004275352789185941	0.0	0.0	0.0	-0.004419999999999876	0.005337002904252601	0.00023867802580045233
TYR 413	R TYR 413	0.0	0.0	0.0	-0.0001840000000000046	0.00038748419322600443	1.7328819925200188e-05	0.14123999999999995	0.13874433465911337	0.006204835275815152	-0.136264	0.1336046492604207	0.005974981557126354	0.0	0.0	0.0	0.004791999999999675	0.006397244406773764	0.00028609346724452905
CYS 414	R CYS 414	0.0	0.0	0.0	-6.600000000000782e-05	0.0002482820976228746	1.110351295761973e-05	-0.041239999999999756	0.1202586146602398	0.005378128745204979	0.042180000000000044	0.11777524188045632	0.00526706893822361	0.0	0.0	0.0	0.0008740000000002072	0.005112936925094964	0.0002286574905836218
CYS 415	R CYS 415	0.0	0.0	0.0	-4.599999999999227e-05	0.0002094850830011179	9.368457717253704e-06	0.1317859999999998	0.08713040918072189	0.003896590356709318	-0.12712000000000004	0.08494048269229458	0.0037986538668323003	0.0	0.0	0.0	0.004619999999999775	0.0035501549261968716	0.00015876775491263908
PRO 416	R PRO 416	0.0	0.0	0.0	-2.5999999999999802e-05	0.00015913516267625962	7.116740827092077e-06	-0.03034200000000001	0.04730806523205119	0.002115680994857216	0.028563999999999975	0.046046953254259955	0.002059282352665608	0.0	0.0	0.0	-0.0018040000000000029	0.0026969582866633725	0.0001206116412292133
THR 417	R THR 417	0.0	0.0	0.0	-2.5999999999997135e-05	0.00015913516267624333	7.116740827091348e-06	0.149946	0.041512396750851256	0.001856490820876896	-0.14456200000000008	0.04031647499472125	0.0018030075740273436	0.0	0.0	0.0	0.005358000000000111	0.0027360255846757306	0.0001223587839102708
GLU 418	R GLU 418	0.0	0.0	0.0	-4.599999999999938e-05	0.00020948508300115026	9.368457717255153e-06	14.97946000000001	0.6233882677750763	0.02787877086241824	-14.614931999999989	0.6131037199170749	0.027418831899851424	0.0	0.0	0.0	0.3644820000000002	0.10020753303020556	0.004481417114261903
ASP 419	R ASP 419	0.0	0.0	0.0	-2.200000000000024e-05	0.00014668333238647283	6.559878047646994e-06	13.168161999999999	0.41234673244234993	0.018440706480820246	-12.856133999999988	0.4032207286886883	0.018032579185698134	0.0	0.0	0.0	0.31200599999999973	0.0903920237852879	0.004042454196153632
ASP 420	R ASP 420	0.0	0.0	0.0	-3.6000000000006696e-05	0.0001862900963551549	8.331146379702242e-06	14.472193999999995	0.5400990727304954	0.024153964824199813	-14.114536	0.5258828431353518	0.023518195709030104	0.0	0.0	0.0	0.35762200000000016	0.10649677514366215	0.00476268057211477
TYR 421	R TYR 421	0.0	0.0	0.0	-8.99999999999892e-05	0.00028618176042504936	1.279843740461939e-05	0.09752000000000026	0.14492798763523917	0.006481376643892875	-0.09545999999999988	0.14035552144465155	0.0062768897393534065	0.0	0.0	0.0	0.001970000000000482	0.006324326051050665	0.00028283245924044185
GLU 422	R GLU 422	0.0	0.0	0.0	-3.399999999999981e-05	0.00018122913673027202	8.104813384649845e-06	14.23526199999999	0.6445178580583688	0.028823714866621462	-13.897900000000003	0.6197543658578368	0.027716257828207958	0.0	0.0	0.0	0.33732799999999963	0.10160976535747077	0.004544126850342157
MET 423	R MET 423	0.0	0.0	0.0	-4.199999999999093e-05	0.00020058913230776645	8.970618707757301e-06	0.05165599999999995	0.0814792100108972	0.00364386104674695	-0.052443999999999956	0.07961102225194708	0.0035603131502720408	0.0	0.0	0.0	-0.0008300000000000608	0.004510110863381863	0.00020169828953164225
ILE 424	R ILE 424	0.0	0.0	0.0	-8.20000000000185e-05	0.0002743647207642301	1.2269963325131332e-05	-0.010831999999999625	0.05564706439696524	0.002488612374798452	0.007390000000000004	0.054284158831099154	0.0024276613849546647	0.0	0.0	0.0	-0.0035239999999995913	0.005047516617109903	0.00022573180546835042
GLN 425	R GLN 425	0.0	0.0	0.0	-5.999999999998806e-05	0.00023748684174071115	1.0620734437879292e-05	0.11374000000000004	0.2541648055888146	0.011366595655692157	-0.11177999999999998	0.24597921782134355	0.011000525042015038	0.0	0.0	0.0	0.0019000000000002615	0.011103603018840613	0.0004965682229059897
ASP 426	R ASP 426	0.0	0.0	0.0	-4.400000000000226e-05	0.00020509509989271885	9.172131704244583e-06	14.266586000000009	0.4928197506227689	0.02203956926094011	-13.94059	0.4855290000607527	0.02171351698366685	0.0	0.0	0.0	0.32595199999999985	0.10320752732238138	0.004615580937650232
LYS 427	R LYS 427	0.0	0.0	0.0	-6.199999999999228e-05	0.00024115555146001833	1.0784804124320992e-05	-14.129054	0.5535289505383397	0.024754567218356928	13.798063999999997	0.5443310499172482	0.024343224597575965	0.0	0.0	0.0	-0.3310519999999999	0.10581972073295232	0.004732401778378505
TYR 428	R TYR 428	0.0	0.0	0.0	-0.00025200000000000775	0.0004341612603630262	1.941628182737423e-05	-0.2039159999999998	0.1466765044033976	0.006559572690960885	0.1956999999999999	0.14250291926834344	0.00637292428952361	0.0	0.0	0.0	-0.008467999999999797	0.009325501380622556	0.0004170491002268035
GLY 429	R GLY 429	0.0	0.0	0.0	-5.1999999999996046e-05	0.00022202702538202983	9.929350431925798e-06	-0.10456999999999994	0.13883229127260024	0.006208768815151699	0.100388	0.13387682942167412	0.005987153823980143	0.0	0.0	0.0	-0.004233999999999938	0.008217496212350895	0.00036749760271327295
SER 430	R SER 430	0.0	0.0	0.0	-2.9999999999997585e-05	0.00017058722109230607	7.6288924491036454e-06	0.0971039999999998	0.11533431919424529	0.0051579075571398245	-0.09300599999999994	0.11124401091294771	0.00497498340982159	0.0	0.0	0.0	0.0040679999999998105	0.007481134673296543	0.000334566513566435
HIE 431	R HIE 431	0.0	0.0	0.0	-5.2000000000006705e-05	0.00022202702538207531	9.929350431927833e-06	0.09025599999999998	0.18096476580815402	0.00809299035758724	-0.08797800000000006	0.17560355781133813	0.007853229847139324	0.0	0.0	0.0	0.002226000000000048	0.007506192376964537	0.0003356871281416686
LYS 432	R LYS 432	0.0	0.0	0.0	-1.800000000000068e-05	0.0001329511188369671	5.945754788082224e-06	-13.73825999999999	0.6721918627893251	0.030061333982382844	13.431586000000006	0.672213744729856	0.030062312572512975	0.0	0.0	0.0	-0.3066920000000001	0.10918421651502488	0.0048828666039530165
THR 433	R THR 433	0.0	0.0	0.0	-2.000000000000135e-05	0.00014000000000000945	6.260990336999833e-06	0.05788600000000002	0.09221568740729544	0.004124010912691678	-0.05557600000000003	0.08957213977571377	0.0040057878685721745	0.0	0.0	0.0	0.002289999999999793	0.006064148744877548	0.0002711969763843245
GLU 434	R GLU 434	0.0	0.0	0.0	-1.9999999999996908e-05	0.00013999999999997836	6.260990336998443e-06	12.797081999999985	0.6933523658836319	0.031007660449522138	-12.517860000000004	0.6977679187235021	0.031205129975685978	0.0	0.0	0.0	0.2792019999999998	0.09576622158151611	0.004282795628091549
THR 435	R THR 435	0.0	0.0	0.0	-8.000000000001783e-06	8.908422980530021e-05	3.983967871357282e-06	0.027487999999999915	0.09791754621108519	0.0043790057903592685	-0.02645199999999994	0.09502245890314573	0.004249533549932279	0.0	0.0	0.0	0.0010279999999999454	0.0049298292059663205	0.00022046866444009008
ALA 436	R ALA 436	0.0	0.0	0.0	-1.199999999999779e-05	0.00010888526071050956	4.869496893929728e-06	-0.161872	0.05544063145383608	0.002479380412925809	0.1583140000000001	0.05348748829399239	0.002392033195421825	0.0	0.0	0.0	-0.003570000000000096	0.005037171825538532	0.00022526917232501735
LEU 437	R LEU 437	0.0	0.0	0.0	-6.999999999998963e-05	0.0002551470164434237	1.1410521460475041e-05	-0.11608800000000004	0.06441369618334279	0.0028806680669594647	0.11347800000000001	0.06228224077536073	0.0027853464832943158	0.0	0.0	0.0	-0.00267999999999992	0.004676494413553541	0.0002091391881020746
ASN 438	R ASN 438	0.0	0.0	0.0	-3.600000000000314e-05	0.00018629009635513655	8.331146379701422e-06	-0.10952999999999981	0.25782770429106355	0.011530405465550645	0.10522600000000004	0.24920652263534368	0.01114485450097937	0.0	0.0	0.0	-0.004339999999999776	0.01035646657890641	0.0004631552655427885
ALA 439	R ALA 439	0.0	0.0	0.0	-1.1999999999998679e-05	0.00010888526071051761	4.869496893930088e-06	-0.048994000000000086	0.04153901736921589	0.0018576813311222242	0.04720600000000003	0.0405419728676343	0.0018130921454796475	0.0	0.0	0.0	-0.001800000000000059	0.0028418303960655164	0.0001270905189225529
LEU 440	R LEU 440	0.0	0.0	0.0	-4.800000000000715e-05	0.00021376622745423004	9.559916317626803e-06	-0.0017159999999995818	0.0689546760125808	0.0030837468586120964	-0.0005839999999999935	0.06682519692451343	0.002988513658660438	0.0	0.0	0.0	-0.0023479999999995714	0.004474695073410241	0.0002001144472545742
LYS 441	R LYS 441	0.0	0.0	0.0	-5.7999999999998056e-05	0.00023374344910605805	1.0453324829928165e-05	-14.902662000000005	0.7794759212162518	0.03485922293327619	14.556833999999993	0.7667832408474946	0.034291589010851824	0.0	0.0	0.0	-0.3458860000000006	0.09776304518579527	0.004372096294456436
LEU 442	R LEU 442	0.0	0.0	0.0	-0.00013200000000000679	0.00033849076796865784	1.5137767338680546e-05	-0.25663999999999976	0.06571366981077831	0.0029388046549575207	0.24594200000000027	0.06301446370476986	0.0028180924881911727	0.0	0.0	0.0	-0.010829999999999505	0.005312729995021292	0.00023759250829939456
VAL 443	R VAL 443	0.0	0.0	0.0	-0.00018999999999998174	0.0003923009049186225	1.754422982065443e-05	0.19248199999999957	0.08265345531797251	0.0036963748933245603	-0.18186999999999998	0.0792018756091042	0.003542015556148791	0.0	0.0	0.0	0.01042199999999954	0.005837115383475117	0.00026104373579920225
THR 444	R THR 444	0.0	0.0	0.0	-0.00017200000000000236	0.00038264343715788823	1.711233473258414e-05	-0.3288920000000002	0.19509987272163928	0.008725131556142846	0.31603400000000037	0.18768140249902168	0.008393367482006227	0.0	0.0	0.0	-0.013030000000000114	0.008657314826203525	0.0003871668890801572
ASP 445	R ASP 445	0.0	0.0	0.0	-0.00031799999999999293	0.0004948494720619506	2.213034116320809e-05	22.852087999999984	2.4998199255659492	0.11179534570147853	-22.299355999999992	2.4206107901238414	0.1082530054757277	0.0	0.0	0.0	0.5524140000000001	0.13410289558395205	0.005997263810105463
GLU 446	R GLU 446	0.0	0.0	0.0	-0.00011200000000000054	0.00031536645351083395	1.4103616557465038e-05	18.086482000000007	1.9016215569023756	0.08504310137425392	-17.675012000000002	1.8558390328517247	0.08299564465507843	0.0	0.0	0.0	0.411358	0.10544700012802324	0.00471573320619378
ASN 447	R ASN 447	0.0	0.0	0.0	-0.00010599999999999099	0.00030783761953338964	1.3766916866167526e-05	0.05624399999999969	0.27686174973079947	0.012381633855352034	-0.054706000000000005	0.268458956945005	0.012005849537954407	0.0	0.0	0.0	0.001431999999999732	0.009408579914099005	0.0004207644851932901
LYS 448	R LYS 448	0.0	0.0	0.0	-0.0003219999999999894	0.0004963023272159649	2.219531482092483e-05	-23.03633399999998	2.466647711053381	0.11031183916919239	22.48376600000001	2.387767840315235	0.10678422410865455	0.0	0.0	0.0	-0.5528899999999999	0.13429787005012683	0.006005983333310334
GLU 449	R GLU 449	0.0	0.0	0.0	-0.00015999999999997706	0.0003666060555964144	1.6395121225532997e-05	19.028220000000008	2.0374064914984094	0.09111558825579581	-18.608876000000002	1.9870571407545619	0.08886389683807136	0.0	0.0	0.0	0.41918400000000045	0.10118455486881346	0.004525110859194484
GLU 450	R GLU 450	0.0	0.0	0.0	-5.0000000000000714e-05	0.0002179449471770368	9.746794344809103e-06	16.034232000000003	1.0753149093059167	0.048089544688541014	-15.674287999999999	1.0495769438474882	0.046938507881189265	0.0	0.0	0.0	0.3598939999999992	0.09232758398225566	0.004129015079652887
GLU 451	R GLU 451	0.0	0.0	0.0	-5.199999999999783e-05	0.00022202702538203742	9.929350431926137e-06	15.825608000000004	1.4535364110801943	0.06500412445892785	-15.481977999999984	1.4219789356796166	0.06359283125504847	0.0	0.0	0.0	0.34357800000000027	0.08612939054701291	0.0038518234424749728
SER 452	R SER 452	0.0	0.0	0.0	-1.600000000000268e-05	0.000125475097130886	5.6114169333609975e-06	0.09140000000000004	0.08009754053652332	0.003582070909404222	-0.08645600000000006	0.07819672668341049	0.0034970639296415503	0.0	0.0	0.0	0.004927999999999991	0.0042753732000844836	0.0001912005020913943
ILE 453	R ILE 453	0.0	0.0	0.0	-9.600000000000008e-05	0.0002945912422323518	1.3174520864152912e-05	0.052792000000000075	0.09363198564593206	0.0041873496954517725	-0.04991400000000001	0.09164709817555597	0.0040985828292228015	0.0	0.0	0.0	0.0027820000000000258	0.004189806200769016	0.00018737382954939303
LYS 454	R LYS 454	0.0	0.0	0.0	-0.00013200000000000145	0.00033849076796864413	1.5137767338679933e-05	-17.856704000000015	1.7246008594405575	0.07712649511527293	17.464567999999996	1.6819405332459778	0.07521866732900502	0.0	0.0	0.0	-0.39226800000000056	0.09594742401961567	0.004290899247477135
ASP 455	R ASP 455	0.0	0.0	0.0	-7.600000000000273e-05	0.0002649981132008397	1.1851075900525239e-05	16.155955999999993	1.0666636105465581	0.04770264684614931	-15.794844000000007	1.0476337430914557	0.04685160530150091	0.0	0.0	0.0	0.36103599999999997	0.08770481574007045	0.003922278598977821
ALA 456	R ALA 456	0.0	0.0	0.0	-3.600000000000314e-05	0.00018629009635513655	8.331146379701422e-06	0.35308600000000046	0.06356995047976734	0.0028429346119811026	-0.34547600000000006	0.06204776727651015	0.0027748605096472737	0.0	0.0	0.0	0.007574000000000396	0.0034299451890666033	0.00015339181203702587
PRO 457	R PRO 457	0.0	0.0	0.0	-6.79999999999934e-05	0.0002517459036409286	1.1258419071964562e-05	-0.09353799999999966	0.06478055692875763	0.002897074578259941	0.09099799999999993	0.06346332796190259	0.0028381663080235472	0.0	0.0	0.0	-0.002607999999999713	0.004225439148774766	0.00018896738342898448
LYS 458	R LYS 458	0.0	0.0	0.0	-0.00020200000000002838	0.0004064431079499821	1.8176688367248904e-05	-19.321048	1.297856112863301	0.058041889867519604	18.847370000000012	1.2558125374035471	0.05616164401261657	0.0	0.0	0.0	-0.4738800000000004	0.12111150894939506	0.0054162713373684295
ALA 459	R ALA 459	0.0	0.0	0.0	-0.0001240000000000059	0.00032958155288184796	1.4739335127475074e-05	0.025295999999999794	0.06730114697388141	0.003009798791946062	-0.024245999999999965	0.06520654479421524	0.002916125334755006	0.0	0.0	0.0	0.0009259999999997714	0.0035197335126399406	0.00015740726793894044
TYR 460	R TYR 460	0.0	0.0	0.0	-0.0006859999999999608	0.0005686862052133321	2.5432420254468117e-05	-0.32241600000000026	0.1661706681216638	0.007431378195731951	0.30656800000000023	0.15914101098082778	0.007117002371223428	0.0	0.0	0.0	-0.0165340000000003	0.009539016930481009	0.0004265978059015384
LEU 461	R LEU 461	0.0	0.0	0.0	-0.00045400000000002193	0.0005058497800731169	2.2622289892936158e-05	0.3964600000000001	0.10707933694228697	0.004788733527771163	-0.37756	0.10043797289870067	0.004491722698475526	0.0	0.0	0.0	0.01844599999999987	0.009060413014868858	0.00040519398810941155
SER 462	R SER 462	0.0	0.0	0.0	-0.0008939999999999921	0.0006409087298516056	2.8662309746424776e-05	-0.45356200000000035	0.21586733462013175	0.009653880686646165	0.42888599999999977	0.20153762180793974	0.009013036447723947	0.0	0.0	0.0	-0.02557000000000025	0.019210754800372203	0.0008591310726542529
THR 463	R THR 463	0.0	0.0	0.0	-0.0006340000000000323	0.0005291918366717496	2.3666178398719964e-05	0.31194599999999956	0.16913075144396456	0.007563757146286509	-0.2951720000000001	0.1613943072602004	0.0072177728443059185	0.0	0.0	0.0	0.01613999999999993	0.011212154119525823	0.0005014227757092808
MET 464	R MET 464	0.0	0.0	0.0	-0.0021180000000000005	0.0013007982164809767	5.817346474123902e-05	-0.3945080000000004	0.285371866055502	0.012762217827321344	0.3753519999999999	0.2708701904898361	0.012113683180271811	0.0	0.0	0.0	-0.021274000000000008	0.02204819548171651	0.0009860252775664368
TYR 465	R TYR 465	0.0	0.0	0.0	-0.0007820000000000568	0.0005852144905930419	2.6171587647679057e-05	0.6150420000000001	0.1874137781381086	0.008381398956737496	-0.5945759999999998	0.18150946042562174	0.008117349841419963	0.0	0.0	0.0	0.019684000000000205	0.014951794006071337	0.0006686645556629882
ILE 466	R ILE 466	0.0	0.0	0.0	-0.000682000000000027	0.0006139022723528797	2.7454544250452572e-05	-0.29237199999999974	0.046986994115392464	0.0021013222580080026	0.28597600000000034	0.04545951411970533	0.0020330112759154523	0.0	0.0	0.0	-0.007077999999999729	0.004535186434977437	0.00020281970318488957
GLY 467	R GLY 467	0.0	0.0	0.0	-0.0001339999999999959	0.0003406523154185113	1.5234434679369818e-05	0.22638199999999992	0.047326568394507794	0.00211650848143825	-0.2215899999999999	0.04569676027904001	0.0020436212467089144	0.0	0.0	0.0	0.004657999999999895	0.00358678630531578	0.00016040595998902796
LEU 468	R LEU 468	0.0	0.0	0.0	-0.00016200000000000613	0.00036845081082827094	1.6477621187538587e-05	-0.05196399999999997	0.06103509403613634	0.0027295723855578573	0.05318999999999996	0.05938045048667116	0.0026555744764551435	0.0	0.0	0.0	0.0010640000000001208	0.005858319212880399	0.00026199199987787266
ASP 469	R ASP 469	0.0	0.0	0.0	-8.399999999998898e-05	0.0002773878151613366	1.2405160216617907e-05	17.47434599999999	0.7135634311570594	0.03191152676650352	-17.113972000000004	0.7107127008967433	0.03178403823355187	0.0	0.0	0.0	0.36029000000000144	0.12835672907954654	0.005740287431827801
PHE 470	R PHE 470	0.0	0.0	0.0	-7.399999999999096e-05	0.00026177089219388635	1.1706750189525978e-05	0.04371200000000012	0.055167318731292714	0.002467157496391359	-0.04434399999999998	0.054704530561919644	0.002446460980273342	0.0	0.0	0.0	-0.0007059999999999043	0.0051208948436770865	0.0002290133795218025
ASN 471	R ASN 471	0.0	0.0	0.0	-3.200000000000358e-05	0.0001760000000000197	7.87095928080014e-06	-0.09297200000000018	0.15178041776197634	0.006787826635381911	0.09268199999999996	0.14892348665002456	0.006660060791914746	0.0	0.0	0.0	-0.0003219999999997754	0.005810879107329825	0.0002598704138604557
ILE 472	R ILE 472	0.0	0.0	0.0	-2.4000000000003575e-05	0.00015304901175769474	6.8445598835874e-06	-0.14335999999999985	0.051038989018200684	0.0022825329789512394	0.13996600000000003	0.04993007955130842	0.0022329410399739564	0.0	0.0	0.0	-0.0034179999999997806	0.0033863366637117373	0.0001514415794951858
GLU 473	R GLU 473	0.0	0.0	0.0	-1.60000000000029e-05	0.00012547509713088772	5.611416933361075e-06	13.526907999999997	0.8013516179156321	0.035837533830775835	-13.263288000000003	0.7849179607168306	0.03510259833846686	0.0	0.0	0.0	0.2636040000000003	0.09314412050151087	0.004165531702916202
ASN 474	R ASN 474	0.0	0.0	0.0	-1.2000000000001344e-05	0.00010888526071054178	4.869496893931169e-06	-0.14313599999999974	0.18612489759298745	0.008323758466462139	0.13977999999999993	0.18230688302968723	0.008153011664409668	0.0	0.0	0.0	-0.00336799999999954	0.005494413162476882	0.00024571762655535806
LYS 475	R LYS 475	0.0	0.0	0.0	-1.2000000000000454e-05	0.00010888526071053373	4.869496893930809e-06	-13.070346	0.8544049638689801	0.038210151590485825	12.822134000000005	0.8412330997077069	0.03762108791738582	0.0	0.0	0.0	-0.24822400000000003	0.08454408213470715	0.0037809262949706143
LYS 476	R LYS 476	0.0	0.0	0.0	-1.8000000000005123e-05	0.00013295111883699986	5.945754788083689e-06	-11.933649999999998	0.6990626291685516	0.031263031187012166	11.69768999999999	0.682570575032478	0.030525484104274827	0.0	0.0	0.0	-0.23597799999999966	0.08063352600500599	0.0036060409082538086
GLU 477	R GLU 477	0.0	0.0	0.0	-2.0000000000000462e-05	0.0001400000000000032	6.260990336999554e-06	13.129136000000008	0.6337731593430616	0.02834319733211783	-12.872505999999998	0.6297315570654123	0.028162451383500996	0.0	0.0	0.0	0.25661000000000034	0.08736249710258882	0.00390696964411034
LYS 478	R LYS 478	0.0	0.0	0.0	-3.599999999999959e-05	0.00018629009635511817	8.3311463797006e-06	-12.82230800000001	0.5112936857968013	0.02286574875816133	12.557504000000003	0.5145169754089078	0.023009898651838112	0.0	0.0	0.0	-0.2648400000000003	0.08823336330436468	0.003945915964639898
VAL 479	R VAL 479	0.0	0.0	0.0	-3.600000000000136e-05	0.00018629009635512733	8.33114637970101e-06	-0.12433999999999994	0.08122893819323278	0.0036326685508039484	0.12353000000000011	0.07804407152372285	0.0034902369833579973	0.0	0.0	0.0	-0.0008460000000001031	0.005379431568484	0.00024057549334877078
ASP 480	R ASP 480	0.0	0.0	0.0	-4.2000000000003365e-05	0.00020058913230782584	8.970618707759957e-06	14.952974000000001	0.4827399230684056	0.021588785668679472	-14.649448000000008	0.4918627199694652	0.021996769548993347	0.0	0.0	0.0	0.30348400000000025	0.10649438362655657	0.004762573620218421
ILE 481	R ILE 481	0.0	0.0	0.0	-0.00010800000000000764	0.0003103804117530835	1.3880633991285388e-05	0.2142099999999998	0.025848827826421946	0.001155994723171352	-0.20816399999999985	0.02470403011656342	0.001104797813176757	0.0	0.0	0.0	0.005937999999999867	0.003308497544203503	0.00014796050824460297
HIE 482	R HIE 482	0.0	0.0	0.0	-7.399999999999807e-05	0.0002617708921939115	1.1706750189527103e-05	0.3637779999999997	0.09484927367144076	0.0042417884709164515	-0.35377599999999976	0.0919646770450491	0.004112785388030885	0.0	0.0	0.0	0.00992799999999955	0.00561843536938911	0.0002512640682628638
ILE 483	R ILE 483	0.0	0.0	0.0	-9.000000000000163e-05	0.0002861817604250889	1.2798437404621156e-05	0.22245799999999952	0.04065420317753201	0.0018181112375209904	-0.213516	0.03977609513262887	0.0017788410519211332	0.0	0.0	0.0	0.008851999999999645	0.004562246814892849	0.0002040298801646462
PRO 484	R PRO 484	0.0	0.0	0.0	-0.00016600000000002523	0.000372080636421787	1.6639951923009996e-05	0.25724800000000025	0.052870771660719504	0.002364452789124765	-0.24702399999999974	0.05194465731911319	0.0023230356966693817	0.0	0.0	0.0	0.010058000000000143	0.007888639679944852	0.00035279069148717743
CYS 485	R CYS 485	0.0	0.0	0.0	-0.00015799999999999059	0.0003647410040014478	1.63117135825752e-05	0.428204	0.06921241495570292	0.0030952732945574964	-0.41236600000000034	0.06635399041504428	0.00296744066292817	0.0	0.0	0.0	0.0156800000000002	0.006275476077558179	0.0002806478220118766
THR 486	R THR 486	0.0	0.0	0.0	-0.00014799999999999614	0.0003550999859194497	1.5880554146502154e-05	0.15606599999999993	0.06970395716169914	0.003117255730285851	-0.15023999999999993	0.06752592391074717	0.0030198511221581825	0.0	0.0	0.0	0.005677999999999926	0.004607636704428934	0.00020605977773452403
GLU 487	R GLU 487	0.0	0.0	0.0	-0.000259999999999998	0.00043863424398922214	1.9616319736382583e-05	18.711936000000016	0.9482792119958654	0.04240833559345378	-18.307045999999993	0.9314150073326036	0.04165414543318333	0.0	0.0	0.0	0.4046300000000011	0.11465206975889793	0.0051273964348388735
PHE 488	R PHE 488	0.0	0.0	0.0	-0.001094000000000083	0.0007191411544335569	3.216097013462215e-05	0.20651400000000011	0.057093588116355315	0.002553302882150893	-0.19993999999999987	0.05561068602346197	0.002486985484477168	0.0	0.0	0.0	0.005480000000000354	0.005515577938892489	0.0002466641441312357
VAL 489	R VAL 489	0.0	0.0	0.0	-0.0002579999999999867	0.0004375339986789367	1.956711527026811e-05	0.37203799999999976	0.07017247719726155	0.003138208583252615	-0.3594920000000001	0.06715630972589146	0.003003321473302471	0.0	0.0	0.0	0.01228799999999995	0.005774171455715392	0.00025822879777437065
ASN 490	R ASN 490	0.0	0.0	0.0	-0.0002500000000000107	0.0004376071297408419	1.9570385790781845e-05	0.14836800000000003	0.158955240794382	0.007108694475921717	-0.14201000000000014	0.15437626080456793	0.006903916265425005	0.0	0.0	0.0	0.006108000000000175	0.0078071977046812934	0.000349148495628954
LEU 491	R LEU 491	0.0	0.0	0.0	-0.001030000000000026	0.0007246378405797236	3.2406789412098354e-05	0.038896000000000444	0.1324847507602292	0.005924898173639788	-0.03738800000000005	0.12929084057271809	0.005782062167773709	0.0	0.0	0.0	0.000478000000000165	0.006664346629640365	0.0002980386417899494
CYS 492	R CYS 492	0.0	0.0	0.0	-0.0009600000000000098	0.0006248199740725453	2.7942798714517344e-05	0.5350600000000001	0.09032877946701069	0.004039625824256462	-0.5152320000000006	0.0859762884521023	0.003844976508640618	0.0	0.0	0.0	0.01886799999999987	0.007465827214716748	0.00033388194320749134
ARG 493	R ARG 493	0.0	0.0	0.0	-0.00047199999999999955	0.0005032057233378747	2.25040440810088e-05	-18.398161999999996	1.0169494184844559	0.04547936058820249	17.960235999999988	0.999725442461386	0.04470908096359427	0.0	0.0	0.0	-0.4383980000000004	0.12340328843268326	0.005518762831649865
SER 494	R SER 494	0.0	0.0	0.0	-0.0003539999999999961	0.00048650179855781934	2.1757021855023862e-05	-0.07568599999999984	0.21126070956048595	0.009447866151041725	0.06916999999999998	0.20504793854121037	0.009170022584486908	0.0	0.0	0.0	-0.006869999999999764	0.007448026584270242	0.0003330858748130765
PHE 495	R PHE 495	0.0	0.0	0.0	-0.005024000000000022	0.004014402072538288	0.00017952951846423308	-0.03584400000000014	0.14369278222652662	0.006426136578691742	0.02854599999999995	0.13713680718173366	0.0061329444615127555	0.0	0.0	0.0	-0.012322000000000789	0.010871169026374054	0.00048617345875725176
ASN 496	R ASN 496	0.0	0.0	0.0	-0.0015900000000000033	0.0011445086281893948	5.1183981869330376e-05	-0.7649440000000004	0.38315838091316673	0.017135363717411974	0.7350079999999998	0.3636797656400481	0.016264253560246796	0.0	0.0	0.0	-0.0315260000000008	0.023382072705386996	0.0010456780804817547
GLU 497	R GLU 497	0.0	0.0	0.0	-0.00046400000000000195	0.0005026967276599305	2.2481281102286068e-05	18.924742000000002	1.2849178212771941	0.05746327187753463	-18.506931999999995	1.2640335040560162	0.05652929681813017	0.0	0.0	0.0	0.4173460000000002	0.10023752931911253	0.004482758589083277
ASP 498	R ASP 498	0.0	0.0	0.0	-0.0007560000000000082	0.0006902637177195448	3.086953190445256e-05	22.068212000000006	1.7937770003697615	0.08022014618604904	-21.566696000000025	1.7672699577548603	0.07903471520266098	0.0	0.0	0.0	0.5007599999999998	0.11055084983843423	0.004943984304182212
TYR 499	R TYR 499	0.0	0.0	0.0	-0.0023840000000000822	0.0016842042631461992	7.53199044077969e-05	-0.0761319999999996	0.2630289994962535	0.011763014458547615	0.07578800000000002	0.2500142857038373	0.011180978763596682	0.0	0.0	0.0	-0.0027279999999997384	0.01656242784135239	0.000740694290513981
GLY 500	R GLY 500	0.0	0.0	0.0	-0.00015000000000000568	0.0003570714214271559	1.596871942267191e-05	-0.16920599999999933	0.06347348709500722	0.0028386206382678358	0.16496400000000003	0.06294288445884874	0.002814891366998017	0.0	0.0	0.0	-0.004391999999999214	0.0035222629089831066	0.00015752038598224762
ASP 501	R ASP 501	0.0	0.0	0.0	-0.00018799999999999796	0.0003907121702737148	1.747317944736998e-05	17.56846	0.768980096231566	0.03438983537036223	-17.150751999999997	0.7583601641014838	0.033914897567176264	0.0	0.0	0.0	0.4175200000000001	0.10898182233748765	0.004873815261168548
HIE 502	R HIE 502	0.0	0.0	0.0	-0.00014199999999999237	0.0003490501396647577	1.5609996796923874e-05	0.09997799999999961	0.23375040003388228	0.010453635684870599	-0.09344199999999993	0.2268692721282457	0.010145902289693115	0.0	0.0	0.0	0.006393999999999758	0.009094985651445538	0.0004067401234203486
LYS 503	R LYS 503	0.0	0.0	0.0	-7.80000000000065e-05	0.00026817158686186725	1.1992997957142492e-05	-15.426202000000002	0.825700568726846	0.03692645201466929	15.06694799999999	0.8080421234665562	0.036136742335089955	0.0	0.0	0.0	-0.3593319999999992	0.09560109714851778	0.004275411038952941
VAL 504	R VAL 504	0.0	0.0	0.0	-0.0001899999999999924	0.0003923009049186445	1.7544229820655413e-05	0.0849759999999999	0.07617707938743765	0.003406742556754172	-0.07867999999999996	0.07410836390043975	0.0033142267876534945	0.0	0.0	0.0	0.006105999999999998	0.004205087870663174	0.000188057246603254
PHE 505	R PHE 505	0.0	0.0	0.0	-0.0006200000000000188	0.0005249761899362784	2.347764894532719e-05	-0.28969400000000006	0.14573894594102177	0.006517643801865834	0.2788760000000002	0.1414830753977305	0.00632731548510107	0.0	0.0	0.0	-0.011438000000000323	0.0071093006688426694	0.0003179375913603386
ASN 506	R ASN 506	0.0	0.0	0.0	-0.0002160000000000366	0.0004115142767876432	1.8403477932176677e-05	0.1835639999999997	0.1881660168680836	0.00841504009544814	-0.1758059999999999	0.18184957619967126	0.008132560281239857	0.0	0.0	0.0	0.007541999999999632	0.008727670708728067	0.0003903132997989945
LEU 507	R LEU 507	0.0	0.0	0.0	-0.0005259999999999785	0.0005033130238727988	2.2508842706811053e-05	-0.3098700000000002	0.06316788028737536	0.002824953486342805	0.29847000000000007	0.06128171913384871	0.002740601795226705	0.0	0.0	0.0	-0.011926000000000126	0.005049408282165659	0.00022581640330145703
ALA 508	R ALA 508	0.0	0.0	0.0	-0.00014200000000000212	0.00034905013966478164	1.560999679692495e-05	0.3998439999999993	0.051575107018798264	0.0023065089048171887	-0.38484	0.04886575897292496	0.00218534317671161	0.0	0.0	0.0	0.014861999999999941	0.005996245158430536	0.0002681602356800935
LEU 509	R LEU 509	0.0	0.0	0.0	-0.0002220000000000173	0.0004155911452377526	1.8585801031972055e-05	-0.2614619999999996	0.04125976921893812	0.0018451929741899807	0.2528399999999999	0.04089653286037826	0.0018289485503971941	0.0	0.0	0.0	-0.008843999999999602	0.004170810952321031	0.00018652433621380916
ARG 510	R ARG 510	0.0	0.0	0.0	-0.00014600000000000436	0.00035310621631459195	1.5791390059143457e-05	-16.880421999999992	0.6444173460703745	0.028819219833867284	16.471918000000002	0.6515992934897273	0.02914040628667733	0.0	0.0	0.0	-0.4086500000000006	0.13260223037339827	0.005930152021660117
PHE 511	R PHE 511	0.0	0.0	0.0	-8.999999999999276e-05	0.00028618176042506075	1.2798437404619898e-05	-0.0967140000000001	0.042875589838508754	0.001917454669086096	0.09488999999999995	0.042021969254188996	0.0018792795960154546	0.0	0.0	0.0	-0.0019140000000000788	0.007316734517529143	0.0003272143150902858
VAL 512	R VAL 512	0.0	0.0	0.0	-8.600000000000563e-05	0.0002803640490505341	1.2538261442481592e-05	0.1455259999999998	0.048443341379388966	0.002166452087630843	-0.1414400000000001	0.04752589189063135	0.0021254224991751535	0.0	0.0	0.0	0.0039999999999996965	0.003898717737923397	0.00017435595774161852
LYS 513	R LYS 513	0.0	0.0	0.0	-5.0000000000000714e-05	0.0002179449471770368	9.746794344809103e-06	-14.104728000000003	0.48671745604186345	0.021766666350907446	13.784251999999976	0.48952873306551536	0.021892390481476825	0.0	0.0	0.0	-0.32052599999999976	0.10793591304102743	0.004827040775464867
GLY 514	R GLY 514	0.0	0.0	0.0	-3.400000000000181e-05	0.00018122913673028268	8.10481338465032e-06	0.12316400000000019	0.0536701509593556	0.0024002021181558936	-0.12021400000000004	0.05165822494046813	0.0023102260512772354	0.0	0.0	0.0	0.0029160000000001407	0.004022057185073542	0.00017987186550431786
TYR 515	R TYR 515	0.0	0.0	0.0	-6.200000000000294e-05	0.00024115555146005978	1.0784804124322846e-05	0.042139999999999504	0.07577448383196009	0.00338873793616443	-0.04102199999999996	0.07348799572719354	0.003286483079524377	0.0	0.0	0.0	0.0010559999999993721	0.004045845276329649	0.0001809357012863903
ASP 516	R ASP 516	0.0	0.0	0.0	-2.4000000000004463e-05	0.00015304901175770038	6.844559883587652e-06	15.025387999999982	0.5324800855024282	0.023813233356966595	-14.681817999999998	0.5442370079993963	0.02433901891515494	0.0	0.0	0.0	0.3435460000000001	0.1137610297245938	0.005087547913091318
LEU 517	R LEU 517	0.0	0.0	0.0	-0.0001319999999999961	0.0003384907679686305	1.5137767338679325e-05	-0.3675800000000004	0.046816445828357145	0.0020936951067428607	0.3554800000000002	0.04524137044785438	0.00202325559433305	0.0	0.0	0.0	-0.012231999999999901	0.0052373825523820364	0.0002342228682259517
PRO 518	R PRO 518	0.0	0.0	0.0	-9.199999999999875e-05	0.0002890259503919981	1.2925633446759795e-05	0.22225	0.08032939374848963	0.003592439700259389	-0.21584400000000006	0.07740705177178604	0.0034617485939911824	0.0	0.0	0.0	0.006313999999999797	0.0053709779370240095	0.0002401974354567454
ASP 519	R ASP 519	0.0	0.0	0.0	-7.000000000000028e-05	0.00025514701644346253	1.1410521460476776e-05	16.46788599999999	0.7366104296062229	0.03294221987069676	-16.080987999999994	0.7348357448138407	0.032862853554008725	0.0	0.0	0.0	0.38682800000000006	0.11223786533964163	0.005019429930978123
GLU 520	R GLU 520	0.0	0.0	0.0	-0.0001640000000000017	0.00037027557305337145	1.6559227035100557e-05	19.235142000000007	1.4410172149685445	0.06444424898834186	-18.756326000000012	1.4115636775305824	0.0631270467505595	0.0	0.0	0.0	0.4786519999999999	0.12793926252718307	0.005721617760039458
VAL 521	R VAL 521	0.0	0.0	0.0	-0.00020400000000000417	0.0004029689814365449	1.8021320706319305e-05	0.4151999999999998	0.09249977297269248	0.004136715605404764	-0.39899399999999974	0.08758112789865231	0.0039167471105497976	0.0	0.0	0.0	0.016001999999999756	0.008185230357174026	0.0003660546298027201
PHE 522	R PHE 522	0.0	0.0	0.0	-0.0001899999999999924	0.00039230090491864495	1.7544229820655433e-05	0.20417200000000005	0.18625871903349894	0.008329743143218752	-0.19755399999999998	0.18027152599343044	0.008061987730578615	0.0	0.0	0.0	0.006428000000000103	0.007764844879326553	0.00034725441969830646
ASP 523	R ASP 523	0.0	0.0	0.0	-0.0002059999999999973	0.00040443046373881796	1.8086680181835215e-05	22.450478	1.6569723237025753	0.07410205505269489	-21.90024599999999	1.6013905074916623	0.07161636066548487	0.0	0.0	0.0	0.5500260000000003	0.13990502965940632	0.006256743134251136
GLU 524	R GLU 524	0.0	0.0	0.0	-0.0001020000000000012	0.00030264831075028686	1.3534843922262435e-05	18.074668000000024	1.443766261475687	0.06456719008560743	-17.662124000000027	1.4164464425537462	0.06334541064075855	0.0	0.0	0.0	0.41244199999999964	0.11546756529865698	0.005163866504083856
ASN 525	R ASN 525	0.0	0.0	0.0	-0.00011999999999999522	0.0003249615361854255	1.4532721699667381e-05	-0.038249999999999916	0.44542599778189906	0.019920056199719937	0.03784199999999985	0.4321637664543387	0.01932695118408489	0.0	0.0	0.0	-0.0005279999999997642	0.014016605009773284	0.0006268416323123434
GLU 526	R GLU 526	0.0	0.0	0.0	-6.599999999999895e-05	0.0002482820976228412	1.1103512957618236e-05	16.939670000000003	1.599204929050638	0.0715186186261991	-16.57059	1.573408030327762	0.07036494624313852	0.0	0.0	0.0	0.3690140000000002	0.10528145992528724	0.004708330023267244
LYS 527	R LYS 527	0.0	0.0	0.0	-6.400000000000005e-05	0.00024475293665245394	1.0945684080951735e-05	-16.536706000000002	2.918332035866378	0.1305117762622515	16.17660999999999	2.834335831530891	0.12675535180732928	0.0	0.0	0.0	-0.36016000000000054	0.12613804501418213	0.005641064864012793
ARG 528	R ARG 528	0.0	0.0	0.0	-9.799999999999276e-05	0.0002973146481423123	1.3296315279052837e-05	-17.428179999999998	1.6071504719845402	0.07187395410856606	17.024357999999992	1.5623356175406136	0.0698697728897985	0.0	0.0	0.0	-0.40391999999999983	0.1207318251332263	0.005399291360910232
PRO 529	R PRO 529	0.0	0.0	0.0	-4.1999999999995376e-05	0.00020058913230778765	8.970618707758248e-06	0.1201739999999999	0.2179091731065947	0.009745194479742295	-0.11713000000000007	0.2115109668551491	0.009459057997496367	0.0	0.0	0.0	0.0030019999999998026	0.007371431068659341	0.00032966041921952407
SER 530	R SER 530	0.0	0.0	0.0	-1.2000000000000454e-05	0.00010888526071053371	4.869496893930808e-06	-0.015935999999999596	0.2032553071976228	0.009089853673629737	0.015209999999999986	0.19652844552379692	0.008789019274071483	0.0	0.0	0.0	-0.0007379999999996598	0.007823129552806929	0.00034986098953727646
LYS 531	R LYS 531	0.0	0.0	0.0	-5.399999999999227e-05	0.0002260176984220161	1.0107818755793498e-05	-17.043742000000005	2.144660435461949	0.09591213044694437	16.63898999999999	2.056186411272062	0.0919554518003134	0.0	0.0	0.0	-0.40480599999999983	0.1442705942456749	0.006451977117752381
LYS 532	R LYS 532	0.0	0.0	0.0	-3.0000000000005578e-05	0.00017058722109235155	7.62889244910568e-06	-13.777145999999997	1.3017282914203494	0.05821505895701115	13.469234	1.2599806678056318	0.05634804847097947	0.0	0.0	0.0	-0.3079420000000001	0.10229560418708185	0.004574798495234542
SER 533	R SER 533	0.0	0.0	0.0	-2.800000000000047e-05	0.00016497272501841303	7.377804551491035e-06	-0.01797600000000004	0.16538166592461212	0.007396092944791866	0.016470000000000068	0.16028714577282854	0.0071682590773492535	0.0	0.0	0.0	-0.0015339999999999811	0.00670737236181198	0.00029996281102829804
LYS 534	R LYS 534	0.0	0.0	0.0	-2.3999999999999133e-05	0.0001530490117576664	6.844559883586132e-06	-13.859157999999994	1.8097439987567405	0.08093421206184732	13.550241999999995	1.7579845970418009	0.07861946124766085	0.0	0.0	0.0	-0.3089399999999998	0.10847418310363133	0.004851112944469575
ARG 535	R ARG 535	0.0	0.0	0.0	-3.0000000000000248e-05	0.00017058722109232122	7.628892449104323e-06	-13.415781999999979	1.681732650119026	0.07520937051294023	13.118223999999993	1.632487485349929	0.07300705979320266	0.0	0.0	0.0	-0.29758799999999946	0.12149501329684163	0.005433422173179574
LYS 536	R LYS 536	0.0	0.0	0.0	-2.4000000000000465e-05	0.00015304901175767493	6.844559883586514e-06	-13.630307999999989	1.7659311688557395	0.07897484274294186	13.327288000000008	1.714852825479713	0.07669054978360443	0.0	0.0	0.0	-0.303044	0.11037747081719142	0.004936230558634785
ASN 537	R ASN 537	0.0	0.0	0.0	-1.199999999999779e-05	0.00010888526071050955	4.869496893929728e-06	-0.047172000000000366	0.1646698467115338	0.0073642594218291954	0.04587600000000002	0.16071216700673285	0.007187266604767071	0.0	0.0	0.0	-0.0013080000000005043	0.005913808924881291	0.00026447357523959027
LEU 538	R LEU 538	0.0	0.0	0.0	-8.000000000002671e-06	8.908422980531009e-05	3.983967871357724e-06	-0.009769999999999626	0.07445565861638721	0.0033297582795151948	0.009379999999999984	0.0724999558620556	0.0032422965934658134	0.0	0.0	0.0	-0.0003979999999996213	0.0036154662216647646	0.00016168856483993473
ASP 539	R ASP 539	0.0	0.0	0.0	-1.3999999999999346e-05	0.00011749042514179064	5.2543315464478845e-06	11.693532000000008	1.0767374206256861	0.048153161328736364	-11.441032000000002	1.0436723753055288	0.0466744475484367	0.0	0.0	0.0	0.2524859999999997	0.09360278737302538	0.004186043908990874
ALA 540	R ALA 540	0.0	0.0	0.0	-9.999999999999787e-06	9.949874371065987e-05	4.4497190922573025e-06	0.005567999999999813	0.07461796952477322	0.0033370170440080115	-0.005441999999999996	0.07292737919327696	0.003261411545941421	0.0	0.0	0.0	0.00011599999999984489	0.0029863931422367124	0.00013355556147160973
ARG 541	R ARG 541	0.0	0.0	0.0	-6.0000000000037805e-06	7.722693830527995e-05	3.453693674895767e-06	-11.241040000000003	1.0406078888802834	0.046537399549177225	11.004320000000003	1.0186216557682184	0.04555414531302254	0.0	0.0	0.0	-0.2367259999999988	0.08863195204890803	0.003963741395197202
HIE 542	R HIE 542	0.0	0.0	0.0	-1.7999999999993577e-05	0.0001329511188369146	5.945754788079876e-06	-0.09385400000000016	0.15063037105444535	0.006736394983075129	0.09146199999999999	0.14719744751863062	0.006582869975322316	0.0	0.0	0.0	-0.0024100000000001707	0.005513791798752905	0.00024658426551584666
GLU 543	R GLU 543	0.0	0.0	0.0	-1.5999999999998237e-05	0.00012547509713085116	5.61141693335944e-06	11.164478000000003	0.8057511436639887	0.03603428660361755	-10.927762	0.7851534457391095	0.035113129548816825	0.0	0.0	0.0	0.23670000000000035	0.08673703937764986	0.0038789983243100227
THR 544	R THR 544	0.0	0.0	0.0	-8.000000000001783e-06	8.908422980530021e-05	3.983967871357282e-06	-0.01604399999999965	0.07939419414541603	0.003550616302559321	0.01575400000000001	0.07756273257177058	0.003468710851022322	0.0	0.0	0.0	-0.0002979999999996501	0.002918423547054076	0.00013051586876697938
VAL 545	R VAL 545	0.0	0.0	0.0	-4.000000000000448e-06	6.311893535224507e-05	2.822764602300692e-06	0.10649000000000011	0.049202458271919595	0.002200400827122181	-0.10418400000000001	0.04778332495756241	0.002136935255921436	0.0	0.0	0.0	0.0023020000000001286	0.0028703302945826356	0.0001283650731312754
LYS 546	R LYS 546	0.0	0.0	0.0	-8.000000000000896e-06	8.908422980529032e-05	3.98396787135684e-06	-10.916785999999993	1.2953724746976247	0.0579308181921203	10.685732	1.262873597861684	0.05647742423616917	0.0	0.0	0.0	-0.23106199999999968	0.07931725005318814	0.0035471752581455497
ARG 547	R ARG 547	0.0	0.0	0.0	-1.3999999999999346e-05	0.00011749042514179064	5.2543315464478845e-06	-12.290458	1.0238142098232166	0.0457863633898989	12.025782000000001	0.9926049558993285	0.044390643123881586	0.0	0.0	0.0	-0.2646900000000008	0.09597163070407766	0.004291981803316473
SER 548	R SER 548	0.0	0.0	0.0	-6.000000000001116e-06	7.722693830524564e-05	3.4536936748942332e-06	0.12623800000000018	0.08898744493466487	0.003979639520358599	-0.12327799999999994	0.0868496212772401	0.003884033139920419	0.0	0.0	0.0	0.002954000000000163	0.003986462592324037	0.00017828002692393154
LYS 549	R LYS 549	0.0	0.0	0.0	-1.400000000000201e-05	0.000117490425141813	5.254331546448885e-06	-12.428347999999994	1.2920014361045233	0.0577800607631413	12.156614000000003	1.252707680587843	0.05602279059461021	0.0	0.0	0.0	-0.27174800000000005	0.09434948063449952	0.004219437046810819
SER 550	R SER 550	0.0	0.0	0.0	-6.000000000000227e-06	7.72269383052342e-05	3.4536936748937216e-06	0.10347800000000015	0.11059678800037559	0.004946038721239457	-0.10187399999999985	0.10912384764110927	0.004880166825837008	0.0	0.0	0.0	0.0015980000000001874	0.0060243170567293525	0.0002694156491371658
ASP 551	R ASP 551	0.0	0.0	0.0	-1.7999999999993577e-05	0.0001329511188369146	5.945754788079876e-06	11.965406	0.5948894461696745	0.026604264814651883	-11.711994000000008	0.5874809324257022	0.02627294600777661	0.0	0.0	0.0	0.25339399999999995	0.08429694397782059	0.003769873940597967
ALA 552	R ALA 552	0.0	0.0	0.0	-4.000000000001336e-06	6.311893535225908e-05	2.8227646023013184e-06	0.06816199999999993	0.08479561165532076	0.003792175037099414	-0.06623599999999998	0.08278727138878292	0.0037023593299408404	0.0	0.0	0.0	0.001921999999999918	0.003543997178328397	0.00015849237205619479
ALA 553	R ALA 553	0.0	0.0	0.0	-1.5999999999998237e-05	0.00012547509713085116	5.61141693335944e-06	0.10801199999999991	0.09923884247611928	0.004438095955699925	-0.10478399999999999	0.09671658256989846	0.004325297063555285	0.0	0.0	0.0	0.0032119999999999033	0.003983347336098196	0.00017814070843016536
SER 554	R SER 554	0.0	0.0	0.0	-1.6000000000000013e-05	0.0001254750971308651	5.611416933360063e-06	-0.029621999999999916	0.12403934503213108	0.005547208147527918	0.030290000000000032	0.12108994136591196	0.0054153068057128575	0.0	0.0	0.0	0.0006520000000000908	0.0053080030143174165	0.00023738111129575063
GLY 555	R GLY 555	0.0	0.0	0.0	-9.999999999999787e-06	9.949874371065986e-05	4.449719092257302e-06	0.024559999999999846	0.12812167029819718	0.005729775283551693	-0.021498000000000045	0.12401881307285607	0.005546289930394915	0.0	0.0	0.0	0.003051999999999803	0.006117948675822659	0.00027360298243988575
ASP 556	R ASP 556	0.0	0.0	0.0	-4.9999999999997156e-05	0.0002179449471770213	9.74679434480841e-06	15.004438	0.5857717833386986	0.026196510536932175	-14.658844000000002	0.5941076296967605	0.026569300919064582	0.0	0.0	0.0	0.3455440000000002	0.11388222013993378	0.005092967713229751
ASN 557	R ASN 557	0.0	0.0	0.0	-8.400000000000673e-05	0.00027738781516139523	1.240516021662053e-05	-0.1350020000000005	0.2356934916284284	0.01054053338270887	0.13040400000000021	0.22970555235779547	0.010272744597623354	0.0	0.0	0.0	-0.004682000000000443	0.008956164134271546	0.0004005318364375346
ILE 558	R ILE 558	0.0	0.0	0.0	-7.999999999999475e-05	0.00027129319932499296	1.2132600710481686e-05	-0.05546400000000004	0.21041693064960323	0.009410131210987436	0.052662000000000014	0.20310743894796165	0.009083240804470613	0.0	0.0	0.0	-0.0028819999999999592	0.008942934417739797	0.00039994018552777375
ASN 559	R ASN 559	0.0	0.0	0.0	-5.6000000000002716e-05	0.00022992172581120978	1.028241216835866e-05	-0.14220799999999983	0.19766680231136394	0.008839928137264447	0.13677399999999995	0.1920117364225428	0.00858702590237156	0.0	0.0	0.0	-0.005489999999999895	0.007666152881334487	0.00034284077937139583
GLY 560	R GLY 560	0.0	0.0	0.0	-1.9999999999996908e-05	0.00013999999999997839	6.260990336998444e-06	0.13454399999999986	0.07861412127601508	0.0035157303832916444	-0.131042	0.07735140745972244	0.003459260104704474	0.0	0.0	0.0	0.0034819999999998394	0.003663014605485671	0.0001638149932088107
THR 561	R THR 561	0.0	0.0	0.0	-3.3999999999998035e-05	0.00018122913673026254	8.10481338464942e-06	-0.023083999999999796	0.07849127941370307	0.003510236728199398	0.02190200000000001	0.07699693757546458	0.003443407729560933	0.0	0.0	0.0	-0.0012159999999997381	0.0027859188789339227	0.00012459007986192515
THR 562	R THR 562	0.0	0.0	0.0	-3.2000000000002696e-05	0.00017600000000001482	7.870959280799922e-06	-0.014352000000000047	0.11871943436522917	0.00530929450981954	0.015346000000000005	0.11604615583465053	0.005189741859476248	0.0	0.0	0.0	0.0009620000000000566	0.004923469914602661	0.00022018426828453267
ALA 563	R ALA 563	0.0	0.0	0.0	-3.0000000000000248e-05	0.00017058722109232122	7.628892449104323e-06	0.14323999999999984	0.061919127900835154	0.0027691075818754253	-0.13771200000000006	0.05999470856667258	0.002683044932907377	0.0	0.0	0.0	0.005497999999999829	0.004360962737745031	0.00019502818257882955
ALA 564	R ALA 564	0.0	0.0	0.0	-1.799999999999624e-05	0.00013295111883693427	5.945754788080756e-06	0.08707399999999976	0.10036328274822436	0.0044883824534012315	-0.08255200000000008	0.09765274853274734	0.004367163678178318	0.0	0.0	0.0	0.00450399999999978	0.004479953571187862	0.00020034961442438003
VAL 565	R VAL 565	0.0	0.0	0.0	-4.599999999999227e-05	0.0002094850830011179	9.368457717253704e-06	-0.19333600000000004	0.07411495870605363	0.003314521716326515	0.18591199999999986	0.07262468076349846	0.0032478744606280773	0.0	0.0	0.0	-0.007470000000000162	0.004778399313577703	0.00021369651377596153
ASP 566	R ASP 566	0.0	0.0	0.0	-2.6000000000003353e-05	0.00015913516267628135	7.116740827093049e-06	13.613382000000001	0.43716425754607463	0.019550579944124964	-13.314198	0.4419878491494884	0.01976629751854357	0.0	0.0	0.0	0.29915799999999987	0.10114833184981362	0.0045234909165378055
VAL 567	R VAL 567	0.0	0.0	0.0	-2.6000000000001577e-05	0.0001591351626762705	7.1167408270925646e-06	-0.024920000000000074	0.05712671529153427	0.002554784374462947	0.02488799999999999	0.05563530763822552	0.002488086596563711	0.0	0.0	0.0	-5.800000000006999e-05	0.0036538522137602824	0.00016340523859412169
ASN 568	R ASN 568	0.0	0.0	0.0	-3.999999999999559e-06	6.311893535223105e-05	2.8227646023000653e-06	13.104686000000001	0.49103608767963863	0.021959801429144377	-12.827455999999993	0.4918297063661913	0.021995293135771293	0.0	0.0	0.0	0.2772259999999993	0.09257625464448183	0.00414013596974784
AP3 569	L AP3 1	-981.4974439999995	9.36632783305061	0.4188749146849893	-49.949304000000005	25.32734216209003	1.132673175276596	69.89779800000002	27.983916490319785	1.2514787909806475	303.63393199999985	28.064768823553724	1.2550946172456585	0.0	0.0	0.0	-657.9150180000004	32.5110328950161	1.4539375914397556
MG1 570	R MG1 569	-226.4956359999999	3.8181682115287345	0.17075367341014092	-0.02927199999999996	0.005282235890227143	0.00023622877047474014	15.469828	1.876744833592512	0.08393058048668775	226.99578000000005	6.70864846445021	0.300019880073205	0.0	0.0	0.0	15.94069999999999	5.571953837389556	0.2491853509578771
Sidechain Energy Decomposition:
Residue	Location	Internal			van der Waals			Electrostatic			Polar Solvation			Non-Polar Solv.			TOTAL
		Avg.	Std. Dev.	Std. Err. of Mean	Avg.	Std. Dev.	Std. Err. of Mean	Avg.	Std. Dev.	Std. Err. of Mean	Avg.	Std. Dev.	Std. Err. of Mean	Avg.	Std. Dev.	Std. Err. of Mean
MET 1	R MET 1	0.0	0.0	0.0	-2.399999999999869e-05	0.00015304901175766357	6.844559883586006e-06	-1.3169040000000016	0.2129441588398139	0.009523152291546733	1.2987659999999996	0.2116067088823061	0.0094633397111169	0.0	0.0	0.0	-0.01816200000000003	0.007964154443504972	0.00035616781437968246
SER 2	R SER 2	0.0	0.0	0.0	-6.000000000000449e-06	7.722693830523708e-05	3.45369367489385e-06	-0.4221819999999997	0.1302232578151852	0.005823761134524697	0.41642399999999946	0.12905292024592277	0.005771422047294843	0.0	0.0	0.0	-0.005764000000000016	0.0032292884665200525	0.00014441817060189781
SER 3	R SER 3	0.0	0.0	0.0	-1.2000000000000454e-05	0.00010888526071053373	4.869496893930809e-06	-0.43275399999999975	0.12047338911145623	0.0053877337506599825	0.4268540000000001	0.11914928738351661	0.005328518121204024	0.0	0.0	0.0	-0.0059120000000000205	0.003573829318812033	0.00015982650593690946
GLN 4	R GLN 4	0.0	0.0	0.0	-2.4000000000001352e-05	0.00015304901175768057	6.844559883586766e-06	-0.4532719999999999	0.2278180809681274	0.010188334310965679	0.4469479999999997	0.2250593550510627	0.010064960337328736	0.0	0.0	0.0	-0.006348000000000241	0.004728942376472792	0.0002114847323094513
LYS 5	R LYS 5	0.0	0.0	0.0	-3.800000000000336e-05	0.00019119623427255695	8.550555537508248e-06	-11.742834000000018	2.63016437023309	0.11762452647678227	11.583637999999993	2.619900833038568	0.11716552713965128	0.0	0.0	0.0	-0.15923399999999988	0.06260980150104298	0.002799995444282009
VAL 6	R VAL 6	0.0	0.0	0.0	-3.7999999999999365e-05	0.00019119623427253684	8.550555537507348e-06	-0.29039599999999993	0.0419736963347281	0.0018771207654277157	0.28656200000000004	0.04188396060546322	0.00187310766161478	0.0	0.0	0.0	-0.003871999999999988	0.0017445962283576936	7.802071519795098e-05
PHE 7	R PHE 7	0.0	0.0	0.0	-7.200000000000717e-05	0.000258487910742482	1.1559930795641757e-05	-0.2759240000000002	0.047701595612723996	0.0021332802085051315	0.27233000000000024	0.04740882934643974	0.0021201873030465236	0.0	0.0	0.0	-0.003665999999999881	0.0019200114582990948	8.586552276670557e-05
GLY 8	R GLY 8	0.0	0.0	0.0	-1.6000000000000236e-05	0.00012547509713086685	5.611416933360142e-06	0.4705320000000002	0.04971644572975393	0.0022233870450281785	-0.4645319999999998	0.049622383820205805	0.0022191804685513174	0.0	0.0	0.0	0.005984000000000005	0.002828381869550129	0.00012648908253284062
ILE 9	R ILE 9	0.0	0.0	0.0	-7.600000000000495e-05	0.00026499811320084747	1.1851075900525586e-05	-0.581192	0.0758485012112971	0.003392048093998709	0.5740460000000001	0.0754828714610128	0.0033756966344740697	0.0	0.0	0.0	-0.007222000000000005	0.0035429812305458434	0.0001584469374901272
THR 10	R THR 10	0.0	0.0	0.0	-5.2000000000002714e-05	0.00022202702538205827	9.929350431927069e-06	-0.20307799999999995	0.13788661978596772	0.006166477100581826	0.20109800000000005	0.13658133253120652	0.006108102879945624	0.0	0.0	0.0	-0.002032000000000064	0.0032445301662951667	0.00014509980013769377
GLY 11	R GLY 11	0.0	0.0	0.0	-4.000000000000003e-06	6.311893535223806e-05	2.8227646023003787e-06	0.46913599999999983	0.013528100531868958	0.000604995047914201	-0.46304400000000084	0.01407402088954214	0.0006294093485153656	0.0	0.0	0.0	0.006087999999999998	0.0029237400705260795	0.00013075363092472685
PRO 12	R PRO 12	0.0	0.0	0.0	-4.6000000000003815e-05	0.0002094850830011705	9.368457717256057e-06	-3.276625999999999	0.10118366530224404	0.004525071076568089	3.233408	0.10471078996928906	0.004682808886980669	0.0	0.0	0.0	-0.043264	0.01992883097424447	0.00089124441541028
VAL 13	R VAL 13	0.0	0.0	0.0	-4.400000000000093e-05	0.00020509509989271267	9.172131704244307e-06	-0.35326600000000014	0.016287518042968355	0.0007283999505766316	0.34784800000000005	0.016415264116065566	0.000734112928642712	0.0	0.0	0.0	-0.0054619999999999435	0.0026238437453476736	0.0001173418595387009
SER 14	R SER 14	0.0	0.0	0.0	-1.800000000000157e-05	0.00013295111883697365	5.945754788082517e-06	-0.5404500000000002	0.11888917318242179	0.005316885460492802	0.5321359999999995	0.11696622377421866	0.005230888548612098	0.0	0.0	0.0	-0.008331999999999961	0.004651212315085139	0.0002080085382862908
THR 15	R THR 15	0.0	0.0	0.0	-2.000000000000135e-05	0.00014000000000000945	6.260990336999833e-06	-0.32596800000000015	0.05493879299729729	0.002456937514874923	0.32169800000000004	0.05409897222683555	0.0024193795882415494	0.0	0.0	0.0	-0.0042900000000000455	0.0023379264316912124	0.00010455524855310139
VAL 16	R VAL 16	0.0	0.0	0.0	-1.6000000000000457e-05	0.00012547509713086856	5.611416933360218e-06	-0.26290400000000025	0.012210273707000004	0.0005460600406546072	0.25903200000000015	0.012174028749756177	0.0005444391168898318	0.0	0.0	0.0	-0.00388799999999998	0.0018208393668854748	8.143041200927202e-05
GLY 17	R GLY 17	0.0	0.0	0.0	-2.0000000000000016e-06	4.46766158073774e-05	1.9979989989987502e-06	0.4418580000000001	0.011471784342451826	0.0005130337922588002	-0.43606000000000017	0.01188345067728201	0.0005314440704333698	0.0	0.0	0.0	0.005795999999999999	0.0027419671770464375	0.0001226244999989807
ALA 18	R ALA 18	0.0	0.0	0.0	-1.7999999999998906e-05	0.00013295111883695394	5.945754788081636e-06	-0.6051440000000009	0.01707943980340976	0.0007638157683607973	0.5973580000000002	0.01778217748195913	0.000795243152752533	0.0	0.0	0.0	-0.007804000000000011	0.0038680206824680107	0.000172983143687472
THR 19	R THR 19	0.0	0.0	0.0	-1.1999999999999567e-05	0.00010888526071052566	4.869496893930448e-06	-0.08181799999999993	0.08755302893675362	0.003915490486771744	0.08067600000000003	0.08663700724286359	0.003874524751243692	0.0	0.0	0.0	-0.001153999999999936	0.0017430674112036578	7.795234441631914e-05
ALA 20	R ALA 20	0.0	0.0	0.0	-5.999999999999783e-06	7.72269383052285e-05	3.4536936748934662e-06	-0.49283000000000077	0.011705772080440324	0.000523498042019674	0.4858840000000007	0.012442449276531977	0.0005564432477783716	0.0	0.0	0.0	-0.006951999999999972	0.0030202145619144267	0.0001350681013415081
ALA 21	R ALA 21	0.0	0.0	0.0	-1.3999999999998458e-05	0.00011749042514178318	5.254331546447551e-06	-0.5096540000000004	0.01336242058908694	0.0005975856156228236	0.5020780000000007	0.01403922775651137	0.0006278533523032258	0.0	0.0	0.0	-0.007589999999999969	0.003423141831709613	0.00015308755664651677
GLU 22	R GLU 22	0.0	0.0	0.0	-3.6000000000006696e-05	0.0001862900963551549	8.331146379702242e-06	14.714460000000004	0.42785582197741495	0.019134294050210967	-14.509836000000002	0.44662304587203144	0.019973589817757383	0.0	0.0	0.0	0.2045880000000003	0.09807416711856422	0.0043860100902756854
ASN 23	R ASN 23	0.0	0.0	0.0	-4.000000000000181e-05	0.00019595917942266314	8.763560920083055e-06	0.24571399999999985	0.20526798143889896	0.009179863202030862	-0.24561999999999973	0.20383561906595282	0.009115806009344453	0.0	0.0	0.0	5.3999999999930995e-05	0.004386693971545813	0.0001961789183372993
LYS 24	R LYS 24	0.0	0.0	0.0	-3.400000000000247e-05	0.00018122913673028623	8.10481338465048e-06	-12.002188000000002	0.495615097284125	0.022164580964049496	11.818082000000011	0.49747688918768157	0.02224784282917572	0.0	0.0	0.0	-0.1841399999999996	0.0723770156886844	0.0032367985417693416
LEU 25	R LEU 25	0.0	0.0	0.0	-6.600000000000427e-05	0.00024828209762286124	1.1103512957619134e-05	-0.39577000000000023	0.020575837771515205	0.0009201794390223157	0.3889319999999994	0.020503155269379514	0.0009169289787113121	0.0	0.0	0.0	-0.006904000000000052	0.0029371387437436064	0.00013135283780718078
ASN 26	R ASN 26	0.0	0.0	0.0	-0.00011800000000000211	0.00032260812141048735	1.44274737913471e-05	0.103662	0.1123578735825844	0.005024796862759731	-0.08324800000000006	0.10957279998247736	0.004900244584916143	0.0	0.0	0.0	0.020296000000000022	0.009495914068692466	0.00042467018732185923
ASP 27	R ASP 27	0.0	0.0	0.0	-5.599999999999916e-05	0.00022992172581119523	1.028241216835801e-05	15.767827999999998	0.4625822244920668	0.02068730598294659	-15.561524000000013	0.48230293532556967	0.021569242982713167	0.0	0.0	0.0	0.20624800000000015	0.09811804368208797	0.004387972309848849
SER 28	R SER 28	0.0	0.0	0.0	-3.2000000000000026e-05	0.00017600000000000019	7.870959280799268e-06	-0.4574720000000006	0.13628957853042042	0.006095055244376319	0.45156199999999996	0.1333932462908067	0.005965527328912309	0.0	0.0	0.0	-0.005942000000000013	0.0049894524749715796	0.0002231350980908204
LEU 29	R LEU 29	0.0	0.0	0.0	-0.0003040000000000251	0.00045998260836691934	2.0571047615521904e-05	-0.5895260000000004	0.03219896464172475	0.0014399814748801741	0.5771260000000001	0.03126797281564031	0.0013983462546877446	0.0	0.0	0.0	-0.012704000000000062	0.0035967185044149656	0.0001608501414360648
ILE 30	R ILE 30	0.0	0.0	0.0	-0.00026199999999999336	0.000439722639853794	1.9664994279174832e-05	-0.6307860000000002	0.026166929586771807	0.0011702206663694447	0.6234900000000005	0.02669685187431682	0.0011939195115243015	0.0	0.0	0.0	-0.007558000000000037	0.004003328115455947	0.00017903427604791248
GLN 31	R GLN 31	0.0	0.0	0.0	-0.00011599999999999877	0.00032022492095400357	1.4320893826852975e-05	-0.5585859999999999	0.27745180230807653	0.012408021808813842	0.5477220000000004	0.2733808272648242	0.012225962270185495	0.0	0.0	0.0	-0.010980000000000217	0.006625375461058819	0.0002962957981477306
GLU 32	R GLU 32	0.0	0.0	0.0	-0.0002060000000000155	0.0004044304637388536	1.8086680181836808e-05	18.84948599999999	0.8299525081621222	0.03711660452693908	-18.528457999999997	0.8300393437881332	0.03712048793419167	0.0	0.0	0.0	0.3208219999999998	0.11455858901016706	0.005123215848663877
LEU 33	R LEU 33	0.0	0.0	0.0	-0.0007919999999999945	0.0004612331297727799	2.0626972632938357e-05	-0.6946439999999998	0.047562855927710666	0.0021270755811677975	0.6796640000000008	0.04569156491081523	0.0020433889027785396	0.0	0.0	0.0	-0.015772000000000008	0.004501557063950305	0.00020131575199174498
LYS 34	R LYS 34	0.0	0.0	0.0	-0.0003019999999999987	0.00045912525524087374	2.0532705618110704e-05	-17.733730000000026	0.701930646929659	0.03139129284050243	17.50183400000002	0.711538945134728	0.0318209889991949	0.0	0.0	0.0	-0.23219799999999993	0.09501723420516914	0.004249299894335527
LYS 35	R LYS 35	0.0	0.0	0.0	-0.00020200000000000906	0.00040149221661199644	1.7955277775629887e-05	-15.927989999999998	0.9646913588812485	0.04314230911530234	15.65000199999999	0.9548975243429476	0.04270431551954182	0.0	0.0	0.0	-0.27819	0.09203393884866584	0.0041158828700535105
GLU 36	R GLU 36	0.0	0.0	0.0	-0.000586000000000015	0.0004965923881817084	2.220828674166526e-05	22.371120000000012	1.2753047124509092	0.0570333605813211	-21.908427999999997	1.2451819292038313	0.055686228761081945	0.0	0.0	0.0	0.46210600000000085	0.132202098183044	0.005912257566107756
GLY 37	R GLY 37	0.0	0.0	0.0	-0.00016199999999999993	0.0003684508108282567	1.647762118753795e-05	0.7863099999999995	0.04340246421575811	0.0019410172075487444	-0.7709539999999999	0.04223666516192022	0.0018888810888990153	0.0	0.0	0.0	0.015194000000000006	0.003980497958798585	0.00017801328040345586
SER 38	R SER 38	0.0	0.0	0.0	-0.0012039999999999833	0.000578259457337294	2.586054910476658e-05	-1.1069240000000011	0.6375461412509679	0.028511930212596938	1.0791999999999995	0.6009255894035471	0.02687420934650917	0.0	0.0	0.0	-0.02892799999999997	0.040827378265080844	0.0018258558628763638
PHE 39	R PHE 39	0.0	0.0	0.0	-0.0010160000000000106	0.0005212907058446376	2.331282908614913e-05	-0.34378800000000004	0.04338155202387267	0.0019400819858964573	0.3368260000000001	0.043176749808201895	0.0019309229523728087	0.0	0.0	0.0	-0.00797799999999997	0.004050372328564322	0.00018113815721707872
GLU 40	R GLU 40	0.0	0.0	0.0	-0.0026540000000000075	0.0007254543403964727	3.244330439397569e-05	30.850445999999998	1.6605184320218775	0.07426064183784563	-30.334343999999998	1.6323832055202818	0.0730023962574472	0.0	0.0	0.0	0.5134480000000001	0.13589373530814472	0.006077352597307498
THR 41	R THR 41	0.0	0.0	0.0	-0.000364000000000003	0.0004811486256864962	2.151762068631214e-05	-0.3428060000000001	0.28882094862388363	0.012916465488979562	0.3383119999999998	0.2836512059836871	0.012685267569586389	0.0	0.0	0.0	-0.004858000000000036	0.006227827550598943	0.00027851691510570495
GLU 42	R GLU 42	0.0	0.0	0.0	-0.0005220000000000095	0.0004995157655169742	2.2339024150575993e-05	24.274839999999983	2.2337157246169195	0.09989480405307265	-23.980451999999975	2.2164263704660008	0.0991216006297022	0.0	0.0	0.0	0.29386600000000024	0.11356133164065944	0.005078617143278245
GLN 43	R GLN 43	0.0	0.0	0.0	-0.0003320000000000032	0.00047093099282167046	2.1060674253214413e-05	-0.8028499999999991	0.5112895221887518	0.02286556255594872	0.7895359999999993	0.5032462187677131	0.02250585509168674	0.0	0.0	0.0	-0.01364600000000003	0.009764050593887878	0.00043666161727360975
GLU 44	R GLU 44	0.0	0.0	0.0	-0.0012479999999999909	0.0007088695225498129	3.170160879198403e-05	26.184386000000003	2.6298559825594072	0.11761073496074671	-25.781861999999983	2.557644399629583	0.11438133479686771	0.0	0.0	0.0	0.40127599999999986	0.12845458272868177	0.0057446635800540565
THR 45	R THR 45	0.0	0.0	0.0	-0.0017440000000000207	0.0005571929647797008	2.491842691664114e-05	0.297816	0.21916001036685506	0.00980113362259693	-0.28488200000000025	0.20918361330658708	0.009354975582651165	0.0	0.0	0.0	0.011190000000000118	0.016581130842014246	0.0007415307141312435
ALA 46	R ALA 46	0.0	0.0	0.0	-0.00027199999999999447	0.00044498988752553903	1.990055275614182e-05	-0.8943399999999997	0.03133548148666664	0.0014013653342374555	0.8826479999999999	0.030638082446530383	0.0013701767010136999	0.0	0.0	0.0	-0.011963999999999968	0.004081507564613866	0.00018253056730312437
ASN 47	R ASN 47	0.0	0.0	0.0	-0.0008060000000000022	0.0004608296865437396	2.0608930103234438e-05	-0.9786840000000001	0.4296024349837876	0.019212404958463655	0.9557939999999996	0.4174441753863622	0.018668671059505006	0.0	0.0	0.0	-0.023695999999999884	0.01422531489985383	0.0006361754223482755
ARG 48	R ARG 48	0.0	0.0	0.0	-0.013052000000000018	0.005704497874484672	0.0002551129004970158	-36.57933600000001	3.4199250323806614	0.15294369700712657	35.673108	3.1755598417185933	0.14201535345402494	0.0	0.0	0.0	-0.9192800000000015	0.3429376059868619	0.01533663598055324
VAL 49	R VAL 49	0.0	0.0	0.0	-0.0011499999999999991	0.0004189272013130827	1.8734993995195842e-05	-0.4596379999999998	0.03375012527384107	0.0015093514872288466	0.45765800000000006	0.033559395644134724	0.0015008217988819116	0.0	0.0	0.0	-0.0031299999999999354	0.0026655393450481534	0.00011920654344455876
GLN 50	R GLN 50	0.0	0.0	0.0	-0.0005080000000000146	0.0004999359959034903	2.235781742478521e-05	-0.7275699999999995	0.3476020556613575	0.015545236511549218	0.7144200000000002	0.3420012801145635	0.01529476221456222	0.0	0.0	0.0	-0.013658000000000555	0.008008310433543412	0.00035814253028647764
VAL 51	R VAL 51	0.0	0.0	0.0	-0.0018560000000000052	0.0006980429786194842	3.121743102819198e-05	-0.7344600000000007	0.05761437667804218	0.0025765932546676163	0.7136320000000004	0.05334222132606721	0.002385536659118505	0.0	0.0	0.0	-0.022684000000000055	0.00630080502793105	0.00028178056710852575
LEU 52	R LEU 52	0.0	0.0	0.0	-0.007938000000000016	0.0023104449787865852	0.00010332624061679727	-1.1686639999999997	0.09398007822937965	0.004202916869032819	1.139022	0.08741176989399392	0.0039091731903308	0.0	0.0	0.0	-0.03757999999999991	0.011835184831679097	0.0005292855561981774
LYS 53	R LYS 53	0.0	0.0	0.0	-0.0005740000000000096	0.0004944936804449658	2.211442967838004e-05	-18.601003999999975	1.0575328798601626	0.047294308156168835	18.374632000000005	1.0511605227441956	0.0470093276824047	0.0	0.0	0.0	-0.22694600000000015	0.07779166461774707	0.0034789490033629526
ILE 54	R ILE 54	0.0	0.0	0.0	-0.0005580000000000203	0.0004966246067202246	2.220972759851042e-05	-0.7770999999999998	0.03837314164881097	0.0017160990647393938	0.7634099999999999	0.03685465913558269	0.0016481904622949305	0.0	0.0	0.0	-0.01424800000000008	0.003781864090630446	0.00016913010376630206
LEU 55	R LEU 55	0.0	0.0	0.0	-0.002749999999999986	0.0006160357132504564	2.7549954627911768e-05	-1.0253200000000005	0.060332790421119706	0.0026981644130774363	0.9898600000000006	0.055889966899248585	0.0024994753049386595	0.0	0.0	0.0	-0.03821000000000008	0.008392490691088272	0.00037532359371615127
GLN 56	R GLN 56	0.0	0.0	0.0	-0.0008720000000000337	0.00035159067109354617	1.572361281639879e-05	0.3413640000000001	0.22134814095447014	0.009898989797348007	-0.3244979999999998	0.2124595349613666	0.009501479252832177	0.0	0.0	0.0	0.015993999999999873	0.01726041610158924	0.0007719092744617091
GLU 57	R GLU 57	0.0	0.0	0.0	-0.00023400000000000265	0.0004233721766956394	1.893377933747004e-05	18.90925999999999	0.5535346027130711	0.024754819991295328	-18.663204000000007	0.5484895353455849	0.024529197719600025	0.0	0.0	0.0	0.24582199999999976	0.07507424535751255	0.003357422319577921
LEU 58	R LEU 58	0.0	0.0	0.0	-0.0005179999999999918	0.0004996758949559121	2.2346185356789273e-05	-0.6843419999999992	0.03484314905401984	0.001558232996698917	0.6691559999999999	0.03310377114469485	0.0014804456518226741	0.0	0.0	0.0	-0.015704000000000017	0.0037916202341478737	0.0001695664117683663
ALA 59	R ALA 59	0.0	0.0	0.0	-0.0003819999999999997	0.00048587652752525486	2.172905888436035e-05	-1.0144519999999986	0.030477133986061025	0.0013629788670440316	0.991598	0.029477727117259378	0.0013182840331276177	0.0	0.0	0.0	-0.023236000000000017	0.0047716144018560116	0.0002133930832993408
GLN 60	R GLN 60	0.0	0.0	0.0	-0.00022000000000000063	0.00041424630354416014	1.852565788305508e-05	-0.5838700000000001	0.5994947281669792	0.02681021928668247	0.572386	0.5867681629093386	0.02624106998595904	0.0	0.0	0.0	-0.01170400000000012	0.014846022497625302	0.0006639343100036277
ARG 61	R ARG 61	0.0	0.0	0.0	-0.0002059999999999995	0.00040443046373882214	1.80866801818354e-05	-15.840993999999995	0.7163580040484921	0.03203650386556996	15.632716	0.7089866453917509	0.03170684668470986	0.0	0.0	0.0	-0.20848400000000045	0.06732257974855146	0.003010757294768235
PHE 62	R PHE 62	0.0	0.0	0.0	-0.0008299999999999592	0.00041605288125427683	1.860645049438422e-05	-0.5119859999999998	0.044835452534793055	0.0020051023933952503	0.5016479999999999	0.04243512808982943	0.0018977566208553882	0.0	0.0	0.0	-0.011167999999999937	0.0036687567376428682	0.0001640717891655963
VAL 63	R VAL 63	0.0	0.0	0.0	-0.000256000000000002	0.00043642181430355	1.9517376872930554e-05	-0.4683740000000001	0.019948185982681794	0.0008921099977016986	0.4604200000000001	0.01936108468035468	0.0008658540292680569	0.0	0.0	0.0	-0.008209999999999936	0.0023710546176754174	0.00010603678606974014
TYR 64	R TYR 64	0.0	0.0	0.0	-9.800000000000608e-05	0.00029731464814235274	1.3296315279054645e-05	-0.5412920000000001	0.042270210976522865	0.0018903813033352577	0.5343139999999997	0.04156117664359037	0.0018586723239988922	0.0	0.0	0.0	-0.0070759999999999825	0.0029492751651887705	0.00013189559507428023
GLU 65	R GLU 65	0.0	0.0	0.0	-0.000123999999999989	0.0003295815528818031	1.4739335127473068e-05	16.140900000000013	0.391029413215664	0.017487366983041586	-15.934241999999996	0.39824746507164793	0.01781016807534356	0.0	0.0	0.0	0.20653400000000002	0.07158603805212291	0.003201424946488669
VAL 66	R VAL 66	0.0	0.0	0.0	-0.00016800000000000636	0.00037386628625754733	1.6719808611345424e-05	-0.4584420000000003	0.016683483928716505	0.0007461080833227072	0.4511000000000001	0.016367956500424483	0.0007319972677541742	0.0	0.0	0.0	-0.00751000000000008	0.0020331994491441727	9.092744360202992e-05
SER 67	R SER 67	0.0	0.0	0.0	-3.399999999999715e-05	0.00018122913673025782	8.10481338464921e-06	-0.6016119999999999	0.036979148935579284	0.0016537578154008853	0.5922420000000004	0.03650834748381801	0.0016327029344000094	0.0	0.0	0.0	-0.009404000000000015	0.003039207791514074	0.00013591750439144955
LYS 68	R LYS 68	0.0	0.0	0.0	-5.8000000000001606e-05	0.00023374344910607236	1.0453324829928805e-05	-12.866581999999992	0.4952437089717536	0.02214797197379927	12.696954000000002	0.4880790877346717	0.021827560371416192	0.0	0.0	0.0	-0.16968599999999986	0.05913803686291985	0.002644733409627544
LYS 69	R LYS 69	0.0	0.0	0.0	-6.599999999999717e-05	0.0002482820976228345	1.1103512957617938e-05	-15.164033999999997	0.7529442587895004	0.03367269091843033	14.959143999999988	0.7492203035586421	0.033506150577603026	0.0	0.0	0.0	-0.2049559999999999	0.06370750398500942	0.002849086191746396
LYS 70	R LYS 70	0.0	0.0	0.0	-0.00010200000000000209	0.00030264831075028947	1.3534843922262552e-05	-16.632978000000012	1.10005262488458	0.049195848961379955	16.41256800000001	1.0913089064859922	0.04880481798707279	0.0	0.0	0.0	-0.22051200000000012	0.07148864144743512	0.0031970692379114777
ASN 71	R ASN 71	0.0	0.0	0.0	-1.800000000000068e-05	0.0001329511188369671	5.945754788082224e-06	-0.073948	0.1542594609610703	0.006898692817628564	0.07248800000000008	0.15263255830916284	0.006825935519179769	0.0	0.0	0.0	-0.0014779999999996818	0.002518236684666685	0.0001126189682069682
MET 72	R MET 72	0.0	0.0	0.0	-5.199999999999783e-05	0.00022202702538203742	9.929350431926137e-06	-0.38538799999999995	0.07309591955779801	0.0032689489001818542	0.3806719999999998	0.07212858251761375	0.0032256882726017454	0.0	0.0	0.0	-0.004768000000000051	0.002615755340241169	0.0001169801350657469
SER 73	R SER 73	0.0	0.0	0.0	-9.999999999999787e-06	9.949874371065986e-05	4.449719092257302e-06	-0.4060020000000001	0.09995960181993506	0.004470329293463729	0.4005359999999996	0.0988087481147315	0.004418861551123876	0.0	0.0	0.0	-0.005476000000000033	0.0024733426774306276	0.00011061124716772436
ASP 74	R ASP 74	0.0	0.0	0.0	-1.7999999999999794e-05	0.00013295111883696053	5.94575478808193e-06	13.051892	0.38391036497606157	0.01716899346706456	-12.877109999999998	0.38259492142466855	0.017110165043034992	0.0	0.0	0.0	0.17476399999999967	0.05786031717852939	0.002587592048217811
GLY 75	R GLY 75	0.0	0.0	0.0	-4.000000000000003e-06	6.311893535223806e-05	2.8227646023003787e-06	0.4216380000000003	0.007556120433088846	0.00033791997869123624	-0.4160280000000001	0.007717980046611614	0.00034515856066421127	0.0	0.0	0.0	0.00560599999999999	0.0019795868255775063	8.852981418708646e-05
MET 76	R MET 76	0.0	0.0	0.0	-4.599999999999493e-05	0.00020948508300113003	9.368457717254248e-06	-0.4780380000000003	0.10672237139419057	0.004772769543147782	0.4721440000000001	0.10583877958480008	0.004733254116144598	0.0	0.0	0.0	-0.005939999999999994	0.0027048844707306748	0.00012096611095674658
ALA 77	R ALA 77	0.0	0.0	0.0	-2.4000000000006238e-05	0.0001530490117577117	6.844559883588159e-06	-0.5944220000000011	0.011280953683024564	0.0005044995857253908	0.5866380000000008	0.011529568769009135	0.0005156179903752599	0.0	0.0	0.0	-0.00780799999999999	0.0027260110051135038	0.00012191091829692642
ARG 78	R ARG 78	0.0	0.0	0.0	-9.400000000000386e-05	0.0002918287168871614	1.3050976974924673e-05	-13.92315	1.5486840386276142	0.0692592557208051	13.737421999999984	1.5322340669481749	0.06852359062274165	0.0	0.0	0.0	-0.18582199999999938	0.06129328116523113	0.0027411188649892866
ASP 79	R ASP 79	0.0	0.0	0.0	-5.399999999999583e-05	0.00022601769842203094	1.0107818755794162e-05	14.536117999999997	0.3569463938411873	0.01596312801904614	-14.351892000000007	0.36032152355399794	0.016114068408460618	0.0	0.0	0.0	0.1841720000000003	0.06316728912973882	0.0028249270489695906
ALA 80	R ALA 80	0.0	0.0	0.0	-6.60000000000025e-05	0.0002482820976228546	1.1103512957618835e-05	-0.680898	0.015192353208095415	0.0006794226902297671	0.6719100000000001	0.015391747788989458	0.0006883398869742503	0.0	0.0	0.0	-0.00905400000000001	0.0030071720935124623	0.0001344848244226844
GLY 81	R GLY 81	0.0	0.0	0.0	-3.800000000000025e-05	0.00019119623427254134	8.55055553750755e-06	0.5939480000000007	0.01415193612192247	0.0006328938236370679	-0.5860380000000008	0.01425245789326518	0.0006373892939158876	0.0	0.0	0.0	0.007871999999999985	0.0025837213472044815	0.00011554753134533113
GLY 82	R GLY 82	0.0	0.0	0.0	-8.399999999999918e-05	0.00027738781516137024	1.2405160216619413e-05	0.695180000000001	0.019263426486433147	0.0008614866220646889	-0.6830540000000005	0.019071840078999997	0.000852918617452979	0.0	0.0	0.0	0.012042000000000006	0.0029980386922119706	0.0001340763662992107
LYS 83	R LYS 83	0.0	0.0	0.0	-0.0012839999999999891	0.0004640517212552568	2.0753023876050764e-05	-24.255964	1.3129716199156878	0.058717875893189886	23.995653999999984	1.2923479896238284	0.05779555910768146	0.0	0.0	0.0	-0.26159400000000005	0.1022126272238412	0.00457108765262709
ILE 84	R ILE 84	0.0	0.0	0.0	-0.004319999999999978	0.000872696969170888	3.9028194936482876e-05	-1.0657319999999995	0.06585660313135891	0.0029451968273788804	1.0436880000000006	0.06087405568875641	0.002722370531723342	0.0	0.0	0.0	-0.026363999999999967	0.00932156124262456	0.0004168728918987185
PHE 85	R PHE 85	0.0	0.0	0.0	-0.006581999999999979	0.0011744258171548774	5.2521919233780885e-05	-0.6370160000000005	0.04976854171059824	0.0022257168481186265	0.620762	0.047757819841355735	0.0021357946324491927	0.0	0.0	0.0	-0.022835999999999995	0.006108772708163418	0.00027319262069097774
THR 86	R THR 86	0.0	0.0	0.0	-0.044290000000000024	0.019104499470020003	0.0008543791898214686	-1.0176600000000002	0.720344950978349	0.03221480555272684	0.9253740000000001	0.6626580793471085	0.02963497022519168	0.0	0.0	0.0	-0.13657599999999998	0.11878860308969036	0.005312387829215784
TYR 87	R TYR 87	0.0	0.0	0.0	-0.49874199999999985	0.38336499505823407	0.017144603782881646	-1.3506099999999985	2.109943509646645	0.09435954232508761	1.6121420000000013	2.2489548572250153	0.10057631878166937	0.0	0.0	0.0	-0.23721	0.3855331657587968	0.017241567324347278
GLY 88	R GLY 88	0.0	0.0	0.0	-0.270236	0.08641136675229731	0.00386443380173604	2.6320520000000016	0.1441646881035496	0.006447240851091843	-2.462003999999999	0.1276445846247029	0.005708439363611204	0.0	0.0	0.0	-0.10018799999999996	0.10678642542945255	0.004775634126689361
SER 89	R SER 89	0.0	0.0	0.0	0.10004199999999992	0.722591998458328	0.03231529657100489	-12.385348000000004	2.377762077857199	0.10633675280819689	11.112215999999997	1.6675210443481527	0.07457380818147821	0.0	0.0	0.0	-1.173090000000001	0.9523410428517707	0.04258998619159199
TYR 90	R TYR 90	0.0	0.0	0.0	-0.08218800000000004	0.022599306538033482	0.001010671713267966	-2.1442999999999994	0.29771355696374163	0.013314155023883643	2.036933999999999	0.3101422087430313	0.01386998122882695	0.0	0.0	0.0	-0.18955399999999997	0.08242108397734152	0.0036859829310510873
ARG 91	R ARG 91	0.0	0.0	0.0	-0.03401399999999995	0.008708031005916404	0.00038943498558809906	-29.256057999999975	1.1859284222235842	0.05303633137082013	28.96487	1.1134152851021324	0.04979344529351354	0.0	0.0	0.0	-0.32520199999999955	0.14712157284368554	0.006579476756703358
LEU 92	R LEU 92	0.0	0.0	0.0	-0.05084799999999993	0.022371072750317692	0.0010004647879860707	-1.675200000000002	0.17125217662847986	0.0076586301647216335	1.575984000000001	0.15652861637412324	0.0070001725327305244	0.0	0.0	0.0	-0.15006400000000003	0.04287922461985486	0.0019176172214495609
GLY 93	R GLY 93	0.0	0.0	0.0	-0.0019100000000000018	0.0004217819341792905	1.886266153012471e-05	1.1843740000000007	0.02567944944894526	0.0011484198918522222	-1.159355999999998	0.024909059877980835	0.0011139670228555551	0.0	0.0	0.0	0.023107999999999986	0.005333323166657082	0.0002385134629323935
VAL 94	R VAL 94	0.0	0.0	0.0	-0.02751799999999998	0.008231991010685056	0.00036814582980117965	-0.9610539999999999	0.10763894780236727	0.004813760086252896	0.9144300000000003	0.10023253513705305	0.004482535242471736	0.0	0.0	0.0	-0.07414200000000007	0.017146015163879844	0.0007667931089935505
HIE 95	R HIE 95	0.0	0.0	0.0	-0.03558800000000001	0.011249278021277643	0.0005030830070674227	3.782743999999999	0.4235397200546835	0.018941272104270063	-3.5694180000000015	0.38820980316832965	0.017361270188323966	0.0	0.0	0.0	0.1777379999999998	0.06532504386527467	0.0029214247743181952
GLY 96	R GLY 96	0.0	0.0	0.0	-0.002646000000000005	0.0011174453006747014	4.997367306892648e-05	1.2512180000000013	0.06481381392879965	0.0028985618765163743	-1.2184739999999992	0.061876985414634524	0.002767222912597716	0.0	0.0	0.0	0.03009799999999999	0.006224178339347286	0.0002783537174172457
PRO 97	R PRO 97	0.0	0.0	0.0	-0.004265999999999998	0.0013766786117319094	6.156693918005178e-05	-6.959845999999996	0.3053579314247943	0.013656021842691183	6.81022	0.28788763016141944	0.012874726218445052	0.0	0.0	0.0	-0.15389200000000006	0.03883581254460865	0.0017367903362236804
GLY 98	R GLY 98	0.0	0.0	0.0	-0.0033420000000000012	0.00237340177803928	0.00010614175427229394	1.2590920000000008	0.11254687706017596	0.005033249355237302	-1.231608000000001	0.10710354959569726	0.004789816350549984	0.0	0.0	0.0	0.024142000000000035	0.005372693551655395	0.0002402741600755248
SER 99	R SER 99	0.0	0.0	0.0	-0.08952599999999995	0.041545316511010066	0.0018579630373072578	-4.551224	1.9833915946741214	0.0886999686338609	4.2804299999999955	1.8502456812812775	0.08274550236840693	0.0	0.0	0.0	-0.36031999999999964	0.2196474939533805	0.009822934551344656
AP1 100	R AP1 100	-125.34271600000012	3.1909333598991028	0.1427028780881239	-1.8686139999999989	0.3282039442237182	0.014677726595355664	190.67213399999991	6.412682614636763	0.2867838848891778	-101.26164800000005	3.675901942119861	0.1643913324240701	0.0	0.0	0.0	-37.80084400000002	2.8903906814932383	0.12926220090701648
ILE 101	R ILE 101	0.0	0.0	0.0	-0.21779199999999996	0.15871151418847976	0.007097794690747262	-0.92215	0.1265215376922036	0.005658215177951381	1.0321440000000002	0.14913569413121583	0.0066695509989803	0.0	0.0	0.0	-0.107798	0.08285677519672126	0.0037054676347257447
AP2 102	R AP2 102	-157.29996999999995	3.33203887688881	0.14901330864790863	-2.7828220000000017	0.423012990717762	0.018917716052208065	209.34895399999996	5.606608906628578	0.25073517276954543	-104.4893679999999	4.342955928005501	0.19422289356611963	0.0	0.0	0.0	-55.22320600000001	3.10896745553322	0.1390372514081367
THR 103	R THR 103	0.0	0.0	0.0	-0.04363600000000007	0.010231495687336868	0.0004575663973676234	-1.994022000000001	0.5072487964657912	0.022684855808049284	1.759034	0.44803557095837687	0.020036759860017225	0.0	0.0	0.0	-0.2786239999999996	0.1241016302229762	0.005549993625942343
LEU 104	R LEU 104	0.0	0.0	0.0	-0.02259799999999993	0.005736584000953873	0.00025654783569541156	-1.0306819999999997	0.11562766483848182	0.005171026373168151	1.0040919999999998	0.10660821514311675	0.00476766432039863	0.0	0.0	0.0	-0.04918800000000026	0.01454773714362428	0.0006505945834388502
VAL 105	R VAL 105	0.0	0.0	0.0	-0.004070000000000023	0.0008515280382934865	3.8081491567425596e-05	-0.6290920000000007	0.04970013617686432	0.0022226576596493025	0.6094980000000002	0.046059939166260666	0.0020598631003052766	0.0	0.0	0.0	-0.02366399999999997	0.005958448120106388	0.0002664699007392743
VAL 106	R VAL 106	0.0	0.0	0.0	-0.0019380000000000096	0.0005274049677429653	2.3586267190887082e-05	-0.5884699999999999	0.03685828400780109	0.0016483525715087325	0.5771419999999998	0.03529189476352686	0.0015783015149202983	0.0	0.0	0.0	-0.013265999999999936	0.003247652074961286	0.00014523941613763357
VAL 107	R VAL 107	0.0	0.0	0.0	-0.0008400000000000478	0.00040792156108744745	1.824280680158731e-05	-0.5150119999999996	0.028062997986675758	0.0012550154230129345	0.5041280000000002	0.027012286389715704	0.0012080261719019337	0.0	0.0	0.0	-0.011724000000000174	0.002707734108068919	0.00012109355061273729
PRO 108	R PRO 108	0.0	0.0	0.0	-0.0002560000000000127	0.0004364218143035682	1.951737687293137e-05	-4.313196	0.098868567219382	0.00442153674281091	4.246938	0.09934762279999008	0.004442960759675717	0.0	0.0	0.0	-0.06651399999999996	0.01759675549639775	0.0007869508294677685
LYS 109	R LYS 109	0.0	0.0	0.0	-0.0002099999999999813	0.0004073082370882892	1.8215378118500314e-05	-15.073765999999997	0.9100533606576561	0.04069882355165303	14.894223999999985	0.9043145347856805	0.04044217545643759	0.0	0.0	0.0	-0.17975200000000002	0.06755041447689207	0.003020946373572331
HIE 110	R HIE 110	0.0	0.0	0.0	-0.0001699999999999946	0.0003756327994198467	1.6798809481626414e-05	0.6549839999999991	0.09360978444586524	0.004186356827601143	-0.6492999999999994	0.0917573866236453	0.004103515078564016	0.0	0.0	0.0	0.005513999999999994	0.005884709338616555	0.0002631722021794889
VAL 111	R VAL 111	0.0	0.0	0.0	-0.0003659999999999908	0.0004817094560001784	2.1542701780416858e-05	-0.49477400000000027	0.024859905953152742	0.0011117687925100246	0.485138	0.024144294481304413	0.0010797656745793938	0.0	0.0	0.0	-0.010001999999999879	0.002349041506657654	0.00010505232981710076
THR 112	R THR 112	0.0	0.0	0.0	-0.0003259999999999985	0.00046874726665869517	2.0963015050321262e-05	-0.2771419999999999	0.08675419203704285	0.003879765414557975	0.27387	0.0838224379268464	0.003748653384883702	0.0	0.0	0.0	-0.0035979999999999064	0.004111495591631006	0.0001838716726415529
ARG 113	R ARG 113	0.0	0.0	0.0	-0.0046800000000000175	0.0022868318696397266	0.00010227023027254732	-25.85837799999996	2.4841373430465743	0.11109399928995708	25.364214000000004	2.4061583639079003	0.10760667332655482	0.0	0.0	0.0	-0.49884400000000073	0.14445458685690915	0.006460205517473931
GLU 114	R GLU 114	0.0	0.0	0.0	-0.0004599999999999937	0.0004983974317750781	2.2289010745207763e-05	19.612151999999984	1.3745143756602247	0.0614701516005389	-19.317577999999997	1.3515251947025757	0.060442044173171956	0.0	0.0	0.0	0.2941139999999994	0.07935024262092825	0.003548650730629933
ASP 115	R ASP 115	0.0	0.0	0.0	-0.0002319999999999953	0.00042210899066472433	1.8877287940802955e-05	18.515346	0.4745581842976346	0.021222887187367683	-18.270227999999985	0.4778805583163567	0.02137146827041852	0.0	0.0	0.0	0.24488599999999972	0.0777023101587097	0.0034749529504729468
PHE 116	R PHE 116	0.0	0.0	0.0	-0.0050579999999999965	0.0020858178252186744	9.328060891739462e-05	-0.747872	0.06260708918325684	0.0027998741457430816	0.717132	0.058557412647757746	0.0026187671053378454	0.0	0.0	0.0	-0.03579799999999999	0.011592290369034008	0.0005184229856015233
PHE 117	R PHE 117	0.0	0.0	0.0	-0.005107999999999994	0.0027807078235586756	0.00012435703438085378	-0.6564420000000003	0.050339871235426215	0.0022512674812199865	0.6374859999999999	0.047215609749316656	0.002111546259971477	0.0	0.0	0.0	-0.024064	0.008847819166325672	0.0003956865021705944
THR 118	R THR 118	0.0	0.0	0.0	-0.0002919999999999987	0.00045468230667137046	2.0334010917671808e-05	-0.5418820000000001	0.08198324265360571	0.003666402071786452	0.529136	0.0792772445535254	0.003545386157811155	0.0	0.0	0.0	-0.01303799999999997	0.004153138090648955	0.00018573398181269494
VAL 119	R VAL 119	0.0	0.0	0.0	-0.00024400000000000333	0.0004294927240361638	1.92074985357284e-05	-0.38229200000000013	0.016860448867097578	0.00075402219595979	0.37715799999999944	0.016439374562320922	0.0007351911805786087	0.0	0.0	0.0	-0.005378000000000104	0.0020067675500665618	8.974537313979089e-05
PHE 120	R PHE 120	0.0	0.0	0.0	-0.0019880000000000032	0.0006510422413331102	2.911549415689315e-05	-0.6365720000000004	0.05683450374551659	0.0025417162768488297	0.6162339999999998	0.05257234295711295	0.002351106651770737	0.0	0.0	0.0	-0.022326000000000013	0.006965035821874878	0.0003114858712686668
ASP 121	R ASP 121	0.0	0.0	0.0	-0.0006979999999999991	0.000492743340898685	2.2036152114196236e-05	22.02643400000001	0.6422751043308407	0.028723415870790584	-21.65951599999999	0.630205755086641	0.02818365816370626	0.0	0.0	0.0	0.36622	0.08906260494730656	0.00398300077830773
SER 122	R SER 122	0.0	0.0	0.0	-0.00014600000000000545	0.0003531062163145947	1.579139005914358e-05	-0.8222279999999997	0.1361723761120437	0.006089813792883964	0.8093979999999991	0.1330967001694658	0.005952265383196665	0.0	0.0	0.0	-0.012976000000000019	0.005839813695658463	0.00026116440798853183
LEU 123	R LEU 123	0.0	0.0	0.0	-0.00029399999999999517	0.00045559192266763504	2.0374690181693184e-05	-0.5585920000000004	0.03115910037211169	0.0013934773309956146	0.549728	0.03010033248985675	0.0013461277918533038	0.0	0.0	0.0	-0.00915799999999994	0.002814433513160311	0.00012586529307160007
LEU 124	R LEU 124	0.0	0.0	0.0	-0.0013400000000000105	0.0005141984052872814	2.2995651762886966e-05	-0.825267999999999	0.03767736954725342	0.0016849831904207824	0.8027759999999999	0.03546894168140345	0.001586219293791876	0.0	0.0	0.0	-0.02383199999999994	0.004933535851699041	0.00022063443067662754
ARG 125	R ARG 125	0.0	0.0	0.0	-0.000617999999999975	0.0004980722839106587	2.227446969065615e-05	-19.63043800000002	1.2515428774738	0.055970699015742136	19.302228000000024	1.2250491157560766	0.054785861972131915	0.0	0.0	0.0	-0.32882799999999984	0.08405870815090777	0.0037592197105249083
GLU 126	R GLU 126	0.0	0.0	0.0	-0.00012199999999999989	0.000327285807819404	1.463666628710239e-05	16.995186000000004	0.5867345766220804	0.026239567961530614	-16.748894000000004	0.5863570403464917	0.026222684026006846	0.0	0.0	0.0	0.24616999999999967	0.06981722638432457	0.003122321283916832
ARG 127	R ARG 127	0.0	0.0	0.0	-0.0004020000000000028	0.0004903019477832033	2.19269696948759e-05	-18.144157999999997	0.761039518708646	0.0340347219479251	17.869256000000007	0.7465812015204228	0.033388126346462696	0.0	0.0	0.0	-0.27530400000000144	0.07392187486799916	0.003305886744581588
LYS 128	R LYS 128	0.0	0.0	0.0	-0.00012600000000000323	0.00033184936341660454	1.4840754697791191e-05	-15.21112600000001	1.0083354254035473	0.045094131106469995	14.969882000000014	0.9913735179414026	0.04433557154420167	0.0	0.0	0.0	-0.24136999999999992	0.06278080200188627	0.0028076428191634514
GLU 129	R GLU 129	0.0	0.0	0.0	-0.00030599999999999226	0.00046082968654372655	2.0608930103233852e-05	20.25293	0.7178150744444114	0.03210166603463552	-19.93863199999998	0.703303886365563	0.03145270597506372	0.0	0.0	0.0	0.3139920000000005	0.08203784453531061	0.0036688439421702834
LEU 130	R LEU 130	0.0	0.0	0.0	-0.001008000000000017	0.00036322995471188845	1.6244137403999053e-05	-0.6934279999999995	0.06364653027464062	0.002846359364521896	0.678884	0.061153467146190674	0.002734866191973648	0.0	0.0	0.0	-0.015552000000000048	0.0040947888834467275	0.0001831245259379469
ASP 131	R ASP 131	0.0	0.0	0.0	-0.0006079999999999957	0.0004881966816765501	2.183281933237184e-05	23.003491999999998	1.0613968729631338	0.04746711118102551	-22.622722000000024	1.0396381316182395	0.046494030685985135	0.0	0.0	0.0	0.38016199999999967	0.08678292318192601	0.003881050310418578
GLU 132	R GLU 132	0.0	0.0	0.0	-0.0022240000000000168	0.0009538469478904959	4.265733231227697e-05	26.834403999999985	2.2352101764230587	0.09996163796962514	-26.309722000000008	2.1586349669909115	0.09653709049599385	0.0	0.0	0.0	0.5224580000000006	0.1276699347379789	0.0057095730551416524
ILE 133	R ILE 133	0.0	0.0	0.0	-0.0016520000000000055	0.0006862186240550076	3.0688629816267385e-05	-0.7594539999999995	0.05392031049613675	0.0024113895927451437	0.74548	0.051209545985096416	0.0022901605183915405	0.0	0.0	0.0	-0.01562600000000004	0.004492897060917363	0.00020092846488240475
ALA 134	R ALA 134	0.0	0.0	0.0	-0.002159999999999998	0.0014880860190190641	6.654922989787345e-05	-1.167598000000001	0.05932241057138136	0.002652978852535217	1.143100000000001	0.057540959324629756	0.0025733099308084505	0.0	0.0	0.0	-0.026657999999999998	0.005242998760251677	0.00023447403267739744
PRO 135	R PRO 135	0.0	0.0	0.0	-0.0025739999999999973	0.0014520757555995275	6.493880195999828e-05	-5.459459999999999	0.15521190804829033	0.0069412875462684775	5.357603999999999	0.15359586968405814	0.006869016113535063	0.0	0.0	0.0	-0.10443000000000006	0.02088389570937379	0.0009339562088235196
VAL 136	R VAL 136	0.0	0.0	0.0	-0.031036	0.048438896601801305	0.0021662533111342255	-0.9529700000000004	0.08750687458708278	0.003913426401505319	0.9219419999999999	0.08380218753708356	0.00374774775992209	0.0	0.0	0.0	-0.06206399999999981	0.04755977190862062	0.002126937659641212
PRO 137	R PRO 137	0.0	0.0	0.0	-0.0035539999999999934	0.002571980559802112	0.00011502246737050971	-5.489565999999997	0.21854655715435942	0.009773699160913812	5.389313999999999	0.21415999487305262	0.009577526131943041	0.0	0.0	0.0	-0.10380600000000006	0.021900875872895912	0.000979436944371606
ASP 138	R ASP 138	0.0	0.0	0.0	-0.006471999999999998	0.009135929947192025	0.00040857120799194863	25.07229599999997	1.9416426119102534	0.08683289736483138	-24.568850000000015	1.8712679560927363	0.083685647078809	0.0	0.0	0.0	0.49697400000000014	0.1382021755400397	0.006180589182917749
ALA 139	R ALA 139	0.0	0.0	0.0	-0.07348600000000001	0.14595336859421926	0.006527233074435143	-1.531374	0.15793220736758584	0.007062943030210301	1.4876459999999998	0.15060155604773628	0.006735106336799658	0.0	0.0	0.0	-0.11721400000000001	0.1463949049796473	0.006546979181882276
PHE 140	R PHE 140	0.0	0.0	0.0	-1.1450380000000002	1.252727207557975	0.0560236638672624	-1.0397440000000016	0.3236940074576551	0.014476036091692812	1.2937740000000004	0.5422358038012598	0.024249522342677115	0.0	0.0	0.0	-0.8910080000000006	0.8815567638762684	0.03942441700104134
VAL 141	R VAL 141	0.0	0.0	0.0	-0.5495939999999994	0.5741367756589025	0.02567617717511705	-1.4321360000000007	0.25103431140781607	0.011226595699854553	1.3701800000000006	0.2405604198533044	0.010758189029757571	0.0	0.0	0.0	-0.61155	0.5799666468858355	0.0259368969423869
PRO 142	R PRO 142	0.0	0.0	0.0	-0.025378	0.019955929344432983	0.0008924562913666992	-7.084166000000004	0.39336177552464635	0.017591673396462445	6.9279160000000015	0.3862326254267091	0.017272848111646706	0.0	0.0	0.0	-0.18162799999999982	0.04606093372913789	0.002059907578509304
ILE 143	R ILE 143	0.0	0.0	0.0	-0.31696000000000024	0.3369084540346235	0.015067004108315627	-1.8428319999999996	0.14212833558443128	0.006356172397913812	1.75793	0.12738871653327927	0.005696996594697276	0.0	0.0	0.0	-0.40186200000000016	0.3467283763351358	0.01550616438426986
ILE 144	R ILE 144	0.0	0.0	0.0	-0.0072660000000000086	0.0035551714445297574	0.0001589921004326932	-0.9166160000000001	0.040017602926720935	0.0017896416088148508	0.8929400000000002	0.03711334530864734	0.0016597592596511673	0.0	0.0	0.0	-0.030942000000000004	0.008080757142743583	0.0003613824456168325
LYS 145	R LYS 145	0.0	0.0	0.0	-0.10266199999999978	0.09497793299498591	0.004247542290784174	-48.57769400000003	4.974443605908331	0.222463881061004	47.31178000000006	4.874518030287144	0.2179950734654086	0.0	0.0	0.0	-1.3685759999999996	0.36620375779612424	0.016377129920960045
ILE 146	R ILE 146	0.0	0.0	0.0	-0.005677999999999994	0.0012908586289753002	5.772895287461902e-05	-1.0279359999999993	0.09016025678757564	0.004032089260917119	0.9941580000000012	0.08390828943553601	0.003752492781071719	0.0	0.0	0.0	-0.03945600000000005	0.00966126616960718	0.00043206495807921337
LYS 147	R LYS 147	0.0	0.0	0.0	-0.005440000000000007	0.002147184202624447	9.602499674563892e-05	-30.193773999999983	3.9850779920756167	0.17821810571838895	29.582123999999993	3.838498760794984	0.17166288321372578	0.0	0.0	0.0	-0.6170899999999997	0.1837194216733775	0.008216182312972404
PHE 148	R PHE 148	0.0	0.0	0.0	-0.001770000000000037	0.0004990991885387323	2.2320394261751786e-05	-0.5374479999999997	0.04756228859085658	0.00212705020909236	0.5228079999999999	0.04329192922474135	0.0019360739324726286	0.0	0.0	0.0	-0.01641000000000002	0.006865413316035659	0.0003070306173657596
SER 149	R SER 149	0.0	0.0	0.0	-0.00040599999999999594	0.0004910845141113646	2.196196712500932e-05	-1.1441900000000003	0.33027975702425505	0.014770559765966959	1.121588000000001	0.31864072284627565	0.014250046333678852	0.0	0.0	0.0	-0.023007999999999994	0.01399556844147462	0.0006259008483777607
GLY 150	R GLY 150	0.0	0.0	0.0	-0.0002879999999999998	0.00045283109433871604	2.0251222185339784e-05	0.8575119999999999	0.05228401147578497	0.002338212075924686	-0.8426740000000006	0.05053271934101884	0.00225989191068873	0.0	0.0	0.0	0.014550000000000014	0.0034547792983054505	0.0001545024271654002
ILE 151	R ILE 151	0.0	0.0	0.0	-0.006979999999999998	0.003042301760180958	0.0001360558708766377	-1.162672000000001	0.10156062433836577	0.004541929197158109	1.127364	0.09245928565590696	0.004134904957553583	0.0	0.0	0.0	-0.042288000000000034	0.015153648273600492	0.0006776917529378606
SER 152	R SER 152	0.0	0.0	0.0	-0.013765999999999995	0.005789580641117292	0.00025891791749510154	-2.7295200000000013	0.9036055741306543	0.04041046977207737	2.6382820000000016	0.8492887580063682	0.03798134790857216	0.0	0.0	0.0	-0.10500400000000014	0.06975993107794727	0.0031197589599198054
ILE 153	R ILE 153	0.0	0.0	0.0	-0.023231999999999996	0.00573011134272285	0.00025625836961941774	-1.0834739999999992	0.07901547521847228	0.0035336794772590813	1.0464840000000002	0.07161875273976766	0.0032028879917973957	0.0	0.0	0.0	-0.06022199999999999	0.015246268920624334	0.0006818338741951671
ASP 154	R ASP 154	0.0	0.0	0.0	-0.22109799999999993	0.10454245260180196	0.004675280611043579	57.826312000000044	2.937014941509178	0.13134730120294183	-55.27312800000003	2.3405552169546837	0.10467281140404881	0.0	0.0	0.0	2.332085999999999	1.135474002610368	0.05077994113041113
LEU 155	R LEU 155	0.0	0.0	0.0	-0.015917999999999995	0.005301629560804761	0.00023709608178963597	-0.5917140000000001	0.069387176077428	0.0031030888495175244	0.5912319999999998	0.06341654497053745	0.0028360741090458826	0.0	0.0	0.0	-0.0163999999999999	0.010301456207740619	0.00046069512695490433
ILE 156	R ILE 156	0.0	0.0	0.0	-0.20731600000000006	0.15205531935450292	0.006800120608342159	-1.8787579999999982	0.15121260342976534	0.0067624332064734624	1.782048	0.13650808655900135	0.006104827220487047	0.0	0.0	0.0	-0.3040260000000001	0.18293019795539509	0.008180887155315128
CYS 157	R CYS 157	0.0	0.0	0.0	-0.003399999999999974	0.0014198591479438662	6.349803146554831e-05	-0.5054980000000002	0.16480097692671605	0.007370123743330229	0.47986400000000007	0.15203786865120072	0.006799340189165381	0.0	0.0	0.0	-0.029033999999999987	0.021911112340545356	0.0009798947331218788
ALA 158	R ALA 158	0.0	0.0	0.0	-0.0020400000000000075	0.0007499333303701125	3.3538038106007576e-05	-1.2503620000000004	0.05920776094398829	0.0026478515653262985	1.21593	0.05733317625948032	0.002564017589643502	0.0	0.0	0.0	-0.036472000000000025	0.006914999349240807	0.00030924817218538507
ARG 159	R ARG 159	0.0	0.0	0.0	-0.0010540000000000224	0.0004637714954587301	2.074049179744911e-05	-18.397199999999994	1.0925593787069214	0.04886074080487225	18.16827999999999	1.0741979918061533	0.048039594619446416	0.0	0.0	0.0	-0.22997400000000032	0.08290228780920166	0.00370750302063254
LEU 160	R LEU 160	0.0	0.0	0.0	-0.000734000000000016	0.00045524059572934236	2.03589783633662e-05	-0.613082	0.03513037540362597	0.0015710781495518857	0.6026959999999997	0.03377986950832805	0.0015106816898338782	0.0	0.0	0.0	-0.011119999999999915	0.003284143724017084	0.00014687137229563017
ASP 161	R ASP 161	0.0	0.0	0.0	-0.00019400000000000238	0.0003954288810898918	1.7684117167673583e-05	17.377600000000005	0.47471607514381836	0.02122994828066952	-17.16293	0.47796147240125897	0.021375086858302094	0.0	0.0	0.0	0.21447600000000022	0.07686399302664433	0.0034374622685929305
GLN 162	R GLN 162	0.0	0.0	0.0	-0.0002400000000000011	0.00042708313008125363	1.909973821810137e-05	-0.8175520000000002	0.3299300036310731	0.014754918318716637	0.8054320000000003	0.3255378954530482	0.014558497269704708	0.0	0.0	0.0	-0.012359999999999729	0.008750908524261919	0.00039135252650264034
PRO 163	R PRO 163	0.0	0.0	0.0	-7.599999999999695e-05	0.0002649981132008196	1.185107590052434e-05	-3.4741140000000015	0.06352320051731788	0.0028408438901014518	3.434922	0.06564842660716201	0.0029358868901904027	0.0	0.0	0.0	-0.039268000000000046	0.015845130987151873	0.0007086157999931986
GLN 164	R GLN 164	0.0	0.0	0.0	-9.000000000000341e-05	0.0002861817604250946	1.2798437404621414e-05	-0.5281320000000003	0.2374735407913893	0.010620139601342313	0.5208239999999998	0.2358931813851346	0.010549463780116978	0.0	0.0	0.0	-0.007397999999999811	0.004705698247869332	0.00021044522327674962
VAL 165	R VAL 165	0.0	0.0	0.0	-0.00040199999999998413	0.0004903019477831805	2.1926969694874876e-05	-0.5470740000000004	0.02407422945805874	0.0010766322714829452	0.5361139999999995	0.0233289734879201	0.001043303411285594	0.0	0.0	0.0	-0.011362000000000039	0.0025789447454337036	0.00011533391522011302
PRO 166	R PRO 166	0.0	0.0	0.0	-0.0001580000000000008	0.0003647410040014714	1.6311713582576255e-05	-4.048200000000002	0.10085657142690553	0.004510442993762474	4.0029580000000005	0.10172337113955449	0.004549207455369682	0.0	0.0	0.0	-0.045399999999999864	0.017760743227691937	0.0007942845837607639
LEU 167	R LEU 167	0.0	0.0	0.0	-0.0003059999999999974	0.00046082968654373403	2.0608930103234187e-05	-0.49395399999999967	0.0402067641572951	0.0017981011562202777	0.48821000000000025	0.03963515989622911	0.001772538236540836	0.0	0.0	0.0	-0.006050000000000016	0.0023305578731281727	0.00010422571659623848
SER 168	R SER 168	0.0	0.0	0.0	-9.799999999999809e-05	0.0002973146481423284	1.3296315279053557e-05	-0.6387119999999998	0.18296754099019885	0.008182557186601276	0.6313599999999999	0.1811469966629311	0.00810113996916483	0.0	0.0	0.0	-0.007450000000000027	0.0037501333309630054	0.00016771106105441992
LEU 169	R LEU 169	0.0	0.0	0.0	-0.0005039999999999978	0.0004999839997439895	2.2359964221795958e-05	-0.6624880000000001	0.054367801647662334	0.0024314020054279606	0.6516660000000002	0.05277111372710965	0.0023599959508437893	0.0	0.0	0.0	-0.011326000000000115	0.00334600119545716	0.0001496377225167554
THR 170	R THR 170	0.0	0.0	0.0	-0.000321999999999995	0.00046724297747531026	2.0895741192883937e-05	-0.4456200000000003	0.2808164874077018	0.012558495100926699	0.44119200000000003	0.277561090817859	0.01241290933955451	0.0	0.0	0.0	-0.004750000000000227	0.004565906262725864	0.00020419353564694092
LEU 171	R LEU 171	0.0	0.0	0.0	-0.001939999999999987	0.0007186097689288265	3.213720585240544e-05	-0.9363460000000007	0.05899096781710323	0.002638156281950904	0.9172299999999998	0.056409796135079106	0.0025227227750988356	0.0	0.0	0.0	-0.021056000000000002	0.0057334861995126446	0.00025640929780334387
SER 172	R SER 172	0.0	0.0	0.0	-0.00024399999999999512	0.0004294927240361502	1.9207498535727793e-05	-0.7410740000000008	0.3585012866420413	0.016032664939054832	0.7335039999999999	0.35432391110959455	0.015845847025892926	0.0	0.0	0.0	-0.007814000000000019	0.005856569302928099	0.00026191374152571573
ASP 173	R ASP 173	0.0	0.0	0.0	-0.00018199999999999616	0.0003858445282753064	1.7255491879398496e-05	18.12185600000001	0.5031772046343975	0.0225027686858167	-17.909058000000005	0.5040180261024992	0.022540371365009033	0.0	0.0	0.0	0.2126160000000006	0.08371191399078046	0.003743710604200016
LYS 174	R LYS 174	0.0	0.0	0.0	-0.0002880000000000069	0.0004528310943387273	2.025122218534029e-05	-16.468209999999992	1.1158832599784139	0.049903816485316076	16.258669999999988	1.1030445000543867	0.04932964968657758	0.0	0.0	0.0	-0.2098280000000001	0.08294153613238697	0.003709258259005445
ASN 175	R ASN 175	0.0	0.0	0.0	-0.00012000000000000099	0.0003249615361854412	1.4532721699668083e-05	-0.299626	0.2098062966738605	0.0093828228294048	0.29981399999999986	0.207594728748107	0.009283918505027942	0.0	0.0	0.0	6.800000000012574e-05	0.004310844000889309	0.00019278680452771316
LEU 176	R LEU 176	0.0	0.0	0.0	-0.0006019999999999976	0.0004975901928294005	2.2252909922075356e-05	-0.6694880000000002	0.05057004900136642	0.0022615613438510132	0.6587479999999993	0.048706596021494936	0.0021782251931336694	0.0	0.0	0.0	-0.011342000000000102	0.004233324461932981	0.0001893200253538973
LEU 177	R LEU 177	0.0	0.0	0.0	-0.0010919999999999756	0.0005362238338604412	2.3980658873349997e-05	-0.6725619999999995	0.050327946073733275	0.0022507341717762246	0.6593080000000003	0.04850238278681902	0.0021690924996408604	0.0	0.0	0.0	-0.014345999999999992	0.003917433343402415	0.00017519294506344153
ARG 178	R ARG 178	0.0	0.0	0.0	-0.0002679999999999918	0.0004429175995599942	1.9807877220943558e-05	-14.94142800000001	0.5377698623162935	0.024049799367798694	14.75109799999999	0.542744378502715	0.024272266494758922	0.0	0.0	0.0	-0.19059800000000024	0.0691892794875041	0.0030942386449658195
ASN 179	R ASN 179	0.0	0.0	0.0	-0.0002119999999999984	0.00040872484632084393	1.8278730809331237e-05	-0.15819799999999995	0.11771357948851964	0.005264311312223096	0.16130400000000006	0.11619999820998264	0.0051966218996575015	0.0	0.0	0.0	0.00289399999999992	0.004414834538235578	0.00019743740273817293
LEU 180	R LEU 180	0.0	0.0	0.0	-0.0013160000000000398	0.0005478539951483355	2.4500775497930364e-05	-0.7576940000000008	0.04178756231222763	0.0018687965988829856	0.7410380000000001	0.04036201873048019	0.0018050443518094691	0.0	0.0	0.0	-0.01797199999999997	0.0037634048413634665	0.00016830458104281047
ASP 181	R ASP 181	0.0	0.0	0.0	-0.0015419999999999932	0.0007669654490262118	3.4299737608325186e-05	23.507792000000002	1.806864057071048	0.08080541715423845	-23.145169999999993	1.7441853792245277	0.07800234146614586	0.0	0.0	0.0	0.3610799999999995	0.11542153005397197	0.005161807745354326
GLU 182	R GLU 182	0.0	0.0	0.0	-0.004712000000000002	0.003372989178755251	0.00015084466182135862	26.427622	2.3001667772395336	0.10286658546988425	-25.913708000000014	2.2283345957767606	0.09965415265542704	0.0	0.0	0.0	0.5092019999999999	0.12299909428934733	0.005500686720037736
LYS 183	R LYS 183	0.0	0.0	0.0	-0.03637799999999999	0.05185243596977871	0.0023189114325476083	-30.239767999999998	5.159439876011342	0.2307371657716889	29.70622000000001	5.111988533594295	0.2286150772263262	0.0	0.0	0.0	-0.5699259999999992	0.2219728643866195	0.009926928278576467
ASP 184	R ASP 184	0.0	0.0	0.0	-0.004064000000000006	0.0014952939510343678	6.687157841714176e-05	28.450691999999982	1.582956718655476	0.07079197656707308	-27.865938	1.5443766037325322	0.06906662137612395	0.0	0.0	0.0	0.58069	0.16336018456159884	0.007305689549932933
LEU 185	R LEU 185	0.0	0.0	0.0	-0.0031159999999999916	0.001345564565526277	6.01754767326345e-05	-0.5589319999999999	0.045896354713634756	0.002052547381182604	0.5545180000000003	0.04357317610640138	0.0019486516753896618	0.0	0.0	0.0	-0.007530000000000049	0.005032404991651727	0.00022505599303285044
ARG 186	R ARG 186	0.0	0.0	0.0	-0.20440200000000008	0.38795866325679584	0.017350038870042907	-39.311039999999984	8.847616794504676	0.3956774518276248	38.362470000000016	9.104002174049537	0.4071433545696127	0.0	0.0	0.0	-1.1529720000000003	0.5057923083796337	0.02261971968066795
ALA 187	R ALA 187	0.0	0.0	0.0	-0.01631799999999997	0.007322354539354209	0.0003274656501070034	-1.665366	0.14102538794131975	0.006306847079801402	1.6027360000000002	0.13443527180021855	0.006012128126378984	0.0	0.0	0.0	-0.078948	0.015190171032611935	0.0006793251003753692
LEU 188	R LEU 188	0.0	0.0	0.0	-0.004948000000000005	0.0019609426304713572	8.76960204342241e-05	-0.5478059999999999	0.058632724344006154	0.0026221351467840904	0.5449740000000002	0.05488319710074958	0.0024544511907959084	0.0	0.0	0.0	-0.00778000000000003	0.005381412453993876	0.00024066408124188531
ASN 189	R ASN 189	0.0	0.0	0.0	-0.009195999999999992	0.020861869139652846	0.0009329711506793763	-0.9399640000000009	1.3455663353042082	0.06017555587950969	0.8966719999999992	1.2337752568502895	0.05517610686549021	0.0	0.0	0.0	-0.05248799999999973	0.12025520303088759	0.005377976172502068
GLY 190	R GLY 190	0.0	0.0	0.0	-0.010165999999999972	0.022393357140009174	0.0010014613761898158	1.377651999999999	0.1271135983913753	0.005684692937354461	-1.3218999999999999	0.12141471904181185	0.005429831304930588	0.0	0.0	0.0	0.045586000000000015	0.02292052800438941	0.0010250371739600464
THR 191	R THR 191	0.0	0.0	0.0	-0.011718000000000011	0.005513844031163659	0.0002465866014202682	-0.23460600000000012	0.6145104122502724	0.02748174109346057	0.24167999999999987	0.5758439490000737	0.025752524287921737	0.0	0.0	0.0	-0.004644000000000091	0.04722928396662394	0.0021121577895602405
ARG 192	R ARG 192	0.0	0.0	0.0	-0.003273999999999978	0.0021824124266508213	9.76004508186302e-05	-21.821793999999997	1.1475742815016234	0.05132108205336219	21.49373200000001	1.110348849765458	0.049656310136285305	0.0	0.0	0.0	-0.33133600000000096	0.10855792510913172	0.004854858000806996
VAL 193	R VAL 193	0.0	0.0	0.0	-0.00994599999999999	0.016707815057631015	0.0007471962044871503	-0.9372539999999996	0.10463917757704568	0.0046796062834389175	0.8875000000000003	0.09780829208200033	0.004374119797170143	0.0	0.0	0.0	-0.05969999999999999	0.022300269056672734	0.0009972983505451068
THR 194	R THR 194	0.0	0.0	0.0	-0.026067999999999977	0.01841628018900661	0.000823601087906029	-0.16012200000000038	1.2585360110525243	0.05628344145689742	0.21943399999999996	1.159566485219368	0.05185738970762023	0.0	0.0	0.0	0.03324400000000007	0.12396183470730023	0.005543741780422321
ASP 195	R ASP 195	0.0	0.0	0.0	-0.002518000000000007	0.0010666189572664094	4.770064989075269e-05	30.349054000000002	2.0819698333751244	0.09310852149061377	-29.990645999999984	2.0259138907380176	0.09060162352502578	0.0	0.0	0.0	0.3558900000000003	0.14295232037291267	0.006393022117903216
GLU 196	R GLU 196	0.0	0.0	0.0	-0.001182000000000013	0.0007462412478548765	3.337292315635546e-05	23.190586	0.9363766328802128	0.041876036073250404	-22.94279799999999	0.9336488425503331	0.041754045581130855	0.0	0.0	0.0	0.24660600000000013	0.11522283959354594	0.005152922037834459
ILE 197	R ILE 197	0.0	0.0	0.0	-0.006102000000000041	0.0044316583803357115	0.00019818978782974535	-1.2685400000000016	0.08120832715919421	0.0036317467973400125	1.220244	0.07215954866821715	0.0032270731209567594	0.0	0.0	0.0	-0.054398	0.016205542138416688	0.0007247338766747404
LEU 198	R LEU 198	0.0	0.0	0.0	-0.00385000000000001	0.0010293201639917364	4.603259714593508e-05	-1.0177440000000002	0.06569552849318538	0.002937993350570737	0.9999060000000001	0.061859075033503415	0.002766421936003474	0.0	0.0	0.0	-0.021687999999999874	0.007030124892205025	0.00031439674298567634
GLU 199	R GLU 199	0.0	0.0	0.0	-0.0005040000000000031	0.0005079212537392004	2.2714929011555424e-05	21.358712000000004	0.8760261166514967	0.03917707893795814	-21.14168000000002	0.8756249069087411	0.0391591362927974	0.0	0.0	0.0	0.2165279999999996	0.09787190207613157	0.0043769645225886595
LEU 200	R LEU 200	0.0	0.0	0.0	-0.000614000000000007	0.0005300981041279086	2.3706707911475306e-05	-0.6875919999999994	0.04468388452228716	0.001998324065811696	0.672168	0.04241584345500982	0.00189689418576783	0.0	0.0	0.0	-0.016038000000000083	0.004619583963951798	0.00020659407542328315
VAL 201	R VAL 201	0.0	0.0	0.0	-0.0007540000000000155	0.0004748515557519038	2.1236007157655763e-05	-0.6508420000000001	0.03764020504725501	0.0016833211434538575	0.6359620000000005	0.03624401407128848	0.001620881584817199	0.0	0.0	0.0	-0.01563399999999998	0.004249240402707219	0.00019003180786383844
PRO 202	R PRO 202	0.0	0.0	0.0	-0.00018599999999999284	0.00038910666917952994	1.7401379255679025e-05	-4.279573999999996	0.1447740740741516	0.006474493420187858	4.223428000000002	0.14522746577689744	0.006494769713543339	0.0	0.0	0.0	-0.05633200000000002	0.02372445523083705	0.0010609898925060422
LYS 203	R LYS 203	0.0	0.0	0.0	-0.00021399999999998598	0.00041012680965766873	1.834142851579329e-05	-15.719902000000001	0.5525457559299212	0.024710597418766224	15.52695400000001	0.5627685455705425	0.02516777446988842	0.0	0.0	0.0	-0.19316200000000008	0.08682204648590192	0.003882799957762468
PRO 204	R PRO 204	0.0	0.0	0.0	-0.000572000000000004	0.0004947888438516002	2.2127629787214136e-05	-5.021271999999999	0.1501219571415315	0.0067136580216754895	4.965825999999992	0.1500819500275239	0.0067118688491453965	0.0	0.0	0.0	-0.05601800000000009	0.02276799674982415	0.0010182157688820215
ASN 205	R ASN 205	0.0	0.0	0.0	-0.00035400000000000454	0.000478209159259843	2.1386163751360638e-05	0.14231800000000006	0.5806795371596969	0.02596877836464395	-0.13987799999999995	0.5739001020351888	0.025665592808894952	0.0	0.0	0.0	0.002085999999999956	0.00910838097578253	0.0004073391805363121
VAL 206	R VAL 206	0.0	0.0	0.0	-0.00025400000000000135	0.0004352975993501472	1.946710045178795e-05	-0.359914	0.019505348087130562	0.0008723056849523885	0.35541199999999995	0.019212866938597216	0.0008592255303472331	0.0	0.0	0.0	-0.004756000000000071	0.0032748227432946625	0.00014645452536538416
PHE 207	R PHE 207	0.0	0.0	0.0	-0.0037879999999999967	0.0013353111996833456	5.971693227217513e-05	-0.7306779999999997	0.07582708167930874	0.003391090183407265	0.7102019999999996	0.06974394020989005	0.0031190438265599023	0.0	0.0	0.0	-0.024264000000000056	0.010447310850166244	0.00046721794486085684
ARG 208	R ARG 208	0.0	0.0	0.0	-0.003266000000000025	0.0008217323165118797	3.674898638057871e-05	-26.402819999999995	1.6269852757786576	0.07276099350064641	26.131121999999998	1.603522372502403	0.07171170056714225	0.0	0.0	0.0	-0.27496400000000004	0.12086668152969514	0.005405322322304331
ILE 209	R ILE 209	0.0	0.0	0.0	-0.0007519999999999997	0.00046313712872107055	2.071212205448768e-05	-0.6368179999999994	0.025151478604651806	0.0011248083178926598	0.6323359999999999	0.025378555987295194	0.0011349635271675268	0.0	0.0	0.0	-0.005233999999999984	0.0047192418882697875	0.00021105091328871422
ALA 210	R ALA 210	0.0	0.0	0.0	-0.0003699999999999894	0.0004828043081829184	2.159166505853527e-05	-0.9484699999999997	0.042265223292928235	0.0018901582473439006	0.9252179999999983	0.04039884250821085	0.0018066911612133513	0.0	0.0	0.0	-0.02362199999999997	0.005663489736902493	0.00025327896083172745
LEU 211	R LEU 211	0.0	0.0	0.0	-0.010461999999999964	0.005519832968487349	0.0002468544348396433	-1.2306039999999991	0.11277054218190999	0.005043251963565164	1.1705839999999992	0.10024677024224117	0.004483171855729086	0.0	0.0	0.0	-0.07048199999999999	0.02137217059636189	0.000955792525603748
ARG 212	R ARG 212	0.0	0.0	0.0	-0.006794000000000021	0.0015464682343973295	6.916016194313014e-05	-32.101314000000016	1.0104485476277263	0.0451886328052306	31.463275999999997	0.9716428067066937	0.04345318731289711	0.0	0.0	0.0	-0.6448319999999996	0.1653042642402176	0.007392631436234283
ALA 213	R ALA 213	0.0	0.0	0.0	-0.00045600000000001016	0.0005060276672278023	2.2630245248340172e-05	-0.9590420000000008	0.04923141513300684	0.002201695817318303	0.9342019999999995	0.04711489356882406	0.002107042095451165	0.0	0.0	0.0	-0.02529600000000005	0.005908670239571482	0.000264243766246236
ILE 214	R ILE 214	0.0	0.0	0.0	-0.002277999999999981	0.0010902825321906192	4.875891713317654e-05	-1.0061360000000008	0.07144397458148057	0.0031950716749391526	0.9677579999999997	0.0662018084043053	0.0029606348765088704	0.0	0.0	0.0	-0.04065600000000002	0.010674533432426888	0.00047737964766001356
LYS 215	R LYS 215	0.0	0.0	0.0	-0.08079999999999994	0.10614695473728875	0.004747036127943419	-57.39713799999999	10.097630464171084	0.451579762591186	55.46225199999998	9.835108779901482	0.4398394359592946	0.0	0.0	0.0	-2.015686000000001	0.7328411119772095	0.03277365086175151
LEU 216	R LEU 216	0.0	0.0	0.0	-0.001990000000000048	0.0009517877914745546	4.256524403782997e-05	-0.5514460000000001	0.04158320675464645	0.0018596575405163574	0.5408319999999995	0.039836262073648314	0.0017815317993234872	0.0	0.0	0.0	-0.012604000000000172	0.00427868951899978	0.00019134881238198773
TRP 217	R TRP 217	0.0	0.0	0.0	-0.001892000000000003	0.0008968478131767912	4.0108253514706735e-05	0.4945700000000001	0.07646429951290867	0.003419587431255357	-0.47517799999999977	0.07513623836738316	0.003360194731261931	0.0	0.0	0.0	0.01750000000000005	0.014266253888109552	0.0006380062695616728
ALA 218	R ALA 218	0.0	0.0	0.0	-0.0019200000000000256	0.0011513470371699178	5.148980481609826e-05	-1.260902	0.1109003173845845	0.004959612967964652	1.2168240000000001	0.10542817945881681	0.004714891520279227	0.0	0.0	0.0	-0.045997999999999976	0.010216554996671144	0.0004568982293684363
GLN 219	R GLN 219	0.0	0.0	0.0	-0.017658	0.013784376518363126	0.0006164560584502365	-2.8985839999999983	1.7230128458441656	0.0770554769882584	2.781026	1.6465064364660114	0.0736340063465788	0.0	0.0	0.0	-0.13521599999999998	0.08858034400475101	0.003961433413298784
ARG 220	R ARG 220	0.0	0.0	0.0	-0.0014399999999999663	0.0007391887445030726	3.305752561823189e-05	-21.743685999999993	1.4700017072793283	0.06574047489034651	21.253623999999988	1.4282751676845686	0.06387440731035213	0.0	0.0	0.0	-0.4915020000000005	0.13150944451255228	0.005881281152266072
ARG 221	R ARG 221	0.0	0.0	0.0	-0.0008260000000000076	0.0005618932282916194	2.512862909113738e-05	-17.699094000000013	0.9063821871392252	0.04053464368076486	17.287671999999997	0.8900796056624687	0.039805570072949735	0.0	0.0	0.0	-0.4122479999999972	0.13290782706823623	0.005943818721327256
ALA 222	R ALA 222	0.0	0.0	0.0	-0.0008319999999999839	0.0006661651446901052	2.9791810955361166e-05	-0.9878240000000011	0.07320096327233523	0.0032736465979081404	0.9603819999999996	0.0701903417572591	0.0031390075106634678	0.0	0.0	0.0	-0.028273999999999994	0.007268763581242706	0.0003250689896006701
VAL 223	R VAL 223	0.0	0.0	0.0	-0.00200799999999997	0.00124255221218265	5.556862424066295e-05	-0.4473199999999996	0.03576855602341543	0.001599618454507329	0.43505999999999967	0.03421912330846492	0.001530325716963501	0.0	0.0	0.0	-0.014268000000000084	0.004383169629389199	0.00019602130496453615
TYR 224	R TYR 224	0.0	0.0	0.0	-0.1170559999999999	0.1609152101698283	0.007196346971068031	-3.0678439999999974	1.9145884528179957	0.08562299858874374	3.117069999999999	2.039577152524515	0.09121266316800546	0.0	0.0	0.0	-0.06783000000000007	0.37272040070272483	0.01666856305144506
ALA 225	R ALA 225	0.0	0.0	0.0	-0.01713999999999999	0.01917405538742391	0.0008574898250125186	-1.3852059999999997	0.14847780832165516	0.006640129451148098	1.340774	0.14151217235276528	0.00632861674048899	0.0	0.0	0.0	-0.06157200000000002	0.026458208858499834	0.0011832470714098547
ASN 226	R ASN 226	0.0	0.0	0.0	-0.2258079999999999	0.369391487633378	0.01651968953316012	-2.627655999999998	2.608959277118752	0.11667620588332482	2.577643999999999	2.3389978959511675	0.1046031658915158	0.0	0.0	0.0	-0.27581999999999984	0.5252673144219046	0.023490668428122682
ILE 227	R ILE 227	0.0	0.0	0.0	-0.3907740000000002	0.6013472964302741	0.026893068658076186	-1.3700899999999991	0.21154477989305986	0.00946057016252225	1.3255679999999992	0.19790990216763313	0.008850799893343213	0.0	0.0	0.0	-0.4352959999999999	0.6141341680642758	0.02746491494194002
PHE 228	R PHE 228	0.0	0.0	0.0	-0.017015999999999996	0.01758760199686137	0.0007865414725238613	-0.5638799999999996	0.12719116950480588	0.005688162023008884	0.5437620000000007	0.12112679866981951	0.005416955114452951	0.0	0.0	0.0	-0.037133999999999986	0.02429518561361503	0.0010865137311603628
GLY 229	R GLY 229	0.0	0.0	0.0	-0.0018520000000000012	0.0025080063795772166	0.00011216145505475592	0.8722240000000007	0.06897308042996865	0.0030845699291794063	-0.8467060000000002	0.0658951254949802	0.0029469195998531035	0.0	0.0	0.0	0.023666000000000013	0.005252660659132648	0.00023490612593118904
PHE 230	R PHE 230	0.0	0.0	0.0	-0.007302000000000035	0.006232077984107717	0.0002787070002708942	-0.5687340000000004	0.05424816350807908	0.0024260516251717657	0.5503459999999992	0.05192831870955394	0.002322305011836735	0.0	0.0	0.0	-0.02568999999999994	0.009138812833185806	0.00040870013457301816
PRO 231	R PRO 231	0.0	0.0	0.0	-0.007179999999999986	0.0062321424887433466	0.0002787098850058968	-6.431351999999999	0.4914669389653389	0.021979069684404755	6.214198000000004	0.4636012325220194	0.02073287740743843	0.0	0.0	0.0	-0.22433399999999992	0.049534618641915724	0.0022152554904570376
GLY 232	R GLY 232	0.0	0.0	0.0	-0.015539999999999988	0.015385980631730956	0.0006880819718609115	1.4263800000000013	0.1540036739821395	0.006887253676175592	-1.3723480000000008	0.1468094237302131	0.006565517023966545	0.0	0.0	0.0	0.03849200000000001	0.013178540738640231	0.0005893622587169969
GLY 233	R GLY 233	0.0	0.0	0.0	-0.03186200000000003	0.03661970720800475	0.0016376830926647528	1.696462	0.21715631364525287	0.00971152558108101	-1.6243739999999982	0.20778106295810717	0.009292251624229822	0.0	0.0	0.0	0.04022599999999999	0.030720138736665865	0.0013738463698681877
VAL 234	R VAL 234	0.0	0.0	0.0	-0.12325800000000006	0.2170882388246768	0.009708481182553727	-1.2195680000000002	0.17815005297782505	0.007967112573072112	1.1753239999999998	0.17051179145150167	0.007625519133016505	0.0	0.0	0.0	-0.16750199999999998	0.21763706025399265	0.009733025223022903
ALA 235	R ALA 235	0.0	0.0	0.0	-0.007006000000000007	0.010518077961300694	0.00047038274628221504	-1.4068399999999996	0.11692559343446529	0.00522907150457935	1.3527999999999998	0.11052880167630774	0.004942998280396336	0.0	0.0	0.0	-0.06104600000000005	0.016280536969031194	0.0007280877474590427
TRP 236	R TRP 236	0.0	0.0	0.0	-0.015570000000000021	0.010065838266135581	0.00045015797227195557	-1.2016619999999987	0.35639719381050605	0.015938567047009175	1.1475260000000014	0.3370880023435986	0.015075033752797897	0.0	0.0	0.0	-0.069706	0.032308196545149034	0.0014448664741075418
ALA 237	R ALA 237	0.0	0.0	0.0	-0.007230000000000006	0.005299160310841698	0.00023698565357421902	-1.6350800000000014	0.1355649128646261	0.006062647210582794	1.559075999999999	0.12037801387296962	0.005383468440327456	0.0	0.0	0.0	-0.08323400000000002	0.02444273397146885	0.0010931122943229551
MET 238	R MET 238	0.0	0.0	0.0	-0.006727999999999996	0.009503368665899521	0.00042500356704385634	-1.5170340000000004	0.3294709347484192	0.014734388134157258	1.4420959999999996	0.3070467371329676	0.013731547529976488	0.0	0.0	0.0	-0.0816660000000001	0.029435598244302807	0.0013163999726526908
LEU 239	R LEU 239	0.0	0.0	0.0	-0.0020780000000000117	0.0012457592062673978	5.571204537620167e-05	-0.7900179999999994	0.07051713037269713	0.0031536219418313175	0.7610420000000002	0.06600972834362971	0.0029520447950530126	0.0	0.0	0.0	-0.031053999999999957	0.007760095617967681	0.0003470420262734795
VAL 240	R VAL 240	0.0	0.0	0.0	-0.0015379999999999914	0.0007645626200645545	3.419227983039377e-05	-0.7097820000000001	0.05079632344963302	0.002271680644808921	0.6829859999999996	0.04653808981898954	0.00208124664756503	0.0	0.0	0.0	-0.028333999999999988	0.007003602216002692	0.0003132106128470037
ALA 241	R ALA 241	0.0	0.0	0.0	-0.0006419999999999981	0.0005271015082505404	2.3572696069817488e-05	-1.093196	0.0542701537126859	0.002427035057018565	1.0634359999999985	0.05056099192068445	0.002261156298889362	0.0	0.0	0.0	-0.030402000000000016	0.007263910517069989	0.00032485195397288286
ARG 242	R ARG 242	0.0	0.0	0.0	-0.0005219999999999896	0.0005229875715540521	2.3388715227647914e-05	-17.26548599999999	0.6472409889711962	0.028945496983275726	17.06304000000001	0.6738275494513452	0.030134484113706176	0.0	0.0	0.0	-0.20296799999999887	0.11869230377745674	0.005308081193048967
ILE 243	R ILE 243	0.0	0.0	0.0	-0.0003739999999999597	0.000483863617148416	2.163903879565582e-05	-0.7555739999999996	0.04210554030053844	0.0018830170068272175	0.7360040000000001	0.04040851375637987	0.0018071236725800152	0.0	0.0	0.0	-0.01994399999999995	0.004982455619471308	0.00022282218920027336
CYS 244	R CYS 244	0.0	0.0	0.0	-0.00035599999999999277	0.00047881520443694166	2.141326691562921e-05	0.028425999999999983	0.1679801075246709	0.007512298785857761	-0.02460200000000001	0.15612912475255855	0.006982306724285319	0.0	0.0	0.0	0.0034679999999999876	0.014311567908513683	0.0006400327741608217
GLN 245	R GLN 245	0.0	0.0	0.0	-0.00026200000000002355	0.00043972263985384496	1.966499427917711e-05	-0.34952599999999984	0.23295959590452656	0.01041826984906806	0.3691300000000008	0.22290371262049316	0.00996855707713001	0.0	0.0	0.0	0.0193419999999998	0.014759845392144545	0.0006600803526844449
LEU 246	R LEU 246	0.0	0.0	0.0	-0.0001479999999999997	0.0003550999859194581	1.588055414650253e-05	-0.5071339999999999	0.02641991756232505	0.0011815346325859868	0.4989100000000005	0.026584392037429752	0.001188890154723941	0.0	0.0	0.0	-0.008372000000000011	0.0037204322329536083	0.000166382787571312
TYR 247	R TYR 247	0.0	0.0	0.0	-0.00014399999999998946	0.0003510897321198415	1.5701210144443138e-05	-0.4904359999999996	0.11083956831384788	0.004956896186929911	0.48330999999999985	0.10883928472752838	0.004867440785464162	0.0	0.0	0.0	-0.007269999999999942	0.004574396135010597	0.00020457321427792
PRO 248	R PRO 248	0.0	0.0	0.0	-8.999999999999453e-05	0.00028618176042506633	1.2798437404620148e-05	-3.570348	0.09959244397036676	0.004453909495261582	3.522489999999998	0.10302464705115796	0.004607402283286249	0.0	0.0	0.0	-0.04794799999999991	0.02156129161251728	0.0009642502745656938
ASN 249	R ASN 249	0.0	0.0	0.0	-5.999999999999517e-05	0.00023748684174073923	1.0620734437880548e-05	-0.07043800000000004	0.20257027954761755	0.009059218305792163	0.0706140000000001	0.20174593181524128	0.00902235235445834	0.0	0.0	0.0	0.0001160000000004544	0.0033200216866761906	0.0001484758835636294
ALA 250	R ALA 250	0.0	0.0	0.0	-3.600000000000225e-05	0.00018629009635513194	8.331146379701216e-06	-0.6715459999999992	0.021888259044552005	0.0009788727026548575	0.6611840000000001	0.022038378887748566	0.00098558626613804	0.0	0.0	0.0	-0.010398000000000043	0.004383559740667414	0.00019603875127127373
CYS 251	R CYS 251	0.0	0.0	0.0	-6.99999999999994e-05	0.00025514701644345933	1.1410521460476634e-05	0.005184000000000006	0.045142509278949035	0.002018834388452901	0.0008679999999999965	0.04363286119428794	0.0019513208736648099	0.0	0.0	0.0	0.005982000000000045	0.00331567127441783	0.00014828132721283254
SER 252	R SER 252	0.0	0.0	0.0	-0.00016199999999999814	0.0003684508108282525	1.6477621187537764e-05	-0.8545100000000001	0.2935346417375636	0.013127268253524784	0.8289179999999999	0.2729405343220403	0.01220627177118393	0.0	0.0	0.0	-0.025753999999999992	0.02338284593457346	0.001045712660342217
ALA 253	R ALA 253	0.0	0.0	0.0	-6.600000000000517e-05	0.00024828209762286455	1.1103512957619281e-05	-0.6858239999999994	0.0244012504597899	0.0010912570952817642	0.6741819999999994	0.02453758089137724	0.0010973539775303877	0.0	0.0	0.0	-0.011708000000000027	0.004294034932321791	0.00019203508012860467
VAL 254	R VAL 254	0.0	0.0	0.0	-6.800000000001117e-05	0.0002517459036409944	1.1258419071967505e-05	-0.311672	0.012405660643430287	0.000554798010090078	0.30837000000000053	0.01254898800699341	0.0005612078046493374	0.0	0.0	0.0	-0.0033700000000000383	0.002555992957736803	0.00011430748007020477
ILE 255	R ILE 255	0.0	0.0	0.0	-0.0002940000000000307	0.00045559192266769033	2.0374690181695658e-05	-0.7645980000000009	0.03759942015507198	0.0016814971876263323	0.748298	0.03611350434394401	0.001615045012375855	0.0	0.0	0.0	-0.016594000000000057	0.004676875452692875	0.0002091562286904274
LEU 256	R LEU 256	0.0	0.0	0.0	-0.0004160000000000288	0.0004928934976240128	2.2042867327098474e-05	-0.5920979999999997	0.03690225461947176	0.0016503189970428897	0.5781459999999997	0.0353371855698821	0.0015803269813556204	0.0	0.0	0.0	-0.014367999999999992	0.00417667044426532	0.00018678638065983006
ASN 257	R ASN 257	0.0	0.0	0.0	-7.40000000000034e-05	0.0002617708921939303	1.1706750189527945e-05	-0.45569400000000065	0.09569545633936527	0.004279630910253678	0.43642800000000026	0.09167250850718299	0.004099719213799778	0.0	0.0	0.0	-0.019339999999999948	0.007855214828379862	0.0003512958866824343
ARG 258	R ARG 258	0.0	0.0	0.0	-0.0001699999999999946	0.00037563279941984687	1.6798809481626424e-05	-13.89366799999999	0.47896219242891197	0.021419840418467645	13.680176000000017	0.4933067899629468	0.0220613503223872	0.0	0.0	0.0	-0.2136619999999994	0.10400663323077136	0.004651318040297866
PHE 259	R PHE 259	0.0	0.0	0.0	-0.0009959999999999863	0.0005621245413607175	2.513897372606913e-05	-0.5667260000000006	0.050238858705179495	0.0022467500635357683	0.5481819999999998	0.04713920741802939	0.0021081294438435212	0.0	0.0	0.0	-0.019539999999999957	0.005382601601456344	0.0002407172615331123
PHE 260	R PHE 260	0.0	0.0	0.0	-0.0004420000000000144	0.0004966246067202216	2.2209727598510285e-05	-0.43239599999999945	0.03816615233423836	0.001706842221179385	0.42141200000000023	0.03676387161330688	0.0016441303208685808	0.0	0.0	0.0	-0.01142600000000003	0.0038859392686967894	0.00017378448722483683
ILE 261	R ILE 261	0.0	0.0	0.0	-9.399999999999409e-05	0.0002918287168871311	1.3050976974923318e-05	-0.5144640000000006	0.019689202726350122	0.0008805279143778612	0.5057080000000006	0.01999286712803903	0.0008941081992683252	0.0	0.0	0.0	-0.008849999999999933	0.003920140303611616	0.00017531400400424473
ILE 262	R ILE 262	0.0	0.0	0.0	-0.00013200000000001034	0.00033849076796866695	1.5137767338680953e-05	-0.6358860000000001	0.03039231817416155	0.0013591857886245504	0.6252900000000007	0.030503735836754572	0.001364168537973593	0.0	0.0	0.0	-0.01072800000000003	0.004534094838002373	0.00020277088548408404
LEU 263	R LEU 263	0.0	0.0	0.0	-0.00047599999999999373	0.0005073696877031527	2.269026222854177e-05	-0.6821719999999991	0.04212251673394084	0.0018837762160092827	0.6624499999999997	0.03988237079212594	0.0017835938439009146	0.0	0.0	0.0	-0.02019799999999991	0.005255739339046421	0.00023504380868255223
SER 264	R SER 264	0.0	0.0	0.0	-8.999999999999898e-05	0.0002861817604250805	1.279843740462078e-05	-0.9293079999999995	0.06806588819666638	0.003043999059132932	0.9019480000000001	0.06497588241801035	0.0029058097996940905	0.0	0.0	0.0	-0.027449999999999974	0.006726923516734768	0.00030083716525721767
GLU 265	R GLU 265	0.0	0.0	0.0	-7.799999999999807e-05	0.0002681715868618383	1.1992997957141198e-05	14.77867999999999	0.55101083982107	0.02464195388358321	-14.528324000000007	0.5591611029245911	0.025006444730262842	0.0	0.0	0.0	0.2502780000000002	0.10320560409202521	0.004615494928173976
TRP 266	R TRP 266	0.0	0.0	0.0	-0.00035600000000002296	0.00047881520443698183	2.1413266915631006e-05	-0.20832199999999987	0.07757529449509085	0.003469272637311767	0.19569600000000004	0.07279367818705143	0.0032554322551698127	0.0	0.0	0.0	-0.012982000000000148	0.01013378882748204	0.0004531968137575546
ASN 267	R ASN 267	0.0	0.0	0.0	-4.400000000000048e-05	0.00020509509989271059	9.172131704244214e-06	-0.13348800000000008	0.15612016479622337	0.006981906022856501	0.13315200000000005	0.15277502706921695	0.006832306915822791	0.0	0.0	0.0	-0.00037999999999976806	0.005037022930263298	0.00022526251352587834
TRP 268	R TRP 268	0.0	0.0	0.0	-0.0006880000000000379	0.0005464942817633203	2.4439967266754154e-05	0.08827600000000013	0.054192211838971764	0.002423549390460195	-0.07880000000000006	0.050315564192404655	0.0022501804372094224	0.0	0.0	0.0	0.008788000000000006	0.010327780787758768	0.00046187239796289864
PRO 269	R PRO 269	0.0	0.0	0.0	-0.0001640000000000006	0.0003702755730533693	1.6559227035100462e-05	-3.6368419999999997	0.1557462328148274	0.0069651832762692495	3.5769380000000024	0.15547671901601162	0.0069531302527687236	0.0	0.0	0.0	-0.060067999999999865	0.02065747748395227	0.0009238304779557719
GLN 270	R GLN 270	0.0	0.0	0.0	-0.00013799999999999547	0.00034489998550303266	1.542439626046946e-05	-0.7364859999999995	0.26714014637265027	0.011946870536169796	0.7277119999999997	0.265321979971507	0.011865559662822548	0.0	0.0	0.0	-0.008912000000000276	0.006310646242660022	0.00028222067961082884
PRO 271	R PRO 271	0.0	0.0	0.0	-0.0002339999999999973	0.0004233721766956295	1.8933779337469596e-05	-3.9851859999999997	0.16989270556442707	0.007597832770468314	3.9240899999999974	0.1693806892772009	0.007574934705991818	0.0	0.0	0.0	-0.06132999999999996	0.020952925810015257	0.0009370433287740792
VAL 272	R VAL 272	0.0	0.0	0.0	-0.0005219999999999905	0.0005843937029092563	2.6134880906558274e-05	-0.5520100000000003	0.0385885721425279	0.0017257334093069418	0.536904	0.0367014275471627	0.0016413377373347832	0.0	0.0	0.0	-0.015627999999999913	0.004303674708897044	0.00019246618404280817
ILE 273	R ILE 273	0.0	0.0	0.0	-0.00037599999999999456	0.0005124685356194998	2.2918289639499474e-05	-0.596902	0.02791688370860444	0.001248480993847919	0.5908000000000007	0.02794809474720919	0.001249876793927291	0.0	0.0	0.0	-0.006477999999999995	0.004015658850051846	0.00017958572326329123
LEU 274	R LEU 274	0.0	0.0	0.0	-0.0010580000000000105	0.0007339182515784659	3.2821822009144844e-05	-0.7930899999999997	0.061665629811098625	0.002757770802659081	0.7710660000000009	0.05821351770849954	0.0026033876561118554	0.0	0.0	0.0	-0.023082000000000026	0.006067229680834526	0.00027133476002900704
LYS 275	R LYS 275	0.0	0.0	0.0	-0.0003999999999999999	0.0005099019513592843	2.280350850198302e-05	-19.794287999999998	0.927305773224784	0.041470374897172424	19.57175	0.9160151546237093	0.0409654430831719	0.0	0.0	0.0	-0.22293799999999994	0.10059350951229352	0.0044986785072952005
PRO 276	R PRO 276	0.0	0.0	0.0	-0.00010800000000000454	0.00031038041175307453	1.3880633991284985e-05	-3.7789539999999997	0.1308854303733155	0.005853374391580982	3.7336380000000027	0.1334883776063905	0.005969781730680997	0.0	0.0	0.0	-0.0454240000000003	0.021211700167596208	0.000948616069861776
ILE 277	R ILE 277	0.0	0.0	0.0	-0.00032400000000001183	0.00047647035584600386	2.1308402098703577e-05	-0.6402919999999994	0.03360593304761835	0.001502903014835626	0.6309900000000002	0.03322008278135112	0.0014856472663454278	0.0	0.0	0.0	-0.009625999999999997	0.0033932468227349296	0.0001517506112014096
GLU 278	R GLU 278	0.0	0.0	0.0	-0.00022400000000000154	0.0004264082550795662	1.90695568904996e-05	18.73915600000001	1.4615512087040052	0.06536255710518275	-18.507005999999983	1.4572917916344474	0.06517207018294167	0.0	0.0	0.0	0.231926	0.09336207219208482	0.004175278798834889
ASP 279	R ASP 279	0.0	0.0	0.0	-8.199999999999852e-05	0.0002743647207641633	1.2269963325128342e-05	16.099437999999985	0.6231547080432382	0.027868325753674313	-15.874070000000001	0.6183910713293752	0.027655289443428082	0.0	0.0	0.0	0.22528600000000049	0.07942261771057352	0.003551887443036422
GLY 280	R GLY 280	0.0	0.0	0.0	-2.8000000000000247e-05	0.00016497272501841173	7.377804551490977e-06	0.5379799999999991	0.020307427212749436	0.0009081757539167364	-0.5304839999999996	0.020103774372007794	0.0008990681220025514	0.0	0.0	0.0	0.007468	0.0027116371438671467	0.00012126809968000633
PRO 281	R PRO 281	0.0	0.0	0.0	-0.00013200000000000188	0.0003384907679686453	1.5137767338679985e-05	-3.699586	0.1889356467266115	0.00844945898907178	3.648525999999996	0.1868895966179516	0.008357956846505091	0.0	0.0	0.0	-0.05119199999999997	0.01773220617971722	0.0007930083681777911
LEU 282	R LEU 282	0.0	0.0	0.0	-0.0003659999999999783	0.000489942853810497	2.191091052421026e-05	-0.6327299999999997	0.04449297809767282	0.001989786470956114	0.6222479999999997	0.04311939814051962	0.0019283581078215978	0.0	0.0	0.0	-0.010847999999999981	0.0033389962563619897	0.00014932445211685448
GLN 283	R GLN 283	0.0	0.0	0.0	-0.00022799999999999977	0.0004195426080864728	1.876251582277812e-05	-0.5548459999999997	0.3154241434703437	0.014106196530886697	0.54616	0.3079333798080362	0.013771199395840601	0.0	0.0	0.0	-0.0089140000000001	0.008918890289716909	0.000398864899433396
VAL 284	R VAL 284	0.0	0.0	0.0	-0.0007359999999999833	0.0006118038901477991	2.736070174538585e-05	-0.5438819999999994	0.04442841518668565	0.0019868991298002624	0.5322159999999999	0.04222327964524223	0.0018882824703948965	0.0	0.0	0.0	-0.012401999999999918	0.003701944894241343	0.00016555600864963824
ARG 285	R ARG 285	0.0	0.0	0.0	-0.0009699999999999913	0.0007273926037567381	3.2529986166612706e-05	-18.718725999999975	1.8684825733532997	0.0835610809758343	18.347754000000005	1.8060683158407627	0.08076983052457011	0.0	0.0	0.0	-0.37194200000000177	0.10275704664888023	0.004595434829480263
VAL 286	R VAL 286	0.0	0.0	0.0	-0.0003979999999999979	0.0005287683802951905	2.3647240853850125e-05	-0.3688060000000002	0.023253050638575114	0.0010399080382419768	0.36632800000000004	0.022602044509295108	0.0010107941590651948	0.0	0.0	0.0	-0.002876000000000058	0.0027764408871791355	0.00012416621118484743
TRP 287	R TRP 287	0.0	0.0	0.0	-0.0012059999999999853	0.000983648311135666	4.399008979304425e-05	-0.28665800000000013	0.09018894076326585	0.004033372047307284	0.2776359999999999	0.08601922752501329	0.0038468968023590137	0.0	0.0	0.0	-0.010227999999999954	0.0064869111293436935	0.00029010348498424856
ASN 288	R ASN 288	0.0	0.0	0.0	-0.0001820000000000077	0.0003858445282753306	1.7255491879399577e-05	-0.33621999999999974	0.10484308083989244	0.004688725114570105	0.3324720000000002	0.1035875533835985	0.004632576219772292	0.0	0.0	0.0	-0.003929999999999509	0.004101353435148108	0.0001834181016148689
PRO 289	R PRO 289	0.0	0.0	0.0	-0.0001740000000000066	0.00037910948286743053	1.695429149212733e-05	-3.85033	0.15622244749074946	0.006986480244014145	3.7940019999999977	0.1548432045522804	0.006924798624656077	0.0	0.0	0.0	-0.05650199999999998	0.019273764448078146	0.000861948949764429
LYS 290	R LYS 290	0.0	0.0	0.0	-0.00010799999999999921	0.0003103804117530593	1.3880633991284304e-05	-13.031681999999995	0.7849182128580413	0.035102609614564594	12.844002000000001	0.7860320158846767	0.03515242040018663	0.0	0.0	0.0	-0.1877880000000003	0.06429695992813296	0.0028754474629177056
ILE 291	R ILE 291	0.0	0.0	0.0	-9.400000000000253e-05	0.0002918287168871573	1.3050976974924489e-05	-0.5646079999999992	0.024270606420121094	0.0010854145162106717	0.5563579999999995	0.02422746037041407	0.001083484966208562	0.0	0.0	0.0	-0.008343999999999999	0.0028124124875273772	0.00012577491005760988
TYR 292	R TYR 292	0.0	0.0	0.0	-0.0003900000000000006	0.0004958830507287028	2.217656420638712e-05	-0.5779440000000001	0.12062742998173885	0.005394622667805286	0.5720800000000007	0.11923694729402874	0.005332438391580157	0.0	0.0	0.0	-0.006254000000000087	0.00497488532531147	0.00022248363535325202
ALA 293	R ALA 293	0.0	0.0	0.0	-5.9999999999998274e-05	0.00023748684174075156	1.0620734437881098e-05	-0.6301780000000002	0.025815853966107225	0.001154520087308466	0.6193440000000003	0.025608468599266007	0.0011452455317525522	0.0	0.0	0.0	-0.010893999999999966	0.002963572843714115	0.0001325350066963424
GLN 294	R GLN 294	0.0	0.0	0.0	-0.0009260000000000026	0.0007592917752748345	3.395656048542048e-05	-0.9148640000000001	0.6312452752330107	0.028230146917931524	0.8910700000000008	0.6055804266156548	0.02708237999511854	0.0	0.0	0.0	-0.024720000000000242	0.027782037362296005	0.0012424504819106563
ASP 295	R ASP 295	0.0	0.0	0.0	-0.0004899999999999807	0.0005494542747126241	2.457234217570542e-05	20.78165400000004	0.9438503050181438	0.04221026885208961	-20.349712000000004	0.9045266016296581	0.04045165937401575	0.0	0.0	0.0	0.4314520000000005	0.1036911167651312	0.004637207714994028
ARG 296	R ARG 296	0.0	0.0	0.0	-0.00018399999999998862	0.00038748419322597033	1.7328819925198663e-05	-13.66549200000001	0.5744297014741467	0.025689277215822065	13.446607999999985	0.5746084739511347	0.025697272164043085	0.0	0.0	0.0	-0.21906799999999965	0.06688793146749439	0.002991319232713294
SER 297	R SER 297	0.0	0.0	0.0	-0.00023400000000000553	0.0004233721766956451	1.8933779337470294e-05	-0.7009039999999995	0.25370601645211566	0.011346077981752212	0.688968	0.24803729351853565	0.011092564985250273	0.0	0.0	0.0	-0.012169999999999986	0.006940396242290528	0.0003103839557709144
HIE 298	R HIE 298	0.0	0.0	0.0	-0.0016139999999999813	0.0014103205309432304	6.307145154505317e-05	0.3790319999999999	0.2414590875821409	0.010798378672374848	-0.37100999999999995	0.23165707824282067	0.010360019488398691	0.0	0.0	0.0	0.006408000000000027	0.013836529044525715	0.0006187883903241942
ARG 299	R ARG 299	0.0	0.0	0.0	-0.0006420000000000217	0.000591469356771778	2.6451313766995423e-05	-16.191828	0.9845556918813033	0.044030669093618635	15.904748000000007	0.9723326367535341	0.04348403745045025	0.0	0.0	0.0	-0.28772200000000114	0.09268808292331851	0.004145137082413552
MET 300	R MET 300	0.0	0.0	0.0	-0.0010320000000000036	0.0007713468739808274	3.4495680889061876e-05	-0.6023619999999998	0.22796136285783175	0.01019474207187215	0.5912399999999998	0.21322326889905804	0.00953563447286021	0.0	0.0	0.0	-0.012153999999999988	0.017240019837575615	0.0007709971258052791
PRO 301	R PRO 301	0.0	0.0	0.0	-0.0006379999999999982	0.0006564723908893589	2.9358337827608402e-05	-4.441278	0.21316548669048552	0.009533050373935046	4.354963999999999	0.20813421319911823	0.009308044983133246	0.0	0.0	0.0	-0.08695199999999999	0.02238199490662054	0.0010009532416651518
VAL 302	R VAL 302	0.0	0.0	0.0	-0.0021199999999999956	0.002376047137579532	0.00010626005834743257	-0.6979799999999992	0.058579583474113	0.002619758614834799	0.6722520000000002	0.05504093473043829	0.0024615054320477818	0.0	0.0	0.0	-0.02784799999999996	0.006698424889479655	0.0002995626679010605
ILE 303	R ILE 303	0.0	0.0	0.0	-0.0012279999999999839	0.0013175795991134803	5.892395098769327e-05	-0.6207680000000003	0.025324971391875433	0.0011325671512094186	0.616044	0.02536884041495602	0.0011345290335637126	0.0	0.0	0.0	-0.005951999999999957	0.004324083255442702	0.00019337888199076936
THR 304	R THR 304	0.0	0.0	0.0	-0.004994000000000015	0.01617052763517646	0.0007231679804858697	-1.2092960000000006	0.2836239559416637	0.012684048910659306	1.1361880000000009	0.25898224776227025	0.01158203821924258	0.0	0.0	0.0	-0.07810200000000006	0.03421227259332522	0.001530019343668564
PRO 305	R PRO 305	0.0	0.0	0.0	-0.001444	0.0012864151740398194	5.753023552880518e-05	-6.013399999999996	0.3292914393057027	0.014726360853925946	5.858651999999999	0.3137209825561309	0.014030028859270688	0.0	0.0	0.0	-0.156192	0.03444704829154441	0.0015405188320822257
ALA 306	R ALA 306	0.0	0.0	0.0	-0.0007259999999999978	0.0007368337668701118	3.295220781677605e-05	-1.0743740000000004	0.06516948767635776	0.002914468090063415	1.0533180000000004	0.06209544972056767	0.0027769929333721927	0.0	0.0	0.0	-0.021782000000000055	0.0060165169325781505	0.00026906681698046526
TYR 307	R TYR 307	0.0	0.0	0.0	-0.0006839999999999709	0.0005693364558852478	2.5461500348564483e-05	-0.6167299999999997	0.09043714447062472	0.004044472054545722	0.6140099999999998	0.08844418522435499	0.003955344207524805	0.0	0.0	0.0	-0.0034040000000000238	0.006272542068412129	0.00028051660913393315
PRO 308	R PRO 308	0.0	0.0	0.0	-0.0009879999999999995	0.0007641047048670794	3.4171801240204076e-05	-5.250379999999999	0.2176994708307866	0.00973581630886743	5.135148	0.2068327104110453	0.009249840008992516	0.0	0.0	0.0	-0.11622000000000002	0.02653329229477563	0.001186604904759794
SER 309	R SER 309	0.0	0.0	0.0	-0.0005640000000000125	0.0006307963221199194	2.8210069124339878e-05	-1.0698840000000003	0.2170260503810527	0.009705700030806558	1.0437700000000019	0.1977991332134631	0.008845846155116797	0.0	0.0	0.0	-0.02667800000000001	0.02329691644831993	0.0010418697768915265
MET 310	R MET 310	0.0	0.0	0.0	-0.009073999999999992	0.012005353972290845	0.0005368957515197891	-0.9073020000000008	0.48307920136971166	0.021603958655579694	0.8727840000000004	0.4339231929086072	0.01940563512714801	0.0	0.0	0.0	-0.04359199999999993	0.05922105652552986	0.0026484461618088454
CYS 311	R CYS 311	0.0	0.0	0.0	-0.0022660000000000206	0.003992398276725424	0.0001785454788002213	0.3459179999999997	0.1192318048005655	0.005332208412281004	-0.3148659999999999	0.11162680701337002	0.004992102571862913	0.0	0.0	0.0	0.02878600000000001	0.011834027378707538	0.000529233793327674
ALA 312	R ALA 312	0.0	0.0	0.0	-0.012509999999999973	0.06237241297240346	0.0027893791065396766	-1.3897019999999995	0.11323688973121881	0.005064107659993063	1.3357500000000013	0.10761481078363365	0.004812680645959645	0.0	0.0	0.0	-0.06646200000000009	0.06206261802405695	0.0027755246552679004
THR 313	R THR 313	0.0	0.0	0.0	-0.004971999999999966	0.007902355091996292	0.00035340406336090624	-0.33170599999999995	0.13427508914165764	0.0060049645401118075	0.3195499999999997	0.12441371106112149	0.005563950305313703	0.0	0.0	0.0	-0.017127999999999994	0.016295754539143156	0.000728768297883497
HIE 314	R HIE 314	0.0	0.0	0.0	-0.028500000000000008	0.06159426921394545	0.0027545794597360913	0.2772580000000003	0.7306531074566097	0.03267580032488875	-0.23823399999999997	0.6930766791950221	0.030995331365997674	0.0	0.0	0.0	0.010523999999999844	0.08014822158975203	0.003584337435008036
ASN 315	R ASN 315	0.0	0.0	0.0	-0.05233599999999997	0.09690735319881558	0.004333828585442666	-1.8721919999999985	0.8099576625577456	0.0362224078475191	1.8257899999999991	0.8159340181044085	0.03648967859272002	0.0	0.0	0.0	-0.09873799999999985	0.15732825987723892	0.0070359336773451785
ILE 316	R ILE 316	0.0	0.0	0.0	-0.003763999999999987	0.0035031848366878847	0.0001566671886516122	-0.8279780000000002	0.05955227548968417	0.0026632587241945675	0.8038360000000003	0.05612903975660578	0.0025101669681511754	0.0	0.0	0.0	-0.02790600000000005	0.00804121657462361	0.000359614137653128
THR 317	R THR 317	0.0	0.0	0.0	-0.0009339999999999904	0.0009130410724606058	4.0832438085424516e-05	-0.3817440000000001	0.29704804066682544	0.013284392230282872	0.3790940000000005	0.2849887176082585	0.012745082907851145	0.0	0.0	0.0	-0.003583999999999946	0.01355267294669202	0.0006060939597125148
GLU 318	R GLU 318	0.0	0.0	0.0	-0.00026200000000000225	0.0004397226398538091	1.9664994279175506e-05	17.428388000000012	0.8226035360096421	0.036787948500985115	-17.110541999999995	0.8146969327524309	0.036434354453900204	0.0	0.0	0.0	0.3175840000000002	0.10577488805950051	0.004730396800269479
SER 319	R SER 319	0.0	0.0	0.0	-0.00018799999999999107	0.00039071217027370067	1.7473179447369345e-05	-0.9374479999999997	0.17055927795344403	0.0076276427939436404	0.9134340000000002	0.16399348049236653	0.007334011404954345	0.0	0.0	0.0	-0.024201999999999998	0.008623989564001129	0.00038567653804710595
THR 320	R THR 320	0.0	0.0	0.0	-0.00118999999999998	0.0010401442207693846	4.6516663680877846e-05	-0.8779739999999994	0.1538917064821908	0.006882246337352473	0.8414239999999995	0.14589301636473345	0.006524534040680665	0.0	0.0	0.0	-0.037740000000000065	0.0110919971150376	0.0004960491911091125
LYS 321	R LYS 321	0.0	0.0	0.0	-0.00047200000000001554	0.0005071646675390757	2.2681093448069085e-05	-16.20511999999998	0.75776421240428	0.033888245797051186	15.928142000000006	0.7537152259545132	0.033707169618218104	0.0	0.0	0.0	-0.27745000000000003	0.10540073766345338	0.004713664285882082
LYS 322	R LYS 322	0.0	0.0	0.0	-0.00017000000000000438	0.0003756327994198683	1.679880948162738e-05	-14.618908000000001	0.627006851266992	0.02804059883582188	14.352354000000005	0.623429162522802	0.02788059973113499	0.0	0.0	0.0	-0.2667239999999998	0.09939114560160797	0.004444907158535493
VAL 323	R VAL 323	0.0	0.0	0.0	-0.0004600000000000026	0.0005063595560468873	2.2645087767549092e-05	-0.49820000000000014	0.03660601043544636	0.0016370705543744947	0.4846819999999998	0.03503074187053785	0.0015666224024954152	0.0	0.0	0.0	-0.013977999999999973	0.004030572664026787	0.00018025268930032634
ILE 324	R ILE 324	0.0	0.0	0.0	-0.0012640000000000472	0.0008380357987580301	3.747810027202578e-05	-0.8309279999999996	0.05589893394332785	0.002499876323341029	0.8053060000000011	0.05252561626480442	0.0023490169705634254	0.0	0.0	0.0	-0.02688600000000009	0.007023745724326764	0.00031411145792536283
LEU 325	R LEU 325	0.0	0.0	0.0	-0.00026800000000001313	0.0004429175995600295	1.9807877220945137e-05	-0.442252	0.03190235878426369	0.001426716857684023	0.43547800000000014	0.030751870121990574	0.0013752654405603134	0.0	0.0	0.0	-0.007041999999999993	0.003962857050159635	0.00017722435498542476
GLN 326	R GLN 326	0.0	0.0	0.0	-0.0001439999999999957	0.0003510897321198564	1.5701210144443806e-05	-0.5262419999999998	0.3388947674957529	0.015155834746789793	0.517226	0.32848045744610127	0.014690092642594188	0.0	0.0	0.0	-0.009159999999999939	0.013468719315510623	0.0006023394391869238
GLU 327	R GLU 327	0.0	0.0	0.0	-0.00038799999999999946	0.0004872945721019258	2.1792475765731574e-05	20.438370000000013	1.0941471313764786	0.04893174726288398	-19.942919999999994	1.0696917713061056	0.04783807031225222	0.0	0.0	0.0	0.49506199999999934	0.16187156067697608	0.007239116265954007
PHE 328	R PHE 328	0.0	0.0	0.0	-0.0007079999999999682	0.0005125777989729908	2.2923176045216586e-05	-0.49181199999999986	0.03776152348621905	0.0016887466689828126	0.47477000000000014	0.03529369773769262	0.0015783821463762249	0.0	0.0	0.0	-0.017749999999999985	0.006014939733696434	0.00026899628250219413
VAL 329	R VAL 329	0.0	0.0	0.0	-7.60000000000085e-05	0.00026499811320085983	1.1851075900526138e-05	-0.31276000000000004	0.01633420950030776	0.0007304880560282204	0.30742400000000086	0.01630963592479917	0.0007293890923224718	0.0	0.0	0.0	-0.005411999999999949	0.002635575079560417	0.00011786650075403017
ARG 330	R ARG 330	0.0	0.0	0.0	-0.00022799999999998733	0.0004195426080864495	1.8762515822777078e-05	-16.661464000000013	1.1364176436080218	0.05082214203875332	16.287048	1.1008166394528034	0.049230016731586904	0.0	0.0	0.0	-0.3746440000000019	0.12633733123665514	0.005649977214821369
GLY 331	R GLY 331	0.0	0.0	0.0	-4.599999999999938e-05	0.00020948508300115028	9.368457717255153e-06	0.5697300000000001	0.02667532755187785	0.0011929569145614383	-0.5561979999999995	0.025903567244687054	0.0011584427443771437	0.0	0.0	0.0	0.013486000000000001	0.004179210930307341	0.000186899994649547
VAL 332	R VAL 332	0.0	0.0	0.0	-6.20000000000065e-05	0.00024115555146007357	1.0784804124323462e-05	-0.3187119999999999	0.016216567330974686	0.0007252269382752346	0.3131140000000003	0.016183232186429287	0.0007237361452903687	0.0	0.0	0.0	-0.0056600000000000365	0.0027488906853492517	0.00012293412870313823
GLN 333	R GLN 333	0.0	0.0	0.0	-6.799999999999695e-05	0.00025174590364094175	1.125841907196515e-05	-0.41312400000000005	0.23221336874521228	0.010384897555970394	0.4062560000000002	0.22568428936015875	0.01009290824926095	0.0	0.0	0.0	-0.0069359999999999925	0.008128708630526761	0.0003635269013429412
ILE 334	R ILE 334	0.0	0.0	0.0	-0.00011400000000000966	0.00031781126474688895	1.4212951839784522e-05	-0.6174699999999997	0.031061698279391505	0.0013891213769861531	0.603266	0.030134950539191695	0.0013476759580845314	0.0	0.0	0.0	-0.014318000000000112	0.004619185642513126	0.00020657626194700782
THR 335	R THR 335	0.0	0.0	0.0	-0.00010200000000000564	0.0003026483107503	1.3534843922263023e-05	-0.4080339999999999	0.058453989119647665	0.002614141864551305	0.39596800000000054	0.05593234284382853	0.00250137041479249	0.0	0.0	0.0	-0.01216800000000011	0.004464053763116995	0.00019963855339086688
ASN 336	R ASN 336	0.0	0.0	0.0	-2.7999999999997804e-05	0.0001649727250183973	7.377804551490332e-06	0.04127800000000001	0.1464067645841543	0.006547509559519555	-0.04172199999999998	0.14306254826473627	0.006397951659085898	0.0	0.0	0.0	-0.0004719999999997526	0.0052426344522572685	0.00023445774032859255
ASP 337	R ASP 337	0.0	0.0	0.0	-3.7999999999995814e-05	0.00019119623427251895	8.550555537506548e-06	13.687447999999996	0.4941377452655661	0.02209851177324561	-13.421090000000001	0.4924607414810588	0.022023513884031957	0.0	0.0	0.0	0.2663200000000001	0.09749443881575996	0.0043600838524046675
ILE 338	R ILE 338	0.0	0.0	0.0	-6.200000000001182e-05	0.00024115555146009428	1.0784804124324389e-05	-0.586038	0.02377806880298683	0.001063387564342912	0.5749460000000001	0.023592097914338795	0.001055070693365851	0.0	0.0	0.0	-0.011154000000000008	0.003951491364029595	0.00017671606604947084
PHE 339	R PHE 339	0.0	0.0	0.0	-6.599999999999362e-05	0.0002482820976228212	1.1103512957617341e-05	-0.33765199999999945	0.017742347533530076	0.0007934619033079796	0.3304540000000001	0.01691531507244522	0.0007564758872562859	0.0	0.0	0.0	-0.007263999999999983	0.0025570107547681167	0.00011435299733719106
SER 340	R SER 340	0.0	0.0	0.0	-9.999999999998898e-06	9.949874371065103e-05	4.449719092256908e-06	-0.51078	0.10220972360788211	0.004570957798973789	0.5009159999999998	0.10020978467195782	0.004481517810742282	0.0	0.0	0.0	-0.009873999999999989	0.0047772506737662505	0.00021364514504196015
ASN 341	R ASN 341	0.0	0.0	0.0	-3.0000000000000028e-05	0.00017058722109232	7.628892449104269e-06	-0.05694600000000008	0.2935179229348696	0.01312652056593826	0.05567600000000009	0.2900525383857206	0.012971543857536766	0.0	0.0	0.0	-0.001299999999999642	0.004956409991112142	0.00022165739328971755
LYS 342	R LYS 342	0.0	0.0	0.0	-1.2000000000000454e-05	0.00010888526071053371	4.869496893930808e-06	-11.381963999999998	0.4588555008976797	0.02052064183713855	11.169713999999997	0.4534708063414157	0.02027983097582096	0.0	0.0	0.0	-0.21226199999999984	0.07625230066037378	0.003410106554346957
LYS 343	R LYS 343	0.0	0.0	0.0	-6.799999999999784e-05	0.000251745903640945	1.1258419071965296e-05	-13.809078000000014	0.6438575214405318	0.028794183715311145	13.536958000000007	0.6356336430963332	0.028426400694984817	0.0	0.0	0.0	-0.2721879999999995	0.09531734708855488	0.004262721350499007
SER 344	R SER 344	0.0	0.0	0.0	-3.399999999999892e-05	0.00018122913673026728	8.104813384649631e-06	-0.4366559999999997	0.1346950840379863	0.006023747282879684	0.43078599999999995	0.13217378031969887	0.005910991152759411	0.0	0.0	0.0	-0.005904000000000013	0.004650460622347013	0.00020797492156507795
TRP 345	R TRP 345	0.0	0.0	0.0	-0.0002639999999999887	0.0004407992740465699	1.971314282401378e-05	0.17410599999999998	0.053771430741612364	0.0024047314877133435	-0.1617300000000001	0.051288878911514096	0.002293708394718019	0.0	0.0	0.0	0.012112000000000121	0.004944436873901699	0.00022112193921001508
ALA 346	R ALA 346	0.0	0.0	0.0	-6.999999999999807e-05	0.00025514701644345446	1.1410521460476415e-05	-0.6799019999999996	0.0289977308767572	0.0012968179486734736	0.6677939999999996	0.029009370279287187	0.001297338478578964	0.0	0.0	0.0	-0.012178000000000008	0.004189309728344248	0.00018735162662757832
ASN 347	R ASN 347	0.0	0.0	0.0	-5.599999999999561e-05	0.00022992172581118062	1.0282412168357356e-05	-0.3247780000000002	0.14376169418868118	0.0064292184153285515	0.3148260000000001	0.14067758785250786	0.006291292986978125	0.0	0.0	0.0	-0.010007999999999982	0.006520731247337128	0.00029161596664105627
LEU 348	R LEU 348	0.0	0.0	0.0	-0.00027000000000001735	0.00044395945760849034	1.985447052933041e-05	-0.5894479999999999	0.036354027232200235	0.0016258015229415651	0.5745859999999998	0.035105649175022506	0.0015699723589921947	0.0	0.0	0.0	-0.015132000000000022	0.003986800220728305	0.0001782951261251931
PHE 349	R PHE 349	0.0	0.0	0.0	-0.0007040000000000148	0.00047789538604176436	2.1372131386457782e-05	-0.4286499999999999	0.048109494904848726	0.0021515220194084305	0.41991599999999984	0.046651226607668586	0.0020863062785698772	0.0	0.0	0.0	-0.009437999999999974	0.003538665850288778	0.00015825394781805602
GLU 350	R GLU 350	0.0	0.0	0.0	-0.00016999999999998527	0.0003756327994198263	1.6798809481625502e-05	17.26153600000001	0.9510454651085493	0.04253204619351241	-16.909624	0.9339304977480413	0.04176664158449669	0.0	0.0	0.0	0.35174200000000005	0.11580548966262404	0.00517897894106553
LYS 351	R LYS 351	0.0	0.0	0.0	-0.000409999999999999	0.0004918333050943165	2.1995454075785702e-05	-18.16049800000002	1.8229769855912754	0.08152600922399493	17.735055999999986	1.7732743343499004	0.07930323908724135	0.0	0.0	0.0	-0.4258520000000006	0.11378528066494223	0.005088632448114066
ASN 352	R ASN 352	0.0	0.0	0.0	-0.0004819999999999816	0.0005036625854676716	2.252447557658023e-05	-0.9155900000000003	0.3374492345523979	0.015091188548288649	0.881223999999999	0.3231982577675833	0.014453865491556315	0.0	0.0	0.0	-0.03484800000000034	0.02307936082303859	0.0010321403935511955
ASP 353	R ASP 353	0.0	0.0	0.0	-0.00011200000000000054	0.00031536645351083395	1.4103616557465038e-05	17.13163199999999	1.1031635239512527	0.04933497259706437	-16.745085999999986	1.0807218007445556	0.04833134822461618	0.0	0.0	0.0	0.38643400000000006	0.1291938761861417	0.005777725788578082
PHE 354	R PHE 354	0.0	0.0	0.0	-0.00048000000000000755	0.000499599839871878	2.234278407003058e-05	-0.3778740000000001	0.03917384489681833	0.0017519076025863801	0.368566	0.03772693525851402	0.0016871998364154188	0.0	0.0	0.0	-0.009788000000000017	0.003809862989662548	0.0001703822525969207
PHE 355	R PHE 355	0.0	0.0	0.0	-0.000260000000000014	0.0004386342439892495	1.961631973638381e-05	-0.3838559999999994	0.03212194365228352	0.0014365369915184762	0.37334200000000023	0.031146830272111913	0.00139292859544181	0.0	0.0	0.0	-0.01077400000000003	0.003170950015373968	0.0001418091957526039
PHE 356	R PHE 356	0.0	0.0	0.0	-8.800000000000363e-05	0.0002832948993540241	1.2669333052691183e-05	-0.3073620000000004	0.022712264440158985	0.0010157233442229339	0.3004760000000005	0.021872663852387227	0.0009781752644588053	0.0	0.0	0.0	-0.006974000000000027	0.0025825034365901155	0.00011549306472684632
ARG 357	R ARG 357	0.0	0.0	0.0	-0.00025799999999999646	0.00043753399867895305	1.9567115270268842e-05	-16.668477999999993	1.6235231484386172	0.0726061624590646	16.290507999999992	1.571392821014611	0.0702748233428766	0.0	0.0	0.0	-0.3782279999999999	0.1437242220921713	0.006427542612227442
TYR 358	R TYR 358	0.0	0.0	0.0	-0.00019599999999998552	0.0003969685126051896	1.775297158224372e-05	-0.7053119999999999	0.13517195957742142	0.006045073805339361	0.6843539999999996	0.12865221600889792	0.005753502009037649	0.0	0.0	0.0	-0.021154000000000003	0.011153756497252445	0.0004988111546467282
LYS 359	R LYS 359	0.0	0.0	0.0	-2.200000000000024e-05	0.00014668333238647286	6.559878047646995e-06	-11.393400000000007	0.6219166664432068	0.027812958850141452	11.147678000000015	0.6183384043674847	0.02765293410528897	0.0	0.0	0.0	-0.24574400000000043	0.08188329783295166	0.0036619324035268223
PHE 360	R PHE 360	0.0	0.0	0.0	-5.600000000000627e-05	0.00022992172581122436	1.0282412168359312e-05	-0.252094	0.011626915498101383	0.0005199714684480103	0.2468459999999998	0.011729547476359637	0.0005245613100490251	0.0	0.0	0.0	-0.005304000000000007	0.002285516134268196	0.00010221138879792445
TYR 361	R TYR 361	0.0	0.0	0.0	-0.0001979999999999933	0.00039849215801567435	1.782111107647271e-05	-0.7200479999999997	0.1367365558144563	0.006115044676206367	0.7007800000000006	0.13250528895104255	0.005925816669455659	0.0	0.0	0.0	-0.019465999999999997	0.007152121643260841	0.0003198526035535748
LEU 362	R LEU 362	0.0	0.0	0.0	-0.0001959999999999873	0.000396968512605193	1.7752971582243873e-05	-0.46795200000000015	0.02558557593644864	0.0011442217407476398	0.45654600000000006	0.024806609683708312	0.0011093853108815267	0.0	0.0	0.0	-0.01160199999999998	0.003255087710031734	0.00014557194784710163
GLU 363	R GLU 363	0.0	0.0	0.0	-0.0001480000000000121	0.0003550999859194879	1.588055414650386e-05	15.748534000000005	0.6282875622227836	0.028097873970955457	-15.355622000000006	0.6311759652551883	0.028227047281492924	0.0	0.0	0.0	0.39276399999999917	0.12423442479441998	0.005555932379718168
ILE 364	R ILE 364	0.0	0.0	0.0	-0.0005119999999999809	0.0005194766597258978	2.323170247743269e-05	-0.687104	0.03943705343961933	0.0017636786464656142	0.6681680000000002	0.037951176213643564	0.0016972281967956018	0.0	0.0	0.0	-0.01944799999999998	0.0046664007543288375	0.00020868778593871153
THR 365	R THR 365	0.0	0.0	0.0	-0.00013599999999999835	0.0003427885645700526	1.532997064576427e-05	-0.3519819999999999	0.1424548548698856	0.006370774784278623	0.34155600000000036	0.13681210057593482	0.006118423140646568	0.0	0.0	0.0	-0.010562000000000094	0.007957019291166757	0.00035584872066652117
ALA 366	R ALA 366	0.0	0.0	0.0	-0.0002639999999999922	0.0004407992740465762	1.9713142824014062e-05	-0.7738440000000001	0.039960125925722616	0.0017870711591873496	0.7518899999999998	0.0382971787472523	0.0017127019005063276	0.0	0.0	0.0	-0.02221800000000001	0.0051979299725947985	0.00023245849522011175
TYR 367	R TYR 367	0.0	0.0	0.0	-0.00021800000000000354	0.0004128873938497098	1.8464885594013593e-05	-0.4300199999999995	0.04000349484733182	0.0017890106763239304	0.4185059999999997	0.038731149789286316	0.001732109675511417	0.0	0.0	0.0	-0.01173200000000002	0.005687194035726281	0.0002543390493023066
THR 368	R THR 368	0.0	0.0	0.0	-0.000357999999999997	0.0004794121400215015	2.1439962686534496e-05	-0.30556200000000006	0.07860853742437932	0.0035154806658549676	0.2950759999999999	0.0758123091852512	0.003390429537389067	0.0	0.0	0.0	-0.010843999999999954	0.004680989638954709	0.00020934022069349852
ARG 369	R ARG 369	0.0	0.0	0.0	-9.199999999999431e-05	0.0002890259503919842	1.2925633446759172e-05	-11.963778000000014	0.4371542619207449	0.019550132926170666	11.664960000000002	0.4271142779160612	0.019101131191621	0.0	0.0	0.0	-0.29891000000000145	0.08524612542514655	0.0038123226253820165
GLY 370	R GLY 370	0.0	0.0	0.0	-2.5999999999999578e-05	0.0001591351626762583	7.116740827092017e-06	0.5081499999999997	0.027739854001062627	0.0012405639846459111	-0.49532399999999993	0.02710776685748967	0.001212296188231255	0.0	0.0	0.0	0.012800000000000016	0.0033876245364561812	0.0001514991749152447
SER 371	R SER 371	0.0	0.0	0.0	-0.00025799999999999646	0.00043753399867895365	1.956711527026887e-05	-0.46216799999999963	0.1420942777735976	0.006354649286310033	0.4572139999999999	0.13815116432372176	0.006178307891971712	0.0	0.0	0.0	-0.00521199999999997	0.006082684933481251	0.00027202593993955724
ASP 372	R ASP 372	0.0	0.0	0.0	-0.0006319999999999939	0.0007159441318985665	3.2017994940345405e-05	20.207845999999993	1.5221284092626013	0.06807165187189594	-19.72474000000001	1.4797569761279172	0.06617674377603112	0.0	0.0	0.0	0.48247399999999957	0.10321078104539337	0.004615726448566927
GLU 373	R GLU 373	0.0	0.0	0.0	-0.002345999999999998	0.002404638018496762	0.00010753868141278313	23.779943999999983	2.8767009849591876	0.12864997906618686	-23.21768000000002	2.7883339494399095	0.12469808509836199	0.0	0.0	0.0	0.5599179999999998	0.13069146596469164	0.005844700039523012
GLN 374	R GLN 374	0.0	0.0	0.0	-0.0007900000000000294	0.0006307931515164185	2.8209927330640723e-05	-0.7803139999999992	0.40023109250032235	0.01789887859079454	0.7646899999999999	0.3893629950316296	0.017412842496272733	0.0	0.0	0.0	-0.0164140000000003	0.013269762771051923	0.0005934418320273615
HIE 375	R HIE 375	0.0	0.0	0.0	-0.0012279999999999641	0.0008625636208419714	3.857501782242004e-05	0.248776	0.1627418994113072	0.007278038997422318	-0.25087000000000004	0.15672797165790148	0.007009087972054562	0.0	0.0	0.0	-0.0033220000000000124	0.009497911138771605	0.0004247594990109149
LEU 376	R LEU 376	0.0	0.0	0.0	-0.01270400000000001	0.030996522127490357	0.0013862066108628968	-0.8385299999999999	0.10101948871381386	0.004517728876327212	0.8161320000000003	0.09778252694627451	0.004372967545271495	0.0	0.0	0.0	-0.03510200000000011	0.03043267316553056	0.0013609905187032007
LYS 377	R LYS 377	0.0	0.0	0.0	-0.009421999999999995	0.013687071125701075	0.0006121044289988434	-23.951042000000005	3.5217825537979284	0.15749890384529955	23.376440000000024	3.4195479868542566	0.1529268350185735	0.0	0.0	0.0	-0.5840239999999998	0.15842853096585988	0.007085139296301861
TRP 378	R TRP 378	0.0	0.0	0.0	-0.0017439999999999927	0.000930840480426142	4.1628451808828315e-05	0.26745399999999997	0.061174143917181456	0.00273579088528346	-0.25825600000000015	0.058137685402842684	0.0025999963323050696	0.0	0.0	0.0	0.007454000000000061	0.005310732906106259	0.00023750319576797206
SER 379	R SER 379	0.0	0.0	0.0	-0.0017599999999999996	0.0014650597257449933	6.551946275726008e-05	-0.7537680000000001	0.48445839261591894	0.021665637963189537	0.7348259999999999	0.46127158998143347	0.02062869262575792	0.0	0.0	0.0	-0.020702000000000005	0.025349500902384667	0.0011336641442684875
GLY 380	R GLY 380	0.0	0.0	0.0	-0.0030940000000000004	0.0029538388581640705	0.00013209968962870443	0.8769700000000008	0.06775326634191585	0.003030018184763447	-0.8484079999999998	0.06308963097054361	0.0028214540705102306	0.0	0.0	0.0	0.025467999999999987	0.005993077339731314	0.0002680185665210564
LEU 381	R LEU 381	0.0	0.0	0.0	-0.004660000000000033	0.00289903432197689	0.00012964875626090677	-0.4824099999999999	0.04106148925696835	0.0018363256247191711	0.47017	0.03945104688091308	0.001764304452185054	0.0	0.0	0.0	-0.016900000000000002	0.005274277201664707	0.000235872847101993
VAL 382	R VAL 382	0.0	0.0	0.0	-0.0016040000000000054	0.0009834551336995428	4.3981450635466433e-05	-0.39825199999999994	0.027179486676538866	0.0012155035960458149	0.3869139999999996	0.026085831479943915	0.0011665938487751706	0.0	0.0	0.0	-0.012942000000000006	0.0035086515928487018	0.00015691166941945225
GLU 383	R GLU 383	0.0	0.0	0.0	-0.024127999999999997	0.027335244941284084	0.001222469317406369	33.47620799999999	3.3701440961385307	0.15071742585870682	-32.370982	3.157801274570111	0.14122116618748493	0.0	0.0	0.0	1.0810980000000008	0.2825057386956905	0.012634040715147135
SER 384	R SER 384	0.0	0.0	0.0	-0.023052000000000007	0.0361231407272402	0.0016154759645380054	-1.2046839999999999	0.6204822673888419	0.02774881057429303	1.168946000000001	0.5946073553900916	0.026591649331472414	0.0	0.0	0.0	-0.05879000000000013	0.05623541499802406	0.0025149242135698597
LYS 385	R LYS 385	0.0	0.0	0.0	-0.0053920000000000174	0.005652462826060915	0.00025278582238725546	-22.790829999999996	1.9483172803986586	0.08713139761417837	22.189013999999986	1.8570570184580777	0.08305011462730687	0.0	0.0	0.0	-0.6072080000000004	0.14679204588805114	0.006564739863239017
VAL 386	R VAL 386	0.0	0.0	0.0	-0.002288000000000002	0.001867901496332175	8.353509442144635e-05	-0.5561800000000001	0.047797276073012	0.0021375591687715807	0.5398019999999996	0.045897524944167864	0.0020525997154830318	0.0	0.0	0.0	-0.01866600000000009	0.005377215264428245	0.00024047637721822125
ARG 387	R ARG 387	0.0	0.0	0.0	-0.04569400000000002	0.12303589868001946	0.005502332662426003	-25.685386000000015	4.23388915974465	0.18934527940777007	25.19064200000001	4.3751934862168955	0.19566460099790534	0.0	0.0	0.0	-0.5404379999999979	0.2991666127026874	0.013379137652031222
LEU 388	R LEU 388	0.0	0.0	0.0	-0.0017179999999999787	0.0022393025699980976	0.00010014465537411454	-0.567624	0.05836127675093846	0.002609995641375529	0.5535000000000003	0.05648707816836814	0.0025261789326963095	0.0	0.0	0.0	-0.01584200000000009	0.005240327852338905	0.0002343545860443054
LEU 389	R LEU 389	0.0	0.0	0.0	-0.000537999999999995	0.0005590670800539009	2.5002239899656783e-05	-0.5039220000000003	0.03215002202175389	0.0014377926943751384	0.49042399999999986	0.031143028497563348	0.0013927585749152957	0.0	0.0	0.0	-0.01403600000000009	0.003513218467445306	0.0001571159062603067
VAL 390	R VAL 390	0.0	0.0	0.0	-0.0006899999999999942	0.0006999285677838842	3.130175713917669e-05	-0.514232	0.03596445712088338	0.001608379417923432	0.5008840000000004	0.03443199883828247	0.0015398458000718677	0.0	0.0	0.0	-0.014037999999999985	0.0035412647458217578	0.0001583701739596193
MET 391	R MET 391	0.0	0.0	0.0	-0.0010940000000000322	0.001266950669915766	5.665975644141101e-05	-0.5606460000000002	0.26209992881341965	0.011721465154493241	0.5483679999999999	0.2530820905872241	0.011318175168815853	0.0	0.0	0.0	-0.013372000000000042	0.010925091120901488	0.000488584928134302
LYS 392	R LYS 392	0.0	0.0	0.0	-0.0003479999999999963	0.00047633601585434925	2.130239423163485e-05	-15.622176000000001	0.9113534643725995	0.0407569659573413	15.298442000000001	0.8883076148700603	0.039726324235603155	0.0	0.0	0.0	-0.32408199999999987	0.09331046712989968	0.0041729709502943075
LEU 393	R LEU 393	0.0	0.0	0.0	-0.00024199999999999377	0.00042829429134648786	1.9153902996516934e-05	-0.48554600000000037	0.027509632567513164	0.0012302681691400302	0.47341599999999956	0.026641076254543265	0.0011914251499782846	0.0	0.0	0.0	-0.012372000000000128	0.0032461694348878637	0.00014517311045782682
GLU 394	R GLU 394	0.0	0.0	0.0	-0.00028200000000000046	0.0004499733325431632	2.0123419192572625e-05	18.26550399999999	1.7870594243014577	0.07991972705139398	-17.902228	1.7349733335172197	0.07759036625787835	0.0	0.0	0.0	0.362994	0.12299272321564537	0.005500401796959991
VAL 395	R VAL 395	0.0	0.0	0.0	-0.00011600000000000232	0.00032022492095401344	1.4320893826853417e-05	-0.32271600000000006	0.022063529726677716	0.0009867110458487746	0.3164600000000003	0.021692496398519057	0.0009701179309751595	0.0	0.0	0.0	-0.006372000000000008	0.0020291909717914023	9.074817904508867e-05
LEU 396	R LEU 396	0.0	0.0	0.0	-6.0000000000000496e-05	0.00023748684174076031	1.0620734437881491e-05	-0.39119799999999993	0.01936622823370847	0.0008660840559669564	0.38273199999999996	0.01918781321568366	0.00085810509379675	0.0	0.0	0.0	-0.008526000000000077	0.0028909036649463803	0.00012928514222446764
ALA 397	R ALA 397	0.0	0.0	0.0	-8.000000000000228e-06	8.90842298052829e-05	3.983967871356508e-06	-0.488114	0.018412848883325405	0.0008234476352509339	0.4789660000000001	0.01830947415957932	0.0008188245770619038	0.0	0.0	0.0	-0.00915600000000002	0.003148279530156137	0.00014079534083200442
GLY 398	R GLY 398	0.0	0.0	0.0	-7.999999999999784e-06	8.908422980527796e-05	3.983967871356287e-06	0.39597200000000005	0.013822561846480013	0.0006181637582384865	-0.3882880000000001	0.013757945195412288	0.00061527401375317	0.0	0.0	0.0	0.007676000000000002	0.0028296685318248633	0.00012654662381904842
ILE 399	R ILE 399	0.0	0.0	0.0	-9.799999999999543e-05	0.00029731464814232043	1.32963152790532e-05	-0.5270499999999999	0.02538691592139449	0.0011353373947861959	0.515908	0.02492909015587706	0.0011148628041152387	0.0	0.0	0.0	-0.011240000000000036	0.0035864188266291506	0.00016038952584255628
LYS 400	R LYS 400	0.0	0.0	0.0	-5.79999999999945e-05	0.00023374344910604374	1.0453324829927524e-05	-12.592436	0.5745165636464913	0.02569316181026278	12.348799999999995	0.5781051253881685	0.025853647170179683	0.0	0.0	0.0	-0.24369399999999986	0.0875773735847342	0.003916579212527202
ILE 401	R ILE 401	0.0	0.0	0.0	-0.00018000000000001215	0.0003841874542459964	1.7181385275932763e-05	-0.5700439999999997	0.02803465826437301	0.0012537480321022864	0.55799	0.027342675436028478	0.0012228016192334676	0.0	0.0	0.0	-0.012234000000000014	0.004351004941389978	0.00019458285638770955
ALA 402	R ALA 402	0.0	0.0	0.0	-0.00011400000000000699	0.0003178112647468815	1.421295183978419e-05	-0.6869099999999996	0.03253358111245363	0.0014549459783789907	0.6713080000000003	0.031632849002264575	0.0014146640138209996	0.0	0.0	0.0	-0.015716000000000004	0.0043344369876605485	0.00019384191497196805
HIE 403	R HIE 403	0.0	0.0	0.0	-0.0006320000000000246	0.0005835888963988686	2.6098888865239045e-05	-0.130032	0.3351654024149869	0.014989052470119656	0.11896599999999993	0.32031947309522096	0.01432512232715658	0.0	0.0	0.0	-0.011697999999999983	0.027116024708647705	0.001212665490562004
PRO 404	R PRO 404	0.0	0.0	0.0	-0.001277999999999995	0.0009781186022154913	4.3742793692218294e-05	-4.866228000000001	0.30415150174869515	0.013602068667374569	4.738255999999999	0.2923386776737252	0.013073783114616992	0.0	0.0	0.0	-0.12925	0.030210056272704247	0.0013510347885972124
PHE 405	R PHE 405	0.0	0.0	0.0	-0.0012840000000000184	0.000836267899658958	3.739903742076806e-05	-0.33492000000000005	0.04832123342796695	0.002160991254031386	0.328966	0.04732729491530347	0.0021165409724359743	0.0	0.0	0.0	-0.007237999999999994	0.0055379920548878445	0.00024766653387165935
THR 406	R THR 406	0.0	0.0	0.0	-0.004275999999999987	0.0031157381147971916	0.00013934004449547128	-0.4155680000000006	0.5684643677276521	0.025422499380509354	0.40404600000000007	0.5397068128938156	0.024136422431006634	0.0	0.0	0.0	-0.01579800000000006	0.03157785926879777	0.0014122047981790721
LYS 407	R LYS 407	0.0	0.0	0.0	-0.0036280000000000106	0.003452769323311366	0.00015441253835100327	-23.9571	4.583387814052062	0.20497533438929152	23.315964000000005	4.426876281386665	0.1979759258632414	0.0	0.0	0.0	-0.6447639999999999	0.2014334041414189	0.009008375691988006
PRO 408	R PRO 408	0.0	0.0	0.0	-0.0031120000000000145	0.002450195094273098	0.00010957605577862305	-5.799241999999995	0.440945615054792	0.01971968739285939	5.617130000000001	0.4136678100843061	0.01849978686903963	0.0	0.0	0.0	-0.18522400000000014	0.04239756860953257	0.001896076909832521
PHE 409	R PHE 409	0.0	0.0	0.0	-0.0007559999999999772	0.0005800551697898826	2.5940855807007196e-05	-0.32409199999999994	0.039533220663134125	0.0017679793754453443	0.3148319999999997	0.038220305807255495	0.0017092640381170651	0.0	0.0	0.0	-0.01001600000000004	0.0037666621828881365	0.00016845025378431236
GLU 410	R GLU 410	0.0	0.0	0.0	-0.001550000000000003	0.0014012494424619718	6.266578013557299e-05	24.485359999999996	2.237260653209728	0.1000533380792507	-23.764663999999996	2.1370849470960263	0.09557334430796513	0.0	0.0	0.0	0.7191459999999997	0.1734192281265239	0.007755543653929019
SER 411	R SER 411	0.0	0.0	0.0	-0.0001399999999999997	0.00034698703145794865	1.5517731793016623e-05	-0.7596	0.13201374170895988	0.00590383400850667	0.7406000000000001	0.1279061843696367	0.005720138459862574	0.0	0.0	0.0	-0.01913999999999998	0.007825880142194921	0.00034998399963427125
SER 412	R SER 412	0.0	0.0	0.0	-0.00010799999999999966	0.00031038041175306054	1.388063399128436e-05	-0.7744060000000003	0.09720272199891629	0.004347037879751821	0.749586	0.09226283435923445	0.00412611938848103	0.0	0.0	0.0	-0.024927999999999992	0.007903342077880649	0.00035344820271151134
TYR 413	R TYR 413	0.0	0.0	0.0	-0.00015000000000000568	0.00035707142142715607	1.5968719422671918e-05	-0.5234779999999999	0.1323226719651621	0.005917649789570162	0.5091939999999997	0.12697982660249676	0.005678710481086378	0.0	0.0	0.0	-0.014433999999999919	0.0074561145377468096	0.00033344757908852573
CYS 414	R CYS 414	0.0	0.0	0.0	-3.5999999999996924e-05	0.00018629009635510438	8.331146379699984e-06	0.008436000000000003	0.11322860903499606	0.005063737335999961	-0.008476000000000004	0.11026588513225655	0.00493124029509818	0.0	0.0	0.0	-7.599999999999518e-05	0.003496601778870487	0.00015637278535602191
CYS 415	R CYS 415	0.0	0.0	0.0	-3.8000000000005586e-05	0.0001911962342725681	8.550555537508746e-06	0.030874000000000006	0.08521407233550105	0.003810889167635292	-0.029752000000000004	0.0827366575104409	0.0037000958084892873	0.0	0.0	0.0	0.0010839999999999997	0.0029585374765245137	0.00013230981822979002
PRO 416	R PRO 416	0.0	0.0	0.0	-2.0000000000000462e-05	0.0001400000000000032	6.260990336999554e-06	-2.6280799999999984	0.10745775728166555	0.004805656999829544	2.563796000000001	0.10480239684278385	0.0046869056709074805	0.0	0.0	0.0	-0.06430400000000004	0.018556604861881258	0.0008298765980553918
THR 417	R THR 417	0.0	0.0	0.0	-2.000000000000246e-05	0.00014000000000001723	6.260990337000181e-06	-0.24183000000000004	0.030642733233182513	0.0013703846905157601	0.2361799999999998	0.02975949596347441	0.0013308851190091875	0.0	0.0	0.0	-0.005669999999999977	0.0021561771726830332	9.64271745930513e-05
GLU 418	R GLU 418	0.0	0.0	0.0	-2.199999999999891e-05	0.00014668333238646397	6.559878047646597e-06	12.563263999999993	0.5542205899316207	0.024785498272342787	-12.258832000000009	0.5451141052805529	0.024378243898025866	0.0	0.0	0.0	0.30440999999999985	0.08277561174645666	0.0037018378948841433
ASP 419	R ASP 419	0.0	0.0	0.0	-1.9999999999997797e-06	4.467661580737243e-05	1.997998998998528e-06	10.551351999999996	0.3274422759754201	0.01464366375576571	-10.303179999999989	0.3206703222941649	0.014340812780330382	0.0	0.0	0.0	0.24817000000000022	0.07154973864382726	0.003199801587598827
ASP 420	R ASP 420	0.0	0.0	0.0	-1.599999999999735e-05	0.00012547509713084417	5.611416933359127e-06	11.705569999999993	0.45353205520670714	0.02028257010834769	-11.416892000000018	0.44186906695942174	0.019760985417513467	0.0	0.0	0.0	0.288662	0.08642929917568506	0.0038652357640899665
TYR 421	R TYR 421	0.0	0.0	0.0	-7.000000000000384e-05	0.0002551470164434755	1.1410521460477355e-05	-0.4752	0.14306690742446443	0.006398146606635436	0.4623700000000003	0.1386706785877965	0.00620154127616675	0.0	0.0	0.0	-0.012900000000000047	0.006307931515163934	0.000282099273306396
GLU 422	R GLU 422	0.0	0.0	0.0	-3.200000000000447e-05	0.00017600000000002458	7.870959280800359e-06	11.750878000000013	0.5818594771211613	0.026021546883908002	-11.473762000000008	0.5595850438993252	0.0250254039470219	0.0	0.0	0.0	0.27708399999999944	0.08359002897475294	0.003738259740574492
MET 423	R MET 423	0.0	0.0	0.0	-2.999999999999492e-05	0.00017058722109229092	7.628892449102968e-06	-0.37167800000000023	0.0777680545982715	0.0034778931311930036	0.36244399999999977	0.0755708334213683	0.0033796304129298507	0.0	0.0	0.0	-0.00926400000000004	0.003954023773322548	0.0001768293188359887
ILE 424	R ILE 424	0.0	0.0	0.0	-6.000000000000227e-05	0.0002374868417407674	1.0620734437881806e-05	-0.49449	0.021996133751182884	0.0009836970061964474	0.4815540000000005	0.02131541892619952	0.0009532545137573539	0.0	0.0	0.0	-0.012995999999999995	0.0037051294174427784	0.00016569842485672495
GLN 425	R GLN 425	0.0	0.0	0.0	-4.0000000000004476e-05	0.0001959591794226762	8.76356092008364e-06	-0.44932000000000016	0.2612877831051427	0.011685144894266404	0.43916199999999983	0.2530151215955281	0.011315180224459516	0.0	0.0	0.0	-0.010198000000000106	0.011296140756913514	0.0005051787723172909
ASP 426	R ASP 426	0.0	0.0	0.0	-1.799999999999802e-05	0.00013295111883694738	5.945754788081342e-06	11.46239800000001	0.37594795862715463	0.016812903829851924	-11.200111999999994	0.37119975681057077	0.016600557789196533	0.0	0.0	0.0	0.26226800000000006	0.08253656266164758	0.003691147294812299
LYS 427	R LYS 427	0.0	0.0	0.0	-3.199999999999914e-05	0.00017599999999999525	7.870959280799046e-06	-10.738724000000007	0.43487822183225144	0.019448345319022946	10.488844000000004	0.42839428995245493	0.019158375070128887	0.0	0.0	0.0	-0.24991200000000002	0.08193722143201997	0.003664343940188986
TYR 428	R TYR 428	0.0	0.0	0.0	-0.00021199999999998198	0.000408724846320812	1.8278730809329807e-05	-0.48461999999999933	0.061300632949428606	0.0027414476467737155	0.4735300000000005	0.059266289743828963	0.002650469052828003	0.0	0.0	0.0	-0.01130199999999998	0.006464889480880481	0.00028911864692544165
GLY 429	R GLY 429	0.0	0.0	0.0	-8.000000000000452e-06	8.908422980528537e-05	3.983967871356619e-06	0.4418639999999998	0.02109875598228836	0.0009435650523415423	-0.4311979999999997	0.021028238062189383	0.0009404113950820782	0.0	0.0	0.0	0.010657999999999994	0.003434681353488282	0.00015360361974901566
SER 430	R SER 430	0.0	0.0	0.0	-1.6000000000000904e-05	0.00012547509713087206	5.611416933360375e-06	-0.5160719999999995	0.0544415173925217	0.002434698673758312	0.5043620000000002	0.05293768937155882	0.0023674454401314726	0.0	0.0	0.0	-0.011725999999999997	0.004815695588385909	0.00021536445389153477
HIE 431	R HIE 431	0.0	0.0	0.0	-3.40000000000007e-05	0.00018122913673027677	8.104813384650056e-06	0.4698279999999999	0.18517277990028677	0.00828117846879296	-0.45832199999999956	0.1796516471285478	0.008034265904984756	0.0	0.0	0.0	0.011471999999999994	0.008318486400782308	0.000372014021241136
LYS 432	R LYS 432	0.0	0.0	0.0	-2.799999999999958e-05	0.00016497272501840777	7.3778045514908e-06	-10.646462000000007	0.5946003166463788	0.026591334549284053	10.410001999999988	0.5917427768856666	0.026463541486216834	0.0	0.0	0.0	-0.236488	0.08461528145672026	0.003784110425450078
THR 433	R THR 433	0.0	0.0	0.0	-1.2000000000001344e-05	0.00010888526071054178	4.869496893931169e-06	-0.19599800000000014	0.06839323062993814	0.003058638257787249	0.19256799999999993	0.06648321123411519	0.0029732195936391847	0.0	0.0	0.0	-0.003442000000000018	0.003989816537135457	0.00017843001989575392
GLU 434	R GLU 434	0.0	0.0	0.0	-2.000000000000668e-06	4.467661580739227e-05	1.997998998999415e-06	10.692827999999999	0.6183326147116381	0.027652675184008185	-10.459513999999999	0.6204395585422517	0.027746900576608703	0.0	0.0	0.0	0.2333119999999999	0.0792169089020769	0.0035426878654490437
THR 435	R THR 435	0.0	0.0	0.0	-3.999999999999559e-06	6.311893535223105e-05	2.8227646023000653e-06	-0.19079599999999983	0.07492835500663309	0.0033508979047413654	0.186502	0.07237138934689591	0.0032365469241152672	0.0	0.0	0.0	-0.004298000000000048	0.0037753405144436624	0.0001688383605701011
ALA 436	R ALA 436	0.0	0.0	0.0	-1.4000000000001123e-05	0.00011749042514180556	5.254331546448552e-06	-0.48193200000000025	0.024029468907982	0.0010746305188293079	0.4706739999999999	0.023586346135005272	0.0010548134659742244	0.0	0.0	0.0	-0.01127199999999999	0.0037765084403454134	0.00016889059180428105
LEU 437	R LEU 437	0.0	0.0	0.0	-4.60000000000047e-05	0.00020948508300117451	9.368457717256237e-06	-0.42121399999999976	0.02488807352930472	0.0011130284848107693	0.4105519999999997	0.023825014081847035	0.0010654870210379942	0.0	0.0	0.0	-0.010708000000000006	0.0035296934711104115	0.0001578526908228014
ASN 438	R ASN 438	0.0	0.0	0.0	-3.399999999999981e-05	0.00018122913673027202	8.104813384649845e-06	-0.24618399999999976	0.2505255798197067	0.011203844531588273	0.23912400000000006	0.2421579332254056	0.010829631999657236	0.0	0.0	0.0	-0.00709399999999981	0.00982614695595442	0.0004394386510083343
ALA 439	R ALA 439	0.0	0.0	0.0	-8.000000000000896e-06	8.908422980529032e-05	3.98396787135684e-06	-0.4580940000000004	0.02078252063633678	0.0009294225777328245	0.44734800000000025	0.020296179344882582	0.0009076727339736919	0.0	0.0	0.0	-0.010753999999999998	0.0034481131071935874	0.00015420430603585762
LEU 440	R LEU 440	0.0	0.0	0.0	-4.599999999999227e-05	0.0002094850830011179	9.368457717253704e-06	-0.37382799999999977	0.019171082807191965	0.0008573568871831746	0.3642380000000004	0.01852072773947649	0.000828272124364709	0.0	0.0	0.0	-0.009635999999999974	0.002935217879476875	0.00013126693414566154
LYS 441	R LYS 441	0.0	0.0	0.0	-3.599999999999959e-05	0.00018629009635511817	8.3311463797006e-06	-11.545489999999992	0.671492288786749	0.03003004808188181	11.278773999999993	0.6598264733428442	0.029508336954971046	0.0	0.0	0.0	-0.266752	0.0741715207879684	0.003317051249528722
LEU 442	R LEU 442	0.0	0.0	0.0	-8.999999999999541e-05	0.00028618176042506915	1.2798437404620274e-05	-0.419266	0.031201718606508777	0.0013953832763794727	0.4087959999999999	0.030354149370391336	0.0013574788278275494	0.0	0.0	0.0	-0.010560000000000054	0.002892472990366589	0.00012935532459083576
VAL 443	R VAL 443	0.0	0.0	0.0	-8.999999999998743e-05	0.0002861817604250438	1.2798437404619139e-05	-0.3633339999999998	0.027806949563018754	0.00124356458939636	0.3535539999999996	0.02688812161532261	0.001202473354382856	0.0	0.0	0.0	-0.00987000000000001	0.00252370759003496	0.00011286363453300683
THR 444	R THR 444	0.0	0.0	0.0	-0.00010799999999999699	0.0003103804117530529	1.3880633991284018e-05	-0.32814	0.1206849302937194	0.0053971941599316045	0.3175499999999998	0.11689401823874548	0.005227659418898703	0.0	0.0	0.0	-0.010698000000000027	0.005131743953082779	0.00022949856644433167
ASP 445	R ASP 445	0.0	0.0	0.0	-0.0002740000000000027	0.0004721482817929181	2.1115113070973822e-05	19.299159999999993	2.219451540899315	0.09925689036435045	-18.828736000000017	2.1478318654642092	0.09605396110836309	0.0	0.0	0.0	0.4701499999999992	0.1150106755914434	0.0051434337752128655
GLU 446	R GLU 446	0.0	0.0	0.0	-6.599999999999805e-05	0.0002482820976228379	1.1103512957618088e-05	15.242941999999996	1.6947241081180133	0.07579036617719162	-14.895261999999995	1.6533449202620172	0.07393983263919679	0.0	0.0	0.0	0.347614	0.09036265270563891	0.004041140681540278
ASN 447	R ASN 447	0.0	0.0	0.0	-5.999999999999517e-05	0.0002374868417407392	1.0620734437880546e-05	0.10380399999999995	0.30717302222688764	0.01373719517106749	-0.09939600000000001	0.29748155435925766	0.01330377955199198	0.0	0.0	0.0	0.00434800000000007	0.010450975839604547	0.0004673818481712741
LYS 448	R LYS 448	0.0	0.0	0.0	-0.00024200000000001155	0.00043293879475050066	1.936161150317897e-05	-18.826476000000003	2.1552106749512476	0.09638395150048386	18.373513999999997	2.0856266698055173	0.09327206018743289	0.0	0.0	0.0	-0.453204	0.11121028002842005	0.004973474918806689
GLU 449	R GLU 449	0.0	0.0	0.0	-8.20000000000003e-05	0.00027436472076416925	1.226996332512861e-05	16.273939999999993	1.8250330683032487	0.08161796003822161	-15.916003999999992	1.7794920230178715	0.07958130257773162	0.0	0.0	0.0	0.35785399999999995	0.08702625284360987	0.003891932343707921
GLU 450	R GLU 450	0.0	0.0	0.0	-3.799999999999759e-05	0.0001911962342725279	8.550555537506948e-06	13.127191999999992	0.8990717875320547	0.04020771267147844	-12.835076000000008	0.8784914901259357	0.03928733379153355	0.0	0.0	0.0	0.29207799999999967	0.07595053598230801	0.0033966112276796892
GLU 451	R GLU 451	0.0	0.0	0.0	-2.799999999999936e-05	0.0001649727250184065	7.377804551490743e-06	13.167846000000003	1.315701010976251	0.05883993797216188	-12.88541199999999	1.2878832859604494	0.05759589148986731	0.0	0.0	0.0	0.282405999999999	0.07087793143144148	0.0031697574557054426
SER 452	R SER 452	0.0	0.0	0.0	-1.599999999999957e-05	0.0001254750971308616	5.6114169333599065e-06	-0.38510800000000023	0.06513745724235642	0.002913035645507899	0.37738399999999983	0.06362160438090124	0.0028452446446658717	0.0	0.0	0.0	-0.007740000000000006	0.0027299084233724648	0.00012208521614020214
ILE 453	R ILE 453	0.0	0.0	0.0	-6.0000000000014706e-05	0.00023748684174081656	1.0620734437884005e-05	-0.49723800000000024	0.035465438894785865	0.001586062644412124	0.48534199999999966	0.03442448308980315	0.0015395096855818366	0.0	0.0	0.0	-0.011956000000000007	0.00311160151690412	0.00013915505021378148
LYS 454	R LYS 454	0.0	0.0	0.0	-9.800000000000187e-05	0.00029731464814233995	1.3296315279054074e-05	-14.254938	1.5388432896679374	0.06881916404833816	13.945631999999996	1.5014331035967816	0.06714612966621775	0.0	0.0	0.0	-0.3094039999999998	0.07615629182149006	0.003405812908543261
ASP 455	R ASP 455	0.0	0.0	0.0	-3.799999999999626e-05	0.0001911962342725212	8.550555537506648e-06	13.086193999999997	0.9067106243802833	0.04054933184071183	-12.795359999999986	0.8908497776843615	0.03984001321285615	0.0	0.0	0.0	0.2907960000000001	0.0706689350705104	0.003160410854303603
ALA 456	R ALA 456	0.0	0.0	0.0	-7.999999999999119e-06	8.908422980527055e-05	3.983967871355956e-06	-0.5264439999999997	0.02644183927037599	0.001182515001173683	0.5137999999999998	0.02575018446536059	0.0011515832579541072	0.0	0.0	0.0	-0.012652000000000004	0.00351039826800316	0.00015698978310705182
PRO 457	R PRO 457	0.0	0.0	0.0	-3.200000000000091e-05	0.00017600000000000506	7.870959280799487e-06	-2.8145719999999996	0.13056422487040178	0.005839009644795741	2.7466020000000007	0.12723478925198836	0.0056901127574061116	0.0	0.0	0.0	-0.06800200000000003	0.018282614583259003	0.0008176233802919224
LYS 458	R LYS 458	0.0	0.0	0.0	-0.0001519999999999939	0.00035902089075705545	1.6055902341506038e-05	-15.424292000000014	1.147737345709159	0.051328374506417127	15.050225999999999	1.1106173899791327	0.04966831961973469	0.0	0.0	0.0	-0.3742179999999997	0.09634192480950272	0.004308541859144431
ALA 459	R ALA 459	0.0	0.0	0.0	-4.5999999999996714e-05	0.0002094850830011381	9.368457717254609e-06	-0.5927520000000007	0.0260465447996174	0.001164836895018763	0.5772580000000005	0.025174658607408744	0.0011258449591303229	0.0	0.0	0.0	-0.015539999999999981	0.004188603585922245	0.00018732004697843038
TYR 460	R TYR 460	0.0	0.0	0.0	-0.0005419999999999376	0.0005587808157049712	2.498943776878195e-05	-0.6397039999999996	0.14887537198610332	0.006657909038729898	0.6216700000000002	0.14269479703198776	0.006381505323981197	0.0	0.0	0.0	-0.01857599999999986	0.008442287841574646	0.00037755058998761767
LEU 461	R LEU 461	0.0	0.0	0.0	-0.000255999999999986	0.00043642181430352293	1.9517376872929345e-05	-0.3788479999999999	0.020374908490591537	0.0009111936084060062	0.3699399999999995	0.019906792810506876	0.0008902588387659493	0.0	0.0	0.0	-0.009164000000000026	0.003422441233973203	0.00015305622496324686
SER 462	R SER 462	0.0	0.0	0.0	-0.0005540000000000058	0.0005541516038053243	2.4782413118984725e-05	-0.9496639999999991	0.18172444828366352	0.008126964390718331	0.9118319999999995	0.1694533557531376	0.007578184449589415	0.0	0.0	0.0	-0.03838600000000001	0.01699108601590841	0.0007598644668623455
THR 463	R THR 463	0.0	0.0	0.0	-0.0003020000000000085	0.0004591252552408888	2.0532705618111378e-05	-0.5076820000000002	0.15100118170398458	0.00675297813945814	0.492608	0.14497970318634187	0.006483689433648065	0.0	0.0	0.0	-0.015375999999999881	0.007520812722040047	0.00033634096985053546
MET 464	R MET 464	0.0	0.0	0.0	-0.0018080000000000212	0.0011845404172083132	5.2974257899475e-05	-0.5618300000000004	0.2943712232878747	0.013164681317829137	0.5438520000000003	0.2812730098960792	0.01257891140727208	0.0	0.0	0.0	-0.019785999999999984	0.015337933498356347	0.000685933238733919
TYR 465	R TYR 465	0.0	0.0	0.0	-0.0004599999999999795	0.0004983974317750607	2.2289010745206987e-05	-0.5712620000000009	0.15787334593274036	0.0070603106668189475	0.5564460000000002	0.15262787125554605	0.0068257259077697426	0.0	0.0	0.0	-0.01527600000000007	0.007860523137807034	0.0003515332814969295
ILE 466	R ILE 466	0.0	0.0	0.0	-0.000554000000000011	0.0005244845088274866	2.345566029767697e-05	-0.6155680000000001	0.03256257631084999	0.001456242683071698	0.6003360000000002	0.03172095685819647	0.001418604316925309	0.0	0.0	0.0	-0.015785999999999994	0.003899769736792127	0.00017440300456127316
GLY 467	R GLY 467	0.0	0.0	0.0	-2.0000000000000462e-05	0.0001400000000000032	6.260990336999554e-06	0.5304119999999999	0.02411527018301863	0.001078467668500069	-0.517508	0.023545486531390197	0.0010529861689498844	0.0	0.0	0.0	0.01288400000000001	0.003613660747773641	0.00016160782159289165
LEU 468	R LEU 468	0.0	0.0	0.0	-0.00012200000000000344	0.00032728580781941354	1.4636666287102817e-05	-0.39169600000000004	0.021440699242321545	0.0009588572198191841	0.38210199999999966	0.021210459589553143	0.0009485605895250623	0.0	0.0	0.0	-0.009715999999999822	0.0030211494501264525	0.00013510991081337715
ASP 469	R ASP 469	0.0	0.0	0.0	-5.79999999999945e-05	0.00023374344910604374	1.0453324829927524e-05	14.108604000000009	0.6092360816496845	0.02724586585828613	-13.820542000000001	0.6066176886936333	0.02712876776545539	0.0	0.0	0.0	0.2880039999999995	0.10607947956131877	0.004744018546338167
PHE 470	R PHE 470	0.0	0.0	0.0	-5.999999999999161e-05	0.00023748684174072519	1.0620734437879919e-05	-0.25331	0.01835216336021194	0.0008207336961522972	0.2473799999999998	0.018304196240211172	0.0008185885413321649	0.0	0.0	0.0	-0.005989999999999993	0.0027132821452992904	0.00012134166638051349
ASN 471	R ASN 471	0.0	0.0	0.0	-1.799999999999802e-05	0.00013295111883694738	5.945754788081342e-06	-0.16461599999999982	0.1669741912512232	0.007467312842515715	0.16241400000000014	0.16395601423552597	0.007332335863011186	0.0	0.0	0.0	-0.002219999999999715	0.004920121949708399	0.00022003454274273563
ILE 472	R ILE 472	0.0	0.0	0.0	-7.999999999996898e-06	8.908422980524583e-05	3.98396787135485e-06	-0.3898520000000003	0.01785570205843243	0.0007985312717727566	0.3818499999999996	0.017643341520254607	0.0007890342197906757	0.0	0.0	0.0	-0.008009999999999955	0.003021572438317465	0.00013512882742035284
GLU 473	R GLU 473	0.0	0.0	0.0	-2.4000000000000245e-05	0.0001530490117576735	6.84455988358645e-06	11.512485999999999	0.7844203756940747	0.0350803456597575	-11.287673999999997	0.7667772373538919	0.034291320526455865	0.0	0.0	0.0	0.2247879999999998	0.08065731867598946	0.003607104948847515
ASN 474	R ASN 474	0.0	0.0	0.0	-6.0000000000015595e-06	7.722693830525136e-05	3.453693674894489e-06	-0.145542	0.1698140401615837	0.00759431474670361	0.14220599999999997	0.16630806223391578	0.007437522647226024	0.0	0.0	0.0	-0.003341999999999558	0.0047130707611915115	0.00021077493209581793
LYS 475	R LYS 475	0.0	0.0	0.0	-1.6000000000000904e-05	0.00012547509713087206	5.611416933360375e-06	-10.391558000000003	0.7747577522270404	0.03464822000149202	10.194332000000005	0.7624385154069591	0.03409728698227962	0.0	0.0	0.0	-0.19724200000000028	0.06707285170618597	0.0029995891171958914
LYS 476	R LYS 476	0.0	0.0	0.0	-6.000000000000672e-06	7.722693830523994e-05	3.453693674893978e-06	-9.152312000000002	0.563336484399894	0.025193173466478258	8.970762000000011	0.5496036657044816	0.024579023143965813	0.0	0.0	0.0	-0.18155600000000016	0.06146552581732307	0.002748821880006054
GLU 477	R GLU 477	0.0	0.0	0.0	-1.200000000000001e-05	0.0001088852607105297	4.869496893930629e-06	10.913394000000007	0.5998856680767125	0.026827702650948092	-10.701077999999987	0.5954499843953103	0.026629332846182054	0.0	0.0	0.0	0.21230400000000008	0.07147466393065388	0.0031964441443578877
LYS 478	R LYS 478	0.0	0.0	0.0	-9.999999999998898e-06	9.949874371065103e-05	4.449719092256908e-06	-9.876411999999991	0.4426305211530018	0.01979503868428541	9.672662000000003	0.44168243315305034	0.019752638899954544	0.0	0.0	0.0	-0.20375999999999989	0.06742642212070901	0.0030154012668300173
VAL 479	R VAL 479	0.0	0.0	0.0	-2.000000000000135e-05	0.00014000000000000945	6.260990336999833e-06	-0.2886380000000002	0.01549938566523762	0.0006931535991391423	0.28250200000000025	0.015438199247315137	0.0006904172593436547	0.0	0.0	0.0	-0.0061560000000000096	0.002281154093874346	0.00010201631242109947
ASP 480	R ASP 480	0.0	0.0	0.0	-2.4000000000001796e-05	0.00015304901175768341	6.844559883586893e-06	12.129798000000006	0.3867618352368904	0.017296515093845208	-11.882023999999987	0.39259058499175264	0.01755718470735935	0.0	0.0	0.0	0.24775000000000014	0.08637830456775579	0.0038629552158936506
ILE 481	R ILE 481	0.0	0.0	0.0	-9.400000000000119e-05	0.00029182871688715315	1.3050976974924304e-05	-0.49920400000000054	0.019197666108132918	0.0008585457285425806	0.4875379999999997	0.01887550147678885	0.0008441380882299507	0.0	0.0	0.0	-0.01176000000000003	0.0036838023834077018	0.0001647446508995073
HIE 482	R HIE 482	0.0	0.0	0.0	-7.000000000001272e-05	0.00025514701644350785	1.1410521460478804e-05	0.4465820000000004	0.08847817400918381	0.003956864232191802	-0.4380380000000003	0.08575155133290327	0.003834925959128688	0.0	0.0	0.0	0.008474000000000006	0.005668626288616991	0.00025350867440779865
ILE 483	R ILE 483	0.0	0.0	0.0	-3.800000000000115e-05	0.00019119623427254578	8.550555537507748e-06	-0.42984000000000006	0.018019278564903846	0.0008058466355325971	0.4214460000000002	0.01783578100335526	0.0007976403751060353	0.0	0.0	0.0	-0.008431999999999978	0.0028950606211270015	0.00012947104695645476
PRO 484	R PRO 484	0.0	0.0	0.0	-8.80000000000063e-05	0.0002832948993540327	1.2669333052691568e-05	-3.1466619999999974	0.12537242023669742	0.005606825083058514	3.0802040000000024	0.12460172705052307	0.005572358635976879	0.0	0.0	0.0	-0.06654599999999995	0.020982370790737847	0.0009383601483439167
CYS 485	R CYS 485	0.0	0.0	0.0	-9.599999999999476e-05	0.00029459124223233545	1.3174520864152178e-05	0.11859200000000004	0.036503664692739926	0.001632493513616509	-0.11312600000000007	0.035560119853566004	0.001590296905612269	0.0	0.0	0.0	0.005370000000000023	0.0030320125329556164	0.00013559572264640159
THR 486	R THR 486	0.0	0.0	0.0	-7.19999999999983e-05	0.0002584879107424501	1.155993079564033e-05	-0.3044699999999995	0.04913863144207722	0.0021975464045158634	0.2968999999999995	0.04794836806399453	0.002144316208025435	0.0	0.0	0.0	-0.007642000000000006	0.002985604796352074	0.00013352030557185307
GLU 487	R GLU 487	0.0	0.0	0.0	-0.00016200000000001147	0.00036845081082828286	1.6477621187539122e-05	15.500091999999983	0.8326426697789431	0.037236912211852526	-15.170402000000017	0.8172521351427907	0.036548626578722494	0.0	0.0	0.0	0.3295279999999994	0.09466761439901283	0.004233664421278612
PHE 488	R PHE 488	0.0	0.0	0.0	-0.000870000000000001	0.0006611353870426537	2.956687335516014e-05	-0.42831199999999975	0.031027965708376556	0.0013876128105492478	0.4165819999999998	0.02988643966751589	0.0013365622140402349	0.0	0.0	0.0	-0.01260000000000003	0.003697566767483719	0.0001653602128687551
VAL 489	R VAL 489	0.0	0.0	0.0	-0.00016000000000000104	0.00036660605559646933	1.639512122553545e-05	-0.28507400000000005	0.0131487080734126	0.0005880281013690173	0.27876200000000023	0.013045204329552635	0.0005833992732250852	0.0	0.0	0.0	-0.006471999999999921	0.002357374811098078	0.00010542500652122056
ASN 490	R ASN 490	0.0	0.0	0.0	-0.00010599999999999987	0.0003078376195334154	1.3766916866168678e-05	-0.17061000000000015	0.145199001029621	0.00649349673134589	0.1684199999999999	0.14136310551201098	0.006321950268706635	0.0	0.0	0.0	-0.002295999999999623	0.005387799550837155	0.00024094972089629422
LEU 491	R LEU 491	0.0	0.0	0.0	-0.0007560000000000126	0.0006391118837887448	2.8581952347591585e-05	-0.5528239999999994	0.046377462457536316	0.002074063173579913	0.5397899999999994	0.04487789990630496	0.0020070006975585865	0.0	0.0	0.0	-0.01378999999999997	0.0038861163132361144	0.00017379240489733634
CYS 492	R CYS 492	0.0	0.0	0.0	-0.0006080000000000237	0.0005351037282621083	2.3930566228152988e-05	0.29279400000000017	0.05960674092751491	0.002665694492622844	-0.2808979999999998	0.05660165718422087	0.002531303062061144	0.0	0.0	0.0	0.01128799999999995	0.004058701270110957	0.00018151063880665668
ARG 493	R ARG 493	0.0	0.0	0.0	-0.0002759999999999998	0.00044701677820860276	1.999119806314765e-05	-13.542148000000005	0.8117273151101518	0.036301549115593836	13.221469999999993	0.795039290287054	0.03555523795730082	0.0	0.0	0.0	-0.3209540000000012	0.09532082607699172	0.004262876935591762
SER 494	R SER 494	0.0	0.0	0.0	-0.0001739999999999986	0.00037910948286741357	1.6954291492126573e-05	-0.56431	0.19780959001019105	0.00884631379728301	0.5508619999999999	0.19178916276995372	0.008577072106027768	0.0	0.0	0.0	-0.013621999999999967	0.007510200796250401	0.0003358663901017789
PHE 495	R PHE 495	0.0	0.0	0.0	-0.004525999999999993	0.003849847269697855	0.0001721704039607274	-0.5153359999999998	0.06335161484919123	0.0028331703457435335	0.5022520000000004	0.06041232073012482	0.0027017211166215764	0.0	0.0	0.0	-0.01760999999999991	0.007234770210587225	0.0003235487598492701
ASN 496	R ASN 496	0.0	0.0	0.0	-0.0011899999999999962	0.0009989494481704195	4.4674377443899214e-05	-1.0093559999999993	0.35839257423111154	0.016027803172238096	0.9696100000000013	0.3393267715639266	0.015175154556049649	0.0	0.0	0.0	-0.04093600000000001	0.023240049569654562	0.0010393266127642466
GLU 497	R GLU 497	0.0	0.0	0.0	-0.00023399999999999422	0.0004233721766956247	1.8933779337469382e-05	15.848826000000004	1.1693620977796404	0.05229546281894063	-15.502416000000014	1.1489889707667704	0.05138434888064034	0.0	0.0	0.0	0.3461760000000003	0.08225317637635628	0.003678473874856249
ASP 498	R ASP 498	0.0	0.0	0.0	-0.0005719999999999983	0.0005906064679632233	2.641272420633638e-05	18.51551599999999	1.5771480126305302	0.07053220333641125	-18.095807999999987	1.5508638880108525	0.06935674154883774	0.0	0.0	0.0	0.4191360000000008	0.09065036957453515	0.004054007771082785
TYR 499	R TYR 499	0.0	0.0	0.0	-0.0021599999999999645	0.0015944905142395759	7.130778358636576e-05	-0.6222540000000002	0.20527024500399332	0.009179964431739313	0.6093419999999992	0.19245571188198368	0.008606881088524589	0.0	0.0	0.0	-0.015071999999999964	0.01608871704021168	0.0007195092994534507
GLY 500	R GLY 500	0.0	0.0	0.0	-3.600000000000136e-05	0.00018629009635512736	8.33114637970101e-06	0.49620400000000014	0.035005005127834714	0.0015654714203713427	-0.4844579999999998	0.03416513187447234	0.0015279111466312994	0.0	0.0	0.0	0.011709999999999986	0.0032121488134892323	0.00014365166201614433
ASP 501	R ASP 501	0.0	0.0	0.0	-7.800000000000295e-05	0.00026817158686185506	1.1992997957141947e-05	14.010194000000006	0.6086721912193155	0.0272206479116028	-13.680643999999987	0.6016588080169041	0.026906999879745857	0.0	0.0	0.0	0.32947200000000026	0.08614922643877755	0.0038527105305225743
HIE 502	R HIE 502	0.0	0.0	0.0	-0.00011000000000000387	0.0003128897569432514	1.3992855319769938e-05	0.37193799999999966	0.24862110561253695	0.011118673855815742	-0.3618059999999997	0.2416011348566066	0.010804731219609323	0.0	0.0	0.0	0.010021999999999961	0.008771403308479099	0.00039226908111651644
LYS 503	R LYS 503	0.0	0.0	0.0	-6.799999999999828e-05	0.0002517459036409467	1.1258419071965372e-05	-11.738854000000002	0.702159047996927	0.03140150724675332	11.468009999999994	0.6864497897880658	0.03069896786213112	0.0	0.0	0.0	-0.27091200000000026	0.0727323604456768	0.0032526900424110043
VAL 504	R VAL 504	0.0	0.0	0.0	-0.00012800000000000279	0.00033408980828514485	1.4940950438309126e-05	-0.3464000000000001	0.025863410447968818	0.0011566468778327313	0.338062	0.025441976259720424	0.0011377997679734141	0.0	0.0	0.0	-0.008465999999999967	0.0022425084169295827	0.00010028802520739974
PHE 505	R PHE 505	0.0	0.0	0.0	-0.0005079999999999529	0.0005195536545920325	2.3235145792524605e-05	-0.3739339999999997	0.03121374126887342	0.0013959209461858301	0.3655639999999995	0.030324279117571122	0.0013561429895113273	0.0	0.0	0.0	-0.008877999999999964	0.0023569293582965003	0.00010540508526631865
ASN 506	R ASN 506	0.0	0.0	0.0	-0.00011399999999999544	0.0003178112647468493	1.421295183978275e-05	-0.41978000000000015	0.22034191521360555	0.009853990014202342	0.40631000000000006	0.21417285985857293	0.0095781014715861	0.0	0.0	0.0	-0.013583999999999635	0.008518623362962203	0.000380964418286027
LEU 507	R LEU 507	0.0	0.0	0.0	-0.0003839999999999897	0.00048635789291424757	2.1750586198996415e-05	-0.519788	0.030968807791065554	0.0013849671880589536	0.5065119999999997	0.029761482758763096	0.001330973971195645	0.0	0.0	0.0	-0.013660000000000082	0.003438662530694179	0.0001537816634062728
ALA 508	R ALA 508	0.0	0.0	0.0	-4.200000000000115e-05	0.00020058913230781524	8.970618707759483e-06	-0.5849800000000005	0.022499146650454112	0.0010061924269230418	0.5707840000000001	0.022339859981647718	0.00099906891053583	0.0	0.0	0.0	-0.014238000000000016	0.00429061254368179	0.00019188202625571534
LEU 509	R LEU 509	0.0	0.0	0.0	-0.00018999999999997285	0.0003923009049186042	1.754422982065361e-05	-0.47195199999999987	0.026295811377481076	0.0011759844352712014	0.46037999999999984	0.02536484969401928	0.001134350563097837	0.0	0.0	0.0	-0.01176199999999992	0.003123676679811716	0.00013969506791579683
ARG 510	R ARG 510	0.0	0.0	0.0	-9.199999999999786e-05	0.0002890259503919953	1.2925633446759668e-05	-13.127643999999995	0.5319619960713389	0.023790063693239796	12.808484	0.53690918202615	0.024011308575085592	0.0	0.0	0.0	-0.31925200000000076	0.10526093527990261	0.004707412133221362
PHE 511	R PHE 511	0.0	0.0	0.0	-5.9999999999996945e-05	0.00023748684174074625	1.0620734437880861e-05	-0.2516639999999999	0.015098579535837552	0.0006752290041163998	0.24562199999999984	0.01480780591445287	0.000662225212446801	0.0	0.0	0.0	-0.006101999999999935	0.0026607510217981564	0.00011899240311885404
VAL 512	R VAL 512	0.0	0.0	0.0	-5.599999999999561e-05	0.00022992172581118062	1.0282412168357356e-05	-0.343958	0.017779545438509736	0.0007951254441910815	0.3353439999999996	0.017497933135098762	0.0007825313591165368	0.0	0.0	0.0	-0.008669999999999917	0.0025528611399761015	0.00011416742092208337
LYS 513	R LYS 513	0.0	0.0	0.0	-3.400000000000247e-05	0.00018122913673028623	8.10481338465048e-06	-10.707706000000005	0.36864458162830277	0.0164862868811571	10.467944000000006	0.3714944479581123	0.016613736777961942	0.0	0.0	0.0	-0.23979599999999981	0.08123877389522839	0.0036331084167693212
GLY 514	R GLY 514	0.0	0.0	0.0	-4.000000000000003e-06	6.311893535223806e-05	2.8227646023003787e-06	0.42347999999999997	0.01632561178025993	0.0007301035542986512	-0.41338600000000003	0.016342001223832957	0.0007308365124975049	0.0	0.0	0.0	0.01009000000000001	0.0031638426003832874	0.00014149134249133465
TYR 515	R TYR 515	0.0	0.0	0.0	-1.9999999999999575e-05	0.000139999999999997	6.260990336999277e-06	-0.386934	0.057797107574687145	0.0025847652287973692	0.3784819999999998	0.05661322880741146	0.002531820560782427	0.0	0.0	0.0	-0.008471999999999971	0.003262700721794681	0.00014591241208341074
ASP 516	R ASP 516	0.0	0.0	0.0	-1.1999999999999567e-05	0.00010888526071052568	4.869496893930449e-06	12.127258000000012	0.4307731554259301	0.01926476116828924	-11.851330000000003	0.4401837038099808	0.019685613686135004	0.0	0.0	0.0	0.2759160000000005	0.09191544453463746	0.0041105836432312175
LEU 517	R LEU 517	0.0	0.0	0.0	-6.99999999999985e-05	0.0002551470164434561	1.1410521460476488e-05	-0.43827800000000017	0.02440829195170914	0.001091572000373653	0.4273379999999998	0.02361295737513898	0.0010560035568123152	0.0	0.0	0.0	-0.011009999999999954	0.003264643931579675	0.00014599931506688652
PRO 518	R PRO 518	0.0	0.0	0.0	-4.6000000000000264e-05	0.00020948508300115432	9.368457717255334e-06	-3.2393100000000037	0.14586857749347243	0.006523441101132004	3.158573999999999	0.14598459002236538	0.0065286293391489305	0.0	0.0	0.0	-0.08078199999999998	0.024174004136675743	0.0010810943307593614
ASP 519	R ASP 519	0.0	0.0	0.0	-3.799999999999981e-05	0.0001911962342725391	8.550555537507448e-06	13.031718000000009	0.567111768944801	0.02536200932401458	-12.729402000000006	0.568356990276386	0.02541769731490372	0.0	0.0	0.0	0.30227800000000027	0.08972273243721363	0.004012522577132701
GLU 520	R GLU 520	0.0	0.0	0.0	-0.00012800000000000788	0.0003340898082851582	1.4940950438309722e-05	15.877998000000007	1.3266935147184034	0.05933153768436935	-15.485449999999986	1.2991389500358788	0.058099260089958554	0.0	0.0	0.0	0.3924199999999992	0.10830866816649648	0.004843710891455072
VAL 521	R VAL 521	0.0	0.0	0.0	-0.0001640000000000077	0.000370275573053385	1.6559227035101163e-05	-0.3566459999999999	0.0233323098727964	0.0010434526189532444	0.347566	0.023011250378894663	0.001029094401889525	0.0	0.0	0.0	-0.009243999999999976	0.00274526210041962	0.0001227718534518425
PHE 522	R PHE 522	0.0	0.0	0.0	-0.00012400000000000944	0.0003295815528818574	1.4739335127475496e-05	-0.2701040000000003	0.0229293956309329	0.001025433746275053	0.26411599999999996	0.022409786790596496	0.0010021961325010122	0.0	0.0	0.0	-0.006111999999999917	0.0027704613334243785	0.0001238987974114324
ASP 523	R ASP 523	0.0	0.0	0.0	-0.00017200000000000082	0.0003773804446443952	1.687696655207928e-05	18.757390000000004	1.4529158605714037	0.0649763725965053	-18.29586000000001	1.4082068429033108	0.0629769245422434	0.0	0.0	0.0	0.4613580000000005	0.11493397163589021	0.005140003470037664
GLU 524	R GLU 524	0.0	0.0	0.0	-7.600000000000273e-05	0.0002649981132008397	1.1851075900525239e-05	14.965217999999997	1.2944747886599604	0.0578906724520669	-14.626182	1.274937893732967	0.05701695594954634	0.0	0.0	0.0	0.33896000000000026	0.09478036927549921	0.004238706972650975
ASN 525	R ASN 525	0.0	0.0	0.0	-7.000000000000006e-05	0.0002551470164434617	1.141052146047674e-05	-0.1445020000000002	0.37128172321836683	0.016604223438390603	0.14230599999999996	0.36000067828269455	0.016099719771722743	0.0	0.0	0.0	-0.0022659999999999343	0.011961406439044083	0.0005349303580841253
GLU 526	R GLU 526	0.0	0.0	0.0	-4.000000000000026e-05	0.00019595917942265552	8.763560920082714e-06	14.045405999999982	1.6007779737254502	0.07158896732268957	-13.741793999999997	1.5727157236970613	0.07033398534938812	0.0	0.0	0.0	0.3035719999999995	0.08864703500963905	0.003964415925707133
LYS 527	R LYS 527	0.0	0.0	0.0	-6.399999999999784e-05	0.00024475293665244543	1.0945684080951356e-05	-12.861563999999998	2.59923387287566	0.11624127258340045	12.583564000000006	2.5267631329239846	0.11300028256516732	0.0	0.0	0.0	-0.2780640000000003	0.10227492314345613	0.0045738736108466875
ARG 528	R ARG 528	0.0	0.0	0.0	-8.20000000000034e-05	0.00027436472076417965	1.2269963325129075e-05	-13.603502	1.4861702304904416	0.06646355323026316	13.28633200000001	1.441777793481195	0.0644782630934721	0.0	0.0	0.0	-0.31725199999999826	0.09866241683640051	0.004412317417412225
PRO 529	R PRO 529	0.0	0.0	0.0	-2.2000000000002906e-05	0.0001466833323864906	6.559878047647789e-06	-2.8313659999999983	0.23661030417970397	0.010581534486454413	2.7672959999999986	0.2299217266462866	0.01028241220570443	0.0	0.0	0.0	-0.06409200000000001	0.019786145051525112	0.0008848633069576245
SER 530	R SER 530	0.0	0.0	0.0	-1.6000000000000904e-05	0.00012547509713087206	5.611416933360375e-06	-0.43614600000000037	0.09695553972826704	0.004335983552551732	0.426742	0.09420048532783731	0.004212773774130316	0.0	0.0	0.0	-0.009419999999999967	0.004234099668170283	0.0001893546936307611
LYS 531	R LYS 531	0.0	0.0	0.0	-5.3999999999998494e-05	0.00022601769842204206	1.0107818755794659e-05	-13.673971999999992	1.919431927215976	0.08583960534876701	13.346683999999993	1.8409528185546054	0.08232991291315866	0.0	0.0	0.0	-0.3273419999999996	0.12033964033517848	0.005381752323546693
LYS 532	R LYS 532	0.0	0.0	0.0	-3.2000000000000026e-05	0.00017600000000000016	7.870959280799266e-06	-10.696060000000001	1.0817727138359556	0.04837834648683248	10.458321999999999	1.050252456467556	0.04696871772395187	0.0	0.0	0.0	-0.23777000000000043	0.07816544696987203	0.0034956650583257763
SER 533	R SER 533	0.0	0.0	0.0	-4.000000000000003e-06	6.311893535223806e-05	2.8227646023003787e-06	-0.4286180000000001	0.09927648299572135	0.004439779290910698	0.4186860000000001	0.09597914046291402	0.004292317649941527	0.0	0.0	0.0	-0.009935999999999922	0.004956602061896869	0.00022166598295634036
LYS 534	R LYS 534	0.0	0.0	0.0	-1.6000000000000457e-05	0.00012547509713086856	5.611416933360218e-06	-10.928837999999992	1.5976229304050917	0.07144786949596402	10.684874000000008	1.55326768398876	0.06946424257305057	0.0	0.0	0.0	-0.24398000000000053	0.08573806389229796	0.0038343227824479686
ARG 535	R ARG 535	0.0	0.0	0.0	-1.399999999999757e-05	0.00011749042514177574	5.254331546447218e-06	-10.272879999999999	1.4315898426574436	0.06402264408160543	10.045062000000007	1.3889836795858186	0.062117238543833546	0.0	0.0	0.0	-0.2278319999999996	0.09648595636671684	0.004314983146201149
LYS 536	R LYS 536	0.0	0.0	0.0	-8.000000000000006e-06	8.908422980528043e-05	3.983967871356398e-06	-10.752437999999998	1.5169404082415747	0.06783963741288886	10.512859999999993	1.472700409587821	0.06586116452660301	0.0	0.0	0.0	-0.23958600000000008	0.08727017018431847	0.003902840658802229
ASN 537	R ASN 537	0.0	0.0	0.0	-5.9999999999993395e-06	7.72269383052228e-05	3.4536936748932113e-06	-0.21090199999999984	0.16316482585410377	0.007296952842933824	0.20584800000000003	0.15888066243567833	0.0071053592303274805	0.0	0.0	0.0	-0.005059999999999946	0.005825838995372684	0.0002605394403924481
LEU 538	R LEU 538	0.0	0.0	0.0	-6.000000000001116e-06	7.722693830524564e-05	3.4536936748942332e-06	-0.24627400000000027	0.02225360474170245	0.0009952114589371665	0.24105799999999994	0.021572172723210072	0.0009647368926292895	0.0	0.0	0.0	-0.005222000000000058	0.0019740101316862105	8.828041685447356e-05
ASP 539	R ASP 539	0.0	0.0	0.0	-8.000000000001783e-06	8.908422980530021e-05	3.983967871357282e-06	9.57658000000001	0.8894412221163328	0.03977702069285219	-9.369551999999997	0.8612757719198376	0.03851742346772723	0.0	0.0	0.0	0.20702000000000004	0.07574578272088803	0.003387454383456692
ALA 540	R ALA 540	0.0	0.0	0.0	-3.999999999999559e-06	6.311893535223105e-05	2.8227646023000653e-06	-0.4112520000000001	0.04604237717581458	0.0020590777042161237	0.402268	0.04483008115094186	0.00200486217780676	0.0	0.0	0.0	-0.008987999999999996	0.0036785671123414176	0.0001645105224598103
ARG 541	R ARG 541	0.0	0.0	0.0	-1.1999999999996902e-05	0.00010888526071050149	4.869496893929367e-06	-8.501107999999997	0.7707627704657325	0.034469558985748903	8.322859999999995	0.7538279779897442	0.03371221204252566	0.0	0.0	0.0	-0.17825999999999936	0.06588893989130627	0.0029466429712471684
HIE 542	R HIE 542	0.0	0.0	0.0	-1.3999999999999346e-05	0.00011749042514179064	5.2543315464478845e-06	0.20548999999999998	0.1200919393631396	0.005370674799315259	-0.200978	0.11642709957737506	0.005206778181562953	0.0	0.0	0.0	0.004498000000000001	0.005862251785790286	0.00026216786988493226
GLU 543	R GLU 543	0.0	0.0	0.0	-5.9999999999993395e-06	7.72269383052228e-05	3.4536936748932113e-06	9.276864000000003	0.6634582439791724	0.0296707546754014	-9.080497999999999	0.6462567554741555	0.02890148072317342	0.0	0.0	0.0	0.1963599999999999	0.07074146167559749	0.003163654342686643
THR 544	R THR 544	0.0	0.0	0.0	0.0	0.0	0.0	-0.15258800000000003	0.05312997511763028	0.0023760447201178737	0.14952999999999994	0.05196576854045379	0.002323979819189494	0.0	0.0	0.0	-0.003058000000000007	0.00238718160180565	0.00010675800672548536
VAL 545	R VAL 545	0.0	0.0	0.0	0.0	0.0	0.0	-0.18056600000000012	0.012695733299025099	0.0005677704536165557	0.17677000000000032	0.012364509695089279	0.0005529576837334964	0.0	0.0	0.0	-0.0037960000000000584	0.001345505109614901	6.017281778344449e-05
LYS 546	R LYS 546	0.0	0.0	0.0	-1.9999999999997797e-06	4.467661580737243e-05	1.997998998998528e-06	-8.469314000000002	1.0641651936630756	0.04759091424639731	8.289434000000004	1.037290355514743	0.04638903494671778	0.0	0.0	0.0	-0.1798819999999996	0.06139853480336525	0.0027458259507842273
ARG 547	R ARG 547	0.0	0.0	0.0	-1.5999999999998237e-05	0.00012547509713085116	5.61141693335944e-06	-9.678544000000002	0.8896276389950902	0.03978535750911329	9.46872399999999	0.8625888080795919	0.03857614422992975	0.0	0.0	0.0	-0.20983599999999894	0.07747201497314912	0.0034646538366768596
SER 548	R SER 548	0.0	0.0	0.0	0.0	0.0	0.0	-0.3060540000000004	0.053637739363248525	0.0023987526275127996	0.29963600000000007	0.0525227522508102	0.0023488888879638335	0.0	0.0	0.0	-0.006418000000000031	0.0025193800824805553	0.00011267010251171097
LYS 549	R LYS 549	0.0	0.0	0.0	-1.2000000000001344e-05	0.00010888526071054178	4.869496893931169e-06	-9.890064000000002	1.154108464531816	0.051613299602020914	9.672654000000007	1.1199453943313544	0.05008548065625432	0.0	0.0	0.0	-0.2174220000000001	0.07619527489286901	0.003407556284494762
SER 550	R SER 550	0.0	0.0	0.0	-4.000000000000003e-06	6.311893535223806e-05	2.8227646023003787e-06	-0.36579799999999973	0.07427414890794856	0.003321640918582295	0.35777199999999953	0.07285146543481738	0.0032580165794545584	0.0	0.0	0.0	-0.008030000000000037	0.004512770767499694	0.00020181724406006428
ASP 551	R ASP 551	0.0	0.0	0.0	-7.999999999999119e-06	8.908422980527055e-05	3.983967871355956e-06	9.663746000000002	0.4844774478590478	0.021666490139568815	-9.459278000000005	0.4785513146110142	0.02140146540384232	0.0	0.0	0.0	0.2044600000000002	0.06757730684186827	0.0030221490366955815
ALA 552	R ALA 552	0.0	0.0	0.0	-4.000000000000003e-06	6.311893535223806e-05	2.8227646023003787e-06	-0.40023799999999954	0.020339748179372796	0.0009096211914861031	0.3916480000000002	0.019762593352083208	0.0008838100429388698	0.0	0.0	0.0	-0.00859399999999998	0.003137700431844962	0.0001403222291727156
ALA 553	R ALA 553	0.0	0.0	0.0	-8.000000000000452e-06	8.908422980528536e-05	3.983967871356618e-06	-0.4310019999999997	0.0282358990648429	0.0012627477942962293	0.42170199999999947	0.027486600299058982	0.0012292381347812386	0.0	0.0	0.0	-0.009307999999999995	0.0032749253426605034	0.00014645911374851355
SER 554	R SER 554	0.0	0.0	0.0	-8.000000000001118e-06	8.908422980529279e-05	3.98396787135695e-06	-0.3738699999999994	0.08058814490978458	0.0036040114039776394	0.36602799999999985	0.07855945020174196	0.0035132854185220917	0.0	0.0	0.0	-0.00784999999999997	0.004141919844709715	0.0001852322866025259
GLY 555	R GLY 555	0.0	0.0	0.0	-4.000000000000003e-06	6.311893535223806e-05	2.8227646023003787e-06	0.36602399999999974	0.013138014461870795	0.0005875498685223683	-0.35778600000000005	0.013079763147711181	0.0005849447905575764	0.0	0.0	0.0	0.008233999999999988	0.0027805114637419093	0.000124348252902887
ASP 556	R ASP 556	0.0	0.0	0.0	-1.9999999999999575e-05	0.00013999999999999703	6.260990336999278e-06	12.057145999999994	0.4926163219830694	0.022030471655601343	-11.782402000000005	0.49933461365679327	0.02233092279310369	0.0	0.0	0.0	0.2747240000000002	0.09207210122507245	0.004117589543410073
ASN 557	R ASN 557	0.0	0.0	0.0	-5.0000000000000714e-05	0.0002179449471770368	9.746794344809103e-06	-0.0025519999999999692	0.21972913165076688	0.009826585500162306	0.003373999999999996	0.21318763126410492	0.00953404070937396	0.0	0.0	0.0	0.0007720000000001193	0.00845458550137131	0.00037810055805300775
ILE 558	R ILE 558	0.0	0.0	0.0	-6.399999999999473e-05	0.00024475293665243356	1.0945684080950824e-05	-0.4930179999999996	0.020135979638457244	0.0009005083853028407	0.4817460000000001	0.019871021211807817	0.0008886590842388505	0.0	0.0	0.0	-0.011336000000000035	0.0035742277487591963	0.00015984432426583204
ASN 559	R ASN 559	0.0	0.0	0.0	-4.199999999999182e-05	0.00020058913230777068	8.97061870775749e-06	-0.2424140000000001	0.18576860500095257	0.008307824577348747	0.23515000000000003	0.18067866365456667	0.008080195480308633	0.0	0.0	0.0	-0.007306000000000324	0.006910019102723301	0.00030902544879022806
GLY 560	R GLY 560	0.0	0.0	0.0	-4.000000000000003e-06	6.311893535223806e-05	2.8227646023003787e-06	0.36825800000000014	0.017478771009422543	0.0007816744028044285	-0.36035199999999945	0.017397013996673965	0.0007780181180415657	0.0	0.0	0.0	0.007901999999999992	0.0025076674420664415	0.00011214629730847158
THR 561	R THR 561	0.0	0.0	0.0	-1.2000000000000454e-05	0.00010888526071053373	4.869496893930809e-06	-0.19751599999999994	0.06859149906511784	0.003067505091764335	0.19326400000000002	0.06743867068677943	0.0030159490393572245	0.0	0.0	0.0	-0.00426400000000003	0.002475137167916141	0.00011069149922193606
THR 562	R THR 562	0.0	0.0	0.0	-1.6000000000000904e-05	0.00012547509713087206	5.611416933360375e-06	-0.1975919999999998	0.06617003503097166	0.0029592139280559004	0.19416599999999978	0.06457183940387662	0.0028877404467853524	0.0	0.0	0.0	-0.0034420000000000323	0.002568781033875778	0.00011487938022116859
ALA 563	R ALA 563	0.0	0.0	0.0	-8.000000000000896e-06	8.908422980529032e-05	3.98396787135684e-06	-0.5031319999999998	0.01713203362127093	0.0007661678353994737	0.4921640000000001	0.017366090636637684	0.0007766351833388892	0.0	0.0	0.0	-0.010976000000000022	0.0037012732944218182	0.00016552597379263556
ALA 564	R ALA 564	0.0	0.0	0.0	-9.999999999999565e-06	9.949874371065766e-05	4.449719092257203e-06	-0.4545619999999996	0.016617164499409882	0.0007431421882795351	0.4446900000000004	0.01661282336026645	0.0007429480466350452	0.0	0.0	0.0	-0.009882000000000021	0.003492288075173625	0.00015617987066200243
VAL 565	R VAL 565	0.0	0.0	0.0	-2.5999999999998023e-05	0.00015913516267624875	7.1167408270915905e-06	-0.2912180000000002	0.017233063453714285	0.0007706860268614487	0.28474400000000033	0.01695271258529644	0.0007581483548747809	0.0	0.0	0.0	-0.0065000000000000275	0.0024433583445741714	0.00010927030703718402
ASP 566	R ASP 566	0.0	0.0	0.0	-1.799999999999802e-05	0.00013295111883694738	5.945754788081342e-06	10.959339999999989	0.35637912452923126	0.015937758964184475	-10.721349999999997	0.3600474017404973	0.01610180930827856	0.0	0.0	0.0	0.23797199999999988	0.08033128416750221	0.0035925242423677506
VAL 567	R VAL 567	0.0	0.0	0.0	-1.4000000000000235e-05	0.0001174904251417981	5.254331546448218e-06	-0.2780659999999999	0.016067035943196358	0.0007185396913183901	0.27214000000000027	0.015755011900970912	0.0007045855519377829	0.0	0.0	0.0	-0.005940000000000043	0.0022388389848311914	0.00010012392321518329
ASN 568	R ASN 568	0.0	0.0	0.0	-7.999999999997343e-06	8.908422980525076e-05	3.983967871355071e-06	2.639279999999999	0.14954876662814476	0.006688024162635674	-2.5840179999999995	0.14814605521580582	0.006625293001219582	0.0	0.0	0.0	0.05525400000000022	0.019120812848829757	0.0008551087463006949
AP3 569	L AP3 1	-981.4974439999995	9.36632783305061	0.4188749146849893	-49.949304000000005	25.32734216209003	1.132673175276596	69.89779800000002	27.983916490319785	1.2514787909806475	303.63393199999985	28.064768823553724	1.2550946172456585	0.0	0.0	0.0	-657.9150180000004	32.5110328950161	1.4539375914397556
MG1 570	R MG1 569	-226.4956359999999	3.8181682115287345	0.17075367341014092	-0.02927199999999996	0.005282235890227143	0.00023622877047474014	15.469828	1.876744833592512	0.08393058048668775	226.99578000000005	6.70864846445021	0.300019880073205	0.0	0.0	0.0	15.94069999999999	5.571953837389556	0.2491853509578771
Backbone Energy Decomposition:
Residue	Location	Internal			van der Waals			Electrostatic			Polar Solvation			Non-Polar Solv.			TOTAL
		Avg.	Std. Dev.	Std. Err. of Mean	Avg.	Std. Dev.	Std. Err. of Mean	Avg.	Std. Dev.	Std. Err. of Mean	Avg.	Std. Dev.	Std. Err. of Mean	Avg.	Std. Dev.	Std. Err. of Mean
MET 1	R MET 1	0.0	0.0	0.0	-1.0000000000000453e-05	9.94987437106665e-05	4.449719092257599e-06	-12.805252000000012	2.0362714446987673	0.09106482741976295	12.628642000000001	2.0257138292058574	0.09059267650131392	0.0	0.0	0.0	-0.17661999999999914	0.0773393535013063	0.003458721035296145
SER 2	R SER 2	0.0	0.0	0.0	-8.000000000000006e-06	8.908422980528044e-05	3.983967871356398e-06	0.4441360000000001	0.14563347659106277	0.006512927069144813	-0.4381480000000003	0.1435739046484402	0.006420820211779706	0.0	0.0	0.0	0.005980000000000002	0.004044205731661082	0.00018086237861976903
SER 3	R SER 3	0.0	0.0	0.0	-5.999999999999783e-06	7.72269383052285e-05	3.4536936748934662e-06	0.45347400000000015	0.1535079715324238	0.006865085188692043	-0.44710399999999983	0.15119171003729037	0.00676149882555637	0.0	0.0	0.0	0.006364000000000062	0.004272177898917811	0.00019105760387904902
GLN 4	R GLN 4	0.0	0.0	0.0	-6.000000000000227e-06	7.72269383052342e-05	3.4536936748937216e-06	0.4622760000000007	0.1671394861305948	0.007474705054247865	-0.4555080000000002	0.16535465501763139	0.007394884980309009	0.0	0.0	0.0	0.006762000000000186	0.003967537775497803	0.00017743368338622774
LYS 5	R LYS 5	0.0	0.0	0.0	-6.000000000000227e-06	7.722693830523422e-05	3.453693674893722e-06	-3.361522000000002	0.4056003568982445	0.018138999394453008	3.3158160000000017	0.40634255763332705	0.018172191620384907	0.0	0.0	0.0	-0.04571199999999946	0.019894146274720945	0.0008896932684920048
VAL 6	R VAL 6	0.0	0.0	0.0	-1.4000000000000679e-05	0.00011749042514180182	5.254331546448385e-06	0.28211199999999975	0.16221658193908542	0.007254546085869193	-0.27821600000000024	0.16072905569311313	0.0071880218897830105	0.0	0.0	0.0	0.0038819999999996978	0.003553037573682216	0.00015889667082728706
PHE 7	R PHE 7	0.0	0.0	0.0	-2.39999999999998e-05	0.00015304901175767065	6.844559883586322e-06	0.35817799999999966	0.2435586055059439	0.010892271968326902	-0.35357800000000017	0.2415225619191708	0.010801217331023358	0.0	0.0	0.0	0.004575999999999795	0.00412894950320271	0.0001846522352965049
GLY 8	R GLY 8	0.0	0.0	0.0	-2.4000000000000465e-05	0.00015304901175767493	6.844559883586514e-06	-0.5491900000000001	0.32244619070474384	0.014420232030033361	0.5424840000000002	0.31938869382619095	0.014283496612804607	0.0	0.0	0.0	-0.006729999999999889	0.006245406311842338	0.0002793030612077143
ILE 9	R ILE 9	0.0	0.0	0.0	-4.400000000000048e-05	0.00020509509989271056	9.172131704244212e-06	0.4030260000000003	0.23604664226376987	0.010556326759247284	-0.39660600000000035	0.23357226454354518	0.010445669223558617	0.0	0.0	0.0	0.006376000000000188	0.005234369494027048	0.00023408812015991313
THR 10	R THR 10	0.0	0.0	0.0	-2.600000000000069e-05	0.00015913516267626506	7.116740827092321e-06	0.41613399999999956	0.23535981824432153	0.010525611055325963	-0.41222200000000014	0.23367826753037924	0.010450409821246197	0.0	0.0	0.0	0.003886000000000011	0.004851495027308398	0.0002169654534712755
GLY 11	R GLY 11	0.0	0.0	0.0	-2.4000000000000245e-05	0.0001530490117576735	6.84455988358645e-06	-0.24861200000000036	0.14181526524320318	0.006342171466619311	0.24548599999999998	0.1409704288281766	0.006304389233541977	0.0	0.0	0.0	-0.003150000000000396	0.0031201762770717	0.00013953852514629077
PRO 12	R PRO 12	0.0	0.0	0.0	-2.1999999999999796e-05	0.0001466833323864699	6.559878047646863e-06	2.899880000000001	0.07786877166112505	0.0034823973351736964	-2.8623379999999994	0.08150118867849297	0.0036448439626429307	0.0	0.0	0.0	0.03751999999999997	0.01778588204166455	0.0007954088256990936
VAL 13	R VAL 13	0.0	0.0	0.0	-1.3999999999999568e-05	0.00011749042514179251	5.254331546447968e-06	-0.0482619999999997	0.025049418276678972	0.0011202440412695963	0.046654000000000063	0.02457238865067851	0.0010989106278492297	0.0	0.0	0.0	-0.0016219999999996055	0.0024023147171011758	0.0001074347802157281
SER 14	R SER 14	0.0	0.0	0.0	-1.7999999999999794e-05	0.0001329511188369605	5.945754788081929e-06	0.8566260000000002	0.03531019858339433	0.0015791200866297297	-0.8434940000000002	0.035914258505491764	0.0016061344675955918	0.0	0.0	0.0	0.013113999999999753	0.006515903928082817	0.0002914000823610216
THR 15	R THR 15	0.0	0.0	0.0	-1.1999999999999123e-05	0.00010888526071052162	4.869496893930268e-06	0.27447800000000006	0.07212784147608937	0.0032256551322172923	-0.2720239999999999	0.07117968406785818	0.0031832522438537928	0.0	0.0	0.0	0.0024420000000000383	0.002120998821310465	9.485395089294259e-05
VAL 16	R VAL 16	0.0	0.0	0.0	-2.3999999999999133e-05	0.00015304901175766642	6.844559883586133e-06	0.6402479999999999	0.05641292844729916	0.0025228628563598514	-0.6305680000000004	0.05636315619267079	0.0025206369734650023	0.0	0.0	0.0	0.009655999999999956	0.005833495007283335	0.0002608818276538233
GLY 17	R GLY 17	0.0	0.0	0.0	-1.4000000000000235e-05	0.0001174904251417981	5.254331546448218e-06	-0.6355219999999999	0.07384631010415935	0.0033025073856085972	0.6293759999999995	0.07297206742309291	0.003263410064334673	0.0	0.0	0.0	-0.0061600000000000535	0.004056402346907765	0.00018140782783550893
ALA 18	R ALA 18	0.0	0.0	0.0	-1.399999999999979e-05	0.00011749042514179436	5.2543315464480505e-06	0.3622760000000003	0.05577920601801264	0.0024945219277448323	-0.35875199999999946	0.055146482172486584	0.0024662256571532054	0.0	0.0	0.0	0.0035100000000000734	0.002140537315722424	9.572773892660538e-05
THR 19	R THR 19	0.0	0.0	0.0	-2.2000000000000907e-05	0.0001466833323864773	6.5598780476471935e-06	0.5767319999999997	0.031781506823940736	0.0014213121937140985	-0.5701359999999994	0.03235431198465575	0.0014469288192585277	0.0	0.0	0.0	0.0065740000000000815	0.00467081620276343	0.0002088852507957294
ALA 20	R ALA 20	0.0	0.0	0.0	-9.999999999999787e-06	9.949874371065987e-05	4.4497190922573025e-06	0.7820659999999997	0.042809971315114895	0.0019145201195082595	-0.7720020000000001	0.043802260169988255	0.0019588966261645047	0.0	0.0	0.0	0.010054000000000052	0.006564379940253402	0.00029356799553085226
ALA 21	R ALA 21	0.0	0.0	0.0	-1.5999999999998237e-05	0.00012547509713085116	5.61141693335944e-06	0.746604	0.03785735310345183	0.0016930322997506181	-0.7351640000000003	0.0390802904799796	0.0017477237218734454	0.0	0.0	0.0	0.011423999999999821	0.006504784700510862	0.00029090281538685797
GLU 22	R GLU 22	0.0	0.0	0.0	-3.800000000000115e-05	0.00019119623427254576	8.550555537507746e-06	3.129362	0.10369300340905029	0.004637292088275077	-3.082417999999994	0.10743926319565905	0.004804829919159698	0.0	0.0	0.0	0.04690600000000021	0.020606046782437486	0.0009215304270614207
ASN 23	R ASN 23	0.0	0.0	0.0	-2.200000000000113e-05	0.00014668333238647877	6.5598780476472595e-06	0.5076400000000005	0.04002612147084882	0.0017900225696896367	-0.5003400000000002	0.03996448923731636	0.001787266292413962	0.0	0.0	0.0	0.007277999999999967	0.003664521251132947	0.00016388237245051695
LYS 24	R LYS 24	0.0	0.0	0.0	-9.999999999998898e-06	9.949874371065103e-05	4.449719092256908e-06	-3.6415619999999995	0.10727067705580162	0.0047972905177839885	3.5888459999999993	0.11327452619197975	0.005065790813686942	0.0	0.0	0.0	-0.052725999999999724	0.024928195361878652	0.0011148227877111126
LEU 25	R LEU 25	0.0	0.0	0.0	-4.7999999999995603e-05	0.00021376622745417865	9.559916317624504e-06	0.7281040000000003	0.051867226492257064	0.002319572884821295	-0.7130099999999998	0.05042421937918872	0.0022550396448845645	0.0	0.0	0.0	0.015046000000000073	0.00454883325700108	0.0002034300076193237
ASN 26	R ASN 26	0.0	0.0	0.0	-3.7999999999999365e-05	0.00019119623427253684	8.550555537507348e-06	0.6281779999999992	0.04719481238442206	0.002110616173538333	-0.6134179999999997	0.045727882916230846	0.0020450130933568696	0.0	0.0	0.0	0.01472199999999973	0.004241782172625489	0.0001896982656747468
ASP 27	R ASP 27	0.0	0.0	0.0	-4.599999999999849e-05	0.00020948508300114624	9.368457717254973e-06	4.139730000000002	0.15266587405176713	0.006827425444483451	-4.080432000000001	0.15653860027481187	0.007000619026342932	0.0	0.0	0.0	0.05925199999999999	0.024625200425580186	0.0011012724422230808
SER 28	R SER 28	0.0	0.0	0.0	-2.6000000000002465e-05	0.00015913516267627593	7.116740827092807e-06	0.8775540000000002	0.058624116914453614	0.00262175021083227	-0.8650960000000005	0.057961390459498344	0.0025921121827569213	0.0	0.0	0.0	0.01243199999999996	0.005945534122347597	0.00026589236920227557
LEU 29	R LEU 29	0.0	0.0	0.0	-0.00011400000000000344	0.0003178112647468716	1.4212951839783746e-05	0.8572819999999994	0.09035710528785786	0.004040892593475117	-0.8347279999999992	0.08671644605264094	0.0038780773628179686	0.0	0.0	0.0	0.022440000000000168	0.006127838117966418	0.0002740452517377457
ILE 30	R ILE 30	0.0	0.0	0.0	-0.00011199999999999744	0.0003153664535108252	1.4103616557464648e-05	1.1465619999999999	0.09078150778655711	0.004059872450213363	-1.1184659999999993	0.08671007348631096	0.0038777923729878695	0.0	0.0	0.0	0.02798399999999975	0.007186079877095588	0.0003213712619385813
GLN 31	R GLN 31	0.0	0.0	0.0	-0.00010799999999999699	0.00031038041175305295	1.3880633991284021e-05	0.978246	0.08497732335158593	0.003800301431202528	-0.9594359999999998	0.08308847034336504	0.0037158293566847906	0.0	0.0	0.0	0.018701999999999983	0.005519166241381029	0.0002468246178969998
GLU 32	R GLU 32	0.0	0.0	0.0	-0.0001240000000000059	0.00032958155288184796	1.4739335127475074e-05	4.0663139999999975	0.20023880593933358	0.00895495163627477	-3.9912340000000035	0.1963585680431892	0.008781422122181779	0.0	0.0	0.0	0.07495599999999954	0.022866264758372723	0.0010226104478245842
LEU 33	R LEU 33	0.0	0.0	0.0	-0.00025800000000001153	0.0004375339986789789	1.956711527027e-05	1.0937899999999983	0.11135332011217026	0.004979871865822144	-1.064999999999999	0.10711401402245471	0.004790284333941488	0.0	0.0	0.0	0.02853199999999947	0.007631577556442952	0.00034129452383536356
LYS 34	R LYS 34	0.0	0.0	0.0	-0.0002199999999999973	0.0004142463035441545	1.852565788305483e-05	-5.2665200000000025	0.23784372516415064	0.010636694749776363	5.181713999999999	0.2375342505913515	0.010622854626134631	0.0	0.0	0.0	-0.08502599999999998	0.030095536612594325	0.0013459133137018933
LYS 35	R LYS 35	0.0	0.0	0.0	-0.00015599999999999748	0.0003628553430776454	1.6227384262412456e-05	-5.2882019999999965	0.25051764248460806	0.011203489563171458	5.194499999999997	0.24869398464782538	0.011121933105356533	0.0	0.0	0.0	-0.09385800000000014	0.029982025215117964	0.0013408369296823304
GLU 36	R GLU 36	0.0	0.0	0.0	-0.0003759999999999972	0.0004843800161030555	2.1662132858977496e-05	5.054840000000003	0.3962785161978786	0.017722114004824163	-4.933962	0.3787625860034259	0.016938777792745413	0.0	0.0	0.0	0.12050200000000039	0.03077905125243469	0.00137648101766788
GLY 37	R GLY 37	0.0	0.0	0.0	-0.0007280000000000071	0.0005196306380497596	2.3238588597417022e-05	0.31878800000000024	0.21377860289561285	0.009560469764190473	-0.29525799999999985	0.19444712246778093	0.008695939677343697	0.0	0.0	0.0	0.022801999999999684	0.023522984419499487	0.0010519798439133855
SER 38	R SER 38	0.0	0.0	0.0	-0.0009899999999999937	0.0005530822723609917	2.473459116298461e-05	1.3786960000000001	0.6187010001478909	0.027669149881555825	-1.3396400000000006	0.5918814023096193	0.026469741003644194	0.0	0.0	0.0	0.038066000000000245	0.031198808374680195	0.0013952531268554929
PHE 39	R PHE 39	0.0	0.0	0.0	-0.0007499999999999977	0.0004893873721296824	2.1886068628239115e-05	0.49447800000000053	0.38114865015634014	0.01704548582563725	-0.47807200000000005	0.3706296086607222	0.016575059988790393	0.0	0.0	0.0	0.015656000000000055	0.014275211522076328	0.0006384068671310181
GLU 40	R GLU 40	0.0	0.0	0.0	-0.0006859999999999973	0.00048518450098905276	2.1698110516816718e-05	5.400062	0.4857151780169265	0.021721843114985182	-5.316939999999996	0.47498226114249975	0.021241852480423727	0.0	0.0	0.0	0.08243599999999981	0.03075155124542514	0.0013752511799667785
THR 41	R THR 41	0.0	0.0	0.0	-0.00041200000000000524	0.0004921950832749208	2.2011633287877854e-05	1.5559720000000004	0.16604320888250024	0.007425678045269348	-1.5239740000000006	0.16080587465636983	0.007191457338259071	0.0	0.0	0.0	0.03158599999999993	0.011575949377912615	0.0005176921942621802
GLU 42	R GLU 42	0.0	0.0	0.0	-0.00032200000000000826	0.0004672429774753295	2.0895741192884797e-05	5.212478	0.21628317899460492	0.009672477812433824	-5.141549999999996	0.21178939421050763	0.009471509647363908	0.0	0.0	0.0	0.07060600000000003	0.024063806099617256	0.0010761661247223652
GLN 43	R GLN 43	0.0	0.0	0.0	-0.0002740000000000038	0.00044600896851969854	1.994612744369219e-05	1.1321739999999998	0.17847908483629538	0.007981827325118167	-1.115848000000001	0.1726544551872267	0.007721341968336601	0.0	0.0	0.0	0.016051999999999997	0.008383155491818173	0.0003749061109131223
GLU 44	R GLU 44	0.0	0.0	0.0	-0.0007339999999999967	0.0005284354265186956	2.3632350708297967e-05	5.763384	0.5852989975593509	0.02617536691410384	-5.653893999999993	0.5536068160383032	0.024758049469377333	0.0	0.0	0.0	0.10875600000000023	0.04115935451388916	0.0018407022920613795
THR 45	R THR 45	0.0	0.0	0.0	-0.0009019999999999955	0.0004386296843579961	1.961611582347511e-05	1.1684900000000003	0.18534494840701526	0.00828887807848555	-1.1303599999999996	0.1768131397832229	0.007907323997409177	0.0	0.0	0.0	0.03722799999999985	0.013339565810025279	0.0005965635188309714
ALA 46	R ALA 46	0.0	0.0	0.0	-0.0004479999999999973	0.0004972886485734389	2.2239424452984264e-05	1.2547999999999995	0.14587549485777715	0.006523750455068214	-1.235538	0.14149042566901665	0.0063276441992260474	0.0	0.0	0.0	0.01881400000000006	0.007694894671143964	0.00034412615128757583
ASN 47	R ASN 47	0.0	0.0	0.0	-0.0006700000000000048	0.0004702127178203508	2.102855201862462e-05	0.1730980000000004	0.13498542290188242	0.00603673163160332	-0.16895000000000013	0.12849536762078204	0.005746487535877881	0.0	0.0	0.0	0.0034780000000003896	0.010009471314709487	0.000447637165570492
ARG 48	R ARG 48	0.0	0.0	0.0	-0.0014679999999999919	0.0005449550440173845	2.4371130462085238e-05	-8.750037999999998	0.46710176680891774	0.0208894260598999	8.581885999999997	0.4383804797251131	0.019604971053486426	0.0	0.0	0.0	-0.16962000000000005	0.05022305844928288	0.002246043454610834
VAL 49	R VAL 49	0.0	0.0	0.0	-0.0008579999999999905	0.00041693644599626127	1.8645964710896205e-05	0.8067320000000002	0.1722097098772286	0.007701452353420003	-0.7810699999999998	0.16717271637441375	0.007476191155929626	0.0	0.0	0.0	0.02480399999999991	0.008806224162488246	0.00039382631704849743
GLN 50	R GLN 50	0.0	0.0	0.0	-0.0004519999999999993	0.0004976906669810068	2.2257403262734827e-05	0.6782500000000008	0.1116304058041518	0.00499226351467941	-0.6703040000000006	0.10753001248023539	0.004808888350544141	0.0	0.0	0.0	0.007494000000000368	0.0067989678628451195	0.00030405908636316306
VAL 51	R VAL 51	0.0	0.0	0.0	-0.0007779999999999973	0.0004344145485593196	1.942760921987044e-05	-0.054852000000000345	0.14592374068670277	0.0065259080741303845	0.04612600000000001	0.13620175521629668	0.0060911276663685185	0.0	0.0	0.0	-0.009504000000000335	0.012650137706760815	0.0005657313567410097
LEU 52	R LEU 52	0.0	0.0	0.0	-0.0009819999999999838	0.00038167525463408795	1.7069036293827246e-05	0.43088399999999966	0.13384103460449004	0.005985553031090828	-0.4256400000000001	0.12952245519599964	0.005792420288618521	0.0	0.0	0.0	0.0042619999999997825	0.011491795160026111	0.0005139287032264291
LYS 53	R LYS 53	0.0	0.0	0.0	-0.0004140000000000064	0.0004925484747717809	2.2027437436070847e-05	-6.739073999999995	0.2776851823991416	0.012418458883778174	6.631266000000003	0.2700983214385296	0.012079164146902818	0.0	0.0	0.0	-0.10822200000000019	0.028819519704533763	0.001288848102764643
ILE 54	R ILE 54	0.0	0.0	0.0	-0.0003159999999999976	0.00046491289506744887	2.0791536739740847e-05	0.23285199999999978	0.08868813954526264	0.003966254176423891	-0.24437	0.08309539758614777	0.003716139152399967	0.0	0.0	0.0	-0.011834000000000431	0.009249780754158573	0.00041366277086535676
LEU 55	R LEU 55	0.0	0.0	0.0	-0.0005080000000000067	0.0004999359959034823	2.2357817424784852e-05	0.16181800000000024	0.13360602110683473	0.005975042907963082	-0.16125000000000006	0.12539738234907438	0.0056079414226612515	0.0	0.0	0.0	6.0000000000084874e-05	0.01048314838204647	0.00046882064800945686
GLN 56	R GLN 56	0.0	0.0	0.0	-0.00040400000000002055	0.0004906974628016988	2.1944657664225455e-05	0.6352680000000006	0.10164188199753033	0.004545563150149798	-0.6125820000000002	0.09688159410331602	0.004332676603671148	0.0	0.0	0.0	0.022282000000000145	0.008714498034884005	0.00038972419991577934
GLU 57	R GLU 57	0.0	0.0	0.0	-0.0002099999999999964	0.00040730823708831876	1.8215378118501636e-05	3.908516000000001	0.10676106848472955	0.004774500129647315	-3.8512519999999997	0.1048541105345205	0.004689218377509292	0.0	0.0	0.0	0.05705399999999989	0.016373242928631637	0.0007322336840107615
LEU 58	R LEU 58	0.0	0.0	0.0	-0.00023799999999999866	0.0004258591316386177	1.9044999343659612e-05	0.024866000000000298	0.08140425077353144	0.0036405087677411226	-0.037616	0.07737105753445538	0.0034601388827617896	0.0	0.0	0.0	-0.01298799999999965	0.007243193770706315	0.00032392547291004687
ALA 59	R ALA 59	0.0	0.0	0.0	-0.000292000000000006	0.0004546823066713817	2.033401091767231e-05	0.42089800000000016	0.0772555473477459	0.003454973110170268	-0.42032800000000015	0.07365221256690019	0.003293827079857062	0.0	0.0	0.0	0.0002779999999998957	0.006718684097350255	0.0003004686872204397
GLN 60	R GLN 60	0.0	0.0	0.0	-0.00013599999999999924	0.0003427885645700549	1.5329970645764372e-05	0.4630859999999991	0.06457589801156981	0.0028879219532392717	-0.4562079999999999	0.06195889553566957	0.002770886044571308	0.0	0.0	0.0	0.006741999999999892	0.007654243006333501	0.00034230815356928125
ARG 61	R ARG 61	0.0	0.0	0.0	-9.200000000000985e-05	0.00028902595039203297	1.2925633446761354e-05	-5.771715999999999	0.13165752292976138	0.0058879034204036736	5.679798000000011	0.12964711024885514	0.005797995032056995	0.0	0.0	0.0	-0.09201000000000016	0.023443077869596998	0.0010484063143647968
PHE 62	R PHE 62	0.0	0.0	0.0	-0.00014600000000000168	0.00035310621631458544	1.5791390059143166e-05	-0.19950799999999963	0.051800134517200024	0.00231657244048185	0.18275799999999992	0.049805295260644825	0.0022273605168449985	0.0	0.0	0.0	-0.01689599999999954	0.005484996262532928	0.0002452964899871182
VAL 63	R VAL 63	0.0	0.0	0.0	-0.00012000000000000632	0.0003249615361854556	1.4532721699668728e-05	0.00647999999999999	0.043540803851100734	0.0019472039441209173	-0.011053999999999996	0.042065652069116936	0.001881233150888003	0.0	0.0	0.0	-0.004693999999999949	0.0044385092091829195	0.00019849616620983682
TYR 64	R TYR 64	0.0	0.0	0.0	-6.000000000000405e-05	0.0002374868417407744	1.0620734437882121e-05	0.25908000000000014	0.035650155679884624	0.001594323430173445	-0.2560140000000002	0.03500105432697487	0.001565294735185579	0.0	0.0	0.0	0.0030060000000000963	0.0031218526550750333	0.00013961349504971955
GLU 65	R GLU 65	0.0	0.0	0.0	-5.3999999999996054e-05	0.00022601769842203187	1.0107818755794203e-05	2.8190000000000013	0.055786772625696375	0.0024948603167276305	-2.7843140000000006	0.0562698089919299	0.0025164623597376833	0.0	0.0	0.0	0.03463200000000018	0.013457212787200782	0.0006018248515972072
VAL 66	R VAL 66	0.0	0.0	0.0	-5.999999999999961e-05	0.00023748684174075684	1.0620734437881335e-05	-0.0696800000000002	0.032828243937195	0.0014681237005102672	0.06445400000000004	0.032230790930413075	0.0014414047897797465	0.0	0.0	0.0	-0.0052860000000002055	0.002973920644536703	0.00013299777441748114
SER 67	R SER 67	0.0	0.0	0.0	-5.999999999999872e-05	0.00023748684174075332	1.0620734437881178e-05	0.3033100000000004	0.032208537688010686	0.0014404095945251161	-0.3003380000000004	0.03203990880136547	0.00143286828145494	0.0	0.0	0.0	0.0029120000000003895	0.0028705846094481432	0.00012837644643781467
LYS 68	R LYS 68	0.0	0.0	0.0	-2.0000000000002238e-05	0.00014000000000001568	6.2609903370001125e-06	-4.193630000000001	0.07977298477545067	0.0035675563345192694	4.139245999999999	0.08165148794725821	0.003651565550281482	0.0	0.0	0.0	-0.05440400000000014	0.01906821396985072	0.0008527564529219467
LYS 69	R LYS 69	0.0	0.0	0.0	-2.999999999999803e-05	0.00017058722109230862	7.62889244910376e-06	-4.209651999999999	0.09152990164966145	0.004093341641250262	4.155426000000005	0.09383227868889486	0.004196307072641475	0.0	0.0	0.0	-0.05425600000000005	0.019070670255657236	0.0008528663013626575
LYS 70	R LYS 70	0.0	0.0	0.0	-2.199999999999891e-05	0.00014668333238646397	6.559878047646597e-06	-3.935788000000001	0.10294739946204258	0.004603947666079049	3.8838299999999966	0.10407703445055766	0.004654466478560688	0.0	0.0	0.0	-0.051980000000000304	0.017429044724252656	0.0007794505757262603
ASN 71	R ASN 71	0.0	0.0	0.0	-8.000000000000228e-06	8.90842298052829e-05	3.983967871356508e-06	-0.027787999999999556	0.0726521786046362	0.003249104201468447	0.028110000000000013	0.07187482104325553	0.0032143397144670342	0.0	0.0	0.0	0.0003140000000005365	0.0020821632981108335	9.311717349661966e-05
MET 72	R MET 72	0.0	0.0	0.0	-1.0000000000000675e-05	9.949874371066871e-05	4.449719092257698e-06	0.42458400000000024	0.06066698396986505	0.002713110002930166	-0.4194039999999999	0.05981645913960492	0.0026750733761899035	0.0	0.0	0.0	0.00517000000000012	0.0034538529210141923	0.0001544609983134789
SER 73	R SER 73	0.0	0.0	0.0	-1.5999999999999125e-05	0.00012547509713085813	5.6114169333597515e-06	0.8388519999999993	0.03472057165429134	0.0015527511687329553	-0.8285279999999996	0.034731041101573865	0.0015532193766491667	0.0	0.0	0.0	0.010308000000000072	0.004142117332959086	0.00018524111854553293
ASP 74	R ASP 74	0.0	0.0	0.0	-2.1999999999999796e-05	0.00014668333238646987	6.5598780476468614e-06	3.333115999999998	0.06654395948547054	0.002975936338030081	-3.289642	0.06835710523421343	0.003057022680976158	0.0	0.0	0.0	0.04345199999999978	0.01507898192849927	0.0006743525724723048
GLY 75	R GLY 75	0.0	0.0	0.0	-1.3999999999999346e-05	0.00011749042514179064	5.2543315464478845e-06	-0.05740600000000015	0.035483420973745045	0.001586866827430714	0.05544399999999997	0.03510855827287693	0.0015701024578033084	0.0	0.0	0.0	-0.0019760000000001395	0.0024239273916525036	0.00010840132840517508
MET 76	R MET 76	0.0	0.0	0.0	-3.800000000000292e-05	0.0001911962342725547	8.550555537508148e-06	0.8128699999999999	0.03333144311306877	0.0014906274517797796	-0.8037159999999999	0.03358194967537054	0.0015018304458221104	0.0	0.0	0.0	0.009115999999999751	0.00469665242486618	0.00021004068177380006
ALA 77	R ALA 77	0.0	0.0	0.0	-2.1999999999997577e-05	0.00014668333238645508	6.5598780476462e-06	1.0478340000000002	0.03219190028563233	0.0014396655472713757	-1.03418	0.03266048989222545	0.0014606215115492175	0.0	0.0	0.0	0.01363199999999994	0.007946356146058455	0.00035537185032019907
ARG 78	R ARG 78	0.0	0.0	0.0	-2.400000000000091e-05	0.00015304901175767772	6.844559883586639e-06	-4.015427999999998	0.08373040556460841	0.0037445375725218212	3.962306000000004	0.08524632756885266	0.003812331665523378	0.0	0.0	0.0	-0.05314599999999966	0.018165370461402926	0.0008123800637632732
ASP 79	R ASP 79	0.0	0.0	0.0	-3.0000000000000248e-05	0.00017058722109232125	7.628892449104325e-06	3.9016259999999967	0.1159972332602319	0.0051875539754355614	-3.855573999999998	0.11697921406817402	0.005231469492218736	0.0	0.0	0.0	0.04602200000000025	0.017295708022512114	0.0007734875771465109
ALA 80	R ALA 80	0.0	0.0	0.0	-7.400000000000162e-05	0.0002617708921939241	1.1706750189527665e-05	1.0730700000000002	0.07762685810979625	0.003471578632264705	-1.0556480000000006	0.07548695315084249	0.0033758791731925146	0.0	0.0	0.0	0.017347999999999995	0.006721227268884542	0.0003005824213090218
GLY 81	R GLY 81	0.0	0.0	0.0	-9.000000000000341e-05	0.0002861817604250946	1.2798437404621414e-05	-0.5731399999999995	0.0936202777180253	0.004186826100998269	0.5713940000000005	0.09021564589359948	0.004034566337042764	0.0	0.0	0.0	-0.001835999999999736	0.008552023386310458	0.0003824581127391626
GLY 82	R GLY 82	0.0	0.0	0.0	-0.00028600000000000137	0.0004518893669915256	2.0209106858048017e-05	-1.309832	0.1110233118583522	0.00496511344804868	1.2596420000000006	0.10473510316985214	0.004683896206364862	0.0	0.0	0.0	-0.05047599999999984	0.014928811875028687	0.0006676367635174048
LYS 83	R LYS 83	0.0	0.0	0.0	-0.0007980000000000012	0.0004064431079499258	1.8176688367246383e-05	-6.620121999999999	0.1926841018765948	0.008617094999591214	6.528078000000007	0.18964368672836107	0.0084811235005658	0.0	0.0	0.0	-0.09284199999999958	0.02771268727496471	0.00123934905172029
ILE 84	R ILE 84	0.0	0.0	0.0	-0.0016199999999999986	0.0004975942121849797	2.2253089673121374e-05	-0.1869219999999998	0.1586101381249006	0.007093261015358175	0.06557400000000001	0.15656325406684674	0.007001721577440794	0.0	0.0	0.0	-0.12296799999999958	0.029538906140885147	0.0013210200422401033
PHE 85	R PHE 85	0.0	0.0	0.0	-0.008759999999999983	0.0020780760332576886	9.29343854555461e-05	1.7883320000000005	0.3679828661446108	0.016456694065091114	-1.4960920000000006	0.3379861114542999	0.015115198413252698	0.0	0.0	0.0	0.28348000000000023	0.07347114807868481	0.003285729629777846
THR 86	R THR 86	0.0	0.0	0.0	-0.02460000000000003	0.007938513714795675	0.0003550211261319501	-3.4207720000000017	0.7487526828105415	0.03348523794199418	3.053247999999998	0.8914839575090554	0.03986837459681564	0.0	0.0	0.0	-0.392124	0.25431440506585473	0.01137328594769336
TYR 87	R TYR 87	0.0	0.0	0.0	-0.1850759999999999	0.06325562602646491	0.0028288775950896087	-0.16006199999999915	2.9921772878885373	0.13381423632899456	0.47362999999999966	2.4908844744588228	0.11139574017977533	0.0	0.0	0.0	0.12849200000000008	0.6730640221672828	0.030100338135509393
GLY 88	R GLY 88	0.0	0.0	0.0	-0.31505400000000033	0.27732062145466185	0.012402155222702209	-14.057383999999992	1.667775706905501	0.0745851970372693	12.627223999999993	1.4414253618637949	0.06446250187239357	0.0	0.0	0.0	-1.7452139999999998	0.6418113680856694	0.028702676955433916
SER 89	R SER 89	0.0	0.0	0.0	0.16074799999999992	0.5411160730342425	0.02419944646044614	-7.7289699999999915	0.9585308639267286	0.04286680340543532	5.470604000000005	0.5105415626410378	0.02283211278808655	0.0	0.0	0.0	-2.0976180000000006	0.47539047958072905	0.021260108563974717
TYR 90	R TYR 90	0.0	0.0	0.0	-0.09543999999999998	0.02527525271881609	0.001130343664555183	-2.925890000000002	0.5788918602813339	0.02588883102420746	2.5772499999999985	0.7433952054593864	0.033245644271092216	0.0	0.0	0.0	-0.4440800000000001	0.33167240705250095	0.014832840968607455
ARG 91	R ARG 91	0.0	0.0	0.0	-0.024556000000000026	0.005985888739360114	0.0002676970825391947	-16.713846000000004	0.6821907110799302	0.030508496071872858	16.081823999999994	0.8917476083647151	0.03988016542152726	0.0	0.0	0.0	-0.6565779999999999	0.41059483181842477	0.018362359103121825
LEU 92	R LEU 92	0.0	0.0	0.0	-0.012180000000000007	0.0019828262657125752	8.867468635410757e-05	-1.6915740000000021	0.2642632333942705	0.011818211076469626	1.5200399999999994	0.23669027525438893	0.010585110901639	0.0	0.0	0.0	-0.18371400000000007	0.07995974114515303	0.0035759083332769807
GLY 93	R GLY 93	0.0	0.0	0.0	-0.006874000000000005	0.001018883702882718	4.556586441624911e-05	-3.5519560000000014	0.2990013278632766	0.013371745889299768	3.374208000000001	0.2800204434251033	0.0125228949317633	0.0	0.0	0.0	-0.18462200000000015	0.061998799310954936	0.002772670595653247
VAL 94	R VAL 94	0.0	0.0	0.0	-0.016331999999999985	0.004656369401153731	0.00020823917018659462	0.43970599999999976	0.6796661000550196	0.030395592034503947	-0.49725199999999986	0.6405096786903383	0.028644463635962895	0.0	0.0	0.0	-0.0738780000000005	0.0808273908771031	0.0036147108089029773
HIE 95	R HIE 95	0.0	0.0	0.0	-0.01730399999999998	0.005469879706172793	0.00024462045703497884	-4.726042	0.5827823746785611	0.026062820117400295	4.480483999999998	0.5314963760403466	0.02376924053242011	0.0	0.0	0.0	-0.2628620000000003	0.08556867976076235	0.003826747693799501
GLY 96	R GLY 96	0.0	0.0	0.0	-0.011270000000000007	0.0036634819502761908	0.00016383589350322134	-0.022728000000000238	0.7735776767823639	0.034595445423234526	0.02737000000000027	0.7468657851983846	0.033400853315446885	0.0	0.0	0.0	-0.006628000000000154	0.0677770876919335	0.0030310835079225525
PRO 97	R PRO 97	0.0	0.0	0.0	-0.005575999999999997	0.002707069263982728	0.00012106381788131404	8.588782000000002	0.989144532652337	0.04423588829165772	-8.346160000000003	0.9126399390778267	0.04081449885518574	0.0	0.0	0.0	0.23704600000000023	0.09238467342584465	0.00413156819718614
GLY 98	R GLY 98	0.0	0.0	0.0	-0.022291999999999996	0.01985232318898723	0.0008878228832374169	0.16115800000000002	1.1366234068661445	0.050831344051402	-0.1339959999999999	1.0638991775464441	0.04757901764399934	0.0	0.0	0.0	0.00487000000000014	0.06788435092125403	0.0030358804653674893
SER 99	R SER 99	0.0	0.0	0.0	-0.06350399999999999	0.033715545138704235	0.0015078050165721049	-2.7948919999999986	1.2360097460521955	0.05527603626049923	2.3792699999999987	1.0088378745368372	0.04511660131481544	0.0	0.0	0.0	-0.4791259999999997	0.2981644749530032	0.013334320689408971
AP1 100	R AP1 100	0.0	0.0	0.0	0.0	0.0	0.0	0.0	0.0	0.0	0.0	0.0	0.0	0.0	0.0	0.0	0.0	0.0	0.0
ILE 101	R ILE 101	0.0	0.0	0.0	-0.2688999999999999	0.17150798815215595	0.007670070403848985	-3.3662660000000013	2.0284720050432017	0.0907160258746379	2.278498000000001	1.3301056371566873	0.059484132438760454	0.0	0.0	0.0	-1.3566679999999993	0.993002252654042	0.04440841077489718
AP2 102	R AP2 102	0.0	0.0	0.0	0.0	0.0	0.0	0.0	0.0	0.0	0.0	0.0	0.0	0.0	0.0	0.0	0.0	0.0	0.0
THR 103	R THR 103	0.0	0.0	0.0	-0.0655139999999999	0.011603870216441317	0.0005189408521209596	2.1037580000000005	1.0226375699317882	0.04573374245425347	-1.833232000000001	0.9514853052864196	0.042551716444251486	0.0	0.0	0.0	0.20501200000000006	0.12527452995721036	0.0056024472966731236
LEU 104	R LEU 104	0.0	0.0	0.0	-0.012020000000000015	0.0023493828976988225	0.00010506759728860002	1.0209580000000007	0.3655378232631995	0.01634734842327636	-0.9786739999999998	0.33267588990487573	0.014877718086050764	0.0	0.0	0.0	0.03026399999999979	0.04197749759097133	0.001877290762774911
VAL 105	R VAL 105	0.0	0.0	0.0	-0.0030419999999999857	0.0007322813666890214	3.2748618291462034e-05	0.8858820000000001	0.27226510624022343	0.012176065709086834	-0.8486119999999993	0.25459412690790906	0.01138579548876586	0.0	0.0	0.0	0.03422799999999968	0.020724285657170067	0.0009268182302911233
VAL 106	R VAL 106	0.0	0.0	0.0	-0.0010200000000000057	0.0003399999999999844	1.5205262246997871e-05	0.41817400000000005	0.125084690206276	0.005593957404914706	-0.4051919999999998	0.11847019513784947	0.005298148192717929	0.0	0.0	0.0	0.011962000000000162	0.011582942458633094	0.0005180049343394428
VAL 107	R VAL 107	0.0	0.0	0.0	-0.0004160000000000086	0.00049289349762399	2.204286732709745e-05	0.910358	0.08086172046153624	0.0036162460745916137	-0.8885980000000007	0.07785676846619106	0.003481860535977305	0.0	0.0	0.0	0.02134400000000007	0.006349619201180566	0.00028396360330155317
PRO 108	R PRO 108	0.0	0.0	0.0	-0.0001819999999999995	0.00038584452827531324	1.72554918793988e-05	4.905977999999996	0.14734920941785992	0.00658965697378374	-4.815985999999997	0.1452398492289166	0.006495323518353559	0.0	0.0	0.0	0.08980999999999975	0.019954195047659138	0.0008923787312571098
LYS 109	R LYS 109	0.0	0.0	0.0	-0.00012200000000000122	0.0003272858078194076	1.4636666287102551e-05	-4.884786000000002	0.14907107098289216	0.006666660963928864	4.821299999999998	0.14926509973879606	0.006675338193684681	0.0	0.0	0.0	-0.06360799999999948	0.02157068232578631	0.0009646702400302289
HIE 110	R HIE 110	0.0	0.0	0.0	-0.00011800000000000143	0.0003226081214104855	1.4427473791347017e-05	-0.5937499999999993	0.0588433471175844	0.0026315544835707003	0.584508	0.057890223146919176	0.0025889294837828612	0.0	0.0	0.0	-0.009359999999999686	0.003824970588121986	0.0001710578849395622
VAL 111	R VAL 111	0.0	0.0	0.0	-0.00021399999999999596	0.00041012680965768825	1.8341428515794164e-05	0.7193440000000008	0.1830891959237311	0.008187997760624802	-0.7052699999999991	0.17463382576122433	0.00780986211145903	0.0	0.0	0.0	0.013859999999999853	0.011492623721326733	0.0005139657576142634
THR 112	R THR 112	0.0	0.0	0.0	-0.00031199999999999696	0.0004633098315382438	2.071984555926978e-05	0.5001399999999996	0.15615953509152247	0.0069836667159881615	-0.4790840000000002	0.15181886886681717	0.006789546221066593	0.0	0.0	0.0	0.02074399999999985	0.009010131186614562	0.00040294531638922004
ARG 113	R ARG 113	0.0	0.0	0.0	-0.000602000000000005	0.0004975901928294028	2.225290992207546e-05	-6.309193999999998	0.31073486506023473	0.013896485625078182	6.213632000000002	0.3058043109179181	0.013675984540498919	0.0	0.0	0.0	-0.09616400000000022	0.02660949274225227	0.0011900126923692672
GLU 114	R GLU 114	0.0	0.0	0.0	-0.0003220000000000023	0.00046724297747532067	2.08957411928844e-05	4.335346000000002	0.17077413821765372	0.007637251637072369	-4.262846000000001	0.16750329633769773	0.007490975141327673	0.0	0.0	0.0	0.0721779999999999	0.01740064125255144	0.000778180333855842
ASP 115	R ASP 115	0.0	0.0	0.0	-0.00026400000000000555	0.00044079927404659793	1.9713142824015035e-05	4.5555259999999995	0.13045747707201955	0.005834235738123118	-4.481977999999996	0.12705969272754242	0.00568228220278041	0.0	0.0	0.0	0.07328400000000025	0.018909345414370674	0.0008456516351311351
PHE 116	R PHE 116	0.0	0.0	0.0	-0.0005839999999999889	0.0004969346033433267	2.2223591068951454e-05	0.3728100000000004	0.17612542661410396	0.007876568529505742	-0.3620579999999999	0.1675133386808349	0.0074914242485658354	0.0	0.0	0.0	0.010168000000000064	0.01094750090203279	0.0004895871240137116
PHE 117	R PHE 117	0.0	0.0	0.0	-0.0005179999999999936	0.0004996758949559139	2.2346185356789355e-05	0.3429180000000001	0.1026051620338857	0.00458864234300298	-0.34158200000000033	0.09949833805647114	0.004449700950850476	0.0	0.0	0.0	0.000818000000000124	0.0059683227124538996	0.000266911505934057
THR 118	R THR 118	0.0	0.0	0.0	-0.00023400000000000466	0.0004233721766956433	1.8933779337470212e-05	0.32198400000000027	0.2158433685430252	0.00965280889109488	-0.3184660000000002	0.2081972162253849	0.009310862564123655	0.0	0.0	0.0	0.0032839999999999384	0.008595774776016633	0.0003844147343690244
VAL 119	R VAL 119	0.0	0.0	0.0	-0.0001879999999999984	0.00039071217027371617	1.747317944737004e-05	0.23631799999999986	0.10589551867761049	0.004735791565514714	-0.24000600000000002	0.10172119722063812	0.00454911023476019	0.0	0.0	0.0	-0.003875999999999968	0.006669079696629883	0.00029825031098056184
PHE 120	R PHE 120	0.0	0.0	0.0	-0.0003079999999999918	0.0004616665463296951	2.0646355610615084e-05	0.19918200000000008	0.11522571273808654	0.0051530505287644985	-0.20156999999999986	0.1098862188811684	0.004914261104174268	0.0	0.0	0.0	-0.0026959999999999376	0.006773742244874706	0.00030293096243203736
ASP 121	R ASP 121	0.0	0.0	0.0	-0.00036799999999998965	0.00048226133993923523	2.1567382780485286e-05	4.961181999999997	0.14447008297918917	0.006460898525130046	-4.864555999999995	0.1386594636656893	0.006201039729602868	0.0	0.0	0.0	0.09625800000000018	0.021072433082109522	0.000942387856458246
SER 122	R SER 122	0.0	0.0	0.0	-0.0001540000000000039	0.0003609487498246899	1.6142118820031436e-05	0.6501519999999998	0.09149979724567905	0.004091995331375727	-0.63847	0.08855997459349063	0.0039605224655339865	0.0	0.0	0.0	0.011528000000000321	0.005281402843941949	0.0002361915155122982
LEU 123	R LEU 123	0.0	0.0	0.0	-0.00017599999999999926	0.0003808201675331792	1.703079563614094e-05	0.22254600000000008	0.07995478649837104	0.0035756867547368	-0.22805	0.07750235802864269	0.003466010819371433	0.0	0.0	0.0	-0.005680000000000064	0.0056392907355446486	0.00025219674859125246
LEU 124	R LEU 124	0.0	0.0	0.0	-0.0002619999999999902	0.0004397226398537895	1.966499427917463e-05	0.37015999999999954	0.12437347948819348	0.005562151094675527	-0.3744979999999998	0.12189620993287754	0.005451364232189985	0.0	0.0	0.0	-0.004600000000000629	0.0064640544552163285	0.0002890813034424816
ARG 125	R ARG 125	0.0	0.0	0.0	-0.00019200000000000372	0.000393873076002925	1.761453944898963e-05	-5.877645999999995	0.1594381029867976	0.0071302887296418324	5.780499999999992	0.15459157156875733	0.006913545255525303	0.0	0.0	0.0	-0.09733799999999962	0.02514167369130417	0.0011243698288374837
GLU 126	R GLU 126	0.0	0.0	0.0	-9.800000000000519e-05	0.00029731464814235003	1.3296315279054524e-05	3.29806	0.08725608517458265	0.003902210758017568	-3.248791999999999	0.08620944690694542	0.0038554036717317786	0.0	0.0	0.0	0.04917000000000004	0.013662543687029466	0.0006110075285951699
ARG 127	R ARG 127	0.0	0.0	0.0	-0.0001440000000000028	0.00035108973211987385	1.5701210144444585e-05	-5.0995179999999944	0.16581926810851635	0.007415663109398111	5.017750000000001	0.16044354614621015	0.007175253514681006	0.0	0.0	0.0	-0.08191200000000007	0.02147603911339304	0.000960437666899823
LYS 128	R LYS 128	0.0	0.0	0.0	-9.79999999999961e-05	0.0002973146481423224	1.3296315279053288e-05	-4.869142000000001	0.1495874788743663	0.006689755426917935	4.792385999999996	0.14755267874231065	0.006598756398599895	0.0	0.0	0.0	-0.0768539999999997	0.019669994509403734	0.0008796688968014875
GLU 129	R GLU 129	0.0	0.0	0.0	-0.00019000000000000372	0.0003923009049186683	1.7544229820656477e-05	4.404164	0.19959247757369664	0.008926046953047759	-4.3333200000000005	0.19326713533345405	0.008643169048445094	0.0	0.0	0.0	0.07065399999999986	0.018141617458209355	0.0008113177971670613
LEU 130	R LEU 130	0.0	0.0	0.0	-0.0002480000000000082	0.00043185182644051896	1.9313000802568826e-05	-0.23660200000000006	0.09584850335816372	0.004286475381009419	0.21593199999999982	0.09263722456982444	0.004142862627700823	0.0	0.0	0.0	-0.020918000000000117	0.00711303563888101	0.00031810462429833166
ASP 131	R ASP 131	0.0	0.0	0.0	-0.0004140000000000006	0.0004925484747717734	2.202743743607051e-05	4.601888000000003	0.26626753361230665	0.011907846107166555	-4.531657999999997	0.2599030993198042	0.01162321995283923	0.0	0.0	0.0	0.06981599999999985	0.018917138895721042	0.0008460001702127511
GLU 132	R GLU 132	0.0	0.0	0.0	-0.000882000000000009	0.00038996922955536413	1.7439954128380284e-05	5.542138000000002	0.2393666872310346	0.010704803683950485	-5.413392000000003	0.22854708559938774	0.010220936389193885	0.0	0.0	0.0	0.1278640000000002	0.024398883253133472	0.001091151230581753
ILE 133	R ILE 133	0.0	0.0	0.0	-0.0009959999999999988	0.000583081469436313	2.6076196041601236e-05	-0.08061400000000017	0.09194181314287879	0.004111762883241211	0.04902799999999992	0.08745974626077989	0.0039113187586797375	0.0	0.0	0.0	-0.032582000000000125	0.00988308028905957	0.0004419847870685094
ALA 134	R ALA 134	0.0	0.0	0.0	-0.003103999999999994	0.002020194050085261	9.034582447462516e-05	2.3542399999999986	0.1404765119157413	0.006282300597713134	-2.264577999999998	0.13102734033784516	0.005859720798128441	0.0	0.0	0.0	0.08655799999999982	0.01925675559381671	0.0008611882906774699
PRO 135	R PRO 135	0.0	0.0	0.0	-0.0027900000000000025	0.0018237050200073425	8.155856791288063e-05	5.080922	0.2320142752418619	0.010375993823822994	-5.015219999999998	0.226425041901312	0.010126035709991436	0.0	0.0	0.0	0.062912	0.02745287336509607	0.0012277298204409642
VAL 136	R VAL 136	0.0	0.0	0.0	-0.007509999999999999	0.006401085845385946	0.00028626526160189364	1.6401440000000018	0.22004349402786888	0.009840644213057676	-1.5657079999999988	0.20287761516738217	0.009072962772546178	0.0	0.0	0.0	0.06692599999999999	0.027243357428922213	0.0012183599829278793
PRO 137	R PRO 137	0.0	0.0	0.0	-0.003959999999999986	0.003352968833735263	0.00014994932477340475	5.908486	0.36047878412456014	0.01612110131497977	-5.80675	0.3535261737127985	0.01581017112494433	0.0	0.0	0.0	0.09777599999999995	0.022315147859693865	0.0009979637508446884
ASP 138	R ASP 138	0.0	0.0	0.0	-0.01134999999999998	0.022815159434025414	0.001020324948239529	6.2163060000000065	0.6203042159810913	0.02774084787326863	-6.079533999999999	0.5873578848061984	0.02626744315094301	0.0	0.0	0.0	0.12542199999999953	0.04615482548986587	0.0020641065456996023
ALA 139	R ALA 139	0.0	0.0	0.0	-0.044622	0.0687346136673511	0.0030739053713476636	-0.13804599999999986	0.6195058320016049	0.02770514305626306	0.12147399999999998	0.6282947885539079	0.028098197142307893	0.0	0.0	0.0	-0.061193999999999485	0.10180603304323382	0.004552904208085212
PHE 140	R PHE 140	0.0	0.0	0.0	-0.12592200000000003	0.12924630716581406	0.005780070573271568	-0.8172760000000003	0.7675390881407925	0.034325391529420296	0.8304299999999991	0.7747704312246319	0.03464878702350205	0.0	0.0	0.0	-0.11276800000000028	0.1607128438426748	0.007187296873790588
VAL 141	R VAL 141	0.0	0.0	0.0	-0.16852000000000034	0.18354276231984717	0.008208281866505305	2.422709999999999	0.6435085189024347	0.028778575847321044	-2.0510039999999994	0.6707438378278285	0.029996576337442387	0.0	0.0	0.0	0.20318600000000037	0.33615658762546996	0.015033379620298309
PRO 142	R PRO 142	0.0	0.0	0.0	-0.03150200000000005	0.02925621294699638	0.001308377618273867	8.85918199999999	0.7108534285464061	0.03179033176537107	-8.596671999999995	0.6684454446071204	0.029893789067831827	0.0	0.0	0.0	0.23100799999999982	0.08965817272284794	0.004009635378934108
ILE 143	R ILE 143	0.0	0.0	0.0	-0.018287999999999985	0.015944812824238458	0.0007130737072701519	0.096864	0.27747845592766296	0.012409213794918677	-0.16420199999999996	0.2625738623625741	0.011742660107147782	0.0	0.0	0.0	-0.08562599999999986	0.06091155985525276	0.0027240477690378484
ILE 144	R ILE 144	0.0	0.0	0.0	-0.010417999999999983	0.005963830648165674	0.0002667106147119015	2.1930180000000012	0.3768167481362811	0.016851757277862832	-2.0462339999999974	0.35014319819755374	0.015658879860578238	0.0	0.0	0.0	0.13636599999999985	0.05531621863432152	0.00247381650249167
LYS 145	R LYS 145	0.0	0.0	0.0	-0.007278000000000002	0.0037964083025933864	0.00016978054069886805	-11.635569999999996	0.41612195460001117	0.018609539548314125	11.243543999999995	0.3837308588895659	0.017160965710828976	0.0	0.0	0.0	-0.3993039999999999	0.08119832254424861	0.0036312993773578712
ILE 146	R ILE 146	0.0	0.0	0.0	-0.004935999999999984	0.001269607813460577	5.677858751325445e-05	2.872500000000001	0.1909283792420324	0.008538576696380884	-2.7764460000000004	0.17791991199413357	0.007956820355393256	0.0	0.0	0.0	0.09111799999999934	0.030355165557117394	0.0013575242730794954
LYS 147	R LYS 147	0.0	0.0	0.0	-0.0015919999999999975	0.0005305996607612801	2.3729138206011e-05	-8.883306	0.4133332896876205	0.018484826662102643	8.665274000000007	0.3895026199191687	0.017419086711070494	0.0	0.0	0.0	-0.21962399999999985	0.04281002947908212	0.0019145227206799505
PHE 148	R PHE 148	0.0	0.0	0.0	-0.001087999999999998	0.0003952922969145646	1.7678008937659934e-05	1.5270040000000003	0.20613545057559113	0.009218657601191399	-1.4723120000000005	0.18896296636112772	0.008450680760269752	0.0	0.0	0.0	0.05360400000000039	0.02032917076518471	0.0009091481551430885
SER 149	R SER 149	0.0	0.0	0.0	-0.0005639999999999981	0.000495887083921327	2.2176744576244602e-05	1.5165800000000016	0.22225816430447123	0.009939687278782298	-1.4871980000000002	0.21369452682742535	0.00955670976811551	0.0	0.0	0.0	0.028817999999999965	0.012664472985481927	0.0005663724498949458
GLY 150	R GLY 150	0.0	0.0	0.0	-0.0012760000000000048	0.0006417351478608559	2.869926828335505e-05	-0.2511780000000003	0.24126614001139934	0.010789749794689416	0.2423759999999998	0.2338879445888567	0.010459786864367753	0.0	0.0	0.0	-0.010078000000000373	0.011008538322593341	0.0004923168004446044
ILE 151	R ILE 151	0.0	0.0	0.0	-0.0030140000000000037	0.0010666789582625086	4.77033332168726e-05	-0.189196	0.3510913351024207	0.015701281832003415	0.186142	0.3216329116181988	0.014383861083589487	0.0	0.0	0.0	-0.0060680000000001965	0.035445272971159535	0.001585160796890973
SER 152	R SER 152	0.0	0.0	0.0	-0.016464000000000003	0.006795638601338345	0.00030391019726228264	3.6314239999999955	0.8369977802981479	0.037431678675261856	-3.3135919999999985	0.7035084431163546	0.03146185403106426	0.0	0.0	0.0	0.301368	0.17810335363490482	0.007965024114966628
ILE 153	R ILE 153	0.0	0.0	0.0	-0.0187	0.003931666313409564	0.00017582946283259556	-1.0994539999999997	0.3462824394681296	0.015486221481303877	0.7862019999999998	0.32850489371697417	0.014691185465849955	0.0	0.0	0.0	-0.331952	0.11472128702206975	0.005130491924952248
ASP 154	R ASP 154	0.0	0.0	0.0	-0.05212800000000003	0.015002387010072475	0.0006709271435856375	13.556671999999992	0.7489701972816688	0.03349496548486479	-12.676669999999998	0.7454208080675262	0.03333623197363624	0.0	0.0	0.0	0.8278739999999997	0.3302799148056091	0.014770566822163623
LEU 155	R LEU 155	0.0	0.0	0.0	-0.02068200000000001	0.010145386932000094	0.00045371549675980494	0.8673139999999996	0.49622425515486485	0.022191823332209565	-0.8651359999999999	0.4486881695609992	0.020065944956766925	0.0	0.0	0.0	-0.01850400000000009	0.057727307091185266	0.002581643656277918
ILE 156	R ILE 156	0.0	0.0	0.0	-0.015477999999999993	0.008483956388383986	0.00037941406405140395	1.1730159999999985	0.44882865744513617	0.02007222776594583	-1.088950000000001	0.4174548065359862	0.018669146498969773	0.0	0.0	0.0	0.06858799999999982	0.05369348429744488	0.0024012456167580858
CYS 157	R CYS 157	0.0	0.0	0.0	-0.005530000000000006	0.0025276669084355234	0.00011304070063477134	1.3127120000000019	0.3900521414580309	0.01744366206139042	-1.2383699999999993	0.3685323447134596	0.016481267493733617	0.0	0.0	0.0	0.06881200000000026	0.04630257720688977	0.002070714203360757
ALA 158	R ALA 158	0.0	0.0	0.0	-0.0016779999999999944	0.0006183170707654426	2.7651980037601552e-05	1.347858000000001	0.13792701633833632	0.006168283689324883	-1.296403999999999	0.12962890412250777	0.005797180829334602	0.0	0.0	0.0	0.04977599999999981	0.014986187774080404	0.0006702026917284009
ARG 159	R ARG 159	0.0	0.0	0.0	-0.0006599999999999969	0.00048207883172775285	2.1559220765138752e-05	-6.7086619999999995	0.2589874972967223	0.011582272985560282	6.579608	0.25096922188984616	0.011223684808118485	0.0	0.0	0.0	-0.1297140000000004	0.031133586430092033	0.0013923363128210157
LEU 160	R LEU 160	0.0	0.0	0.0	-0.000261999999999998	0.00043972263985380257	1.9664994279175215e-05	0.4320239999999997	0.09783816956587052	0.004375455958868751	-0.42693199999999987	0.0946591748115304	0.004233286991452356	0.0	0.0	0.0	0.004829999999999759	0.006764103783946143	0.00030249991735534253
ASP 161	R ASP 161	0.0	0.0	0.0	-0.00015000000000000037	0.0003570714214271433	1.5968719422671345e-05	3.9572320000000034	0.13510808331106516	0.006042217171864931	-3.9102859999999993	0.13572837656137102	0.0060699575293382945	0.0	0.0	0.0	0.04679599999999975	0.018378748161939403	0.0008219226046289164
GLN 162	R GLN 162	0.0	0.0	0.0	-8.399999999999807e-05	0.0002773878151613666	1.240516021661925e-05	1.0353799999999993	0.0726781370152119	0.0032502650968811494	-1.0163840000000002	0.07173939325084688	0.003208283199469665	0.0	0.0	0.0	0.018912000000000043	0.004548874146423832	0.0002034318362499004
PRO 163	R PRO 163	0.0	0.0	0.0	-7.599999999999984e-05	0.0002649981132008297	1.1851075900524791e-05	3.6319960000000027	0.09659277397402169	0.0043197601748236995	-3.5892120000000016	0.09681239102508896	0.004329581747927789	0.0	0.0	0.0	0.04270800000000004	0.016868987402923797	0.0007544040508905049
GLN 164	R GLN 164	0.0	0.0	0.0	-0.00010399999999999921	0.00030526054445342035	1.3651666564928885e-05	0.6472380000000004	0.08090805495128182	0.0036183182159670916	-0.646818	0.07883532758858575	0.0035256230303308458	0.0	0.0	0.0	0.0003160000000000125	0.006761371458513102	0.00030237772404724387
VAL 165	R VAL 165	0.0	0.0	0.0	-0.00012799999999999723	0.0003340898082851304	1.4940950438308479e-05	0.5084439999999996	0.11988250441161345	0.005361308583545722	-0.4979320000000004	0.11579977278043055	0.005178723274321451	0.0	0.0	0.0	0.010383999999999735	0.0064025419951768804	0.0002863303826002527
PRO 166	R PRO 166	0.0	0.0	0.0	-0.00014999999999999768	0.000357071421427137	1.5968719422671064e-05	4.938227999999997	0.16851926897550135	0.007536410818955847	-4.868813999999997	0.16611506675801188	0.0074288916271566035	0.0	0.0	0.0	0.06926400000000002	0.020580920873469383	0.0009204067622524377
LEU 167	R LEU 167	0.0	0.0	0.0	-0.0001719999999999977	0.0003773804446443883	1.6876966552078973e-05	1.227241999999999	0.0991878996450762	0.004435817723036353	-1.212556	0.09713489004471691	0.004344004342539092	0.0	0.0	0.0	0.014513999999999963	0.006441257951673309	0.0002880618128110515
SER 168	R SER 168	0.0	0.0	0.0	-0.00013400000000000212	0.00034065231541852706	1.5234434679370525e-05	0.7607600000000008	0.1835985577285361	0.00821077711303852	-0.754196	0.181825470119013	0.008131482224539396	0.0	0.0	0.0	0.006430000000000115	0.004528255734827743	0.0002025097528515619
LEU 169	R LEU 169	0.0	0.0	0.0	-0.00022800000000000465	0.0004195426080864815	1.876251582277851e-05	1.2702420000000005	0.17493131062219267	0.007823166038887077	-1.2540680000000002	0.17181721501642178	0.007683899449628335	0.0	0.0	0.0	0.01594599999999998	0.007973900174946256	0.00035660365673954587
THR 170	R THR 170	0.0	0.0	0.0	-0.00026000000000000377	0.0004386342439892325	1.9616319736383047e-05	-0.20892599999999972	0.25606034547348416	0.011451366776415823	0.20466199999999982	0.25020574684846897	0.011189541166285608	0.0	0.0	0.0	-0.004523999999999591	0.0076412972720603005	0.0003417292027322107
LEU 171	R LEU 171	0.0	0.0	0.0	-0.00044000000000000484	0.0005122499389946328	2.2908513701242383e-05	0.6032240000000001	0.15481751136095567	0.006923649590208857	-0.5800619999999997	0.1538237242950521	0.006879206081518447	0.0	0.0	0.0	0.022722000000000055	0.007850395913582837	0.0003510803782611558
SER 172	R SER 172	0.0	0.0	0.0	-0.00021000000000000486	0.00040730823708833545	1.821537811850238e-05	0.5852099999999996	0.23049513205271904	0.010308055675053407	-0.5759660000000001	0.22571337763632904	0.01009420911651825	0.0	0.0	0.0	0.009033999999999914	0.006465047872985991	0.000289125730435742
ASP 173	R ASP 173	0.0	0.0	0.0	-0.00020800000000000085	0.0004058768286069079	1.8151363585141547e-05	5.098632000000005	0.2067506918391106	0.009246172026947245	-5.024827999999997	0.20067627267825744	0.008974515743597348	0.0	0.0	0.0	0.0735960000000004	0.025242202439565955	0.00112886561113361
LYS 174	R LYS 174	0.0	0.0	0.0	-0.00016000000000000546	0.0003666060555964797	1.6395121225535915e-05	-4.887904000000005	0.1722002287569794	0.007701028344832401	4.828922000000007	0.1700943853157878	0.007606852163142871	0.0	0.0	0.0	-0.059142000000000056	0.02397569260730547	0.0010722255695514839
ASN 175	R ASN 175	0.0	0.0	0.0	-0.0001140000000000001	0.00031781126474686233	1.4212951839783333e-05	0.2603300000000006	0.07768815289347537	0.003474319818324158	-0.25660799999999995	0.07653633343713295	0.003422808886280388	0.0	0.0	0.0	0.0036080000000008657	0.004389799084240562	0.00019631778319856446
LEU 176	R LEU 176	0.0	0.0	0.0	-0.00023399999999999287	0.00042337217669562215	1.8933779337469267e-05	0.6895179999999995	0.13067286510978549	0.005843868184002817	-0.6794800000000008	0.1261092288454676	0.005639776165770857	0.0	0.0	0.0	0.009803999999999204	0.008932277649066742	0.0003994636003443049
LEU 177	R LEU 177	0.0	0.0	0.0	-0.00030599999999999963	0.0004608296865437376	2.0608930103234347e-05	0.8105260000000005	0.11468676176438376	0.005128947908489716	-0.7993360000000004	0.11219486219965165	0.005017506772092853	0.0	0.0	0.0	0.010884000000000732	0.006603827980800025	0.00029533216553568063
ARG 178	R ARG 178	0.0	0.0	0.0	-0.00019399999999999328	0.00039542888108987334	1.7684117167672756e-05	-5.167187999999998	0.17630439772174517	0.007884572360759625	5.092428000000004	0.1731757743333384	0.007744656069310159	0.0	0.0	0.0	-0.07495399999999955	0.023957877284935623	0.001071428844114283
ASN 179	R ASN 179	0.0	0.0	0.0	-0.00024400000000000067	0.0004294927240361599	1.9207498535728227e-05	0.2689040000000002	0.09005206707233256	0.004027250869762121	-0.27314000000000005	0.08901137230713864	0.003980709584986085	0.0	0.0	0.0	-0.004480000000000056	0.005515940536300456	0.00024668035998028933
LEU 180	R LEU 180	0.0	0.0	0.0	-0.00046999999999999375	0.0004990991885387046	2.232039426175055e-05	0.14257200000000014	0.13025450785289552	0.005825158678697091	-0.147678	0.1269270905520172	0.005676352053211635	0.0	0.0	0.0	-0.005575999999999861	0.006955301862607769	0.00031105055537643744
ASP 181	R ASP 181	0.0	0.0	0.0	-0.0011840000000000034	0.0005815015047272013	2.6005537871768747e-05	6.112755999999996	0.3152429800392929	0.014098094655949365	-5.9762439999999994	0.30812463138152557	0.013779752426223122	0.0	0.0	0.0	0.13532800000000036	0.028349892698209474	0.0012678457445604262
GLU 182	R GLU 182	0.0	0.0	0.0	-0.0030660000000000127	0.0017186168857543454	7.685888367651413e-05	6.249817999999998	0.33860714829436056	0.015142972025070842	-6.090944000000004	0.3315959662962385	0.014829422434062368	0.0	0.0	0.0	0.15580800000000072	0.03060096625925437	0.0013685168146574044
LYS 183	R LYS 183	0.0	0.0	0.0	-0.008214	0.00467335040415331	0.00020899858372725835	-7.10186	0.5228192387432233	0.02338118715549078	7.002856000000007	0.5135125307759921	0.022964978522261422	0.0	0.0	0.0	-0.10721800000000004	0.05209029157146267	0.0023295486584314976
ASP 184	R ASP 184	0.0	0.0	0.0	-0.004108000000000014	0.0016444865460075884	7.354367409913606e-05	8.337536000000002	0.49025732090805313	0.021924973920346712	-8.054744	0.4759477055980466	0.021285028469045786	0.0	0.0	0.0	0.2786839999999996	0.05544236777050505	0.0024794580633678547
LEU 185	R LEU 185	0.0	0.0	0.0	-0.003332000000000015	0.0015804353830511156	7.067921901096426e-05	1.4099500000000023	0.20273691203131933	0.0090666703370085	-1.339974	0.19420245447470807	0.008684997792055109	0.0	0.0	0.0	0.06664400000000048	0.01817012008766134	0.0008125924735069039
ARG 186	R ARG 186	0.0	0.0	0.0	-0.012861999999999991	0.010390714893596088	0.00046468689673800695	-9.469010000000006	0.8108436581116324	0.03626203077324417	9.21888799999999	0.7833071322643282	0.03503055990006913	0.0	0.0	0.0	-0.2629840000000002	0.06909708925851962	0.0030901157725884082
ALA 187	R ALA 187	0.0	0.0	0.0	-0.015579999999999998	0.008762168681325407	0.000391856096035266	2.781558000000001	0.5353243041708434	0.023940430682675602	-2.635871999999995	0.49006822751126017	0.021916517406560206	0.0	0.0	0.0	0.1301060000000001	0.04965169447259643	0.0022204912807755237
LEU 188	R LEU 188	0.0	0.0	0.0	-0.005242000000000015	0.003356104289201942	0.0001500895466046831	1.4043619999999994	0.2795620127198993	0.012502393287367113	-1.3582860000000003	0.2561892351446466	0.011457130897742158	0.0	0.0	0.0	0.04083399999999986	0.02646292583974788	0.0011834580212242392
ASN 189	R ASN 189	0.0	0.0	0.0	-0.0066099999999999996	0.009886045721116172	0.0004421174052217337	-0.11777400000000023	0.2785704631219904	0.012458049841287377	0.0868119999999999	0.2684633395009457	0.01200604553181438	0.0	0.0	0.0	-0.03757200000000015	0.02555544591667349	0.001142874285300027
GLY 190	R GLY 190	0.0	0.0	0.0	-0.023242000000000006	0.04369283048739234	0.0019540027819836907	-2.4745139999999974	0.6646811459670119	0.029725444514893975	2.373210000000001	0.6368344540773462	0.028480102594618282	0.0	0.0	0.0	-0.12454600000000034	0.05980096892191685	0.0026743806325951677
THR 191	R THR 191	0.0	0.0	0.0	-0.008647999999999998	0.007158498166515072	0.0003201377703427062	0.6231339999999994	0.28233241408665805	0.01262628940298773	-0.6324040000000004	0.2612025436017023	0.011681332867785181	0.0	0.0	0.0	-0.017918000000000236	0.03526929650560088	0.001577290890102387
ARG 192	R ARG 192	0.0	0.0	0.0	-0.0026040000000000165	0.0018982054683305202	8.489032924897735e-05	-9.584812000000001	0.5839697326539758	0.02611592038033337	9.298359999999997	0.5477867526693635	0.02449776832285122	0.0	0.0	0.0	-0.2890560000000008	0.0580964100784194	0.002598150443680993
VAL 193	R VAL 193	0.0	0.0	0.0	-0.003551999999999986	0.0031729002505594016	0.00014189641292153873	-0.712234000000001	0.25319905853695135	0.011323406134551432	0.6112679999999996	0.233711968405558	0.010451916970202216	0.0	0.0	0.0	-0.1045180000000005	0.03131028067584177	0.001400238319715605
THR 194	R THR 194	0.0	0.0	0.0	-0.004998000000000005	0.0035897069518276473	0.00016053657527180363	-0.7146319999999993	0.2698946323586317	0.012070054894324297	0.6439239999999997	0.25140142048922487	0.011243013317078304	0.0	0.0	0.0	-0.07570599999999976	0.03470342294356607	0.0015519842550747915
ASP 195	R ASP 195	0.0	0.0	0.0	-0.0017360000000000051	0.0008498846980619994	3.800799915807029e-05	6.294335999999999	0.24938780063183502	0.011152961499438962	-6.189086000000003	0.2360788228619927	0.010557765919350941	0.0	0.0	0.0	0.1035139999999989	0.03200615259602504	0.001431358658058867
GLU 196	R GLU 196	0.0	0.0	0.0	-0.000877999999999975	0.0005857610434298181	2.6196030233605595e-05	4.4589380000000025	0.14388501713514715	0.006434733585158221	-4.425883999999999	0.14186017955720379	0.006344180095804674	0.0	0.0	0.0	0.03217599999999976	0.02659422914844463	0.0011893300837025706
ILE 197	R ILE 197	0.0	0.0	0.0	-0.0010339999999999948	0.0006040231783632157	2.7012737736112605e-05	-0.3567939999999997	0.11812366216808617	0.005282650767181217	0.300044	0.10924307787681586	0.004885498964077273	0.0	0.0	0.0	-0.05778399999999995	0.021858301489365555	0.0009775329600581256
LEU 198	R LEU 198	0.0	0.0	0.0	-0.0007920000000000034	0.0004947079946796873	2.21240141023277e-05	-0.09148399999999966	0.11056966014237353	0.004944825526547926	0.068442	0.10623520431570703	0.004750982769069999	0.0	0.0	0.0	-0.023833999999999654	0.011249108586906089	0.0005030754297319723
GLU 199	R GLU 199	0.0	0.0	0.0	-0.0003179999999999903	0.00046569947390993135	2.0826713614969925e-05	3.9529060000000005	0.10823312415340022	0.0048403324604835455	-3.923853999999997	0.11088305859791095	0.004958841131560428	0.0	0.0	0.0	0.028734000000000443	0.021164858704938255	0.000946521255968402
LEU 200	R LEU 200	0.0	0.0	0.0	-0.000226	0.0004182391660282427	1.8704224121839427e-05	-0.17342599999999983	0.09360664786221118	0.004186216555315791	0.14385399999999995	0.08597730330732659	0.0038450218943459945	0.0	0.0	0.0	-0.029797999999999897	0.012534799400070231	0.0005605732708576124
VAL 201	R VAL 201	0.0	0.0	0.0	-0.00024999999999999534	0.00043301270189221127	1.9364916731036724e-05	0.38115799999999994	0.1406478760451075	0.006289964234556493	-0.4016799999999999	0.13355314148308156	0.005972678059296349	0.0	0.0	0.0	-0.020771999999999964	0.01365327858061892	0.000610593180440115
PRO 202	R PRO 202	0.0	0.0	0.0	-0.0001260000000000019	0.000331849363416601	1.4840754697791034e-05	4.313129999999998	0.15079111744398618	0.006743583780158148	-4.263717999999998	0.15198157281734376	0.006796822562938297	0.0	0.0	0.0	0.04928599999999985	0.022111540063957495	0.00098885813340438
LYS 203	R LYS 203	0.0	0.0	0.0	-0.00020399999999999618	0.00040296898143652934	1.8021320706318607e-05	-5.516272000000004	0.17023425629398678	0.007613107383449517	5.459517999999997	0.16897368338311092	0.007556732849063253	0.0	0.0	0.0	-0.056957999999999905	0.027221760339846274	0.001217394131742081
PRO 204	R PRO 204	0.0	0.0	0.0	-0.00042399999999999925	0.0004941902467673753	2.210085971178494e-05	5.576807999999999	0.1982964022266777	0.00886808470144984	-5.477066000000002	0.19360923956258233	0.008658468414679514	0.0	0.0	0.0	0.09931800000000021	0.027295803267168836	0.0012207054321170074
ASN 205	R ASN 205	0.0	0.0	0.0	-0.0003360000000000012	0.00047233886141201804	2.112363605064249e-05	0.8635399999999995	0.15488453893142487	0.0069266471542875725	-0.8368700000000002	0.14761462359806785	0.006601526656766486	0.0	0.0	0.0	0.02633399999999991	0.011193142722220719	0.0005005725601748514
VAL 206	R VAL 206	0.0	0.0	0.0	-0.00026800000000000445	0.00044291759956001554	1.9807877220944513e-05	0.852558	0.11712483355804267	0.005237981793782639	-0.8163959999999999	0.11213175814192654	0.005014684672838264	0.0	0.0	0.0	0.035893999999999655	0.010796238419004641	0.0004828224601237847
PHE 207	R PHE 207	0.0	0.0	0.0	-0.0006599999999999808	0.0004943682837723166	2.2108821768696123e-05	0.91639	0.20609139210554114	0.00921668724651107	-0.8481000000000004	0.19194173595130187	0.008583895386128524	0.0	0.0	0.0	0.06763000000000007	0.019248820743100362	0.0008608334333656085
ARG 208	R ARG 208	0.0	0.0	0.0	-0.0010940000000000175	0.0004209085411345353	1.8823602205741748e-05	-7.292359999999994	0.21847915781636404	0.009770684970885889	7.186766000000005	0.21589766845409117	0.009655237256941195	0.0	0.0	0.0	-0.10668799999999984	0.03605155552816033	0.0016122745771114965
ILE 209	R ILE 209	0.0	0.0	0.0	-0.0005739999999999897	0.0004985218149690074	2.2294573330745452e-05	1.4667499999999998	0.1914351992189534	0.008561242374795889	-1.4003759999999985	0.1787561988407807	0.007994220240149095	0.0	0.0	0.0	0.06580000000000003	0.01701516970235711	0.0007609415220633072
ALA 210	R ALA 210	0.0	0.0	0.0	-0.0006280000000000001	0.0004996158524306483	2.234350017342866e-05	1.1149359999999986	0.15249546847038692	0.006819804675209221	-1.0664480000000003	0.14526005402724762	0.006496227104404355	0.0	0.0	0.0	0.04785999999999947	0.013636143149732454	0.0006098268606743971
LEU 211	R LEU 211	0.0	0.0	0.0	-0.002077999999999995	0.0010059403560847946	4.498702035031889e-05	1.2510219999999994	0.32074131869155975	0.01434398783574503	-1.1599459999999993	0.29937142663253996	0.013388297209429006	0.0	0.0	0.0	0.08899799999999942	0.037685249050524165	0.0016853355725196288
ARG 212	R ARG 212	0.0	0.0	0.0	-0.0018799999999999546	0.0008471127433819022	3.7884033576165365e-05	-8.266777999999999	0.41082193309995313	0.01837251538118732	8.043324000000007	0.38896495860661023	0.017395041766195447	0.0	0.0	0.0	-0.2253340000000001	0.04989788015537206	0.0022315010392109937
ALA 213	R ALA 213	0.0	0.0	0.0	-0.0008959999999999906	0.0005188294517469112	2.3202758456700808e-05	1.2491560000000002	0.20085950229949426	0.008982710021368889	-1.209252	0.19117693505232425	0.008549692450141186	0.0	0.0	0.0	0.03900800000000047	0.014638576980021604	0.0006546570644238377
ILE 214	R ILE 214	0.0	0.0	0.0	-0.0014999999999999957	0.000813633824272305	3.638681079731984e-05	0.6473340000000001	0.16775984753212073	0.0075024484595364455	-0.6465399999999996	0.1603756353066155	0.007172216449606151	0.0	0.0	0.0	-0.0007059999999997211	0.018290094696310447	0.0008179579011171706
LYS 215	R LYS 215	0.0	0.0	0.0	-0.0034440000000000052	0.002015654732338837	9.014282001357567e-05	-9.264078000000005	0.7513423932641903	0.03360105331432219	8.914797999999992	0.7047309055207807	0.031516524211788945	0.0	0.0	0.0	-0.35272400000000026	0.0839291118980773	0.0037534239899057443
LEU 216	R LEU 216	0.0	0.0	0.0	-0.0016319999999999983	0.0008512203005097731	3.806772911535303e-05	0.9436860000000002	0.2136927500033599	0.009556630306127623	-0.9172599999999992	0.20696330206102093	0.009255680245125303	0.0	0.0	0.0	0.024793999999999095	0.011033746598503914	0.0004934441488152366
TRP 217	R TRP 217	0.0	0.0	0.0	-0.0008580000000000108	0.0005812366127490704	2.5993691542372845e-05	-0.21231199999999972	0.1122347658081042	0.005019291315713802	0.19152000000000002	0.1064881476972905	0.004762294740983585	0.0	0.0	0.0	-0.021649999999999905	0.013357825421826518	0.000597380113495578
ALA 218	R ALA 218	0.0	0.0	0.0	-0.0017119999999999813	0.0009844064201334699	4.402399345811312e-05	0.36496600000000035	0.179245286811117	0.008016092919122083	-0.37453200000000003	0.1682857242192577	0.0075259663799408585	0.0	0.0	0.0	-0.0112779999999999	0.018890122180653224	0.0008447919459843434
GLN 219	R GLN 219	0.0	0.0	0.0	-0.0019659999999999964	0.001135272654475577	5.077093656808042e-05	0.4915540000000001	0.14725900680094273	0.006585622990120235	-0.47839200000000015	0.1412299626000089	0.006315995936667456	0.0	0.0	0.0	0.011195999999999625	0.011804473050500953	0.0005279120835896887
ARG 220	R ARG 220	0.0	0.0	0.0	-0.0007639999999999952	0.0005369394751738694	2.401266332583665e-05	-7.554176000000004	0.5393289358303982	0.024119523254987847	7.342859999999999	0.5188350107693303	0.023203007063741156	0.0	0.0	0.0	-0.2120799999999997	0.04778218915035239	0.0021368844610788174
[truncated: 350 more rows]
