# Supplementary material for: Investigation of the Substrate Selection Mechanism of Poly (A) Polymerase Based on Molecular Dynamics Simulations and Markov State Model
Source: Int J Mol Sci. 2025 Sep 29;26(19):9512. doi: 10.3390/ijms26199512 (PMC12524461; doi:10.3390/ijms26199512)
Supplement: Supplementary file 1 [file ijms-26-09512-s001.zip › PAP_ATP/11_FINAL_RESULTS_MMPBSA.dat]

| Run on Mon Nov 13 07:16:44 2023
|
|Input file:
|--------------------------------------------------------------
|&general             
|startframe=1, endframe=5000, interval=10,   
|verbose = 1
|ligand_mask = ':569'
|receptor_mask = ':1-568,570'
|/    
|&pb              
|inp=0, radiopt=0,           
|istrng=0.15, 
|/              
|&decomp             
|idecomp=1, print_res="1-568,570,569",
|dec_verbose=1,
|/
|    '''
|# start/end frame 起始结束帧 interval 步长(间隔10帧取一次) 一般帧数/步长为1000就够
|# verbose =1, 输出能量信息。（=0：不输出，=2输出每步能量信息)
|# &gb 采用 Generalized Born 方法，盐浓度 单位是摩尔浓度（Morality）
|# &pb 离子强度,单位为摩尔浓度（Morality）
|# idecomp=1 & 2 时输出结果为单个残基的结合自由能，其中=1将1-4非键相互作用能（1-4 EEL & 1-4 VDW）归为内部势能，而=2则将1-4非键相互作用各自归为静电势能和范德华势能上
|# idecomp=3 & 4 时输出结果为残基对的结合自由能。
|# print_res 为需要计算残基贡献度的残基,一般选择ligand 5A范围之内的残基以及其本身就行.
|--------------------------------------------------------------
|MMPBSA.py Version=14.0
|Complex topology file:           com1.prmtop
|Receptor topology file:          rec.prmtop
|Ligand topology file:            lig.prmtop
|Initial mdcrd(s):                nowat.dcd
|
|Receptor mask:                  ":1-568,570"
|Ligand mask:                    ":569"
|Ligand residue name is "AP3"
|
|Calculations performed using 500.9 complex frames.
|Poisson Boltzmann calculations performed using internal PBSA solver in sander.
|
|All units are reported in kcal/mole.
-------------------------------------------------------------------------------
-------------------------------------------------------------------------------

POISSON BOLTZMANN:

WARNING: INCONSISTENCIES EXIST WITHIN INTERNAL POTENTIAL
TERMS. THE VALIDITY OF THESE RESULTS ARE HIGHLY QUESTIONABLE
Complex:
Energy Component            Average              Std. Dev.   Std. Err. of Mean
-------------------------------------------------------------------------------
BOND                      1779.0968               34.7024              1.5519
ANGLE                     4744.3209               55.5514              2.4843
DIHED                     3140.2003               31.7265              1.4189
VDWAALS                  -4533.4206               38.0645              1.7023
EEL                     -38927.9722              237.5125             10.6219
1-4 VDW                   2120.4703               20.3861              0.9117
1-4 EEL                  21150.3687               80.6368              3.6062
EPB                      -7784.8123              219.9049              9.8344

G gas                   -10526.9358              242.8795             10.8619
G solv                   -7784.8123              219.9049              9.8344

TOTAL                   -18311.7480               78.3443              3.5037


Receptor:
Energy Component            Average              Std. Dev.   Std. Err. of Mean
-------------------------------------------------------------------------------
BOND                      1755.5601               34.1577              1.5276
ANGLE                     4671.8943               54.8127              2.4513
DIHED                     3099.2704               31.3192              1.4006
VDWAALS                  -4501.8917               36.5367              1.6340
EEL                     -39859.6205              242.7706             10.8570
1-4 VDW                   2094.8116               20.0433              0.8964
1-4 EEL                  23154.6648               75.0148              3.3548
EPB                      -7781.3892              226.7240             10.1394

G gas                    -9585.3109              246.3357             11.0165
G solv                   -7781.3892              226.7240             10.1394

TOTAL                   -17366.7001               78.2616              3.5000


Ligand:
Energy Component            Average              Std. Dev.   Std. Err. of Mean
-------------------------------------------------------------------------------
BOND                        19.0499                3.8880              0.1739
ANGLE                       45.6103                5.3242              0.2381
DIHED                       40.9299                2.6569              0.1188
VDWAALS                     31.4393               25.2668              1.1300
EEL                        701.6373               14.4161              0.6447
1-4 VDW                      9.5820                1.7859              0.0799
1-4 EEL                   -466.2805                7.5745              0.3387
EPB                       -573.2571                7.1654              0.3204

G gas                      381.9682               31.2574              1.3979
G solv                    -573.2571                7.1654              0.3204

TOTAL                     -191.2889               30.5329              1.3655


Differences (Complex - Receptor - Ligand):
Energy Component            Average              Std. Dev.   Std. Err. of Mean
-------------------------------------------------------------------------------
BOND                         4.4868                2.4603              0.1100
ANGLE                       26.8163                4.4409              0.1986
DIHED                        0.0000                0.0001              0.0000
VDWAALS                    -62.9682               25.8291              1.1551
EEL                        230.0110               56.4564              2.5248
1-4 VDW                     16.0767                3.0425              0.1361
1-4 EEL                  -1538.0156               17.9703              0.8037
EPB                        569.8340               53.6710              2.4002
ENPOLAR                      0.0000                0.0000              0.0000
EDISPER                      0.0000                0.0000              0.0000

DELTA G gas              -1323.5930               62.2338              2.7832
DELTA G solv               569.8340               53.6710              2.4002

DELTA TOTAL               -753.7590               33.5522              1.5005


-------------------------------------------------------------------------------
-------------------------------------------------------------------------------
