# Supplementary material for: Investigation of the Substrate Selection Mechanism of Poly (A) Polymerase Based on Molecular Dynamics Simulations and Markov State Model
Source: Int J Mol Sci. 2025 Sep 29;26(19):9512. doi: 10.3390/ijms26199512 (PMC12524461; doi:10.3390/ijms26199512)
Supplement: Supplementary file 1 [file ijms-26-09512-s001.zip › PAP_ATP/ATP.pdb]

REMARK   Accelrys Discovery Studio PDB file
REMARK   Created:  2023-09-21T11:08:21Z
CRYST1   67.633   85.907  107.469  90.00  90.00  90.00 P212121    
HETATM    1  PA  ATP A 605      28.376  37.015  36.420  1.00 23.16           P  
HETATM    2  PB  ATP A 605      28.777  37.256  33.534  1.00 20.19           P  
HETATM    3  PG  ATP A 605      25.961  37.745  32.939  1.00 20.56           P  
HETATM    4  C5' ATP A 605      30.870  37.838  36.456  1.00 22.54           C  
HETATM    5  O5' ATP A 605      29.889  36.936  36.975  1.00 23.43           O  
HETATM    6  C4' ATP A 605      32.220  37.171  36.353  1.00 22.80           C  
HETATM    7  O4' ATP A 605      32.594  36.593  37.607  1.00 23.14           O  
HETATM    8  C3' ATP A 605      32.274  36.011  35.378  1.00 23.33           C  
HETATM    9  O3' ATP A 605      32.295  36.397  34.004  1.00 22.85           O  
HETATM   10  C2' ATP A 605      33.500  35.255  35.863  1.00 24.16           C  
HETATM   11  O2' ATP A 605      34.735  35.823  35.398  1.00 25.31           O  
HETATM   12  C1' ATP A 605      33.377  35.411  37.366  1.00 23.40           C  
HETATM   13  N1  ATP A 605      33.520  30.303  38.439  1.00 23.29           N  
HETATM   14  O1A ATP A 605      27.907  38.476  36.427  1.00 21.95           O1-
HETATM   15  O1B ATP A 605      28.943  38.763  33.755  1.00 18.54           O1-
HETATM   16  O1G ATP A 605      26.156  38.780  34.031  1.00 22.08           O1-
HETATM   17  C2  ATP A 605      34.496  31.111  37.963  1.00 23.43           C  
HETATM   18  O2A ATP A 605      27.577  35.983  37.199  1.00 21.75           O  
HETATM   19  O2B ATP A 605      29.861  36.488  32.845  1.00 20.33           O  
HETATM   20  O2G ATP A 605      25.029  36.640  33.383  1.00 22.86           O1-
HETATM   21  N3  ATP A 605      34.315  32.438  37.731  1.00 23.69           N  
HETATM   22  O3A ATP A 605      28.498  36.463  34.902  1.00 21.24           O  
HETATM   23  O3B ATP A 605      27.401  37.032  32.728  1.00 20.79           O  
HETATM   24  O3G ATP A 605      25.651  38.327  31.593  1.00 20.37           O  
HETATM   25  C4  ATP A 605      33.110  33.009  37.968  1.00 23.19           C  
HETATM   26  C5  ATP A 605      32.006  32.188  38.486  1.00 23.25           C  
HETATM   27  C6  ATP A 605      32.275  30.755  38.710  1.00 23.04           C  
HETATM   28  N6  ATP A 605      31.281  29.979  39.180  1.00 22.96           N  
HETATM   29  N7  ATP A 605      30.939  32.980  38.630  1.00 23.39           N  
HETATM   30  C8  ATP A 605      31.325  34.225  38.237  1.00 22.93           C  
HETATM   31  N9  ATP A 605      32.617  34.240  37.855  1.00 22.64           N  
HETATM   32 1H5' ATP A 605      30.560  38.169  35.465  1.00 22.47           H  
HETATM   33 2H5' ATP A 605      30.948  38.699  37.120  1.00 22.47           H  
HETATM   34  H4' ATP A 605      32.964  37.914  36.066  1.00 22.47           H  
HETATM   35  H3' ATP A 605      31.398  35.384  35.544  1.00 22.47           H  
HETATM   36 'HO3 ATP A 605      31.427  36.945  33.780  1.00 22.47           H  
HETATM   37  H2' ATP A 605      33.435  34.204  35.583  1.00 22.47           H  
HETATM   38 'HO2 ATP A 605      34.752  35.814  34.348  1.00 22.47           H  
HETATM   39  H1' ATP A 605      34.356  35.478  37.841  1.00 22.47           H  
HETATM   40  H2  ATP A 605      35.474  30.677  37.756  1.00 22.47           H  
HETATM   41  H61 ATP A 605      31.454  28.939  39.360  1.00 22.47           H  
HETATM   42  H62 ATP A 605      30.318  30.402  39.373  1.00 22.47           H  
HETATM   43  H8  ATP A 605      30.672  35.098  38.232  1.00 22.47           H  
TER      44      ATP A 605 
CONECT    1    5   14   18   22
CONECT    2   15   19   22   23
CONECT    3   16   20   23   24
CONECT    4    5    6   32   33
CONECT    5    1    4
CONECT    6    4    7    8   34
CONECT    7    6   12
CONECT    8    6    9   10   35
CONECT    9    8   36
CONECT   10    8   11   12   37
CONECT   11   10   38
CONECT   12    7   10   31   39
CONECT   13   17   27
CONECT   14    1
CONECT   15    2
CONECT   16    3
CONECT   17   13   21   40
CONECT   18    1
CONECT   19    2
CONECT   20    3
CONECT   21   17   25
CONECT   22    1    2
CONECT   23    2    3
CONECT   24    3
CONECT   25   21   26   31
CONECT   26   25   27   29
CONECT   27   13   26   28
CONECT   28   27   41   42
CONECT   29   26   30
CONECT   30   29   31   43
CONECT   31   12   25   30
CONECT   32    4
CONECT   33    4
CONECT   34    6
CONECT   35    8
CONECT   36    9
CONECT   37   10
CONECT   38   11
CONECT   39   12
CONECT   40   17
CONECT   41   28
CONECT   42   28
CONECT   43   30
END
