# Supplementary material for: Investigation of the Substrate Selection Mechanism of Poly (A) Polymerase Based on Molecular Dynamics Simulations and Markov State Model
Source: Int J Mol Sci. 2025 Sep 29;26(19):9512. doi: 10.3390/ijms26199512 (PMC12524461; doi:10.3390/ijms26199512)
Supplement: Supplementary file 1 [file ijms-26-09512-s001.zip › PAP_ATP/MG.pdb]

REMARK   Accelrys Discovery Studio PDB file
REMARK   Created:  2023-09-21T14:46:20Z
CRYST1   67.633   85.907  107.469  90.00  90.00  90.00 P212121    
HETATM    1 MG    MG A 602      27.615  39.875  34.893  1.00 19.57          MG2+
TER       2       MG A 602 
END
