# Supplementary material for: Investigation of the Substrate Selection Mechanism of Poly (A) Polymerase Based on Molecular Dynamics Simulations and Markov State Model
Source: Int J Mol Sci. 2025 Sep 29;26(19):9512. doi: 10.3390/ijms26199512 (PMC12524461; doi:10.3390/ijms26199512)
Supplement: Supplementary file 1 [file ijms-26-09512-s001.zip › PAP_ATP/PAP.pdb]

REMARK   Accelrys Discovery Studio PDB file
REMARK   Created:  2023-09-21T22:34:29Z
CRYST1   67.633   85.907  107.469  90.00  90.00  90.00 P212121    
ATOM      1  N   MET A   4      58.512  33.709   3.769  1.00 20.00           N1+
ATOM      2  CA  MET A   4      57.457  34.061   4.708  1.00 20.00           C  
ATOM      3  C   MET A   4      56.876  32.846   5.437  1.00 20.00           C  
ATOM      4  O   MET A   4      57.339  31.743   5.167  1.00 20.00           O  
ATOM      5  CB  MET A   4      56.267  34.697   3.959  1.00 20.00           C  
ATOM      6  CG  MET A   4      56.370  36.221   3.896  1.00 20.00           C  
ATOM      7  SD  MET A   4      54.945  36.846   2.976  1.00 20.00           S  
ATOM      8  CE  MET A   4      55.032  38.650   2.873  1.00 20.00           C  
ATOM      9  N   SER A   4A     55.906  32.949   6.334  1.00 20.00           N  
ATOM     10  CA  SER A   4A     55.298  31.851   7.072  1.00 20.00           C  
ATOM     11  C   SER A   4A     54.200  32.314   8.034  1.00 20.00           C  
ATOM     12  O   SER A   4A     53.954  33.514   8.085  1.00 20.00           O  
ATOM     13  CB  SER A   4A     56.465  31.196   7.844  1.00 20.00           C  
ATOM     14  OG  SER A   4A     57.004  32.162   8.734  1.00 20.00           O  
ATOM     15  N   SER A   4B     53.521  31.472   8.799  1.00 20.00           N  
ATOM     16  CA  SER A   4B     52.465  31.824   9.738  1.00 20.00           C  
ATOM     17  C   SER A   4B     51.885  30.609  10.468  1.00 20.00           C  
ATOM     18  O   SER A   4B     52.349  29.506  10.199  1.00 20.00           O  
ATOM     19  CB  SER A   4B     51.383  32.517   8.879  1.00 20.00           C  
ATOM     20  OG  SER A   4B     50.913  31.581   7.921  1.00 20.00           O  
ATOM     21  N   GLN A   4C     50.915  30.712  11.364  1.00 20.00           N  
ATOM     22  CA  GLN A   4C     50.307  29.614  12.103  1.00 20.00           C  
ATOM     23  C   GLN A   4C     49.208  30.077  13.065  1.00 20.00           C  
ATOM     24  O   GLN A   4C     48.962  31.277  13.115  1.00 20.00           O  
ATOM     25  CB  GLN A   4C     51.423  28.971  12.954  1.00 20.00           C  
ATOM     26  CG  GLN A   4C     50.826  27.790  13.734  1.00 20.00           C  
ATOM     27  CD  GLN A   4C     51.678  27.223  14.809  1.00 20.00           C  
ATOM     28  OE1 GLN A   4C     51.223  26.571  15.754  1.00 20.00           O  
ATOM     29  NE2 GLN A   4C     53.192  27.523  14.636  1.00 20.00           N  
ATOM     30  N   LYS A   5      48.539  29.222  13.824  1.00  0.44           N  
ATOM     31  CA  LYS A   5      47.450  29.595  14.790  1.00  0.44           C  
ATOM     32  C   LYS A   5      46.867  28.394  15.521  1.00  0.44           C  
ATOM     33  O   LYS A   5      45.899  27.801  15.059  1.00  0.44           O  
ATOM     34  CB  LYS A   5      46.325  30.325  14.002  1.00  0.44           C  
ATOM     35  CG  LYS A   5      46.674  31.755  13.551  1.00  0.44           C  
ATOM     36  CD  LYS A   5      45.496  32.484  12.865  1.00  0.44           C  
ATOM     37  CE  LYS A   5      45.846  33.905  12.388  1.00  0.44           C  
ATOM     38  NZ  LYS A   5      44.698  34.555  11.712  1.00  0.44           N1+
ATOM     39  N   VAL A   6      47.446  27.984  16.667  1.00  0.45           N  
ATOM     40  CA  VAL A   6      46.884  26.921  17.476  1.00  0.45           C  
ATOM     41  C   VAL A   6      46.066  27.626  18.540  1.00  0.45           C  
ATOM     42  O   VAL A   6      46.609  28.418  19.310  1.00  0.45           O  
ATOM     43  CB  VAL A   6      47.946  26.050  18.150  1.00  0.45           C  
ATOM     44  CG1 VAL A   6      47.264  24.842  18.819  1.00  0.45           C  
ATOM     45  CG2 VAL A   6      48.999  25.570  17.130  1.00  0.45           C  
ATOM     46  N   PHE A   7      44.745  27.400  18.583  1.00  0.69           N  
ATOM     47  CA  PHE A   7      43.884  27.965  19.594  1.00  0.69           C  
ATOM     48  C   PHE A   7      43.337  26.782  20.359  1.00  0.69           C  
ATOM     49  O   PHE A   7      42.571  25.980  19.822  1.00  0.69           O  
ATOM     50  CB  PHE A   7      42.698  28.762  18.998  1.00  0.69           C  
ATOM     51  CG  PHE A   7      43.134  30.072  18.421  1.00  0.69           C  
ATOM     52  CD1 PHE A   7      43.406  30.224  17.053  1.00  0.69           C  
ATOM     53  CD2 PHE A   7      43.209  31.194  19.255  1.00  0.69           C  
ATOM     54  CE1 PHE A   7      43.727  31.484  16.533  1.00  0.69           C  
ATOM     55  CE2 PHE A   7      43.560  32.445  18.743  1.00  0.69           C  
ATOM     56  CZ  PHE A   7      43.822  32.594  17.378  1.00  0.69           C  
ATOM     57  N   GLY A   8      43.725  26.635  21.637  1.00  0.83           N  
ATOM     58  CA  GLY A   8      43.299  25.524  22.470  1.00  0.83           C  
ATOM     59  C   GLY A   8      44.273  24.388  22.527  1.00  0.83           C  
ATOM     60  O   GLY A   8      45.407  24.466  22.062  1.00  0.83           O  
ATOM     61  N   ILE A   9      43.847  23.290  23.174  1.00  0.91           N  
ATOM     62  CA  ILE A   9      44.704  22.173  23.531  1.00  0.91           C  
ATOM     63  C   ILE A   9      44.662  21.031  22.527  1.00  0.91           C  
ATOM     64  O   ILE A   9      45.297  19.995  22.704  1.00  0.91           O  
ATOM     65  CB  ILE A   9      44.333  21.643  24.917  1.00  0.91           C  
ATOM     66  CG1 ILE A   9      42.903  21.055  25.018  1.00  0.91           C  
ATOM     67  CG2 ILE A   9      44.559  22.802  25.901  1.00  0.91           C  
ATOM     68  CD1 ILE A   9      42.616  20.419  26.384  1.00  0.91           C  
ATOM     69  N   THR A  10      43.912  21.199  21.426  1.00  0.90           N  
ATOM     70  CA  THR A  10      43.753  20.201  20.377  1.00  0.90           C  
ATOM     71  C   THR A  10      43.810  20.973  19.087  1.00  0.90           C  
ATOM     72  O   THR A  10      43.643  22.192  19.079  1.00  0.90           O  
ATOM     73  CB  THR A  10      42.488  19.311  20.377  1.00  0.90           C  
ATOM     74  CG2 THR A  10      42.416  18.502  21.685  1.00  0.90           C  
ATOM     75  OG1 THR A  10      41.258  20.030  20.205  1.00  0.90           O  
ATOM     76  N   GLY A  11      44.061  20.292  17.947  1.00  0.85           N  
ATOM     77  CA  GLY A  11      43.776  20.862  16.634  1.00  0.85           C  
ATOM     78  C   GLY A  11      42.283  21.036  16.405  1.00  0.85           C  
ATOM     79  O   GLY A  11      41.469  20.568  17.209  1.00  0.85           O  
ATOM     80  N   PRO A  12      41.878  21.670  15.318  1.00  0.91           N  
ATOM     81  CA  PRO A  12      40.474  21.863  14.997  1.00  0.91           C  
ATOM     82  C   PRO A  12      39.793  20.564  14.590  1.00  0.91           C  
ATOM     83  O   PRO A  12      40.446  19.657  14.071  1.00  0.91           O  
ATOM     84  CB  PRO A  12      40.521  22.861  13.830  1.00  0.91           C  
ATOM     85  CG  PRO A  12      41.823  22.515  13.111  1.00  0.91           C  
ATOM     86  CD  PRO A  12      42.764  22.177  14.265  1.00  0.91           C  
ATOM     87  N   VAL A  13      38.472  20.446  14.821  1.00  0.88           N  
ATOM     88  CA  VAL A  13      37.632  19.412  14.237  1.00  0.88           C  
ATOM     89  C   VAL A  13      37.479  19.657  12.750  1.00  0.88           C  
ATOM     90  O   VAL A  13      37.539  18.744  11.933  1.00  0.88           O  
ATOM     91  CB  VAL A  13      36.257  19.354  14.900  1.00  0.88           C  
ATOM     92  CG1 VAL A  13      35.315  18.375  14.174  1.00  0.88           C  
ATOM     93  CG2 VAL A  13      36.398  18.886  16.357  1.00  0.88           C  
ATOM     94  N   SER A  14      37.271  20.930  12.357  1.00  0.86           N  
ATOM     95  CA  SER A  14      37.169  21.254  10.951  1.00  0.86           C  
ATOM     96  C   SER A  14      37.636  22.667  10.695  1.00  0.86           C  
ATOM     97  O   SER A  14      37.325  23.584  11.449  1.00  0.86           O  
ATOM     98  CB  SER A  14      35.712  21.092  10.452  1.00  0.86           C  
ATOM     99  OG  SER A  14      35.553  21.451   9.079  1.00  0.86           O  
ATOM    100  N   THR A  15      38.383  22.882   9.594  1.00  0.86           N  
ATOM    101  CA  THR A  15      38.832  24.194   9.150  1.00  0.86           C  
ATOM    102  C   THR A  15      37.981  24.712   8.004  1.00  0.86           C  
ATOM    103  O   THR A  15      38.255  25.783   7.457  1.00  0.86           O  
ATOM    104  CB  THR A  15      40.287  24.197   8.676  1.00  0.86           C  
ATOM    105  CG2 THR A  15      41.195  23.932   9.878  1.00  0.86           C  
ATOM    106  OG1 THR A  15      40.543  23.157   7.737  1.00  0.86           O  
ATOM    107  N   VAL A  16      36.916  23.979   7.614  1.00  0.89           N  
ATOM    108  CA  VAL A  16      35.997  24.364   6.547  1.00  0.89           C  
ATOM    109  C   VAL A  16      35.311  25.689   6.870  1.00  0.89           C  
ATOM    110  O   VAL A  16      34.878  25.926   7.998  1.00  0.89           O  
ATOM    111  CB  VAL A  16      34.968  23.269   6.251  1.00  0.89           C  
ATOM    112  CG1 VAL A  16      34.011  23.644   5.104  1.00  0.89           C  
ATOM    113  CG2 VAL A  16      35.689  21.960   5.876  1.00  0.89           C  
ATOM    114  N   GLY A  17      35.252  26.613   5.886  1.00  0.91           N  
ATOM    115  CA  GLY A  17      34.621  27.913   6.067  1.00  0.91           C  
ATOM    116  C   GLY A  17      33.144  27.878   5.790  1.00  0.91           C  
ATOM    117  O   GLY A  17      32.611  26.905   5.267  1.00  0.91           O  
ATOM    118  N   ALA A  18      32.448  28.977   6.117  1.00  0.92           N  
ATOM    119  CA  ALA A  18      31.018  29.088   5.916  1.00  0.92           C  
ATOM    120  C   ALA A  18      30.535  29.139   4.464  1.00  0.92           C  
ATOM    121  O   ALA A  18      31.091  29.845   3.618  1.00  0.92           O  
ATOM    122  CB  ALA A  18      30.482  30.313   6.674  1.00  0.92           C  
ATOM    123  N   THR A  19      29.437  28.416   4.150  1.00  0.85           N  
ATOM    124  CA  THR A  19      28.768  28.499   2.852  1.00  0.85           C  
ATOM    125  C   THR A  19      27.905  29.746   2.712  1.00  0.85           C  
ATOM    126  O   THR A  19      27.661  30.495   3.663  1.00  0.85           O  
ATOM    127  CB  THR A  19      28.003  27.253   2.378  1.00  0.85           C  
ATOM    128  CG2 THR A  19      28.855  26.011   2.624  1.00  0.85           C  
ATOM    129  OG1 THR A  19      26.770  27.027   3.055  1.00  0.85           O  
ATOM    130  N   ALA A  20      27.396  30.035   1.496  1.00  0.82           N  
ATOM    131  CA  ALA A  20      26.406  31.074   1.267  1.00  0.82           C  
ATOM    132  C   ALA A  20      25.102  30.860   2.049  1.00  0.82           C  
ATOM    133  O   ALA A  20      24.532  31.797   2.606  1.00  0.82           O  
ATOM    134  CB  ALA A  20      26.100  31.142  -0.241  1.00  0.82           C  
ATOM    135  N   ALA A  21      24.617  29.600   2.123  1.00  0.84           N  
ATOM    136  CA  ALA A  21      23.453  29.211   2.899  1.00  0.84           C  
ATOM    137  C   ALA A  21      23.657  29.400   4.409  1.00  0.84           C  
ATOM    138  O   ALA A  21      22.818  29.970   5.108  1.00  0.84           O  
ATOM    139  CB  ALA A  21      23.078  27.752   2.550  1.00  0.84           C  
ATOM    140  N   GLU A  22      24.815  28.975   4.943  1.00  0.85           N  
ATOM    141  CA  GLU A  22      25.195  29.160   6.334  1.00  0.85           C  
ATOM    142  C   GLU A  22      25.416  30.605   6.769  1.00  0.85           C  
ATOM    143  O   GLU A  22      25.029  31.007   7.867  1.00  0.85           O  
ATOM    144  CB  GLU A  22      26.466  28.356   6.621  1.00  0.85           C  
ATOM    145  CG  GLU A  22      26.283  26.826   6.515  1.00  0.85           C  
ATOM    146  CD  GLU A  22      27.629  26.105   6.547  1.00  0.85           C  
ATOM    147  OE1 GLU A  22      27.628  24.882   6.834  1.00  0.85           O  
ATOM    148  OE2 GLU A  22      28.660  26.769   6.264  1.00  0.85           O  
ATOM    149  N   ASN A  23      26.045  31.436   5.910  1.00  0.85           N  
ATOM    150  CA  ASN A  23      26.125  32.877   6.101  1.00  0.85           C  
ATOM    151  C   ASN A  23      24.745  33.528   6.128  1.00  0.85           C  
ATOM    152  O   ASN A  23      24.432  34.297   7.026  1.00  0.85           O  
ATOM    153  CB  ASN A  23      27.042  33.538   5.040  1.00  0.85           C  
ATOM    154  CG  ASN A  23      28.499  33.248   5.418  1.00  0.85           C  
ATOM    155  ND2 ASN A  23      29.384  33.114   4.387  1.00  0.85           N  
ATOM    156  OD1 ASN A  23      28.851  33.135   6.572  1.00  0.85           O  
ATOM    157  N   LYS A  24      23.830  33.154   5.219  1.00  0.81           N  
ATOM    158  CA  LYS A  24      22.466  33.658   5.232  1.00  0.81           C  
ATOM    159  C   LYS A  24      21.688  33.361   6.517  1.00  0.81           C  
ATOM    160  O   LYS A  24      20.929  34.186   7.034  1.00  0.81           O  
ATOM    161  CB  LYS A  24      21.699  33.060   4.034  1.00  0.81           C  
ATOM    162  CG  LYS A  24      20.303  33.667   3.827  1.00  0.81           C  
ATOM    163  CD  LYS A  24      19.561  33.026   2.643  1.00  0.81           C  
ATOM    164  CE  LYS A  24      18.158  33.580   2.387  1.00  0.81           C  
ATOM    165  NZ  LYS A  24      18.259  35.000   1.996  1.00  0.81           N1+
ATOM    166  N   LEU A  25      21.867  32.148   7.071  1.00  0.89           N  
ATOM    167  CA  LEU A  25      21.393  31.783   8.392  1.00  0.89           C  
ATOM    168  C   LEU A  25      22.076  32.540   9.527  1.00  0.89           C  
ATOM    169  O   LEU A  25      21.442  32.837  10.538  1.00  0.89           O  
ATOM    170  CB  LEU A  25      21.459  30.258   8.594  1.00  0.89           C  
ATOM    171  CG  LEU A  25      20.373  29.496   7.807  1.00  0.89           C  
ATOM    172  CD1 LEU A  25      20.750  28.019   7.660  1.00  0.89           C  
ATOM    173  CD2 LEU A  25      19.005  29.629   8.491  1.00  0.89           C  
ATOM    174  N   ASN A  26      23.371  32.893   9.382  1.00  0.90           N  
ATOM    175  CA  ASN A  26      24.075  33.798  10.277  1.00  0.90           C  
ATOM    176  C   ASN A  26      23.479  35.203  10.341  1.00  0.90           C  
ATOM    177  O   ASN A  26      23.188  35.699  11.434  1.00  0.90           O  
ATOM    178  CB  ASN A  26      25.570  33.885   9.886  1.00  0.90           C  
ATOM    179  CG  ASN A  26      26.398  34.396  11.059  1.00  0.90           C  
ATOM    180  ND2 ASN A  26      26.508  33.476  12.056  1.00  0.90           N  
ATOM    181  OD1 ASN A  26      26.950  35.470  11.108  1.00  0.90           O  
ATOM    182  N   ASP A  27      23.202  35.830   9.189  1.00  0.87           N  
ATOM    183  CA  ASP A  27      22.546  37.122   9.093  1.00  0.87           C  
ATOM    184  C   ASP A  27      21.163  37.114   9.753  1.00  0.87           C  
ATOM    185  O   ASP A  27      20.815  37.971  10.561  1.00  0.87           O  
ATOM    186  CB  ASP A  27      22.400  37.491   7.595  1.00  0.87           C  
ATOM    187  CG  ASP A  27      23.727  37.847   6.926  1.00  0.87           C  
ATOM    188  OD1 ASP A  27      24.681  38.233   7.644  1.00  0.87           O  
ATOM    189  OD2 ASP A  27      23.772  37.750   5.671  1.00  0.87           O  
ATOM    190  N   SER A  28      20.368  36.060   9.468  1.00  0.87           N  
ATOM    191  CA  SER A  28      19.077  35.805  10.097  1.00  0.87           C  
ATOM    192  C   SER A  28      19.191  35.640  11.621  1.00  0.87           C  
ATOM    193  O   SER A  28      18.436  36.253  12.374  1.00  0.87           O  
ATOM    194  CB  SER A  28      18.373  34.605   9.392  1.00  0.87           C  
ATOM    195  OG  SER A  28      17.079  34.305   9.922  1.00  0.87           O  
ATOM    196  N   LEU A  29      20.201  34.897  12.136  1.00  0.94           N  
ATOM    197  CA  LEU A  29      20.481  34.761  13.566  1.00  0.94           C  
ATOM    198  C   LEU A  29      20.769  36.085  14.253  1.00  0.94           C  
ATOM    199  O   LEU A  29      20.220  36.382  15.314  1.00  0.94           O  
ATOM    200  CB  LEU A  29      21.697  33.817  13.787  1.00  0.94           C  
ATOM    201  CG  LEU A  29      22.256  33.724  15.224  1.00  0.94           C  
ATOM    202  CD1 LEU A  29      21.226  33.158  16.207  1.00  0.94           C  
ATOM    203  CD2 LEU A  29      23.571  32.927  15.252  1.00  0.94           C  
ATOM    204  N   ILE A  30      21.610  36.943  13.653  1.00  0.91           N  
ATOM    205  CA  ILE A  30      21.909  38.270  14.171  1.00  0.91           C  
ATOM    206  C   ILE A  30      20.674  39.162  14.225  1.00  0.91           C  
ATOM    207  O   ILE A  30      20.455  39.898  15.192  1.00  0.91           O  
ATOM    208  CB  ILE A  30      23.035  38.919  13.375  1.00  0.91           C  
ATOM    209  CG1 ILE A  30      24.361  38.146  13.575  1.00  0.91           C  
ATOM    210  CG2 ILE A  30      23.186  40.406  13.767  1.00  0.91           C  
ATOM    211  CD1 ILE A  30      25.491  38.640  12.665  1.00  0.91           C  
ATOM    212  N   GLN A  31      19.815  39.116  13.195  1.00  0.85           N  
ATOM    213  CA  GLN A  31      18.546  39.818  13.189  1.00  0.85           C  
ATOM    214  C   GLN A  31      17.540  39.338  14.231  1.00  0.85           C  
ATOM    215  O   GLN A  31      16.896  40.167  14.882  1.00  0.85           O  
ATOM    216  CB  GLN A  31      17.958  39.864  11.765  1.00  0.85           C  
ATOM    217  CG  GLN A  31      18.846  40.644  10.758  1.00  0.85           C  
ATOM    218  CD  GLN A  31      19.182  42.060  11.237  1.00  0.85           C  
ATOM    219  NE2 GLN A  31      18.117  42.900  11.291  1.00  0.85           N  
ATOM    220  OE1 GLN A  31      20.305  42.434  11.578  1.00  0.85           O  
ATOM    221  N   GLU A  32      17.419  38.017  14.473  1.00  0.89           N  
ATOM    222  CA  GLU A  32      16.646  37.476  15.591  1.00  0.89           C  
ATOM    223  C   GLU A  32      17.169  37.961  16.955  1.00  0.89           C  
ATOM    224  O   GLU A  32      16.420  38.414  17.811  1.00  0.89           O  
ATOM    225  CB  GLU A  32      16.582  35.928  15.539  1.00  0.89           C  
ATOM    226  CG  GLU A  32      15.568  35.281  16.520  1.00  0.89           C  
ATOM    227  CD  GLU A  32      14.092  35.437  16.129  1.00  0.89           C  
ATOM    228  OE1 GLU A  32      13.764  36.051  15.079  1.00  0.89           O  
ATOM    229  OE2 GLU A  32      13.261  34.889  16.895  1.00  0.89           O  
ATOM    230  N   LEU A  33      18.508  37.973  17.165  1.00  0.94           N  
ATOM    231  CA  LEU A  33      19.127  38.503  18.377  1.00  0.94           C  
ATOM    232  C   LEU A  33      18.836  39.975  18.637  1.00  0.94           C  
ATOM    233  O   LEU A  33      18.656  40.401  19.782  1.00  0.94           O  
ATOM    234  CB  LEU A  33      20.671  38.365  18.355  1.00  0.94           C  
ATOM    235  CG  LEU A  33      21.239  36.938  18.406  1.00  0.94           C  
ATOM    236  CD1 LEU A  33      22.762  36.970  18.202  1.00  0.94           C  
ATOM    237  CD2 LEU A  33      20.874  36.210  19.700  1.00  0.94           C  
ATOM    238  N   LYS A  34      18.809  40.809  17.592  1.00  0.87           N  
ATOM    239  CA  LYS A  34      18.371  42.190  17.675  1.00  0.87           C  
ATOM    240  C   LYS A  34      16.898  42.343  18.004  1.00  0.87           C  
ATOM    241  O   LYS A  34      16.518  43.167  18.830  1.00  0.87           O  
ATOM    242  CB  LYS A  34      18.663  42.931  16.359  1.00  0.87           C  
ATOM    243  CG  LYS A  34      20.159  43.133  16.100  1.00  0.87           C  
ATOM    244  CD  LYS A  34      20.421  43.783  14.738  1.00  0.87           C  
ATOM    245  CE  LYS A  34      21.906  43.833  14.388  1.00  0.87           C  
ATOM    246  NZ  LYS A  34      22.069  44.249  12.978  1.00  0.87           N1+
ATOM    247  N   LYS A  35      16.040  41.529  17.363  1.00  0.85           N  
ATOM    248  CA  LYS A  35      14.612  41.495  17.612  1.00  0.85           C  
ATOM    249  C   LYS A  35      14.252  41.103  19.042  1.00  0.85           C  
ATOM    250  O   LYS A  35      13.419  41.740  19.681  1.00  0.85           O  
ATOM    251  CB  LYS A  35      13.926  40.560  16.595  1.00  0.85           C  
ATOM    252  CG  LYS A  35      12.426  40.383  16.848  1.00  0.85           C  
ATOM    253  CD  LYS A  35      11.736  39.546  15.772  1.00  0.85           C  
ATOM    254  CE  LYS A  35      10.273  39.310  16.118  1.00  0.85           C  
ATOM    255  NZ  LYS A  35       9.734  38.320  15.172  1.00  0.85           N1+
ATOM    256  N   GLU A  36      14.950  40.098  19.602  1.00  0.87           N  
ATOM    257  CA  GLU A  36      14.694  39.589  20.933  1.00  0.87           C  
ATOM    258  C   GLU A  36      15.449  40.363  22.008  1.00  0.87           C  
ATOM    259  O   GLU A  36      15.460  39.986  23.181  1.00  0.87           O  
ATOM    260  CB  GLU A  36      15.095  38.093  20.977  1.00  0.87           C  
ATOM    261  CG  GLU A  36      14.215  37.179  20.085  1.00  0.87           C  
ATOM    262  CD  GLU A  36      12.738  37.253  20.453  1.00  0.87           C  
ATOM    263  OE1 GLU A  36      12.384  36.640  21.506  1.00  0.87           O  
ATOM    264  OE2 GLU A  36      11.958  37.911  19.720  1.00  0.87           O  
ATOM    265  N   GLY A  37      16.072  41.510  21.657  1.00  0.90           N  
ATOM    266  CA  GLY A  37      16.603  42.440  22.650  1.00  0.90           C  
ATOM    267  C   GLY A  37      17.923  42.052  23.275  1.00  0.90           C  
ATOM    268  O   GLY A  37      18.213  42.411  24.409  1.00  0.90           O  
ATOM    269  N   SER A  38      18.783  41.312  22.541  1.00  0.92           N  
ATOM    270  CA  SER A  38      20.145  40.967  22.958  1.00  0.92           C  
ATOM    271  C   SER A  38      21.029  42.179  23.166  1.00  0.92           C  
ATOM    272  O   SER A  38      21.817  42.238  24.101  1.00  0.92           O  
ATOM    273  CB  SER A  38      20.824  40.025  21.921  1.00  0.92           C  
ATOM    274  OG  SER A  38      22.161  39.612  22.243  1.00  0.92           O  
ATOM    275  N   PHE A  39      20.912  43.190  22.293  1.00  0.91           N  
ATOM    276  CA  PHE A  39      21.744  44.372  22.319  1.00  0.91           C  
ATOM    277  C   PHE A  39      20.982  45.488  23.007  1.00  0.91           C  
ATOM    278  O   PHE A  39      19.821  45.740  22.688  1.00  0.91           O  
ATOM    279  CB  PHE A  39      22.118  44.834  20.889  1.00  0.91           C  
ATOM    280  CG  PHE A  39      22.815  43.741  20.130  1.00  0.91           C  
ATOM    281  CD1 PHE A  39      22.094  42.857  19.309  1.00  0.91           C  
ATOM    282  CD2 PHE A  39      24.206  43.600  20.219  1.00  0.91           C  
ATOM    283  CE1 PHE A  39      22.752  41.860  18.580  1.00  0.91           C  
ATOM    284  CE2 PHE A  39      24.869  42.614  19.479  1.00  0.91           C  
ATOM    285  CZ  PHE A  39      24.142  41.741  18.661  1.00  0.91           C  
ATOM    286  N   GLU A  40      21.621  46.164  23.981  1.00  0.87           N  
ATOM    287  CA  GLU A  40      21.085  47.335  24.647  1.00  0.87           C  
ATOM    288  C   GLU A  40      21.182  48.601  23.812  1.00  0.87           C  
ATOM    289  O   GLU A  40      21.866  48.645  22.785  1.00  0.87           O  
ATOM    290  CB  GLU A  40      21.734  47.509  26.041  1.00  0.87           C  
ATOM    291  CG  GLU A  40      23.180  48.047  26.098  1.00  0.87           C  
ATOM    292  CD  GLU A  40      23.800  47.882  27.475  1.00  0.87           C  
ATOM    293  OE1 GLU A  40      23.148  47.382  28.433  1.00  0.87           O  
ATOM    294  OE2 GLU A  40      24.992  48.261  27.605  1.00  0.87           O  
ATOM    295  N   THR A  41      20.442  49.661  24.201  1.00  0.83           N  
ATOM    296  CA  THR A  41      20.442  50.946  23.507  1.00  0.83           C  
ATOM    297  C   THR A  41      21.717  51.735  23.750  1.00  0.83           C  
ATOM    298  O   THR A  41      22.433  51.522  24.726  1.00  0.83           O  
ATOM    299  CB  THR A  41      19.197  51.844  23.656  1.00  0.83           C  
ATOM    300  CG2 THR A  41      17.925  51.006  23.632  1.00  0.83           C  
ATOM    301  OG1 THR A  41      19.126  52.580  24.875  1.00  0.83           O  
ATOM    302  N   GLU A  42      22.055  52.708  22.875  1.00  0.77           N  
ATOM    303  CA  GLU A  42      23.148  53.642  23.116  1.00  0.77           C  
ATOM    304  C   GLU A  42      23.001  54.414  24.423  1.00  0.77           C  
ATOM    305  O   GLU A  42      23.965  54.641  25.147  1.00  0.77           O  
ATOM    306  CB  GLU A  42      23.256  54.616  21.930  1.00  0.77           C  
ATOM    307  CG  GLU A  42      24.328  54.193  20.903  1.00  0.77           C  
ATOM    308  CD  GLU A  42      24.138  54.917  19.570  1.00  0.77           C  
ATOM    309  OE1 GLU A  42      24.516  54.320  18.532  1.00  0.77           O  
ATOM    310  OE2 GLU A  42      23.598  56.053  19.585  1.00  0.77           O  
ATOM    311  N   GLN A  43      21.754  54.798  24.772  1.00  0.78           N  
ATOM    312  CA  GLN A  43      21.439  55.392  26.057  1.00  0.78           C  
ATOM    313  C   GLN A  43      21.677  54.461  27.246  1.00  0.78           C  
ATOM    314  O   GLN A  43      22.270  54.850  28.246  1.00  0.78           O  
ATOM    315  CB  GLN A  43      19.984  55.921  26.074  1.00  0.78           C  
ATOM    316  CG  GLN A  43      19.642  56.766  27.321  1.00  0.78           C  
ATOM    317  CD  GLN A  43      20.540  58.000  27.450  1.00  0.78           C  
ATOM    318  NE2 GLN A  43      20.454  58.928  26.460  1.00  0.78           N  
ATOM    319  OE1 GLN A  43      21.300  58.130  28.387  1.00  0.78           O  
ATOM    320  N   GLU A  44      21.268  53.180  27.154  1.00  0.82           N  
ATOM    321  CA  GLU A  44      21.558  52.179  28.172  1.00  0.82           C  
ATOM    322  C   GLU A  44      23.058  51.962  28.381  1.00  0.82           C  
ATOM    323  O   GLU A  44      23.546  52.001  29.513  1.00  0.82           O  
ATOM    324  CB  GLU A  44      20.832  50.867  27.813  1.00  0.82           C  
ATOM    325  CG  GLU A  44      19.318  50.903  28.143  1.00  0.82           C  
ATOM    326  CD  GLU A  44      18.515  49.767  27.508  1.00  0.82           C  
ATOM    327  OE1 GLU A  44      18.877  49.322  26.389  1.00  0.82           O  
ATOM    328  OE2 GLU A  44      17.485  49.383  28.113  1.00  0.82           O  
ATOM    329  N   THR A  45      23.846  51.855  27.289  1.00  0.85           N  
ATOM    330  CA  THR A  45      25.316  51.845  27.338  1.00  0.85           C  
ATOM    331  C   THR A  45      25.914  53.087  27.995  1.00  0.85           C  
ATOM    332  O   THR A  45      26.808  53.001  28.838  1.00  0.85           O  
ATOM    333  CB  THR A  45      25.977  51.723  25.964  1.00  0.85           C  
ATOM    334  CG2 THR A  45      27.499  51.552  26.070  1.00  0.85           C  
ATOM    335  OG1 THR A  45      25.520  50.560  25.295  1.00  0.85           O  
ATOM    336  N   ALA A  46      25.416  54.295  27.656  1.00  0.86           N  
ATOM    337  CA  ALA A  46      25.839  55.558  28.241  1.00  0.86           C  
ATOM    338  C   ALA A  46      25.584  55.650  29.747  1.00  0.86           C  
ATOM    339  O   ALA A  46      26.444  56.088  30.518  1.00  0.86           O  
ATOM    340  CB  ALA A  46      25.149  56.729  27.517  1.00  0.86           C  
ATOM    341  N   ASN A  47      24.406  55.163  30.194  1.00  0.86           N  
ATOM    342  CA  ASN A  47      24.039  55.005  31.596  1.00  0.86           C  
ATOM    343  C   ASN A  47      25.013  54.108  32.368  1.00  0.86           C  
ATOM    344  O   ASN A  47      25.435  54.442  33.475  1.00  0.86           O  
ATOM    345  CB  ASN A  47      22.598  54.439  31.753  1.00  0.86           C  
ATOM    346  CG  ASN A  47      21.540  55.437  31.282  1.00  0.86           C  
ATOM    347  ND2 ASN A  47      20.313  54.924  30.983  1.00  0.86           N  
ATOM    348  OD1 ASN A  47      21.755  56.636  31.270  1.00  0.86           O  
ATOM    349  N   ARG A  48      25.442  52.964  31.787  1.00  0.85           N  
ATOM    350  CA  ARG A  48      26.460  52.106  32.384  1.00  0.85           C  
ATOM    351  C   ARG A  48      27.816  52.781  32.575  1.00  0.85           C  
ATOM    352  O   ARG A  48      28.457  52.673  33.622  1.00  0.85           O  
ATOM    353  CB  ARG A  48      26.717  50.843  31.532  1.00  0.85           C  
ATOM    354  CG  ARG A  48      25.518  49.901  31.373  1.00  0.85           C  
ATOM    355  CD  ARG A  48      25.919  48.627  30.643  1.00  0.85           C  
ATOM    356  NE  ARG A  48      24.710  47.799  30.533  1.00  0.85           N  
ATOM    357  CZ  ARG A  48      24.261  46.883  31.390  1.00  0.85           C  
ATOM    358  NH1 ARG A  48      24.783  46.667  32.590  1.00  0.85           N  
ATOM    359  NH2 ARG A  48      23.230  46.144  30.997  1.00  0.85           N  
ATOM    360  N   VAL A  49      28.270  53.521  31.548  1.00  0.88           N  
ATOM    361  CA  VAL A  49      29.507  54.291  31.565  1.00  0.88           C  
ATOM    362  C   VAL A  49      29.507  55.409  32.599  1.00  0.88           C  
ATOM    363  O   VAL A  49      30.531  55.687  33.229  1.00  0.88           O  
ATOM    364  CB  VAL A  49      29.849  54.824  30.178  1.00  0.88           C  
ATOM    365  CG1 VAL A  49      31.093  55.732  30.194  1.00  0.88           C  
ATOM    366  CG2 VAL A  49      30.120  53.637  29.240  1.00  0.88           C  
ATOM    367  N   GLN A  50      28.368  56.095  32.816  1.00  0.85           N  
ATOM    368  CA  GLN A  50      28.200  57.063  33.891  1.00  0.85           C  
ATOM    369  C   GLN A  50      28.346  56.474  35.289  1.00  0.85           C  
ATOM    370  O   GLN A  50      29.008  57.051  36.156  1.00  0.85           O  
ATOM    371  CB  GLN A  50      26.833  57.775  33.758  1.00  0.85           C  
ATOM    372  CG  GLN A  50      26.483  58.782  34.883  1.00  0.85           C  
ATOM    373  CD  GLN A  50      27.460  59.963  34.955  1.00  0.85           C  
ATOM    374  NE2 GLN A  50      27.255  60.804  36.003  1.00  0.85           N  
ATOM    375  OE1 GLN A  50      28.360  60.148  34.143  1.00  0.85           O  
ATOM    376  N   VAL A  51      27.772  55.282  35.540  1.00  0.93           N  
ATOM    377  CA  VAL A  51      27.946  54.567  36.798  1.00  0.93           C  
ATOM    378  C   VAL A  51      29.406  54.219  37.052  1.00  0.93           C  
ATOM    379  O   VAL A  51      29.934  54.446  38.136  1.00  0.93           O  
ATOM    380  CB  VAL A  51      27.077  53.319  36.869  1.00  0.93           C  
ATOM    381  CG1 VAL A  51      27.350  52.511  38.149  1.00  0.93           C  
ATOM    382  CG2 VAL A  51      25.597  53.738  36.853  1.00  0.93           C  
ATOM    383  N   LEU A  52      30.123  53.730  36.021  1.00  0.92           N  
ATOM    384  CA  LEU A  52      31.544  53.426  36.103  1.00  0.92           C  
ATOM    385  C   LEU A  52      32.436  54.610  36.477  1.00  0.92           C  
ATOM    386  O   LEU A  52      33.380  54.455  37.254  1.00  0.92           O  
ATOM    387  CB  LEU A  52      32.029  52.733  34.810  1.00  0.92           C  
ATOM    388  CG  LEU A  52      31.532  51.278  34.671  1.00  0.92           C  
ATOM    389  CD1 LEU A  52      31.755  50.749  33.249  1.00  0.92           C  
ATOM    390  CD2 LEU A  52      32.213  50.350  35.690  1.00  0.92           C  
ATOM    391  N   LYS A  53      32.131  55.835  35.995  1.00  0.87           N  
ATOM    392  CA  LYS A  53      32.804  57.047  36.442  1.00  0.87           C  
ATOM    393  C   LYS A  53      32.663  57.287  37.942  1.00  0.87           C  
ATOM    394  O   LYS A  53      33.623  57.550  38.654  1.00  0.87           O  
ATOM    395  CB  LYS A  53      32.226  58.294  35.728  1.00  0.87           C  
ATOM    396  CG  LYS A  53      32.518  58.364  34.223  1.00  0.87           C  
ATOM    397  CD  LYS A  53      32.036  59.701  33.630  1.00  0.87           C  
ATOM    398  CE  LYS A  53      32.420  59.941  32.172  1.00  0.87           C  
ATOM    399  NZ  LYS A  53      31.684  58.979  31.339  1.00  0.87           N1+
ATOM    400  N   ILE A  54      31.423  57.146  38.451  1.00  0.91           N  
ATOM    401  CA  ILE A  54      31.119  57.295  39.864  1.00  0.91           C  
ATOM    402  C   ILE A  54      31.775  56.220  40.719  1.00  0.91           C  
ATOM    403  O   ILE A  54      32.349  56.506  41.771  1.00  0.91           O  
ATOM    404  CB  ILE A  54      29.611  57.349  40.081  1.00  0.91           C  
ATOM    405  CG1 ILE A  54      29.028  58.620  39.419  1.00  0.91           C  
ATOM    406  CG2 ILE A  54      29.266  57.302  41.586  1.00  0.91           C  
ATOM    407  CD1 ILE A  54      27.506  58.578  39.261  1.00  0.91           C  
ATOM    408  N   LEU A  55      31.757  54.948  40.287  1.00  0.93           N  
ATOM    409  CA  LEU A  55      32.428  53.867  40.990  1.00  0.93           C  
ATOM    410  C   LEU A  55      33.937  54.041  41.098  1.00  0.93           C  
ATOM    411  O   LEU A  55      34.527  53.733  42.132  1.00  0.93           O  
ATOM    412  CB  LEU A  55      32.110  52.491  40.371  1.00  0.93           C  
ATOM    413  CG  LEU A  55      30.625  52.084  40.436  1.00  0.93           C  
ATOM    414  CD1 LEU A  55      30.398  50.768  39.680  1.00  0.93           C  
ATOM    415  CD2 LEU A  55      30.083  51.983  41.870  1.00  0.93           C  
ATOM    416  N   GLN A  56      34.604  54.561  40.047  1.00  0.89           N  
ATOM    417  CA  GLN A  56      36.010  54.918  40.130  1.00  0.89           C  
ATOM    418  C   GLN A  56      36.307  56.038  41.139  1.00  0.89           C  
ATOM    419  O   GLN A  56      37.243  55.928  41.937  1.00  0.89           O  
ATOM    420  CB  GLN A  56      36.582  55.312  38.753  1.00  0.89           C  
ATOM    421  CG  GLN A  56      38.128  55.314  38.744  1.00  0.89           C  
ATOM    422  CD  GLN A  56      38.694  56.166  37.609  1.00  0.89           C  
ATOM    423  NE2 GLN A  56      39.779  56.919  37.915  1.00  0.89           N  
ATOM    424  OE1 GLN A  56      38.210  56.154  36.480  1.00  0.89           O  
ATOM    425  N   GLU A  57      35.480  57.111  41.159  1.00  0.88           N  
ATOM    426  CA  GLU A  57      35.550  58.209  42.127  1.00  0.88           C  
ATOM    427  C   GLU A  57      35.429  57.707  43.563  1.00  0.88           C  
ATOM    428  O   GLU A  57      36.231  58.007  44.446  1.00  0.88           O  
ATOM    429  CB  GLU A  57      34.387  59.209  41.868  1.00  0.88           C  
ATOM    430  CG  GLU A  57      34.319  60.452  42.796  1.00  0.88           C  
ATOM    431  CD  GLU A  57      35.324  61.560  42.464  1.00  0.88           C  
ATOM    432  OE1 GLU A  57      35.977  61.498  41.394  1.00  0.88           O  
ATOM    433  OE2 GLU A  57      35.413  62.495  43.303  1.00  0.88           O  
ATOM    434  N   LEU A  58      34.422  56.841  43.806  1.00  0.95           N  
ATOM    435  CA  LEU A  58      34.236  56.176  45.078  1.00  0.95           C  
ATOM    436  C   LEU A  58      35.370  55.242  45.482  1.00  0.95           C  
ATOM    437  O   LEU A  58      35.769  55.229  46.646  1.00  0.95           O  
ATOM    438  CB  LEU A  58      32.881  55.440  45.141  1.00  0.95           C  
ATOM    439  CG  LEU A  58      31.637  56.340  44.990  1.00  0.95           C  
ATOM    440  CD1 LEU A  58      30.371  55.481  45.084  1.00  0.95           C  
ATOM    441  CD2 LEU A  58      31.598  57.479  46.017  1.00  0.95           C  
ATOM    442  N   ALA A  59      35.939  54.452  44.551  1.00  0.98           N  
ATOM    443  CA  ALA A  59      37.074  53.581  44.803  1.00  0.98           C  
ATOM    444  C   ALA A  59      38.347  54.294  45.255  1.00  0.98           C  
ATOM    445  O   ALA A  59      39.002  53.867  46.207  1.00  0.98           O  
ATOM    446  CB  ALA A  59      37.369  52.762  43.535  1.00  0.98           C  
ATOM    447  N   GLN A  60      38.712  55.416  44.604  1.00  0.92           N  
ATOM    448  CA  GLN A  60      39.820  56.261  45.022  1.00  0.92           C  
ATOM    449  C   GLN A  60      39.579  56.991  46.329  1.00  0.92           C  
ATOM    450  O   GLN A  60      40.460  57.068  47.185  1.00  0.92           O  
ATOM    451  CB  GLN A  60      40.222  57.243  43.909  1.00  0.92           C  
ATOM    452  CG  GLN A  60      40.696  56.487  42.649  1.00  0.92           C  
ATOM    453  CD  GLN A  60      41.898  57.168  41.998  1.00  0.92           C  
ATOM    454  NE2 GLN A  60      43.048  56.453  41.986  1.00  0.92           N  
ATOM    455  OE1 GLN A  60      41.843  58.287  41.499  1.00  0.92           O  
ATOM    456  N   ARG A  61      38.352  57.514  46.545  1.00  0.88           N  
ATOM    457  CA  ARG A  61      37.970  58.081  47.833  1.00  0.88           C  
ATOM    458  C   ARG A  61      38.051  57.072  48.976  1.00  0.88           C  
ATOM    459  O   ARG A  61      38.626  57.349  50.022  1.00  0.88           O  
ATOM    460  CB  ARG A  61      36.556  58.710  47.772  1.00  0.88           C  
ATOM    461  CG  ARG A  61      36.047  59.337  49.094  1.00  0.88           C  
ATOM    462  CD  ARG A  61      34.880  60.327  48.892  1.00  0.88           C  
ATOM    463  NE  ARG A  61      34.344  60.742  50.227  1.00  0.88           N  
ATOM    464  CZ  ARG A  61      33.059  61.052  50.504  1.00  0.88           C  
ATOM    465  NH1 ARG A  61      32.151  61.262  49.563  1.00  0.88           N  
ATOM    466  NH2 ARG A  61      32.625  61.019  51.760  1.00  0.88           N  
ATOM    467  N   PHE A  62      37.552  55.840  48.761  1.00  0.96           N  
ATOM    468  CA  PHE A  62      37.646  54.728  49.688  1.00  0.96           C  
ATOM    469  C   PHE A  62      39.069  54.398  50.101  1.00  0.96           C  
ATOM    470  O   PHE A  62      39.354  54.317  51.294  1.00  0.96           O  
ATOM    471  CB  PHE A  62      36.962  53.526  48.979  1.00  0.96           C  
ATOM    472  CG  PHE A  62      37.205  52.155  49.546  1.00  0.96           C  
ATOM    473  CD1 PHE A  62      37.117  51.939  50.923  1.00  0.96           C  
ATOM    474  CD2 PHE A  62      37.552  51.077  48.708  1.00  0.96           C  
ATOM    475  CE1 PHE A  62      37.426  50.692  51.466  1.00  0.96           C  
ATOM    476  CE2 PHE A  62      37.811  49.812  49.249  1.00  0.96           C  
ATOM    477  CZ  PHE A  62      37.770  49.627  50.632  1.00  0.96           C  
ATOM    478  N   VAL A  63      40.006  54.257  49.143  1.00  0.97           N  
ATOM    479  CA  VAL A  63      41.406  54.020  49.470  1.00  0.97           C  
ATOM    480  C   VAL A  63      42.000  55.178  50.268  1.00  0.97           C  
ATOM    481  O   VAL A  63      42.607  54.975  51.321  1.00  0.97           O  
ATOM    482  CB  VAL A  63      42.227  53.692  48.225  1.00  0.97           C  
ATOM    483  CG1 VAL A  63      43.739  53.643  48.513  1.00  0.97           C  
ATOM    484  CG2 VAL A  63      41.759  52.328  47.686  1.00  0.97           C  
ATOM    485  N   TYR A  64      41.762  56.435  49.853  1.00  0.92           N  
ATOM    486  CA  TYR A  64      42.223  57.619  50.556  1.00  0.92           C  
ATOM    487  C   TYR A  64      41.732  57.717  52.005  1.00  0.92           C  
ATOM    488  O   TYR A  64      42.517  57.964  52.923  1.00  0.92           O  
ATOM    489  CB  TYR A  64      41.772  58.866  49.752  1.00  0.92           C  
ATOM    490  CG  TYR A  64      42.159  60.159  50.415  1.00  0.92           C  
ATOM    491  CD1 TYR A  64      43.453  60.661  50.270  1.00  0.92           C  
ATOM    492  CD2 TYR A  64      41.248  60.850  51.229  1.00  0.92           C  
ATOM    493  CE1 TYR A  64      43.821  61.865  50.875  1.00  0.92           C  
ATOM    494  CE2 TYR A  64      41.607  62.061  51.838  1.00  0.92           C  
ATOM    495  CZ  TYR A  64      42.888  62.590  51.618  1.00  0.92           C  
ATOM    496  OH  TYR A  64      43.274  63.887  52.024  1.00  0.92           O  
ATOM    497  N   GLU A  65      40.424  57.511  52.243  1.00  0.88           N  
ATOM    498  CA  GLU A  65      39.836  57.560  53.570  1.00  0.88           C  
ATOM    499  C   GLU A  65      40.301  56.439  54.492  1.00  0.88           C  
ATOM    500  O   GLU A  65      40.568  56.667  55.677  1.00  0.88           O  
ATOM    501  CB  GLU A  65      38.299  57.656  53.499  1.00  0.88           C  
ATOM    502  CG  GLU A  65      37.794  58.974  52.858  1.00  0.88           C  
ATOM    503  CD  GLU A  65      36.281  59.164  52.983  1.00  0.88           C  
ATOM    504  OE1 GLU A  65      35.620  58.401  53.726  1.00  0.88           O  
ATOM    505  OE2 GLU A  65      35.771  60.115  52.330  1.00  0.88           O  
ATOM    506  N   VAL A  66      40.465  55.202  53.975  1.00  0.91           N  
ATOM    507  CA  VAL A  66      41.095  54.106  54.705  1.00  0.91           C  
ATOM    508  C   VAL A  66      42.546  54.410  55.061  1.00  0.91           C  
ATOM    509  O   VAL A  66      42.947  54.271  56.211  1.00  0.91           O  
ATOM    510  CB  VAL A  66      41.014  52.788  53.948  1.00  0.91           C  
ATOM    511  CG1 VAL A  66      41.761  51.658  54.681  1.00  0.91           C  
ATOM    512  CG2 VAL A  66      39.544  52.366  53.810  1.00  0.91           C  
ATOM    513  N   SER A  67      43.350  54.922  54.099  1.00  0.90           N  
ATOM    514  CA  SER A  67      44.744  55.299  54.339  1.00  0.90           C  
ATOM    515  C   SER A  67      44.890  56.331  55.446  1.00  0.90           C  
ATOM    516  O   SER A  67      45.705  56.194  56.359  1.00  0.90           O  
ATOM    517  CB  SER A  67      45.394  55.979  53.106  1.00  0.90           C  
ATOM    518  OG  SER A  67      45.558  55.132  51.967  1.00  0.90           O  
ATOM    519  N   LYS A  68      44.052  57.385  55.421  1.00  0.85           N  
ATOM    520  CA  LYS A  68      43.985  58.393  56.464  1.00  0.85           C  
ATOM    521  C   LYS A  68      43.610  57.862  57.842  1.00  0.85           C  
ATOM    522  O   LYS A  68      44.181  58.257  58.853  1.00  0.85           O  
ATOM    523  CB  LYS A  68      42.985  59.501  56.084  1.00  0.85           C  
ATOM    524  CG  LYS A  68      43.641  60.678  55.353  1.00  0.85           C  
ATOM    525  CD  LYS A  68      42.704  61.893  55.267  1.00  0.85           C  
ATOM    526  CE  LYS A  68      42.485  62.615  56.599  1.00  0.85           C  
ATOM    527  NZ  LYS A  68      41.284  63.471  56.502  1.00  0.85           N1+
ATOM    528  N   LYS A  69      42.643  56.927  57.914  1.00  0.83           N  
ATOM    529  CA  LYS A  69      42.251  56.281  59.157  1.00  0.83           C  
ATOM    530  C   LYS A  69      43.327  55.373  59.741  1.00  0.83           C  
ATOM    531  O   LYS A  69      43.313  55.063  60.930  1.00  0.83           O  
ATOM    532  CB  LYS A  69      40.982  55.428  58.942  1.00  0.83           C  
ATOM    533  CG  LYS A  69      39.664  56.218  58.969  1.00  0.83           C  
ATOM    534  CD  LYS A  69      38.447  55.311  58.691  1.00  0.83           C  
ATOM    535  CE  LYS A  69      38.101  54.346  59.833  1.00  0.83           C  
ATOM    536  NZ  LYS A  69      37.313  53.190  59.334  1.00  0.83           N1+
ATOM    537  N   LYS A  70      44.292  54.940  58.915  1.00  0.82           N  
ATOM    538  CA  LYS A  70      45.439  54.159  59.332  1.00  0.82           C  
ATOM    539  C   LYS A  70      46.659  55.041  59.557  1.00  0.82           C  
ATOM    540  O   LYS A  70      47.802  54.585  59.545  1.00  0.82           O  
ATOM    541  CB  LYS A  70      45.674  52.994  58.339  1.00  0.82           C  
ATOM    542  CG  LYS A  70      44.427  52.093  58.338  1.00  0.82           C  
ATOM    543  CD  LYS A  70      44.524  50.718  57.662  1.00  0.82           C  
ATOM    544  CE  LYS A  70      43.202  49.954  57.866  1.00  0.82           C  
ATOM    545  NZ  LYS A  70      43.205  48.627  57.232  1.00  0.82           N1+
ATOM    546  N   ASN A  71      46.420  56.346  59.802  1.00  0.82           N  
ATOM    547  CA  ASN A  71      47.395  57.337  60.229  1.00  0.82           C  
ATOM    548  C   ASN A  71      48.433  57.694  59.177  1.00  0.82           C  
ATOM    549  O   ASN A  71      49.532  58.150  59.486  1.00  0.82           O  
ATOM    550  CB  ASN A  71      48.093  57.000  61.571  1.00  0.82           C  
ATOM    551  CG  ASN A  71      47.045  56.684  62.632  1.00  0.82           C  
ATOM    552  ND2 ASN A  71      47.115  55.446  63.195  1.00  0.82           N  
ATOM    553  OD1 ASN A  71      46.209  57.502  62.968  1.00  0.82           O  
ATOM    554  N   MET A  72      48.100  57.532  57.883  1.00  0.87           N  
ATOM    555  CA  MET A  72      48.979  57.945  56.811  1.00  0.87           C  
ATOM    556  C   MET A  72      48.855  59.442  56.561  1.00  0.87           C  
ATOM    557  O   MET A  72      47.822  60.058  56.816  1.00  0.87           O  
ATOM    558  CB  MET A  72      48.724  57.155  55.503  1.00  0.87           C  
ATOM    559  CG  MET A  72      49.040  55.649  55.634  1.00  0.87           C  
ATOM    560  SD  MET A  72      48.623  54.611  54.195  1.00  0.87           S  
ATOM    561  CE  MET A  72      49.841  55.295  53.044  1.00  0.87           C  
ATOM    562  N   SER A  73      49.936  60.081  56.058  1.00  0.87           N  
ATOM    563  CA  SER A  73      49.914  61.485  55.646  1.00  0.87           C  
ATOM    564  C   SER A  73      48.940  61.730  54.493  1.00  0.87           C  
ATOM    565  O   SER A  73      48.676  60.816  53.709  1.00  0.87           O  
ATOM    566  CB  SER A  73      51.329  62.096  55.351  1.00  0.87           C  
ATOM    567  OG  SER A  73      51.807  61.870  54.019  1.00  0.87           O  
ATOM    568  N   ASP A  74      48.394  62.953  54.329  1.00  0.88           N  
ATOM    569  CA  ASP A  74      47.519  63.336  53.229  1.00  0.88           C  
ATOM    570  C   ASP A  74      48.111  63.045  51.840  1.00  0.88           C  
ATOM    571  O   ASP A  74      47.441  62.548  50.933  1.00  0.88           O  
ATOM    572  CB  ASP A  74      47.258  64.857  53.371  1.00  0.88           C  
ATOM    573  CG  ASP A  74      46.084  65.239  54.283  1.00  0.88           C  
ATOM    574  OD1 ASP A  74      45.334  64.342  54.758  1.00  0.88           O  
ATOM    575  OD2 ASP A  74      45.919  66.466  54.500  1.00  0.88           O  
ATOM    576  N   GLY A  75      49.426  63.305  51.656  1.00  0.90           N  
ATOM    577  CA  GLY A  75      50.111  62.977  50.409  1.00  0.90           C  
ATOM    578  C   GLY A  75      50.264  61.490  50.173  1.00  0.90           C  
ATOM    579  O   GLY A  75      50.014  60.999  49.076  1.00  0.90           O  
ATOM    580  N   MET A  76      50.631  60.719  51.215  1.00  0.89           N  
ATOM    581  CA  MET A  76      50.789  59.272  51.146  1.00  0.89           C  
ATOM    582  C   MET A  76      49.479  58.540  50.913  1.00  0.89           C  
ATOM    583  O   MET A  76      49.394  57.564  50.171  1.00  0.89           O  
ATOM    584  CB  MET A  76      51.475  58.765  52.431  1.00  0.89           C  
ATOM    585  CG  MET A  76      52.637  57.785  52.197  1.00  0.89           C  
ATOM    586  SD  MET A  76      53.574  57.389  53.709  1.00  0.89           S  
ATOM    587  CE  MET A  76      54.295  59.036  53.990  1.00  0.89           C  
ATOM    588  N   ALA A  77      48.404  59.034  51.554  1.00  0.90           N  
ATOM    589  CA  ALA A  77      47.054  58.558  51.378  1.00  0.90           C  
ATOM    590  C   ALA A  77      46.537  58.698  49.953  1.00  0.90           C  
ATOM    591  O   ALA A  77      45.883  57.793  49.438  1.00  0.90           O  
ATOM    592  CB  ALA A  77      46.126  59.278  52.376  1.00  0.90           C  
ATOM    593  N   ARG A  78      46.836  59.827  49.275  1.00  0.84           N  
ATOM    594  CA  ARG A  78      46.560  60.001  47.859  1.00  0.84           C  
ATOM    595  C   ARG A  78      47.338  59.052  46.948  1.00  0.84           C  
ATOM    596  O   ARG A  78      46.772  58.434  46.049  1.00  0.84           O  
ATOM    597  CB  ARG A  78      46.820  61.469  47.434  1.00  0.84           C  
ATOM    598  CG  ARG A  78      46.728  61.696  45.909  1.00  0.84           C  
ATOM    599  CD  ARG A  78      46.701  63.152  45.449  1.00  0.84           C  
ATOM    600  NE  ARG A  78      45.355  63.704  45.826  1.00  0.84           N  
ATOM    601  CZ  ARG A  78      44.285  63.791  45.018  1.00  0.84           C  
ATOM    602  NH1 ARG A  78      43.135  64.257  45.507  1.00  0.84           N  
ATOM    603  NH2 ARG A  78      44.315  63.393  43.750  1.00  0.84           N  
ATOM    604  N   ASP A  79      48.651  58.892  47.207  1.00  0.90           N  
ATOM    605  CA  ASP A  79      49.573  58.054  46.460  1.00  0.90           C  
ATOM    606  C   ASP A  79      49.216  56.565  46.509  1.00  0.90           C  
ATOM    607  O   ASP A  79      49.522  55.797  45.600  1.00  0.90           O  
ATOM    608  CB  ASP A  79      50.993  58.308  47.025  1.00  0.90           C  
ATOM    609  CG  ASP A  79      51.909  59.116  46.110  1.00  0.90           C  
ATOM    610  OD1 ASP A  79      51.442  59.634  45.064  1.00  0.90           O  
ATOM    611  OD2 ASP A  79      53.108  59.215  46.483  1.00  0.90           O  
ATOM    612  N   ALA A  80      48.493  56.129  47.564  1.00  0.95           N  
ATOM    613  CA  ALA A  80      47.917  54.804  47.699  1.00  0.95           C  
ATOM    614  C   ALA A  80      46.993  54.421  46.532  1.00  0.95           C  
ATOM    615  O   ALA A  80      46.913  53.259  46.130  1.00  0.95           O  
ATOM    616  CB  ALA A  80      47.168  54.718  49.043  1.00  0.95           C  
ATOM    617  N   GLY A  81      46.308  55.416  45.933  1.00  0.95           N  
ATOM    618  CA  GLY A  81      45.570  55.264  44.683  1.00  0.95           C  
ATOM    619  C   GLY A  81      44.280  54.486  44.736  1.00  0.95           C  
ATOM    620  O   GLY A  81      43.275  54.941  45.276  1.00  0.95           O  
ATOM    621  N   GLY A  82      44.259  53.295  44.110  1.00  0.96           N  
ATOM    622  CA  GLY A  82      43.071  52.460  43.991  1.00  0.96           C  
ATOM    623  C   GLY A  82      42.475  52.617  42.626  1.00  0.96           C  
ATOM    624  O   GLY A  82      42.542  53.684  42.015  1.00  0.96           O  
ATOM    625  N   LYS A  83      41.859  51.564  42.077  1.00  0.93           N  
ATOM    626  CA  LYS A  83      41.248  51.683  40.775  1.00  0.93           C  
ATOM    627  C   LYS A  83      40.202  50.622  40.601  1.00  0.93           C  
ATOM    628  O   LYS A  83      40.073  49.715  41.425  1.00  0.93           O  
ATOM    629  CB  LYS A  83      42.253  51.605  39.592  1.00  0.93           C  
ATOM    630  CG  LYS A  83      42.849  50.216  39.308  1.00  0.93           C  
ATOM    631  CD  LYS A  83      43.722  50.193  38.044  1.00  0.93           C  
ATOM    632  CE  LYS A  83      42.919  50.250  36.742  1.00  0.93           C  
ATOM    633  NZ  LYS A  83      43.843  50.276  35.594  1.00  0.93           N1+
ATOM    634  N   ILE A  84      39.426  50.713  39.505  1.00  0.93           N  
ATOM    635  CA  ILE A  84      38.437  49.722  39.163  1.00  0.93           C  
ATOM    636  C   ILE A  84      38.796  49.075  37.847  1.00  0.93           C  
ATOM    637  O   ILE A  84      39.457  49.667  36.988  1.00  0.93           O  
ATOM    638  CB  ILE A  84      37.001  50.241  39.109  1.00  0.93           C  
ATOM    639  CG1 ILE A  84      36.746  51.298  38.009  1.00  0.93           C  
ATOM    640  CG2 ILE A  84      36.661  50.756  40.520  1.00  0.93           C  
ATOM    641  CD1 ILE A  84      35.255  51.590  37.809  1.00  0.93           C  
ATOM    642  N   PHE A  85      38.369  47.818  37.671  1.00  0.92           N  
ATOM    643  CA  PHE A  85      38.336  47.137  36.399  1.00  0.92           C  
ATOM    644  C   PHE A  85      36.926  46.612  36.237  1.00  0.92           C  
ATOM    645  O   PHE A  85      36.291  46.151  37.184  1.00  0.92           O  
ATOM    646  CB  PHE A  85      39.281  45.911  36.267  1.00  0.92           C  
ATOM    647  CG  PHE A  85      40.732  46.266  36.402  1.00  0.92           C  
ATOM    648  CD1 PHE A  85      41.288  46.393  37.682  1.00  0.92           C  
ATOM    649  CD2 PHE A  85      41.571  46.415  35.283  1.00  0.92           C  
ATOM    650  CE1 PHE A  85      42.648  46.664  37.849  1.00  0.92           C  
ATOM    651  CE2 PHE A  85      42.942  46.663  35.448  1.00  0.92           C  
ATOM    652  CZ  PHE A  85      43.480  46.775  36.734  1.00  0.92           C  
ATOM    653  N   THR A  86      36.388  46.656  35.013  1.00  0.92           N  
ATOM    654  CA  THR A  86      35.233  45.867  34.615  1.00  0.92           C  
ATOM    655  C   THR A  86      35.609  44.404  34.557  1.00  0.92           C  
ATOM    656  O   THR A  86      36.775  44.077  34.351  1.00  0.92           O  
ATOM    657  CB  THR A  86      34.671  46.256  33.248  1.00  0.92           C  
ATOM    658  CG2 THR A  86      34.157  47.695  33.314  1.00  0.92           C  
ATOM    659  OG1 THR A  86      35.661  46.229  32.218  1.00  0.92           O  
ATOM    660  N   TYR A  87      34.646  43.489  34.710  1.00  0.90           N  
ATOM    661  CA  TYR A  87      34.832  42.108  34.334  1.00  0.90           C  
ATOM    662  C   TYR A  87      33.521  41.598  33.773  1.00  0.90           C  
ATOM    663  O   TYR A  87      32.676  42.397  33.357  1.00  0.90           O  
ATOM    664  CB  TYR A  87      35.498  41.204  35.410  1.00  0.90           C  
ATOM    665  CG  TYR A  87      34.774  41.022  36.711  1.00  0.90           C  
ATOM    666  CD1 TYR A  87      34.202  39.783  37.047  1.00  0.90           C  
ATOM    667  CD2 TYR A  87      34.740  42.057  37.654  1.00  0.90           C  
ATOM    668  CE1 TYR A  87      33.576  39.601  38.287  1.00  0.90           C  
ATOM    669  CE2 TYR A  87      34.111  41.877  38.893  1.00  0.90           C  
ATOM    670  CZ  TYR A  87      33.506  40.655  39.197  1.00  0.90           C  
ATOM    671  OH  TYR A  87      32.752  40.511  40.373  1.00  0.90           O  
ATOM    672  N   GLY A  88      33.341  40.266  33.681  1.00  0.93           N  
ATOM    673  CA  GLY A  88      32.093  39.662  33.232  1.00  0.93           C  
ATOM    674  C   GLY A  88      31.617  40.013  31.843  1.00  0.93           C  
ATOM    675  O   GLY A  88      32.411  40.305  30.948  1.00  0.93           O  
ATOM    676  N   SER A  89      30.291  39.940  31.591  1.00  0.95           N  
ATOM    677  CA  SER A  89      29.734  40.035  30.240  1.00  0.95           C  
ATOM    678  C   SER A  89      29.853  41.393  29.575  1.00  0.95           C  
ATOM    679  O   SER A  89      29.991  41.468  28.351  1.00  0.95           O  
ATOM    680  CB  SER A  89      28.270  39.522  30.104  1.00  0.95           C  
ATOM    681  OG  SER A  89      27.301  40.363  30.734  1.00  0.95           O  
ATOM    682  N   TYR A  90      29.809  42.487  30.361  1.00  0.96           N  
ATOM    683  CA  TYR A  90      30.046  43.853  29.912  1.00  0.96           C  
ATOM    684  C   TYR A  90      31.470  44.055  29.379  1.00  0.96           C  
ATOM    685  O   TYR A  90      31.668  44.622  28.314  1.00  0.96           O  
ATOM    686  CB  TYR A  90      29.654  44.864  31.033  1.00  0.96           C  
ATOM    687  CG  TYR A  90      29.847  46.298  30.608  1.00  0.96           C  
ATOM    688  CD1 TYR A  90      28.966  46.905  29.702  1.00  0.96           C  
ATOM    689  CD2 TYR A  90      30.953  47.032  31.067  1.00  0.96           C  
ATOM    690  CE1 TYR A  90      29.180  48.221  29.269  1.00  0.96           C  
ATOM    691  CE2 TYR A  90      31.179  48.341  30.618  1.00  0.96           C  
ATOM    692  CZ  TYR A  90      30.278  48.944  29.738  1.00  0.96           C  
ATOM    693  OH  TYR A  90      30.478  50.273  29.319  1.00  0.96           O  
ATOM    694  N   ARG A  91      32.506  43.540  30.083  1.00  0.87           N  
ATOM    695  CA  ARG A  91      33.873  43.565  29.575  1.00  0.87           C  
ATOM    696  C   ARG A  91      34.080  42.686  28.353  1.00  0.87           C  
ATOM    697  O   ARG A  91      34.801  43.020  27.414  1.00  0.87           O  
ATOM    698  CB  ARG A  91      34.868  43.144  30.670  1.00  0.87           C  
ATOM    699  CG  ARG A  91      36.338  43.379  30.283  1.00  0.87           C  
ATOM    700  CD  ARG A  91      37.330  42.874  31.322  1.00  0.87           C  
ATOM    701  NE  ARG A  91      38.663  43.301  30.886  1.00  0.87           N  
ATOM    702  CZ  ARG A  91      39.330  44.396  31.252  1.00  0.87           C  
ATOM    703  NH1 ARG A  91      38.742  45.371  31.937  1.00  0.87           N  
ATOM    704  NH2 ARG A  91      40.614  44.472  30.925  1.00  0.87           N  
ATOM    705  N   LEU A  92      33.424  41.516  28.344  1.00  0.91           N  
ATOM    706  CA  LEU A  92      33.434  40.589  27.232  1.00  0.91           C  
ATOM    707  C   LEU A  92      32.781  41.154  25.953  1.00  0.91           C  
ATOM    708  O   LEU A  92      33.163  40.809  24.833  1.00  0.91           O  
ATOM    709  CB  LEU A  92      32.766  39.263  27.682  1.00  0.91           C  
ATOM    710  CG  LEU A  92      33.544  37.939  27.502  1.00  0.91           C  
ATOM    711  CD1 LEU A  92      32.555  36.776  27.364  1.00  0.91           C  
ATOM    712  CD2 LEU A  92      34.500  37.925  26.314  1.00  0.91           C  
ATOM    713  N   GLY A  93      31.779  42.057  26.112  1.00  0.95           N  
ATOM    714  CA  GLY A  93      30.995  42.694  25.046  1.00  0.95           C  
ATOM    715  C   GLY A  93      29.742  41.946  24.637  1.00  0.95           C  
ATOM    716  O   GLY A  93      29.167  42.172  23.566  1.00  0.95           O  
ATOM    717  N   VAL A  94      29.273  41.022  25.494  1.00  0.96           N  
ATOM    718  CA  VAL A  94      28.150  40.127  25.221  1.00  0.96           C  
ATOM    719  C   VAL A  94      27.003  40.349  26.197  1.00  0.96           C  
ATOM    720  O   VAL A  94      26.086  39.532  26.330  1.00  0.96           O  
ATOM    721  CB  VAL A  94      28.523  38.646  25.183  1.00  0.96           C  
ATOM    722  CG1 VAL A  94      29.570  38.416  24.080  1.00  0.96           C  
ATOM    723  CG2 VAL A  94      29.001  38.154  26.560  1.00  0.96           C  
ATOM    724  N   HIS A  95      27.019  41.462  26.938  1.00  0.89           N  
ATOM    725  CA  HIS A  95      25.936  41.900  27.793  1.00  0.89           C  
ATOM    726  C   HIS A  95      24.671  42.293  27.035  1.00  0.89           C  
ATOM    727  O   HIS A  95      24.720  42.723  25.883  1.00  0.89           O  
ATOM    728  CB  HIS A  95      26.394  43.064  28.687  1.00  0.89           C  
ATOM    729  CG  HIS A  95      26.713  44.291  27.925  1.00  0.89           C  
ATOM    730  CD2 HIS A  95      26.019  45.437  27.922  1.00  0.89           C  
ATOM    731  ND1 HIS A  95      27.791  44.365  27.052  1.00  0.89           N  
ATOM    732  CE1 HIS A  95      27.717  45.580  26.544  1.00  0.89           C  
ATOM    733  NE2 HIS A  95      26.659  46.266  27.038  1.00  0.89           N  
ATOM    734  N   GLY A  96      23.497  42.130  27.675  1.00  0.91           N  
ATOM    735  CA  GLY A  96      22.225  42.626  27.175  1.00  0.91           C  
ATOM    736  C   GLY A  96      21.724  43.678  28.126  1.00  0.91           C  
ATOM    737  O   GLY A  96      22.375  43.932  29.141  1.00  0.91           O  
ATOM    738  N   PRO A  97      20.562  44.260  27.874  1.00  0.89           N  
ATOM    739  CA  PRO A  97      20.009  45.388  28.627  1.00  0.89           C  
ATOM    740  C   PRO A  97      19.867  45.130  30.111  1.00  0.89           C  
ATOM    741  O   PRO A  97      20.154  46.000  30.923  1.00  0.89           O  
ATOM    742  CB  PRO A  97      18.640  45.656  27.975  1.00  0.89           C  
ATOM    743  CG  PRO A  97      18.684  44.975  26.605  1.00  0.89           C  
ATOM    744  CD  PRO A  97      19.724  43.874  26.742  1.00  0.89           C  
ATOM    745  N   GLY A  98      19.425  43.908  30.478  1.00  0.89           N  
ATOM    746  CA  GLY A  98      19.206  43.513  31.863  1.00  0.89           C  
ATOM    747  C   GLY A  98      20.420  43.012  32.606  1.00  0.89           C  
ATOM    748  O   GLY A  98      20.340  42.741  33.800  1.00  0.89           O  
ATOM    749  N   SER A  99      21.576  42.837  31.929  1.00  0.89           N  
ATOM    750  CA  SER A  99      22.792  42.342  32.569  1.00  0.89           C  
ATOM    751  C   SER A  99      23.324  43.331  33.584  1.00  0.89           C  
ATOM    752  O   SER A  99      23.229  44.548  33.416  1.00  0.89           O  
ATOM    753  CB  SER A  99      23.998  42.093  31.622  1.00  0.89           C  
ATOM    754  OG  SER A  99      23.738  41.131  30.591  1.00  0.89           O  
ATOM    755  N   ASP A 100      23.959  42.861  34.643  1.00  0.92           N  
ATOM    756  CA  ASP A 100      24.694  43.632  35.586  1.00  0.92           C  
ATOM    757  C   ASP A 100      25.970  44.234  35.013  1.00  0.92           C  
ATOM    758  O   ASP A 100      26.313  44.082  33.834  1.00  0.92           O  
ATOM    759  CB  ASP A 100      24.948  42.739  36.834  1.00  0.92           C  
ATOM    760  CG  ASP A 100      25.392  41.281  36.522  1.00  0.92           C  
ATOM    761  OD1 ASP A 100      25.520  40.903  35.320  1.00  0.92           O  
ATOM    762  OD2 ASP A 100      25.475  40.502  37.495  1.00  0.92           O  
ATOM    763  N   ILE A 101      26.671  45.025  35.832  1.00  0.92           N  
ATOM    764  CA  ILE A 101      28.021  45.466  35.565  1.00  0.92           C  
ATOM    765  C   ILE A 101      28.855  44.860  36.668  1.00  0.92           C  
ATOM    766  O   ILE A 101      28.808  45.304  37.820  1.00  0.92           O  
ATOM    767  CB  ILE A 101      28.214  46.988  35.570  1.00  0.92           C  
ATOM    768  CG1 ILE A 101      27.241  47.698  34.607  1.00  0.92           C  
ATOM    769  CG2 ILE A 101      29.678  47.297  35.196  1.00  0.92           C  
ATOM    770  CD1 ILE A 101      27.259  49.226  34.728  1.00  0.92           C  
ATOM    771  N   ASP A 102      29.651  43.833  36.344  1.00  0.93           N  
ATOM    772  CA  ASP A 102      30.640  43.292  37.241  1.00  0.93           C  
ATOM    773  C   ASP A 102      31.824  44.258  37.390  1.00  0.93           C  
ATOM    774  O   ASP A 102      32.536  44.558  36.419  1.00  0.93           O  
ATOM    775  CB  ASP A 102      31.196  41.957  36.692  1.00  0.93           C  
ATOM    776  CG  ASP A 102      30.163  40.866  36.409  1.00  0.93           C  
ATOM    777  OD1 ASP A 102      29.767  40.173  37.373  1.00  0.93           O  
ATOM    778  OD2 ASP A 102      29.832  40.672  35.208  1.00  0.93           O  
ATOM    779  N   THR A 103      32.079  44.774  38.605  1.00  0.93           N  
ATOM    780  CA  THR A 103      33.098  45.793  38.845  1.00  0.93           C  
ATOM    781  C   THR A 103      34.049  45.348  39.934  1.00  0.93           C  
ATOM    782  O   THR A 103      33.676  45.091  41.085  1.00  0.93           O  
ATOM    783  CB  THR A 103      32.507  47.140  39.232  1.00  0.93           C  
ATOM    784  CG2 THR A 103      33.580  48.226  39.374  1.00  0.93           C  
ATOM    785  OG1 THR A 103      31.639  47.620  38.212  1.00  0.93           O  
ATOM    786  N   LEU A 104      35.340  45.230  39.603  1.00  0.95           N  
ATOM    787  CA  LEU A 104      36.394  44.799  40.489  1.00  0.95           C  
ATOM    788  C   LEU A 104      37.114  46.022  41.017  1.00  0.95           C  
ATOM    789  O   LEU A 104      37.649  46.824  40.242  1.00  0.95           O  
ATOM    790  CB  LEU A 104      37.378  43.899  39.703  1.00  0.95           C  
ATOM    791  CG  LEU A 104      38.760  43.647  40.335  1.00  0.95           C  
ATOM    792  CD1 LEU A 104      38.700  42.858  41.645  1.00  0.95           C  
ATOM    793  CD2 LEU A 104      39.691  42.951  39.335  1.00  0.95           C  
ATOM    794  N   VAL A 105      37.154  46.208  42.343  1.00  0.97           N  
ATOM    795  CA  VAL A 105      37.864  47.289  42.999  1.00  0.97           C  
ATOM    796  C   VAL A 105      39.224  46.766  43.443  1.00  0.97           C  
ATOM    797  O   VAL A 105      39.318  45.777  44.175  1.00  0.97           O  
ATOM    798  CB  VAL A 105      37.073  47.834  44.188  1.00  0.97           C  
ATOM    799  CG1 VAL A 105      37.777  49.061  44.794  1.00  0.97           C  
ATOM    800  CG2 VAL A 105      35.650  48.218  43.733  1.00  0.97           C  
ATOM    801  N   VAL A 106      40.335  47.383  43.005  1.00  0.97           N  
ATOM    802  CA  VAL A 106      41.674  46.909  43.319  1.00  0.97           C  
ATOM    803  C   VAL A 106      42.316  47.901  44.256  1.00  0.97           C  
ATOM    804  O   VAL A 106      42.426  49.095  43.954  1.00  0.97           O  
ATOM    805  CB  VAL A 106      42.535  46.689  42.084  1.00  0.97           C  
ATOM    806  CG1 VAL A 106      43.943  46.196  42.463  1.00  0.97           C  
ATOM    807  CG2 VAL A 106      41.834  45.628  41.223  1.00  0.97           C  
ATOM    808  N   VAL A 107      42.718  47.427  45.448  1.00  0.98           N  
ATOM    809  CA  VAL A 107      43.169  48.264  46.539  1.00  0.98           C  
ATOM    810  C   VAL A 107      44.555  47.836  47.015  1.00  0.98           C  
ATOM    811  O   VAL A 107      44.963  46.691  46.789  1.00  0.98           O  
ATOM    812  CB  VAL A 107      42.184  48.258  47.705  1.00  0.98           C  
ATOM    813  CG1 VAL A 107      40.815  48.755  47.219  1.00  0.98           C  
ATOM    814  CG2 VAL A 107      42.032  46.869  48.348  1.00  0.98           C  
ATOM    815  N   PRO A 108      45.350  48.715  47.632  1.00  0.96           N  
ATOM    816  CA  PRO A 108      46.651  48.348  48.182  1.00  0.96           C  
ATOM    817  C   PRO A 108      46.561  47.544  49.474  1.00  0.96           C  
ATOM    818  O   PRO A 108      45.499  47.421  50.085  1.00  0.96           O  
ATOM    819  CB  PRO A 108      47.348  49.705  48.369  1.00  0.96           C  
ATOM    820  CG  PRO A 108      46.222  50.713  48.568  1.00  0.96           C  
ATOM    821  CD  PRO A 108      45.120  50.166  47.672  1.00  0.96           C  
ATOM    822  N   LYS A 109      47.695  46.982  49.924  1.00  0.90           N  
ATOM    823  CA  LYS A 109      47.813  46.025  51.019  1.00  0.90           C  
ATOM    824  C   LYS A 109      47.367  46.438  52.405  1.00  0.90           C  
ATOM    825  O   LYS A 109      47.216  45.578  53.272  1.00  0.90           O  
ATOM    826  CB  LYS A 109      49.276  45.551  51.160  1.00  0.90           C  
ATOM    827  CG  LYS A 109      50.268  46.701  51.352  1.00  0.90           C  
ATOM    828  CD  LYS A 109      51.722  46.231  51.262  1.00  0.90           C  
ATOM    829  CE  LYS A 109      52.361  45.932  52.614  1.00  0.90           C  
ATOM    830  NZ  LYS A 109      53.824  45.828  52.433  1.00  0.90           N1+
ATOM    831  N   HIS A 110      47.126  47.721  52.680  1.00  0.91           N  
ATOM    832  CA  HIS A 110      46.638  48.182  53.956  1.00  0.91           C  
ATOM    833  C   HIS A 110      45.115  48.376  53.916  1.00  0.91           C  
ATOM    834  O   HIS A 110      44.513  48.627  54.956  1.00  0.91           O  
ATOM    835  CB  HIS A 110      47.404  49.462  54.384  1.00  0.91           C  
ATOM    836  CG  HIS A 110      47.397  50.508  53.327  1.00  0.91           C  
ATOM    837  CD2 HIS A 110      48.202  50.717  52.256  1.00  0.91           C  
ATOM    838  ND1 HIS A 110      46.339  51.381  53.312  1.00  0.91           N  
ATOM    839  CE1 HIS A 110      46.517  52.114  52.238  1.00  0.91           C  
ATOM    840  NE2 HIS A 110      47.635  51.756  51.551  1.00  0.91           N  
ATOM    841  N   VAL A 111      44.427  48.182  52.765  1.00  0.96           N  
ATOM    842  CA  VAL A 111      42.978  48.330  52.632  1.00  0.96           C  
ATOM    843  C   VAL A 111      42.330  46.958  52.552  1.00  0.96           C  
ATOM    844  O   VAL A 111      42.454  46.243  51.561  1.00  0.96           O  
ATOM    845  CB  VAL A 111      42.597  49.104  51.372  1.00  0.96           C  
ATOM    846  CG1 VAL A 111      41.065  49.264  51.279  1.00  0.96           C  
ATOM    847  CG2 VAL A 111      43.300  50.474  51.348  1.00  0.96           C  
ATOM    848  N   THR A 112      41.629  46.506  53.600  1.00  0.93           N  
ATOM    849  CA  THR A 112      41.166  45.126  53.692  1.00  0.93           C  
ATOM    850  C   THR A 112      39.747  44.940  53.190  1.00  0.93           C  
ATOM    851  O   THR A 112      39.059  45.876  52.779  1.00  0.93           O  
ATOM    852  CB  THR A 112      41.376  44.499  55.069  1.00  0.93           C  
ATOM    853  CG2 THR A 112      42.841  44.729  55.481  1.00  0.93           C  
ATOM    854  OG1 THR A 112      40.511  45.062  56.048  1.00  0.93           O  
ATOM    855  N   ARG A 113      39.230  43.690  53.179  1.00  0.87           N  
ATOM    856  CA  ARG A 113      37.814  43.487  52.923  1.00  0.87           C  
ATOM    857  C   ARG A 113      36.913  43.960  54.054  1.00  0.87           C  
ATOM    858  O   ARG A 113      35.781  44.355  53.795  1.00  0.87           O  
ATOM    859  CB  ARG A 113      37.458  42.054  52.473  1.00  0.87           C  
ATOM    860  CG  ARG A 113      37.994  41.770  51.051  1.00  0.87           C  
ATOM    861  CD  ARG A 113      37.490  40.488  50.380  1.00  0.87           C  
ATOM    862  NE  ARG A 113      37.719  39.353  51.334  1.00  0.87           N  
ATOM    863  CZ  ARG A 113      38.888  38.716  51.507  1.00  0.87           C  
ATOM    864  NH1 ARG A 113      39.941  38.925  50.738  1.00  0.87           N  
ATOM    865  NH2 ARG A 113      39.010  37.856  52.520  1.00  0.87           N  
ATOM    866  N   GLU A 114      37.373  44.009  55.324  1.00  0.90           N  
ATOM    867  CA  GLU A 114      36.606  44.653  56.378  1.00  0.90           C  
ATOM    868  C   GLU A 114      36.419  46.142  56.076  1.00  0.90           C  
ATOM    869  O   GLU A 114      35.311  46.665  56.125  1.00  0.90           O  
ATOM    870  CB  GLU A 114      37.261  44.477  57.761  1.00  0.90           C  
ATOM    871  CG  GLU A 114      36.354  44.897  58.943  1.00  0.90           C  
ATOM    872  CD  GLU A 114      37.159  45.183  60.212  1.00  0.90           C  
ATOM    873  OE1 GLU A 114      38.297  44.661  60.334  1.00  0.90           O  
ATOM    874  OE2 GLU A 114      36.631  45.952  61.056  1.00  0.90           O  
ATOM    875  N   ASP A 115      37.499  46.827  55.626  1.00  0.94           N  
ATOM    876  CA  ASP A 115      37.449  48.191  55.127  1.00  0.94           C  
ATOM    877  C   ASP A 115      36.459  48.359  53.946  1.00  0.94           C  
ATOM    878  O   ASP A 115      35.699  49.320  53.885  1.00  0.94           O  
ATOM    879  CB  ASP A 115      38.869  48.708  54.730  1.00  0.94           C  
ATOM    880  CG  ASP A 115      39.911  48.785  55.855  1.00  0.94           C  
ATOM    881  OD1 ASP A 115      41.013  48.178  55.702  1.00  0.94           O  
ATOM    882  OD2 ASP A 115      39.681  49.533  56.845  1.00  0.94           O  
ATOM    883  N   PHE A 116      36.413  47.397  52.994  1.00  0.95           N  
ATOM    884  CA  PHE A 116      35.451  47.345  51.890  1.00  0.95           C  
ATOM    885  C   PHE A 116      33.984  47.239  52.317  1.00  0.95           C  
ATOM    886  O   PHE A 116      33.121  47.944  51.793  1.00  0.95           O  
ATOM    887  CB  PHE A 116      35.847  46.177  50.949  1.00  0.95           C  
ATOM    888  CG  PHE A 116      35.011  46.060  49.703  1.00  0.95           C  
ATOM    889  CD1 PHE A 116      35.040  47.044  48.704  1.00  0.95           C  
ATOM    890  CD2 PHE A 116      34.199  44.930  49.519  1.00  0.95           C  
ATOM    891  CE1 PHE A 116      34.276  46.896  47.539  1.00  0.95           C  
ATOM    892  CE2 PHE A 116      33.439  44.776  48.356  1.00  0.95           C  
ATOM    893  CZ  PHE A 116      33.480  45.759  47.364  1.00  0.95           C  
ATOM    894  N   PHE A 117      33.660  46.404  53.318  1.00  0.94           N  
ATOM    895  CA  PHE A 117      32.295  46.224  53.786  1.00  0.94           C  
ATOM    896  C   PHE A 117      31.920  47.225  54.888  1.00  0.94           C  
ATOM    897  O   PHE A 117      30.796  47.218  55.382  1.00  0.94           O  
ATOM    898  CB  PHE A 117      32.094  44.774  54.306  1.00  0.94           C  
ATOM    899  CG  PHE A 117      32.019  43.783  53.177  1.00  0.94           C  
ATOM    900  CD1 PHE A 117      33.093  42.941  52.845  1.00  0.94           C  
ATOM    901  CD2 PHE A 117      30.833  43.671  52.440  1.00  0.94           C  
ATOM    902  CE1 PHE A 117      33.024  42.090  51.735  1.00  0.94           C  
ATOM    903  CE2 PHE A 117      30.736  42.779  51.369  1.00  0.94           C  
ATOM    904  CZ  PHE A 117      31.845  42.021  50.991  1.00  0.94           C  
ATOM    905  N   THR A 118      32.845  48.139  55.272  1.00  0.94           N  
ATOM    906  CA  THR A 118      32.559  49.280  56.149  1.00  0.94           C  
ATOM    907  C   THR A 118      32.604  50.602  55.402  1.00  0.94           C  
ATOM    908  O   THR A 118      31.581  51.235  55.158  1.00  0.94           O  
ATOM    909  CB  THR A 118      33.363  49.386  57.459  1.00  0.94           C  
ATOM    910  CG2 THR A 118      33.163  48.118  58.278  1.00  0.94           C  
ATOM    911  OG1 THR A 118      34.775  49.503  57.308  1.00  0.94           O  
ATOM    912  N   VAL A 119      33.798  51.086  55.024  1.00  0.96           N  
ATOM    913  CA  VAL A 119      34.017  52.375  54.384  1.00  0.96           C  
ATOM    914  C   VAL A 119      33.443  52.468  52.971  1.00  0.96           C  
ATOM    915  O   VAL A 119      32.747  53.427  52.636  1.00  0.96           O  
ATOM    916  CB  VAL A 119      35.504  52.732  54.384  1.00  0.96           C  
ATOM    917  CG1 VAL A 119      35.760  54.103  53.727  1.00  0.96           C  
ATOM    918  CG2 VAL A 119      36.044  52.746  55.831  1.00  0.96           C  
ATOM    919  N   PHE A 120      33.679  51.461  52.102  1.00  0.95           N  
ATOM    920  CA  PHE A 120      33.123  51.453  50.750  1.00  0.95           C  
ATOM    921  C   PHE A 120      31.584  51.325  50.742  1.00  0.95           C  
ATOM    922  O   PHE A 120      30.909  52.032  50.001  1.00  0.95           O  
ATOM    923  CB  PHE A 120      33.844  50.446  49.814  1.00  0.95           C  
ATOM    924  CG  PHE A 120      33.445  50.601  48.371  1.00  0.95           C  
ATOM    925  CD1 PHE A 120      34.033  51.565  47.534  1.00  0.95           C  
ATOM    926  CD2 PHE A 120      32.460  49.761  47.840  1.00  0.95           C  
ATOM    927  CE1 PHE A 120      33.641  51.683  46.195  1.00  0.95           C  
ATOM    928  CE2 PHE A 120      32.084  49.860  46.498  1.00  0.95           C  
ATOM    929  CZ  PHE A 120      32.666  50.827  45.675  1.00  0.95           C  
ATOM    930  N   ASP A 121      31.000  50.471  51.628  1.00  0.95           N  
ATOM    931  CA  ASP A 121      29.559  50.370  51.881  1.00  0.95           C  
ATOM    932  C   ASP A 121      28.971  51.712  52.328  1.00  0.95           C  
ATOM    933  O   ASP A 121      27.968  52.181  51.779  1.00  0.95           O  
ATOM    934  CB  ASP A 121      29.312  49.242  52.934  1.00  0.95           C  
ATOM    935  CG  ASP A 121      27.846  48.985  53.280  1.00  0.95           C  
ATOM    936  OD1 ASP A 121      27.285  49.813  54.040  1.00  0.95           O  
ATOM    937  OD2 ASP A 121      27.239  47.984  52.824  1.00  0.95           O  
ATOM    938  N   SER A 122      29.650  52.409  53.264  1.00  0.94           N  
ATOM    939  CA  SER A 122      29.270  53.740  53.741  1.00  0.94           C  
ATOM    940  C   SER A 122      29.181  54.778  52.612  1.00  0.94           C  
ATOM    941  O   SER A 122      28.172  55.453  52.440  1.00  0.94           O  
ATOM    942  CB  SER A 122      30.243  54.252  54.843  1.00  0.94           C  
ATOM    943  OG  SER A 122      29.663  55.278  55.653  1.00  0.94           O  
ATOM    944  N   LEU A 123      30.215  54.843  51.742  1.00  0.95           N  
ATOM    945  CA  LEU A 123      30.279  55.712  50.569  1.00  0.95           C  
ATOM    946  C   LEU A 123      29.205  55.471  49.517  1.00  0.95           C  
ATOM    947  O   LEU A 123      28.704  56.408  48.889  1.00  0.95           O  
ATOM    948  CB  LEU A 123      31.660  55.598  49.885  1.00  0.95           C  
ATOM    949  CG  LEU A 123      32.838  56.151  50.705  1.00  0.95           C  
ATOM    950  CD1 LEU A 123      34.165  55.836  50.007  1.00  0.95           C  
ATOM    951  CD2 LEU A 123      32.722  57.656  50.956  1.00  0.95           C  
ATOM    952  N   LEU A 124      28.819  54.205  49.278  1.00  0.94           N  
ATOM    953  CA  LEU A 124      27.682  53.860  48.440  1.00  0.94           C  
ATOM    954  C   LEU A 124      26.359  54.377  48.987  1.00  0.94           C  
ATOM    955  O   LEU A 124      25.519  54.880  48.248  1.00  0.94           O  
ATOM    956  CB  LEU A 124      27.562  52.335  48.253  1.00  0.94           C  
ATOM    957  CG  LEU A 124      28.690  51.679  47.439  1.00  0.94           C  
ATOM    958  CD1 LEU A 124      28.586  50.156  47.600  1.00  0.94           C  
ATOM    959  CD2 LEU A 124      28.656  52.091  45.961  1.00  0.94           C  
ATOM    960  N   ARG A 125      26.160  54.287  50.315  1.00  0.87           N  
ATOM    961  CA  ARG A 125      24.943  54.710  50.986  1.00  0.87           C  
ATOM    962  C   ARG A 125      24.747  56.223  51.076  1.00  0.87           C  
ATOM    963  O   ARG A 125      23.635  56.687  51.321  1.00  0.87           O  
ATOM    964  CB  ARG A 125      24.883  54.125  52.412  1.00  0.87           C  
ATOM    965  CG  ARG A 125      24.688  52.601  52.465  1.00  0.87           C  
ATOM    966  CD  ARG A 125      24.696  52.072  53.896  1.00  0.87           C  
ATOM    967  NE  ARG A 125      24.832  50.600  53.805  1.00  0.87           N  
ATOM    968  CZ  ARG A 125      23.843  49.707  53.831  1.00  0.87           C  
ATOM    969  NH1 ARG A 125      22.568  50.081  53.847  1.00  0.87           N  
ATOM    970  NH2 ARG A 125      24.140  48.408  53.815  1.00  0.87           N  
ATOM    971  N   GLU A 126      25.804  57.031  50.847  1.00  0.88           N  
ATOM    972  CA  GLU A 126      25.708  58.478  50.711  1.00  0.88           C  
ATOM    973  C   GLU A 126      25.085  58.904  49.380  1.00  0.88           C  
ATOM    974  O   GLU A 126      24.655  60.043  49.198  1.00  0.88           O  
ATOM    975  CB  GLU A 126      27.114  59.148  50.751  1.00  0.88           C  
ATOM    976  CG  GLU A 126      27.897  59.107  52.090  1.00  0.88           C  
ATOM    977  CD  GLU A 126      29.234  59.881  52.075  1.00  0.88           C  
ATOM    978  OE1 GLU A 126      29.740  60.325  51.000  1.00  0.88           O  
ATOM    979  OE2 GLU A 126      29.810  60.039  53.181  1.00  0.88           O  
ATOM    980  N   ARG A 127      25.042  57.997  48.389  1.00  0.85           N  
ATOM    981  CA  ARG A 127      24.581  58.303  47.057  1.00  0.85           C  
ATOM    982  C   ARG A 127      23.074  58.234  46.901  1.00  0.85           C  
ATOM    983  O   ARG A 127      22.433  57.231  47.202  1.00  0.85           O  
ATOM    984  CB  ARG A 127      25.216  57.331  46.044  1.00  0.85           C  
ATOM    985  CG  ARG A 127      26.753  57.362  46.012  1.00  0.85           C  
ATOM    986  CD  ARG A 127      27.387  58.729  45.744  1.00  0.85           C  
ATOM    987  NE  ARG A 127      26.956  59.209  44.383  1.00  0.85           N  
ATOM    988  CZ  ARG A 127      27.726  59.955  43.573  1.00  0.85           C  
ATOM    989  NH1 ARG A 127      28.987  60.241  43.870  1.00  0.85           N  
ATOM    990  NH2 ARG A 127      27.243  60.452  42.443  1.00  0.85           N  
ATOM    991  N   LYS A 128      22.477  59.313  46.352  1.00  0.86           N  
ATOM    992  CA  LYS A 128      21.070  59.401  45.998  1.00  0.86           C  
ATOM    993  C   LYS A 128      20.668  58.435  44.898  1.00  0.86           C  
ATOM    994  O   LYS A 128      19.513  58.045  44.787  1.00  0.86           O  
ATOM    995  CB  LYS A 128      20.739  60.826  45.502  1.00  0.86           C  
ATOM    996  CG  LYS A 128      20.693  61.884  46.614  1.00  0.86           C  
ATOM    997  CD  LYS A 128      20.533  63.309  46.054  1.00  0.86           C  
ATOM    998  CE  LYS A 128      20.211  64.355  47.125  1.00  0.86           C  
ATOM    999  NZ  LYS A 128      20.126  65.702  46.514  1.00  0.86           N1+
ATOM   1000  N   GLU A 129      21.641  58.041  44.063  1.00  0.88           N  
ATOM   1001  CA  GLU A 129      21.475  57.060  43.024  1.00  0.88           C  
ATOM   1002  C   GLU A 129      21.419  55.615  43.515  1.00  0.88           C  
ATOM   1003  O   GLU A 129      21.137  54.709  42.734  1.00  0.88           O  
ATOM   1004  CB  GLU A 129      22.674  57.144  42.059  1.00  0.88           C  
ATOM   1005  CG  GLU A 129      23.024  58.542  41.521  1.00  0.88           C  
ATOM   1006  CD  GLU A 129      24.164  59.238  42.230  1.00  0.88           C  
ATOM   1007  OE1 GLU A 129      24.306  59.271  43.484  1.00  0.88           O  
ATOM   1008  OE2 GLU A 129      24.962  59.804  41.442  1.00  0.88           O  
ATOM   1009  N   LEU A 130      21.724  55.319  44.795  1.00  0.93           N  
ATOM   1010  CA  LEU A 130      21.644  53.959  45.305  1.00  0.93           C  
ATOM   1011  C   LEU A 130      20.203  53.534  45.571  1.00  0.93           C  
ATOM   1012  O   LEU A 130      19.573  53.991  46.524  1.00  0.93           O  
ATOM   1013  CB  LEU A 130      22.454  53.804  46.614  1.00  0.93           C  
ATOM   1014  CG  LEU A 130      22.537  52.368  47.165  1.00  0.93           C  
ATOM   1015  CD1 LEU A 130      23.397  51.475  46.266  1.00  0.93           C  
ATOM   1016  CD2 LEU A 130      23.086  52.367  48.596  1.00  0.93           C  
ATOM   1017  N   ASP A 131      19.667  52.618  44.740  1.00  0.93           N  
ATOM   1018  CA  ASP A 131      18.316  52.111  44.850  1.00  0.93           C  
ATOM   1019  C   ASP A 131      18.202  50.966  45.867  1.00  0.93           C  
ATOM   1020  O   ASP A 131      17.295  50.913  46.688  1.00  0.93           O  
ATOM   1021  CB  ASP A 131      17.833  51.593  43.465  1.00  0.93           C  
ATOM   1022  CG  ASP A 131      17.986  52.602  42.326  1.00  0.93           C  
ATOM   1023  OD1 ASP A 131      17.323  53.668  42.366  1.00  0.93           O  
ATOM   1024  OD2 ASP A 131      18.727  52.277  41.354  1.00  0.93           O  
ATOM   1025  N   GLU A 132      19.165  50.019  45.824  1.00  0.89           N  
ATOM   1026  CA  GLU A 132      19.131  48.791  46.600  1.00  0.89           C  
ATOM   1027  C   GLU A 132      20.558  48.429  46.975  1.00  0.89           C  
ATOM   1028  O   GLU A 132      21.500  48.687  46.227  1.00  0.89           O  
ATOM   1029  CB  GLU A 132      18.580  47.573  45.798  1.00  0.89           C  
ATOM   1030  CG  GLU A 132      17.055  47.549  45.496  1.00  0.89           C  
ATOM   1031  CD  GLU A 132      16.709  46.590  44.342  1.00  0.89           C  
ATOM   1032  OE1 GLU A 132      17.515  45.664  44.067  1.00  0.89           O  
ATOM   1033  OE2 GLU A 132      15.677  46.806  43.637  1.00  0.89           O  
ATOM   1034  N   ILE A 133      20.762  47.791  48.146  1.00  0.92           N  
ATOM   1035  CA  ILE A 133      22.081  47.321  48.542  1.00  0.92           C  
ATOM   1036  C   ILE A 133      21.995  45.977  49.241  1.00  0.92           C  
ATOM   1037  O   ILE A 133      21.192  45.731  50.145  1.00  0.92           O  
ATOM   1038  CB  ILE A 133      22.889  48.356  49.343  1.00  0.92           C  
ATOM   1039  CG1 ILE A 133      24.286  47.856  49.787  1.00  0.92           C  
ATOM   1040  CG2 ILE A 133      22.085  48.934  50.526  1.00  0.92           C  
ATOM   1041  CD1 ILE A 133      25.281  48.981  50.109  1.00  0.92           C  
ATOM   1042  N   ALA A 134      22.830  45.012  48.821  1.00  0.92           N  
ATOM   1043  CA  ALA A 134      22.939  43.738  49.471  1.00  0.92           C  
ATOM   1044  C   ALA A 134      24.393  43.325  49.678  1.00  0.92           C  
ATOM   1045  O   ALA A 134      25.003  42.745  48.777  1.00  0.92           O  
ATOM   1046  CB  ALA A 134      22.020  42.699  48.788  1.00  0.92           C  
ATOM   1047  N   PRO A 135      25.010  43.570  50.850  1.00  0.92           N  
ATOM   1048  CA  PRO A 135      26.334  43.045  51.127  1.00  0.92           C  
ATOM   1049  C   PRO A 135      26.265  41.554  51.396  1.00  0.92           C  
ATOM   1050  O   PRO A 135      25.374  41.093  52.117  1.00  0.92           O  
ATOM   1051  CB  PRO A 135      26.826  43.836  52.362  1.00  0.92           C  
ATOM   1052  CG  PRO A 135      25.839  44.995  52.537  1.00  0.92           C  
ATOM   1053  CD  PRO A 135      24.554  44.431  51.952  1.00  0.92           C  
ATOM   1054  N   VAL A 136      27.206  40.790  50.835  1.00  0.87           N  
ATOM   1055  CA  VAL A 136      27.381  39.375  51.066  1.00  0.87           C  
ATOM   1056  C   VAL A 136      28.864  39.193  51.400  1.00  0.87           C  
ATOM   1057  O   VAL A 136      29.669  38.938  50.497  1.00  0.87           O  
ATOM   1058  CB  VAL A 136      26.983  38.552  49.838  1.00  0.87           C  
ATOM   1059  CG1 VAL A 136      26.941  37.059  50.202  1.00  0.87           C  
ATOM   1060  CG2 VAL A 136      25.609  39.011  49.301  1.00  0.87           C  
ATOM   1061  N   PRO A 137      29.298  39.347  52.659  1.00  0.89           N  
ATOM   1062  CA  PRO A 137      30.713  39.289  53.015  1.00  0.89           C  
ATOM   1063  C   PRO A 137      31.159  37.843  53.068  1.00  0.89           C  
ATOM   1064  O   PRO A 137      32.316  37.551  52.752  1.00  0.89           O  
ATOM   1065  CB  PRO A 137      30.810  40.041  54.357  1.00  0.89           C  
ATOM   1066  CG  PRO A 137      29.407  39.957  54.957  1.00  0.89           C  
ATOM   1067  CD  PRO A 137      28.496  39.930  53.734  1.00  0.89           C  
ATOM   1068  N   ASP A 138      30.246  36.932  53.429  1.00  0.83           N  
ATOM   1069  CA  ASP A 138      30.498  35.514  53.534  1.00  0.83           C  
ATOM   1070  C   ASP A 138      30.025  34.797  52.290  1.00  0.83           C  
ATOM   1071  O   ASP A 138      28.937  34.225  52.203  1.00  0.83           O  
ATOM   1072  CB  ASP A 138      29.878  34.917  54.811  1.00  0.83           C  
ATOM   1073  CG  ASP A 138      30.469  35.684  55.982  1.00  0.83           C  
ATOM   1074  OD1 ASP A 138      31.725  35.704  56.071  1.00  0.83           O  
ATOM   1075  OD2 ASP A 138      29.683  36.284  56.759  1.00  0.83           O  
ATOM   1076  N   ALA A 139      30.890  34.794  51.270  1.00  0.81           N  
ATOM   1077  CA  ALA A 139      30.675  34.025  50.081  1.00  0.81           C  
ATOM   1078  C   ALA A 139      32.010  33.470  49.641  1.00  0.81           C  
ATOM   1079  O   ALA A 139      33.072  33.740  50.223  1.00  0.81           O  
ATOM   1080  CB  ALA A 139      29.965  34.845  48.985  1.00  0.81           C  
ATOM   1081  N   PHE A 140      32.016  32.623  48.599  1.00  0.79           N  
ATOM   1082  CA  PHE A 140      33.236  32.090  48.018  1.00  0.79           C  
ATOM   1083  C   PHE A 140      34.148  33.201  47.484  1.00  0.79           C  
ATOM   1084  O   PHE A 140      35.361  33.197  47.708  1.00  0.79           O  
ATOM   1085  CB  PHE A 140      32.862  31.075  46.916  1.00  0.79           C  
ATOM   1086  CG  PHE A 140      34.016  30.220  46.479  1.00  0.79           C  
ATOM   1087  CD1 PHE A 140      34.703  29.429  47.413  1.00  0.79           C  
ATOM   1088  CD2 PHE A 140      34.382  30.143  45.125  1.00  0.79           C  
ATOM   1089  CE1 PHE A 140      35.739  28.582  47.007  1.00  0.79           C  
ATOM   1090  CE2 PHE A 140      35.395  29.269  44.713  1.00  0.79           C  
ATOM   1091  CZ  PHE A 140      36.077  28.492  45.654  1.00  0.79           C  
ATOM   1092  N   VAL A 141      33.535  34.202  46.836  1.00  0.91           N  
ATOM   1093  CA  VAL A 141      34.059  35.509  46.507  1.00  0.91           C  
ATOM   1094  C   VAL A 141      33.085  36.479  47.213  1.00  0.91           C  
ATOM   1095  O   VAL A 141      31.911  36.490  46.845  1.00  0.91           O  
ATOM   1096  CB  VAL A 141      34.188  35.737  44.983  1.00  0.91           C  
ATOM   1097  CG1 VAL A 141      33.002  35.187  44.156  1.00  0.91           C  
ATOM   1098  CG2 VAL A 141      34.465  37.222  44.689  1.00  0.91           C  
ATOM   1099  N   PRO A 142      33.457  37.232  48.263  1.00  0.93           N  
ATOM   1100  CA  PRO A 142      32.650  38.284  48.900  1.00  0.93           C  
ATOM   1101  C   PRO A 142      32.250  39.408  47.982  1.00  0.93           C  
ATOM   1102  O   PRO A 142      33.083  39.867  47.198  1.00  0.93           O  
ATOM   1103  CB  PRO A 142      33.546  38.834  50.019  1.00  0.93           C  
ATOM   1104  CG  PRO A 142      34.485  37.678  50.330  1.00  0.93           C  
ATOM   1105  CD  PRO A 142      34.721  37.061  48.959  1.00  0.93           C  
ATOM   1106  N   ILE A 143      31.009  39.898  48.090  1.00  0.92           N  
ATOM   1107  CA  ILE A 143      30.469  40.821  47.126  1.00  0.92           C  
ATOM   1108  C   ILE A 143      29.536  41.822  47.776  1.00  0.92           C  
ATOM   1109  O   ILE A 143      28.849  41.528  48.753  1.00  0.92           O  
ATOM   1110  CB  ILE A 143      29.773  40.039  46.024  1.00  0.92           C  
ATOM   1111  CG1 ILE A 143      29.225  40.956  44.937  1.00  0.92           C  
ATOM   1112  CG2 ILE A 143      28.681  39.104  46.584  1.00  0.92           C  
ATOM   1113  CD1 ILE A 143      28.778  40.198  43.718  1.00  0.92           C  
ATOM   1114  N   ILE A 144      29.481  43.062  47.260  1.00  0.93           N  
ATOM   1115  CA  ILE A 144      28.407  43.982  47.569  1.00  0.93           C  
ATOM   1116  C   ILE A 144      27.574  44.055  46.302  1.00  0.93           C  
ATOM   1117  O   ILE A 144      28.043  44.500  45.253  1.00  0.93           O  
ATOM   1118  CB  ILE A 144      28.860  45.375  48.005  1.00  0.93           C  
ATOM   1119  CG1 ILE A 144      29.807  45.314  49.225  1.00  0.93           C  
ATOM   1120  CG2 ILE A 144      27.609  46.215  48.337  1.00  0.93           C  
ATOM   1121  CD1 ILE A 144      30.506  46.644  49.530  1.00  0.93           C  
ATOM   1122  N   LYS A 145      26.320  43.574  46.349  1.00  0.90           N  
ATOM   1123  CA  LYS A 145      25.395  43.650  45.233  1.00  0.90           C  
ATOM   1124  C   LYS A 145      24.603  44.924  45.400  1.00  0.90           C  
ATOM   1125  O   LYS A 145      24.099  45.193  46.490  1.00  0.90           O  
ATOM   1126  CB  LYS A 145      24.422  42.445  45.231  1.00  0.90           C  
ATOM   1127  CG  LYS A 145      25.137  41.144  44.863  1.00  0.90           C  
ATOM   1128  CD  LYS A 145      24.342  39.868  45.148  1.00  0.90           C  
ATOM   1129  CE  LYS A 145      25.183  38.655  44.767  1.00  0.90           C  
ATOM   1130  NZ  LYS A 145      24.475  37.428  45.169  1.00  0.90           N1+
ATOM   1131  N   ILE A 146      24.479  45.772  44.371  1.00  0.93           N  
ATOM   1132  CA  ILE A 146      23.718  47.002  44.487  1.00  0.93           C  
ATOM   1133  C   ILE A 146      22.894  47.201  43.252  1.00  0.93           C  
ATOM   1134  O   ILE A 146      23.154  46.632  42.188  1.00  0.93           O  
ATOM   1135  CB  ILE A 146      24.529  48.293  44.704  1.00  0.93           C  
ATOM   1136  CG1 ILE A 146      25.502  48.614  43.555  1.00  0.93           C  
ATOM   1137  CG2 ILE A 146      25.299  48.186  46.023  1.00  0.93           C  
ATOM   1138  CD1 ILE A 146      26.202  49.973  43.675  1.00  0.93           C  
ATOM   1139  N   LYS A 147      21.892  48.075  43.348  1.00  0.91           N  
ATOM   1140  CA  LYS A 147      21.254  48.640  42.194  1.00  0.91           C  
ATOM   1141  C   LYS A 147      21.535  50.114  42.314  1.00  0.91           C  
ATOM   1142  O   LYS A 147      21.364  50.699  43.391  1.00  0.91           O  
ATOM   1143  CB  LYS A 147      19.753  48.298  42.131  1.00  0.91           C  
ATOM   1144  CG  LYS A 147      19.032  48.778  40.865  1.00  0.91           C  
ATOM   1145  CD  LYS A 147      17.566  48.320  40.807  1.00  0.91           C  
ATOM   1146  CE  LYS A 147      17.419  46.802  40.718  1.00  0.91           C  
ATOM   1147  NZ  LYS A 147      15.994  46.451  40.575  1.00  0.91           N1+
ATOM   1148  N   PHE A 148      22.080  50.716  41.253  1.00  0.93           N  
ATOM   1149  CA  PHE A 148      22.535  52.082  41.249  1.00  0.93           C  
ATOM   1150  C   PHE A 148      22.094  52.755  39.956  1.00  0.93           C  
ATOM   1151  O   PHE A 148      22.502  52.348  38.862  1.00  0.93           O  
ATOM   1152  CB  PHE A 148      24.069  52.037  41.338  1.00  0.93           C  
ATOM   1153  CG  PHE A 148      24.678  53.341  41.727  1.00  0.93           C  
ATOM   1154  CD1 PHE A 148      24.905  53.617  43.078  1.00  0.93           C  
ATOM   1155  CD2 PHE A 148      25.064  54.278  40.759  1.00  0.93           C  
ATOM   1156  CE1 PHE A 148      25.547  54.796  43.462  1.00  0.93           C  
ATOM   1157  CE2 PHE A 148      25.704  55.464  41.139  1.00  0.93           C  
ATOM   1158  CZ  PHE A 148      25.950  55.720  42.493  1.00  0.93           C  
ATOM   1159  N   SER A 149      21.234  53.784  40.029  1.00  0.94           N  
ATOM   1160  CA  SER A 149      20.634  54.470  38.880  1.00  0.94           C  
ATOM   1161  C   SER A 149      19.813  53.523  38.011  1.00  0.94           C  
ATOM   1162  O   SER A 149      19.799  53.612  36.782  1.00  0.94           O  
ATOM   1163  CB  SER A 149      21.632  55.264  37.980  1.00  0.94           C  
ATOM   1164  OG  SER A 149      22.204  56.377  38.669  1.00  0.94           O  
ATOM   1165  N   GLY A 150      19.123  52.557  38.643  1.00  0.95           N  
ATOM   1166  CA  GLY A 150      18.410  51.460  37.997  1.00  0.95           C  
ATOM   1167  C   GLY A 150      19.241  50.309  37.461  1.00  0.95           C  
ATOM   1168  O   GLY A 150      18.679  49.329  36.971  1.00  0.95           O  
ATOM   1169  N   ILE A 151      20.582  50.339  37.567  1.00  0.93           N  
ATOM   1170  CA  ILE A 151      21.453  49.338  36.958  1.00  0.93           C  
ATOM   1171  C   ILE A 151      22.013  48.445  38.048  1.00  0.93           C  
ATOM   1172  O   ILE A 151      22.551  48.919  39.049  1.00  0.93           O  
ATOM   1173  CB  ILE A 151      22.611  49.973  36.185  1.00  0.93           C  
ATOM   1174  CG1 ILE A 151      22.072  50.905  35.083  1.00  0.93           C  
ATOM   1175  CG2 ILE A 151      23.533  48.901  35.557  1.00  0.93           C  
ATOM   1176  CD1 ILE A 151      23.139  51.843  34.520  1.00  0.93           C  
ATOM   1177  N   SER A 152      21.884  47.110  37.901  1.00  0.95           N  
ATOM   1178  CA  SER A 152      22.493  46.135  38.799  1.00  0.95           C  
ATOM   1179  C   SER A 152      24.010  46.148  38.706  1.00  0.95           C  
ATOM   1180  O   SER A 152      24.571  46.074  37.612  1.00  0.95           O  
ATOM   1181  CB  SER A 152      22.028  44.687  38.510  1.00  0.95           C  
ATOM   1182  OG  SER A 152      20.608  44.557  38.639  1.00  0.95           O  
ATOM   1183  N   ILE A 153      24.721  46.249  39.841  1.00  0.94           N  
ATOM   1184  CA  ILE A 153      26.173  46.297  39.873  1.00  0.94           C  
ATOM   1185  C   ILE A 153      26.660  45.282  40.886  1.00  0.94           C  
ATOM   1186  O   ILE A 153      26.244  45.322  42.050  1.00  0.94           O  
ATOM   1187  CB  ILE A 153      26.759  47.644  40.317  1.00  0.94           C  
ATOM   1188  CG1 ILE A 153      26.066  48.887  39.723  1.00  0.94           C  
ATOM   1189  CG2 ILE A 153      28.288  47.668  40.097  1.00  0.94           C  
ATOM   1190  CD1 ILE A 153      26.202  49.017  38.216  1.00  0.94           C  
ATOM   1191  N   ASP A 154      27.591  44.406  40.479  1.00  0.94           N  
ATOM   1192  CA  ASP A 154      28.224  43.433  41.341  1.00  0.94           C  
ATOM   1193  C   ASP A 154      29.634  43.941  41.657  1.00  0.94           C  
ATOM   1194  O   ASP A 154      30.476  44.138  40.779  1.00  0.94           O  
ATOM   1195  CB  ASP A 154      28.154  42.009  40.712  1.00  0.94           C  
ATOM   1196  CG  ASP A 154      26.899  41.287  41.251  1.00  0.94           C  
ATOM   1197  OD1 ASP A 154      25.889  41.976  41.569  1.00  0.94           O  
ATOM   1198  OD2 ASP A 154      26.996  40.049  41.508  1.00  0.94           O  
ATOM   1199  N   LEU A 155      29.917  44.243  42.948  1.00  0.94           N  
ATOM   1200  CA  LEU A 155      31.163  44.858  43.385  1.00  0.94           C  
ATOM   1201  C   LEU A 155      31.966  43.949  44.285  1.00  0.94           C  
ATOM   1202  O   LEU A 155      31.545  43.580  45.383  1.00  0.94           O  
ATOM   1203  CB  LEU A 155      30.914  46.173  44.162  1.00  0.94           C  
ATOM   1204  CG  LEU A 155      30.568  47.338  43.227  1.00  0.94           C  
ATOM   1205  CD1 LEU A 155      29.483  48.241  43.827  1.00  0.94           C  
ATOM   1206  CD2 LEU A 155      31.835  48.114  42.841  1.00  0.94           C  
ATOM   1207  N   ILE A 156      33.186  43.601  43.848  1.00  0.94           N  
ATOM   1208  CA  ILE A 156      34.091  42.731  44.568  1.00  0.94           C  
ATOM   1209  C   ILE A 156      35.384  43.494  44.736  1.00  0.94           C  
ATOM   1210  O   ILE A 156      35.643  44.466  44.027  1.00  0.94           O  
ATOM   1211  CB  ILE A 156      34.348  41.399  43.872  1.00  0.94           C  
ATOM   1212  CG1 ILE A 156      35.087  41.537  42.525  1.00  0.94           C  
ATOM   1213  CG2 ILE A 156      33.000  40.658  43.746  1.00  0.94           C  
ATOM   1214  CD1 ILE A 156      35.476  40.166  41.976  1.00  0.94           C  
ATOM   1215  N   CYS A 157      36.235  43.086  45.689  1.00  0.96           N  
ATOM   1216  CA  CYS A 157      37.431  43.825  46.018  1.00  0.96           C  
ATOM   1217  C   CYS A 157      38.578  42.852  46.093  1.00  0.96           C  
ATOM   1218  O   CYS A 157      38.429  41.762  46.653  1.00  0.96           O  
ATOM   1219  CB  CYS A 157      37.251  44.580  47.360  1.00  0.96           C  
ATOM   1220  SG  CYS A 157      38.590  45.725  47.833  1.00  0.96           S  
ATOM   1221  N   ALA A 158      39.721  43.226  45.494  1.00  0.97           N  
ATOM   1222  CA  ALA A 158      40.945  42.465  45.520  1.00  0.97           C  
ATOM   1223  C   ALA A 158      42.038  43.315  46.128  1.00  0.97           C  
ATOM   1224  O   ALA A 158      42.318  44.434  45.685  1.00  0.97           O  
ATOM   1225  CB  ALA A 158      41.423  42.035  44.121  1.00  0.97           C  
ATOM   1226  N   ARG A 159      42.689  42.790  47.168  1.00  0.89           N  
ATOM   1227  CA  ARG A 159      43.790  43.450  47.830  1.00  0.89           C  
ATOM   1228  C   ARG A 159      45.143  42.978  47.300  1.00  0.89           C  
ATOM   1229  O   ARG A 159      45.505  41.809  47.420  1.00  0.89           O  
ATOM   1230  CB  ARG A 159      43.656  43.188  49.340  1.00  0.89           C  
ATOM   1231  CG  ARG A 159      44.760  43.832  50.185  1.00  0.89           C  
ATOM   1232  CD  ARG A 159      44.462  43.797  51.681  1.00  0.89           C  
ATOM   1233  NE  ARG A 159      44.497  42.392  52.204  1.00  0.89           N  
ATOM   1234  CZ  ARG A 159      45.565  41.779  52.735  1.00  0.89           C  
ATOM   1235  NH1 ARG A 159      46.738  42.398  52.876  1.00  0.89           N  
ATOM   1236  NH2 ARG A 159      45.464  40.494  53.095  1.00  0.89           N  
ATOM   1237  N   LEU A 160      45.943  43.882  46.691  1.00  0.93           N  
ATOM   1238  CA  LEU A 160      47.274  43.555  46.200  1.00  0.93           C  
ATOM   1239  C   LEU A 160      48.326  43.696  47.277  1.00  0.93           C  
ATOM   1240  O   LEU A 160      48.236  44.565  48.145  1.00  0.93           O  
ATOM   1241  CB  LEU A 160      47.710  44.464  45.028  1.00  0.93           C  
ATOM   1242  CG  LEU A 160      46.910  44.297  43.728  1.00  0.93           C  
ATOM   1243  CD1 LEU A 160      47.427  45.276  42.669  1.00  0.93           C  
ATOM   1244  CD2 LEU A 160      46.965  42.869  43.181  1.00  0.93           C  
ATOM   1245  N   ASP A 161      49.399  42.874  47.229  1.00  0.90           N  
ATOM   1246  CA  ASP A 161      50.529  43.052  48.114  1.00  0.90           C  
ATOM   1247  C   ASP A 161      51.477  44.153  47.622  1.00  0.90           C  
ATOM   1248  O   ASP A 161      52.613  43.914  47.219  1.00  0.90           O  
ATOM   1249  CB  ASP A 161      51.250  41.719  48.445  1.00  0.90           C  
ATOM   1250  CG  ASP A 161      52.141  41.950  49.667  1.00  0.90           C  
ATOM   1251  OD1 ASP A 161      51.646  42.617  50.625  1.00  0.90           O  
ATOM   1252  OD2 ASP A 161      53.323  41.526  49.656  1.00  0.90           O  
ATOM   1253  N   GLN A 162      51.023  45.422  47.626  1.00  0.86           N  
ATOM   1254  CA  GLN A 162      51.878  46.537  47.294  1.00  0.86           C  
ATOM   1255  C   GLN A 162      51.297  47.791  47.916  1.00  0.86           C  
ATOM   1256  O   GLN A 162      50.105  47.801  48.233  1.00  0.86           O  
ATOM   1257  CB  GLN A 162      52.094  46.686  45.764  1.00  0.86           C  
ATOM   1258  CG  GLN A 162      50.808  46.835  44.930  1.00  0.86           C  
ATOM   1259  CD  GLN A 162      51.095  46.743  43.427  1.00  0.86           C  
ATOM   1260  NE2 GLN A 162      51.523  45.527  42.997  1.00  0.86           N  
ATOM   1261  OE1 GLN A 162      50.935  47.673  42.657  1.00  0.86           O  
ATOM   1262  N   PRO A 163      52.063  48.855  48.176  1.00  0.92           N  
ATOM   1263  CA  PRO A 163      51.562  49.970  48.973  1.00  0.92           C  
ATOM   1264  C   PRO A 163      50.673  50.910  48.181  1.00  0.92           C  
ATOM   1265  O   PRO A 163      49.963  51.705  48.801  1.00  0.92           O  
ATOM   1266  CB  PRO A 163      52.828  50.675  49.495  1.00  0.92           C  
ATOM   1267  CG  PRO A 163      53.934  50.263  48.525  1.00  0.92           C  
ATOM   1268  CD  PRO A 163      53.528  48.854  48.107  1.00  0.92           C  
ATOM   1269  N   GLN A 164      50.702  50.856  46.841  1.00  0.90           N  
ATOM   1270  CA  GLN A 164      50.038  51.801  45.981  1.00  0.90           C  
ATOM   1271  C   GLN A 164      49.424  51.043  44.826  1.00  0.90           C  
ATOM   1272  O   GLN A 164      50.032  50.111  44.305  1.00  0.90           O  
ATOM   1273  CB  GLN A 164      51.059  52.812  45.404  1.00  0.90           C  
ATOM   1274  CG  GLN A 164      51.800  53.630  46.484  1.00  0.90           C  
ATOM   1275  CD  GLN A 164      52.883  54.513  45.858  1.00  0.90           C  
ATOM   1276  NE2 GLN A 164      53.199  55.638  46.548  1.00  0.90           N  
ATOM   1277  OE1 GLN A 164      53.457  54.207  44.821  1.00  0.90           O  
ATOM   1278  N   VAL A 165      48.206  51.406  44.394  1.00  0.96           N  
ATOM   1279  CA  VAL A 165      47.614  50.886  43.176  1.00  0.96           C  
ATOM   1280  C   VAL A 165      47.463  52.077  42.242  1.00  0.96           C  
ATOM   1281  O   VAL A 165      46.545  52.878  42.441  1.00  0.96           O  
ATOM   1282  CB  VAL A 165      46.262  50.231  43.434  1.00  0.96           C  
ATOM   1283  CG1 VAL A 165      45.593  49.793  42.119  1.00  0.96           C  
ATOM   1284  CG2 VAL A 165      46.513  49.003  44.316  1.00  0.96           C  
ATOM   1285  N   PRO A 166      48.296  52.287  41.227  1.00  0.94           N  
ATOM   1286  CA  PRO A 166      48.122  53.383  40.282  1.00  0.94           C  
ATOM   1287  C   PRO A 166      46.938  53.157  39.349  1.00  0.94           C  
ATOM   1288  O   PRO A 166      46.545  52.017  39.108  1.00  0.94           O  
ATOM   1289  CB  PRO A 166      49.443  53.424  39.483  1.00  0.94           C  
ATOM   1290  CG  PRO A 166      50.399  52.438  40.167  1.00  0.94           C  
ATOM   1291  CD  PRO A 166      49.487  51.491  40.937  1.00  0.94           C  
ATOM   1292  N   LEU A 167      46.373  54.226  38.749  1.00  0.92           N  
ATOM   1293  CA  LEU A 167      45.312  54.147  37.753  1.00  0.92           C  
ATOM   1294  C   LEU A 167      45.698  53.397  36.487  1.00  0.92           C  
ATOM   1295  O   LEU A 167      44.874  52.751  35.840  1.00  0.92           O  
ATOM   1296  CB  LEU A 167      44.819  55.567  37.407  1.00  0.92           C  
ATOM   1297  CG  LEU A 167      43.996  56.201  38.542  1.00  0.92           C  
ATOM   1298  CD1 LEU A 167      43.834  57.714  38.346  1.00  0.92           C  
ATOM   1299  CD2 LEU A 167      42.626  55.519  38.638  1.00  0.92           C  
ATOM   1300  N   SER A 168      46.989  53.411  36.136  1.00  0.91           N  
ATOM   1301  CA  SER A 168      47.548  52.792  34.954  1.00  0.91           C  
ATOM   1302  C   SER A 168      47.855  51.309  35.143  1.00  0.91           C  
ATOM   1303  O   SER A 168      48.223  50.630  34.194  1.00  0.91           O  
ATOM   1304  CB  SER A 168      48.856  53.523  34.553  1.00  0.91           C  
ATOM   1305  OG  SER A 168      49.729  53.639  35.682  1.00  0.91           O  
ATOM   1306  N   LEU A 169      47.668  50.749  36.364  1.00  0.91           N  
ATOM   1307  CA  LEU A 169      47.913  49.341  36.654  1.00  0.91           C  
ATOM   1308  C   LEU A 169      47.126  48.357  35.774  1.00  0.91           C  
ATOM   1309  O   LEU A 169      45.913  48.512  35.558  1.00  0.91           O  
ATOM   1310  CB  LEU A 169      47.603  49.059  38.150  1.00  0.91           C  
ATOM   1311  CG  LEU A 169      48.050  47.687  38.695  1.00  0.91           C  
ATOM   1312  CD1 LEU A 169      49.242  47.806  39.654  1.00  0.91           C  
ATOM   1313  CD2 LEU A 169      46.888  46.929  39.356  1.00  0.91           C  
ATOM   1314  N   THR A 170      47.797  47.313  35.252  1.00  0.88           N  
ATOM   1315  CA  THR A 170      47.228  46.226  34.469  1.00  0.88           C  
ATOM   1316  C   THR A 170      47.429  44.950  35.268  1.00  0.88           C  
ATOM   1317  O   THR A 170      48.188  44.925  36.234  1.00  0.88           O  
ATOM   1318  CB  THR A 170      47.798  46.089  33.047  1.00  0.88           C  
ATOM   1319  CG2 THR A 170      47.585  47.408  32.294  1.00  0.88           C  
ATOM   1320  OG1 THR A 170      49.199  45.841  33.042  1.00  0.88           O  
ATOM   1321  N   LEU A 171      46.713  43.856  34.931  1.00  0.88           N  
ATOM   1322  CA  LEU A 171      46.733  42.616  35.697  1.00  0.88           C  
ATOM   1323  C   LEU A 171      47.418  41.492  34.928  1.00  0.88           C  
ATOM   1324  O   LEU A 171      47.253  40.303  35.207  1.00  0.88           O  
ATOM   1325  CB  LEU A 171      45.295  42.182  36.052  1.00  0.88           C  
ATOM   1326  CG  LEU A 171      44.485  43.204  36.870  1.00  0.88           C  
ATOM   1327  CD1 LEU A 171      43.120  42.599  37.212  1.00  0.88           C  
ATOM   1328  CD2 LEU A 171      45.205  43.656  38.148  1.00  0.88           C  
ATOM   1329  N   SER A 172      48.201  41.858  33.897  1.00  0.77           N  
ATOM   1330  CA  SER A 172      48.923  40.936  33.038  1.00  0.77           C  
ATOM   1331  C   SER A 172      50.008  40.164  33.751  1.00  0.77           C  
ATOM   1332  O   SER A 172      50.199  38.967  33.529  1.00  0.77           O  
ATOM   1333  CB  SER A 172      49.549  41.650  31.816  1.00  0.77           C  
ATOM   1334  OG  SER A 172      48.644  42.626  31.288  1.00  0.77           O  
ATOM   1335  N   ASP A 173      50.740  40.856  34.644  1.00  0.80           N  
ATOM   1336  CA  ASP A 173      51.802  40.292  35.436  1.00  0.80           C  
ATOM   1337  C   ASP A 173      51.259  39.255  36.430  1.00  0.80           C  
ATOM   1338  O   ASP A 173      50.426  39.542  37.296  1.00  0.80           O  
ATOM   1339  CB  ASP A 173      52.630  41.437  36.087  1.00  0.80           C  
ATOM   1340  CG  ASP A 173      53.855  40.903  36.815  1.00  0.80           C  
ATOM   1341  OD1 ASP A 173      54.148  39.684  36.660  1.00  0.80           O  
ATOM   1342  OD2 ASP A 173      54.489  41.677  37.575  1.00  0.80           O  
ATOM   1343  N   LYS A 174      51.742  38.001  36.320  1.00  0.76           N  
ATOM   1344  CA  LYS A 174      51.432  36.910  37.221  1.00  0.76           C  
ATOM   1345  C   LYS A 174      52.136  37.054  38.558  1.00  0.76           C  
ATOM   1346  O   LYS A 174      51.735  36.442  39.548  1.00  0.76           O  
ATOM   1347  CB  LYS A 174      51.775  35.546  36.574  1.00  0.76           C  
ATOM   1348  CG  LYS A 174      50.614  34.943  35.765  1.00  0.76           C  
ATOM   1349  CD  LYS A 174      50.986  33.595  35.123  1.00  0.76           C  
ATOM   1350  CE  LYS A 174      51.522  33.651  33.688  1.00  0.76           C  
ATOM   1351  NZ  LYS A 174      50.389  33.697  32.733  1.00  0.76           N1+
ATOM   1352  N   ASN A 175      53.166  37.916  38.652  1.00  0.80           N  
ATOM   1353  CA  ASN A 175      53.822  38.214  39.909  1.00  0.80           C  
ATOM   1354  C   ASN A 175      52.925  38.914  40.916  1.00  0.80           C  
ATOM   1355  O   ASN A 175      53.125  38.778  42.123  1.00  0.80           O  
ATOM   1356  CB  ASN A 175      55.072  39.083  39.691  1.00  0.80           C  
ATOM   1357  CG  ASN A 175      56.256  38.228  39.255  1.00  0.80           C  
ATOM   1358  ND2 ASN A 175      57.395  38.930  39.012  1.00  0.80           N  
ATOM   1359  OD1 ASN A 175      56.249  37.005  39.300  1.00  0.80           O  
ATOM   1360  N   LEU A 176      51.887  39.629  40.439  1.00  0.85           N  
ATOM   1361  CA  LEU A 176      50.884  40.278  41.262  1.00  0.85           C  
ATOM   1362  C   LEU A 176      50.049  39.309  42.092  1.00  0.85           C  
ATOM   1363  O   LEU A 176      49.455  39.690  43.093  1.00  0.85           O  
ATOM   1364  CB  LEU A 176      49.895  41.085  40.393  1.00  0.85           C  
ATOM   1365  CG  LEU A 176      50.482  42.302  39.658  1.00  0.85           C  
ATOM   1366  CD1 LEU A 176      49.510  42.771  38.566  1.00  0.85           C  
ATOM   1367  CD2 LEU A 176      50.791  43.456  40.615  1.00  0.85           C  
ATOM   1368  N   LEU A 177      50.007  38.021  41.691  1.00  0.84           N  
ATOM   1369  CA  LEU A 177      49.210  37.000  42.338  1.00  0.84           C  
ATOM   1370  C   LEU A 177      49.972  36.256  43.428  1.00  0.84           C  
ATOM   1371  O   LEU A 177      49.432  35.374  44.096  1.00  0.84           O  
ATOM   1372  CB  LEU A 177      48.798  35.936  41.299  1.00  0.84           C  
ATOM   1373  CG  LEU A 177      47.985  36.456  40.103  1.00  0.84           C  
ATOM   1374  CD1 LEU A 177      47.997  35.393  39.003  1.00  0.84           C  
ATOM   1375  CD2 LEU A 177      46.544  36.834  40.470  1.00  0.84           C  
ATOM   1376  N   ARG A 178      51.264  36.570  43.644  1.00  0.71           N  
ATOM   1377  CA  ARG A 178      52.069  35.882  44.638  1.00  0.71           C  
ATOM   1378  C   ARG A 178      51.590  36.039  46.068  1.00  0.71           C  
ATOM   1379  O   ARG A 178      51.454  37.146  46.576  1.00  0.71           O  
ATOM   1380  CB  ARG A 178      53.545  36.329  44.638  1.00  0.71           C  
ATOM   1381  CG  ARG A 178      54.421  35.618  43.598  1.00  0.71           C  
ATOM   1382  CD  ARG A 178      55.908  35.566  43.986  1.00  0.71           C  
ATOM   1383  NE  ARG A 178      56.371  36.923  44.436  1.00  0.71           N  
ATOM   1384  CZ  ARG A 178      56.659  37.939  43.614  1.00  0.71           C  
ATOM   1385  NH1 ARG A 178      56.599  37.800  42.298  1.00  0.71           N  
ATOM   1386  NH2 ARG A 178      56.984  39.134  44.110  1.00  0.71           N  
ATOM   1387  N   ASN A 179      51.371  34.903  46.759  1.00  0.66           N  
ATOM   1388  CA  ASN A 179      51.001  34.842  48.167  1.00  0.66           C  
ATOM   1389  C   ASN A 179      49.654  35.458  48.529  1.00  0.66           C  
ATOM   1390  O   ASN A 179      49.327  35.604  49.702  1.00  0.66           O  
ATOM   1391  CB  ASN A 179      52.083  35.416  49.108  1.00  0.66           C  
ATOM   1392  CG  ASN A 179      53.384  34.670  48.885  1.00  0.66           C  
ATOM   1393  ND2 ASN A 179      54.505  35.428  48.861  1.00  0.66           N  
ATOM   1394  OD1 ASN A 179      53.431  33.448  48.737  1.00  0.66           O  
ATOM   1395  N   LEU A 180      48.828  35.814  47.531  1.00  0.80           N  
ATOM   1396  CA  LEU A 180      47.511  36.361  47.772  1.00  0.80           C  
ATOM   1397  C   LEU A 180      46.533  35.369  48.385  1.00  0.80           C  
ATOM   1398  O   LEU A 180      46.558  34.171  48.097  1.00  0.80           O  
ATOM   1399  CB  LEU A 180      46.868  36.940  46.491  1.00  0.80           C  
ATOM   1400  CG  LEU A 180      47.560  38.165  45.867  1.00  0.80           C  
ATOM   1401  CD1 LEU A 180      46.722  38.673  44.686  1.00  0.80           C  
ATOM   1402  CD2 LEU A 180      47.789  39.312  46.858  1.00  0.80           C  
ATOM   1403  N   ASP A 181      45.604  35.876  49.224  1.00  0.80           N  
ATOM   1404  CA  ASP A 181      44.459  35.141  49.713  1.00  0.80           C  
ATOM   1405  C   ASP A 181      43.584  34.632  48.575  1.00  0.80           C  
ATOM   1406  O   ASP A 181      43.391  35.283  47.542  1.00  0.80           O  
ATOM   1407  CB  ASP A 181      43.536  36.036  50.586  1.00  0.80           C  
ATOM   1408  CG  ASP A 181      43.902  36.210  52.058  1.00  0.80           C  
ATOM   1409  OD1 ASP A 181      44.893  35.608  52.528  1.00  0.80           O  
ATOM   1410  OD2 ASP A 181      43.138  36.960  52.733  1.00  0.80           O  
ATOM   1411  N   GLU A 182      42.982  33.447  48.758  1.00  0.76           N  
ATOM   1412  CA  GLU A 182      42.234  32.747  47.732  1.00  0.76           C  
ATOM   1413  C   GLU A 182      41.064  33.536  47.138  1.00  0.76           C  
ATOM   1414  O   GLU A 182      40.785  33.496  45.944  1.00  0.76           O  
ATOM   1415  CB  GLU A 182      41.763  31.390  48.283  1.00  0.76           C  
ATOM   1416  CG  GLU A 182      41.788  30.260  47.236  1.00  0.76           C  
ATOM   1417  CD  GLU A 182      41.032  29.033  47.783  1.00  0.76           C  
ATOM   1418  OE1 GLU A 182      39.820  29.201  48.142  1.00  0.76           O  
ATOM   1419  OE2 GLU A 182      41.646  27.942  47.845  1.00  0.76           O  
ATOM   1420  N   LYS A 183      40.378  34.313  48.000  1.00  0.86           N  
ATOM   1421  CA  LYS A 183      39.345  35.269  47.653  1.00  0.86           C  
ATOM   1422  C   LYS A 183      39.843  36.406  46.755  1.00  0.86           C  
ATOM   1423  O   LYS A 183      39.206  36.728  45.754  1.00  0.86           O  
ATOM   1424  CB  LYS A 183      38.709  35.790  48.972  1.00  0.86           C  
ATOM   1425  CG  LYS A 183      37.742  34.766  49.613  1.00  0.86           C  
ATOM   1426  CD  LYS A 183      37.299  35.125  51.050  1.00  0.86           C  
ATOM   1427  CE  LYS A 183      36.015  34.455  51.583  1.00  0.86           C  
ATOM   1428  NZ  LYS A 183      36.053  32.992  51.396  1.00  0.86           N1+
ATOM   1429  N   ASP A 184      41.015  36.999  47.056  1.00  0.90           N  
ATOM   1430  CA  ASP A 184      41.633  38.046  46.263  1.00  0.90           C  
ATOM   1431  C   ASP A 184      42.103  37.527  44.892  1.00  0.90           C  
ATOM   1432  O   ASP A 184      41.882  38.171  43.858  1.00  0.90           O  
ATOM   1433  CB  ASP A 184      42.717  38.759  47.114  1.00  0.90           C  
ATOM   1434  CG  ASP A 184      42.053  39.408  48.325  1.00  0.90           C  
ATOM   1435  OD1 ASP A 184      41.373  40.453  48.158  1.00  0.90           O  
ATOM   1436  OD2 ASP A 184      42.177  38.864  49.453  1.00  0.90           O  
ATOM   1437  N   LEU A 185      42.683  36.304  44.820  1.00  0.85           N  
ATOM   1438  CA  LEU A 185      43.039  35.634  43.567  1.00  0.85           C  
ATOM   1439  C   LEU A 185      41.856  35.442  42.632  1.00  0.85           C  
ATOM   1440  O   LEU A 185      41.913  35.746  41.444  1.00  0.85           O  
ATOM   1441  CB  LEU A 185      43.589  34.202  43.786  1.00  0.85           C  
ATOM   1442  CG  LEU A 185      44.966  34.097  44.450  1.00  0.85           C  
ATOM   1443  CD1 LEU A 185      45.241  32.644  44.861  1.00  0.85           C  
ATOM   1444  CD2 LEU A 185      46.084  34.581  43.524  1.00  0.85           C  
ATOM   1445  N   ARG A 186      40.729  34.953  43.189  1.00  0.77           N  
ATOM   1446  CA  ARG A 186      39.480  34.827  42.467  1.00  0.77           C  
ATOM   1447  C   ARG A 186      38.938  36.156  41.971  1.00  0.77           C  
ATOM   1448  O   ARG A 186      38.485  36.267  40.835  1.00  0.77           O  
ATOM   1449  CB  ARG A 186      38.399  34.139  43.325  1.00  0.77           C  
ATOM   1450  CG  ARG A 186      38.646  32.635  43.521  1.00  0.77           C  
ATOM   1451  CD  ARG A 186      37.420  31.885  44.039  1.00  0.77           C  
ATOM   1452  NE  ARG A 186      37.261  32.187  45.490  1.00  0.77           N  
ATOM   1453  CZ  ARG A 186      37.876  31.454  46.412  1.00  0.77           C  
ATOM   1454  NH1 ARG A 186      38.671  30.437  46.097  1.00  0.77           N  
ATOM   1455  NH2 ARG A 186      37.615  31.639  47.704  1.00  0.77           N  
ATOM   1456  N   ALA A 187      39.007  37.205  42.808  1.00  0.92           N  
ATOM   1457  CA  ALA A 187      38.580  38.534  42.447  1.00  0.92           C  
ATOM   1458  C   ALA A 187      39.348  39.170  41.284  1.00  0.92           C  
ATOM   1459  O   ALA A 187      38.755  39.674  40.333  1.00  0.92           O  
ATOM   1460  CB  ALA A 187      38.656  39.410  43.708  1.00  0.92           C  
ATOM   1461  N   LEU A 188      40.697  39.096  41.294  1.00  0.94           N  
ATOM   1462  CA  LEU A 188      41.542  39.535  40.186  1.00  0.94           C  
ATOM   1463  C   LEU A 188      41.321  38.745  38.909  1.00  0.94           C  
ATOM   1464  O   LEU A 188      41.340  39.277  37.795  1.00  0.94           O  
ATOM   1465  CB  LEU A 188      43.043  39.432  40.522  1.00  0.94           C  
ATOM   1466  CG  LEU A 188      43.537  40.414  41.591  1.00  0.94           C  
ATOM   1467  CD1 LEU A 188      44.995  40.091  41.924  1.00  0.94           C  
ATOM   1468  CD2 LEU A 188      43.390  41.885  41.173  1.00  0.94           C  
ATOM   1469  N   ASN A 189      41.098  37.427  39.056  1.00  0.90           N  
ATOM   1470  CA  ASN A 189      40.863  36.534  37.944  1.00  0.90           C  
ATOM   1471  C   ASN A 189      39.517  36.725  37.275  1.00  0.90           C  
ATOM   1472  O   ASN A 189      39.356  36.290  36.136  1.00  0.90           O  
ATOM   1473  CB  ASN A 189      41.088  35.049  38.322  1.00  0.90           C  
ATOM   1474  CG  ASN A 189      42.580  34.711  38.274  1.00  0.90           C  
ATOM   1475  ND2 ASN A 189      42.950  33.546  38.863  1.00  0.90           N  
ATOM   1476  OD1 ASN A 189      43.386  35.407  37.669  1.00  0.90           O  
ATOM   1477  N   GLY A 190      38.534  37.421  37.875  1.00  0.91           N  
ATOM   1478  CA  GLY A 190      37.358  37.900  37.148  1.00  0.91           C  
ATOM   1479  C   GLY A 190      37.696  38.653  35.874  1.00  0.91           C  
ATOM   1480  O   GLY A 190      37.234  38.326  34.785  1.00  0.91           O  
ATOM   1481  N   THR A 191      38.552  39.685  36.009  1.00  0.95           N  
ATOM   1482  CA  THR A 191      39.099  40.469  34.901  1.00  0.95           C  
ATOM   1483  C   THR A 191      40.029  39.690  34.008  1.00  0.95           C  
ATOM   1484  O   THR A 191      39.891  39.708  32.785  1.00  0.95           O  
ATOM   1485  CB  THR A 191      39.844  41.690  35.409  1.00  0.95           C  
ATOM   1486  CG2 THR A 191      40.395  42.576  34.287  1.00  0.95           C  
ATOM   1487  OG1 THR A 191      38.945  42.508  36.139  1.00  0.95           O  
ATOM   1488  N   ARG A 192      40.988  38.943  34.596  1.00  0.85           N  
ATOM   1489  CA  ARG A 192      41.945  38.156  33.832  1.00  0.85           C  
ATOM   1490  C   ARG A 192      41.306  37.058  32.980  1.00  0.85           C  
ATOM   1491  O   ARG A 192      41.672  36.881  31.826  1.00  0.85           O  
ATOM   1492  CB  ARG A 192      43.080  37.565  34.711  1.00  0.85           C  
ATOM   1493  CG  ARG A 192      43.917  38.625  35.462  1.00  0.85           C  
ATOM   1494  CD  ARG A 192      44.998  38.072  36.404  1.00  0.85           C  
ATOM   1495  NE  ARG A 192      46.066  37.462  35.564  1.00  0.85           N  
ATOM   1496  CZ  ARG A 192      46.406  36.166  35.571  1.00  0.85           C  
ATOM   1497  NH1 ARG A 192      45.733  35.243  36.244  1.00  0.85           N  
ATOM   1498  NH2 ARG A 192      47.438  35.780  34.824  1.00  0.85           N  
ATOM   1499  N   VAL A 193      40.301  36.317  33.502  1.00  0.94           N  
ATOM   1500  CA  VAL A 193      39.589  35.292  32.741  1.00  0.94           C  
ATOM   1501  C   VAL A 193      38.892  35.834  31.505  1.00  0.94           C  
ATOM   1502  O   VAL A 193      38.993  35.246  30.429  1.00  0.94           O  
ATOM   1503  CB  VAL A 193      38.594  34.529  33.618  1.00  0.94           C  
ATOM   1504  CG1 VAL A 193      37.597  33.667  32.818  1.00  0.94           C  
ATOM   1505  CG2 VAL A 193      39.388  33.616  34.565  1.00  0.94           C  
ATOM   1506  N   THR A 194      38.202  36.990  31.598  1.00  0.92           N  
ATOM   1507  CA  THR A 194      37.545  37.610  30.445  1.00  0.92           C  
ATOM   1508  C   THR A 194      38.515  37.978  29.344  1.00  0.92           C  
ATOM   1509  O   THR A 194      38.274  37.679  28.176  1.00  0.92           O  
ATOM   1510  CB  THR A 194      36.764  38.870  30.811  1.00  0.92           C  
ATOM   1511  CG2 THR A 194      36.331  39.711  29.603  1.00  0.92           C  
ATOM   1512  OG1 THR A 194      35.551  38.538  31.477  1.00  0.92           O  
ATOM   1513  N   ASP A 195      39.653  38.608  29.714  1.00  0.87           N  
ATOM   1514  CA  ASP A 195      40.682  39.005  28.773  1.00  0.87           C  
ATOM   1515  C   ASP A 195      41.295  37.747  28.112  1.00  0.87           C  
ATOM   1516  O   ASP A 195      41.291  37.631  26.881  1.00  0.87           O  
ATOM   1517  CB  ASP A 195      41.696  39.985  29.461  1.00  0.87           C  
ATOM   1518  CG  ASP A 195      41.055  41.318  29.809  1.00  0.87           C  
ATOM   1519  OD1 ASP A 195      39.861  41.521  29.479  1.00  0.87           O  
ATOM   1520  OD2 ASP A 195      41.732  42.193  30.414  1.00  0.87           O  
ATOM   1521  N   GLU A 196      41.683  36.703  28.888  1.00  0.86           N  
ATOM   1522  CA  GLU A 196      42.200  35.432  28.367  1.00  0.86           C  
ATOM   1523  C   GLU A 196      41.224  34.699  27.439  1.00  0.86           C  
ATOM   1524  O   GLU A 196      41.629  34.150  26.417  1.00  0.86           O  
ATOM   1525  CB  GLU A 196      42.747  34.435  29.447  1.00  0.86           C  
ATOM   1526  CG  GLU A 196      43.998  34.922  30.247  1.00  0.86           C  
ATOM   1527  CD  GLU A 196      44.812  33.820  30.927  1.00  0.86           C  
ATOM   1528  OE1 GLU A 196      44.567  32.623  30.622  1.00  0.86           O  
ATOM   1529  OE2 GLU A 196      45.722  34.122  31.752  1.00  0.86           O  
ATOM   1530  N   ILE A 197      39.897  34.686  27.698  1.00  0.91           N  
ATOM   1531  CA  ILE A 197      38.912  34.083  26.787  1.00  0.91           C  
ATOM   1532  C   ILE A 197      38.922  34.712  25.390  1.00  0.91           C  
ATOM   1533  O   ILE A 197      38.856  34.021  24.374  1.00  0.91           O  
ATOM   1534  CB  ILE A 197      37.492  34.116  27.365  1.00  0.91           C  
ATOM   1535  CG1 ILE A 197      37.379  33.179  28.588  1.00  0.91           C  
ATOM   1536  CG2 ILE A 197      36.418  33.733  26.316  1.00  0.91           C  
ATOM   1537  CD1 ILE A 197      36.093  33.401  29.391  1.00  0.91           C  
ATOM   1538  N   LEU A 198      39.037  36.051  25.311  1.00  0.88           N  
ATOM   1539  CA  LEU A 198      39.187  36.789  24.067  1.00  0.88           C  
ATOM   1540  C   LEU A 198      40.486  36.503  23.320  1.00  0.88           C  
ATOM   1541  O   LEU A 198      40.496  36.465  22.091  1.00  0.88           O  
ATOM   1542  CB  LEU A 198      38.995  38.306  24.293  1.00  0.88           C  
ATOM   1543  CG  LEU A 198      37.546  38.722  24.627  1.00  0.88           C  
ATOM   1544  CD1 LEU A 198      37.484  40.189  25.082  1.00  0.88           C  
ATOM   1545  CD2 LEU A 198      36.577  38.470  23.460  1.00  0.88           C  
ATOM   1546  N   GLU A 199      41.605  36.268  24.029  1.00  0.85           N  
ATOM   1547  CA  GLU A 199      42.851  35.810  23.436  1.00  0.85           C  
ATOM   1548  C   GLU A 199      42.794  34.388  22.870  1.00  0.85           C  
ATOM   1549  O   GLU A 199      43.512  34.030  21.941  1.00  0.85           O  
ATOM   1550  CB  GLU A 199      43.972  35.863  24.489  1.00  0.85           C  
ATOM   1551  CG  GLU A 199      44.320  37.279  25.003  1.00  0.85           C  
ATOM   1552  CD  GLU A 199      45.433  37.245  26.055  1.00  0.85           C  
ATOM   1553  OE1 GLU A 199      45.824  36.133  26.497  1.00  0.85           O  
ATOM   1554  OE2 GLU A 199      45.913  38.352  26.412  1.00  0.85           O  
ATOM   1555  N   LEU A 200      41.911  33.535  23.421  1.00  0.91           N  
ATOM   1556  CA  LEU A 200      41.876  32.117  23.127  1.00  0.91           C  
ATOM   1557  C   LEU A 200      40.869  31.690  22.068  1.00  0.91           C  
ATOM   1558  O   LEU A 200      40.747  30.494  21.785  1.00  0.91           O  
ATOM   1559  CB  LEU A 200      41.559  31.359  24.434  1.00  0.91           C  
ATOM   1560  CG  LEU A 200      42.713  31.386  25.450  1.00  0.91           C  
ATOM   1561  CD1 LEU A 200      42.209  31.000  26.845  1.00  0.91           C  
ATOM   1562  CD2 LEU A 200      43.874  30.483  25.021  1.00  0.91           C  
ATOM   1563  N   VAL A 201      40.148  32.621  21.418  1.00  0.93           N  
ATOM   1564  CA  VAL A 201      39.189  32.297  20.372  1.00  0.93           C  
ATOM   1565  C   VAL A 201      39.691  32.812  19.024  1.00  0.93           C  
ATOM   1566  O   VAL A 201      40.263  33.900  18.963  1.00  0.93           O  
ATOM   1567  CB  VAL A 201      37.772  32.817  20.624  1.00  0.93           C  
ATOM   1568  CG1 VAL A 201      37.195  32.074  21.839  1.00  0.93           C  
ATOM   1569  CG2 VAL A 201      37.736  34.340  20.841  1.00  0.93           C  
ATOM   1570  N   PRO A 202      39.525  32.097  17.905  1.00  0.91           N  
ATOM   1571  CA  PRO A 202      40.173  32.454  16.643  1.00  0.91           C  
ATOM   1572  C   PRO A 202      39.601  33.698  16.018  1.00  0.91           C  
ATOM   1573  O   PRO A 202      40.312  34.422  15.322  1.00  0.91           O  
ATOM   1574  CB  PRO A 202      39.960  31.244  15.716  1.00  0.91           C  
ATOM   1575  CG  PRO A 202      38.914  30.380  16.416  1.00  0.91           C  
ATOM   1576  CD  PRO A 202      39.035  30.727  17.888  1.00  0.91           C  
ATOM   1577  N   LYS A 203      38.291  33.906  16.208  1.00  0.87           N  
ATOM   1578  CA  LYS A 203      37.568  35.038  15.689  1.00  0.87           C  
ATOM   1579  C   LYS A 203      36.675  35.641  16.776  1.00  0.87           C  
ATOM   1580  O   LYS A 203      35.591  35.110  17.037  1.00  0.87           O  
ATOM   1581  CB  LYS A 203      36.712  34.602  14.480  1.00  0.87           C  
ATOM   1582  CG  LYS A 203      37.572  34.190  13.273  1.00  0.87           C  
ATOM   1583  CD  LYS A 203      36.730  33.989  12.008  1.00  0.87           C  
ATOM   1584  CE  LYS A 203      37.556  33.831  10.731  1.00  0.87           C  
ATOM   1585  NZ  LYS A 203      36.644  33.844   9.565  1.00  0.87           N1+
ATOM   1586  N   PRO A 204      37.039  36.757  17.418  1.00  0.92           N  
ATOM   1587  CA  PRO A 204      36.302  37.263  18.576  1.00  0.92           C  
ATOM   1588  C   PRO A 204      34.853  37.648  18.330  1.00  0.92           C  
ATOM   1589  O   PRO A 204      34.025  37.463  19.211  1.00  0.92           O  
ATOM   1590  CB  PRO A 204      37.131  38.473  19.016  1.00  0.92           C  
ATOM   1591  CG  PRO A 204      38.568  38.052  18.717  1.00  0.92           C  
ATOM   1592  CD  PRO A 204      38.427  37.250  17.423  1.00  0.92           C  
ATOM   1593  N   ASN A 205      34.527  38.215  17.153  1.00  0.91           N  
ATOM   1594  CA  ASN A 205      33.171  38.617  16.796  1.00  0.91           C  
ATOM   1595  C   ASN A 205      32.243  37.469  16.436  1.00  0.91           C  
ATOM   1596  O   ASN A 205      31.052  37.507  16.742  1.00  0.91           O  
ATOM   1597  CB  ASN A 205      33.192  39.755  15.745  1.00  0.91           C  
ATOM   1598  CG  ASN A 205      33.775  40.984  16.453  1.00  0.91           C  
ATOM   1599  ND2 ASN A 205      34.606  41.787  15.734  1.00  0.91           N  
ATOM   1600  OD1 ASN A 205      33.545  41.206  17.628  1.00  0.91           O  
ATOM   1601  N   VAL A 206      32.779  36.381  15.848  1.00  0.95           N  
ATOM   1602  CA  VAL A 206      32.052  35.133  15.668  1.00  0.95           C  
ATOM   1603  C   VAL A 206      31.698  34.533  17.026  1.00  0.95           C  
ATOM   1604  O   VAL A 206      30.546  34.184  17.289  1.00  0.95           O  
ATOM   1605  CB  VAL A 206      32.848  34.155  14.806  1.00  0.95           C  
ATOM   1606  CG1 VAL A 206      32.238  32.753  14.836  1.00  0.95           C  
ATOM   1607  CG2 VAL A 206      32.881  34.620  13.338  1.00  0.95           C  
ATOM   1608  N   PHE A 207      32.683  34.512  17.957  1.00  0.94           N  
ATOM   1609  CA  PHE A 207      32.501  34.090  19.333  1.00  0.94           C  
ATOM   1610  C   PHE A 207      31.432  34.905  20.065  1.00  0.94           C  
ATOM   1611  O   PHE A 207      30.528  34.335  20.678  1.00  0.94           O  
ATOM   1612  CB  PHE A 207      33.890  34.135  20.047  1.00  0.94           C  
ATOM   1613  CG  PHE A 207      33.805  34.116  21.548  1.00  0.94           C  
ATOM   1614  CD1 PHE A 207      33.486  32.946  22.246  1.00  0.94           C  
ATOM   1615  CD2 PHE A 207      33.934  35.320  22.259  1.00  0.94           C  
ATOM   1616  CE1 PHE A 207      33.312  32.972  23.633  1.00  0.94           C  
ATOM   1617  CE2 PHE A 207      33.757  35.347  23.645  1.00  0.94           C  
ATOM   1618  CZ  PHE A 207      33.463  34.169  24.337  1.00  0.94           C  
ATOM   1619  N   ARG A 208      31.468  36.249  19.973  1.00  0.89           N  
ATOM   1620  CA  ARG A 208      30.489  37.115  20.608  1.00  0.89           C  
ATOM   1621  C   ARG A 208      29.047  36.899  20.153  1.00  0.89           C  
ATOM   1622  O   ARG A 208      28.135  36.865  20.966  1.00  0.89           O  
ATOM   1623  CB  ARG A 208      30.844  38.611  20.433  1.00  0.89           C  
ATOM   1624  CG  ARG A 208      32.024  39.096  21.293  1.00  0.89           C  
ATOM   1625  CD  ARG A 208      32.137  40.617  21.315  1.00  0.89           C  
ATOM   1626  NE  ARG A 208      33.378  40.937  22.074  1.00  0.89           N  
ATOM   1627  CZ  ARG A 208      34.568  41.183  21.517  1.00  0.89           C  
ATOM   1628  NH1 ARG A 208      34.779  41.096  20.208  1.00  0.89           N  
ATOM   1629  NH2 ARG A 208      35.575  41.561  22.304  1.00  0.89           N  
ATOM   1630  N   ILE A 209      28.802  36.737  18.837  1.00  0.95           N  
ATOM   1631  CA  ILE A 209      27.469  36.434  18.322  1.00  0.95           C  
ATOM   1632  C   ILE A 209      26.973  35.050  18.735  1.00  0.95           C  
ATOM   1633  O   ILE A 209      25.807  34.882  19.126  1.00  0.95           O  
ATOM   1634  CB  ILE A 209      27.416  36.627  16.811  1.00  0.95           C  
ATOM   1635  CG1 ILE A 209      27.656  38.102  16.396  1.00  0.95           C  
ATOM   1636  CG2 ILE A 209      26.105  36.096  16.195  1.00  0.95           C  
ATOM   1637  CD1 ILE A 209      26.661  39.126  16.953  1.00  0.95           C  
ATOM   1638  N   ALA A 210      27.837  34.016  18.706  1.00  0.99           N  
ATOM   1639  CA  ALA A 210      27.506  32.678  19.165  1.00  0.99           C  
ATOM   1640  C   ALA A 210      27.173  32.649  20.657  1.00  0.99           C  
ATOM   1641  O   ALA A 210      26.192  32.071  21.098  1.00  0.99           O  
ATOM   1642  CB  ALA A 210      28.669  31.718  18.847  1.00  0.99           C  
ATOM   1643  N   LEU A 211      27.988  33.355  21.465  1.00  0.96           N  
ATOM   1644  CA  LEU A 211      27.745  33.507  22.883  1.00  0.96           C  
ATOM   1645  C   LEU A 211      26.478  34.279  23.225  1.00  0.96           C  
ATOM   1646  O   LEU A 211      25.726  33.886  24.121  1.00  0.96           O  
ATOM   1647  CB  LEU A 211      28.978  34.105  23.577  1.00  0.96           C  
ATOM   1648  CG  LEU A 211      28.849  34.248  25.102  1.00  0.96           C  
ATOM   1649  CD1 LEU A 211      28.395  32.964  25.814  1.00  0.96           C  
ATOM   1650  CD2 LEU A 211      30.186  34.710  25.671  1.00  0.96           C  
ATOM   1651  N   ARG A 212      26.147  35.368  22.512  1.00  0.90           N  
ATOM   1652  CA  ARG A 212      24.883  36.073  22.676  1.00  0.90           C  
ATOM   1653  C   ARG A 212      23.656  35.192  22.429  1.00  0.90           C  
ATOM   1654  O   ARG A 212      22.679  35.237  23.166  1.00  0.90           O  
ATOM   1655  CB  ARG A 212      24.828  37.305  21.746  1.00  0.90           C  
ATOM   1656  CG  ARG A 212      25.659  38.503  22.248  1.00  0.90           C  
ATOM   1657  CD  ARG A 212      25.573  39.730  21.333  1.00  0.90           C  
ATOM   1658  NE  ARG A 212      26.219  40.892  22.029  1.00  0.90           N  
ATOM   1659  CZ  ARG A 212      25.603  41.643  22.952  1.00  0.90           C  
ATOM   1660  NH1 ARG A 212      24.357  41.426  23.345  1.00  0.90           N  
ATOM   1661  NH2 ARG A 212      26.267  42.614  23.573  1.00  0.90           N  
ATOM   1662  N   ALA A 213      23.715  34.343  21.384  1.00  0.98           N  
ATOM   1663  CA  ALA A 213      22.713  33.331  21.137  1.00  0.98           C  
ATOM   1664  C   ALA A 213      22.605  32.258  22.219  1.00  0.98           C  
ATOM   1665  O   ALA A 213      21.501  31.946  22.678  1.00  0.98           O  
ATOM   1666  CB  ALA A 213      23.006  32.702  19.768  1.00  0.98           C  
ATOM   1667  N   ILE A 214      23.727  31.701  22.708  1.00  0.96           N  
ATOM   1668  CA  ILE A 214      23.737  30.767  23.835  1.00  0.96           C  
ATOM   1669  C   ILE A 214      23.232  31.368  25.139  1.00  0.96           C  
ATOM   1670  O   ILE A 214      22.471  30.736  25.867  1.00  0.96           O  
ATOM   1671  CB  ILE A 214      25.086  30.074  24.007  1.00  0.96           C  
ATOM   1672  CG1 ILE A 214      25.391  29.148  22.804  1.00  0.96           C  
ATOM   1673  CG2 ILE A 214      25.202  29.279  25.328  1.00  0.96           C  
ATOM   1674  CD1 ILE A 214      24.318  28.100  22.478  1.00  0.96           C  
ATOM   1675  N   LYS A 215      23.587  32.624  25.470  1.00  0.91           N  
ATOM   1676  CA  LYS A 215      23.015  33.296  26.623  1.00  0.91           C  
ATOM   1677  C   LYS A 215      21.498  33.455  26.543  1.00  0.91           C  
ATOM   1678  O   LYS A 215      20.793  33.099  27.488  1.00  0.91           O  
ATOM   1679  CB  LYS A 215      23.678  34.680  26.808  1.00  0.91           C  
ATOM   1680  CG  LYS A 215      25.160  34.608  27.210  1.00  0.91           C  
ATOM   1681  CD  LYS A 215      25.852  35.981  27.157  1.00  0.91           C  
ATOM   1682  CE  LYS A 215      25.535  36.920  28.315  1.00  0.91           C  
ATOM   1683  NZ  LYS A 215      26.167  36.380  29.530  1.00  0.91           N1+
ATOM   1684  N   LEU A 216      20.961  33.914  25.393  1.00  0.92           N  
ATOM   1685  CA  LEU A 216      19.527  34.015  25.164  1.00  0.92           C  
ATOM   1686  C   LEU A 216      18.807  32.667  25.223  1.00  0.92           C  
ATOM   1687  O   LEU A 216      17.770  32.518  25.865  1.00  0.92           O  
ATOM   1688  CB  LEU A 216      19.253  34.681  23.795  1.00  0.92           C  
ATOM   1689  CG  LEU A 216      17.766  34.801  23.399  1.00  0.92           C  
ATOM   1690  CD1 LEU A 216      16.942  35.607  24.412  1.00  0.92           C  
ATOM   1691  CD2 LEU A 216      17.616  35.402  21.996  1.00  0.92           C  
ATOM   1692  N   TRP A 217      19.377  31.628  24.575  1.00  0.92           N  
ATOM   1693  CA  TRP A 217      18.864  30.268  24.615  1.00  0.92           C  
ATOM   1694  C   TRP A 217      18.824  29.696  26.028  1.00  0.92           C  
ATOM   1695  O   TRP A 217      17.793  29.227  26.494  1.00  0.92           O  
ATOM   1696  CB  TRP A 217      19.731  29.372  23.676  1.00  0.92           C  
ATOM   1697  CG  TRP A 217      19.560  27.864  23.777  1.00  0.92           C  
ATOM   1698  CD1 TRP A 217      18.594  27.039  23.275  1.00  0.92           C  
ATOM   1699  CD2 TRP A 217      20.403  27.014  24.589  1.00  0.92           C  
ATOM   1700  CE2 TRP A 217      19.876  25.733  24.539  1.00  0.92           C  
ATOM   1701  CE3 TRP A 217      21.534  27.311  25.350  1.00  0.92           C  
ATOM   1702  NE1 TRP A 217      18.774  25.736  23.711  1.00  0.92           N  
ATOM   1703  CZ2 TRP A 217      20.439  24.683  25.265  1.00  0.92           C  
ATOM   1704  CZ3 TRP A 217      22.083  26.269  26.113  1.00  0.92           C  
ATOM   1705  CH2 TRP A 217      21.543  24.983  26.081  1.00  0.92           C  
ATOM   1706  N   ALA A 218      19.935  29.790  26.776  1.00  0.97           N  
ATOM   1707  CA  ALA A 218      20.038  29.264  28.115  1.00  0.97           C  
ATOM   1708  C   ALA A 218      19.100  29.937  29.127  1.00  0.97           C  
ATOM   1709  O   ALA A 218      18.519  29.284  29.996  1.00  0.97           O  
ATOM   1710  CB  ALA A 218      21.520  29.309  28.519  1.00  0.97           C  
ATOM   1711  N   GLN A 219      18.896  31.266  29.018  1.00  0.87           N  
ATOM   1712  CA  GLN A 219      17.898  32.020  29.769  1.00  0.87           C  
ATOM   1713  C   GLN A 219      16.466  31.604  29.466  1.00  0.87           C  
ATOM   1714  O   GLN A 219      15.651  31.371  30.362  1.00  0.87           O  
ATOM   1715  CB  GLN A 219      18.050  33.521  29.427  1.00  0.87           C  
ATOM   1716  CG  GLN A 219      19.298  34.170  30.066  1.00  0.87           C  
ATOM   1717  CD  GLN A 219      19.765  35.403  29.270  1.00  0.87           C  
ATOM   1718  NE2 GLN A 219      21.029  35.821  29.584  1.00  0.87           N  
ATOM   1719  OE1 GLN A 219      19.097  35.964  28.435  1.00  0.87           O  
ATOM   1720  N   ARG A 220      16.132  31.457  28.172  1.00  0.85           N  
ATOM   1721  CA  ARG A 220      14.832  31.015  27.706  1.00  0.85           C  
ATOM   1722  C   ARG A 220      14.469  29.609  28.119  1.00  0.85           C  
ATOM   1723  O   ARG A 220      13.325  29.339  28.494  1.00  0.85           O  
ATOM   1724  CB  ARG A 220      14.740  31.140  26.174  1.00  0.85           C  
ATOM   1725  CG  ARG A 220      14.560  32.595  25.706  1.00  0.85           C  
ATOM   1726  CD  ARG A 220      13.139  33.113  25.910  1.00  0.85           C  
ATOM   1727  NE  ARG A 220      13.116  34.545  25.492  1.00  0.85           N  
ATOM   1728  CZ  ARG A 220      12.938  34.996  24.242  1.00  0.85           C  
ATOM   1729  NH1 ARG A 220      12.792  34.227  23.169  1.00  0.85           N  
ATOM   1730  NH2 ARG A 220      12.914  36.307  24.022  1.00  0.85           N  
ATOM   1731  N   ARG A 221      15.439  28.687  28.095  1.00  0.87           N  
ATOM   1732  CA  ARG A 221      15.232  27.294  28.419  1.00  0.87           C  
ATOM   1733  C   ARG A 221      15.445  26.993  29.901  1.00  0.87           C  
ATOM   1734  O   ARG A 221      15.280  25.866  30.348  1.00  0.87           O  
ATOM   1735  CB  ARG A 221      16.185  26.434  27.565  1.00  0.87           C  
ATOM   1736  CG  ARG A 221      15.996  26.566  26.034  1.00  0.87           C  
ATOM   1737  CD  ARG A 221      14.564  26.435  25.523  1.00  0.87           C  
ATOM   1738  NE  ARG A 221      14.149  25.055  25.851  1.00  0.87           N  
ATOM   1739  CZ  ARG A 221      12.891  24.609  25.892  1.00  0.87           C  
ATOM   1740  NH1 ARG A 221      11.888  25.376  25.470  1.00  0.87           N  
ATOM   1741  NH2 ARG A 221      12.678  23.382  26.359  1.00  0.87           N  
ATOM   1742  N   ALA A 222      15.749  28.034  30.703  1.00  0.97           N  
ATOM   1743  CA  ALA A 222      15.899  27.959  32.145  1.00  0.97           C  
ATOM   1744  C   ALA A 222      17.052  27.072  32.608  1.00  0.97           C  
ATOM   1745  O   ALA A 222      16.948  26.313  33.572  1.00  0.97           O  
ATOM   1746  CB  ALA A 222      14.571  27.629  32.859  1.00  0.97           C  
ATOM   1747  N   VAL A 223      18.210  27.201  31.935  1.00  0.97           N  
ATOM   1748  CA  VAL A 223      19.428  26.468  32.223  1.00  0.97           C  
ATOM   1749  C   VAL A 223      20.544  27.471  32.424  1.00  0.97           C  
ATOM   1750  O   VAL A 223      21.721  27.205  32.195  1.00  0.97           O  
ATOM   1751  CB  VAL A 223      19.789  25.397  31.189  1.00  0.97           C  
ATOM   1752  CG1 VAL A 223      18.710  24.305  31.229  1.00  0.97           C  
ATOM   1753  CG2 VAL A 223      19.928  25.957  29.764  1.00  0.97           C  
ATOM   1754  N   TYR A 224      20.193  28.684  32.882  1.00  0.96           N  
ATOM   1755  CA  TYR A 224      21.137  29.735  33.186  1.00  0.96           C  
ATOM   1756  C   TYR A 224      20.870  30.220  34.601  1.00  0.96           C  
ATOM   1757  O   TYR A 224      19.842  30.852  34.841  1.00  0.96           O  
ATOM   1758  CB  TYR A 224      20.939  30.881  32.160  1.00  0.96           C  
ATOM   1759  CG  TYR A 224      22.018  31.930  32.089  1.00  0.96           C  
ATOM   1760  CD1 TYR A 224      22.578  32.213  30.836  1.00  0.96           C  
ATOM   1761  CD2 TYR A 224      22.422  32.706  33.187  1.00  0.96           C  
ATOM   1762  CE1 TYR A 224      23.554  33.204  30.682  1.00  0.96           C  
ATOM   1763  CE2 TYR A 224      23.397  33.699  33.040  1.00  0.96           C  
ATOM   1764  CZ  TYR A 224      23.963  33.948  31.792  1.00  0.96           C  
ATOM   1765  OH  TYR A 224      24.874  35.018  31.706  1.00  0.96           O  
ATOM   1766  N   ALA A 225      21.812  29.964  35.535  1.00  0.98           N  
ATOM   1767  CA  ALA A 225      21.818  30.458  36.903  1.00  0.98           C  
ATOM   1768  C   ALA A 225      22.811  29.655  37.738  1.00  0.98           C  
ATOM   1769  O   ALA A 225      22.502  28.562  38.215  1.00  0.98           O  
ATOM   1770  CB  ALA A 225      20.464  30.426  37.656  1.00  0.98           C  
ATOM   1771  N   ASN A 226      24.023  30.213  37.985  1.00  0.94           N  
ATOM   1772  CA  ASN A 226      25.082  29.581  38.771  1.00  0.94           C  
ATOM   1773  C   ASN A 226      24.614  29.198  40.179  1.00  0.94           C  
ATOM   1774  O   ASN A 226      24.823  28.085  40.643  1.00  0.94           O  
ATOM   1775  CB  ASN A 226      26.341  30.500  38.804  1.00  0.94           C  
ATOM   1776  CG  ASN A 226      27.503  29.828  39.540  1.00  0.94           C  
ATOM   1777  ND2 ASN A 226      27.843  30.338  40.753  1.00  0.94           N  
ATOM   1778  OD1 ASN A 226      28.080  28.875  39.042  1.00  0.94           O  
ATOM   1779  N   ILE A 227      23.879  30.115  40.844  1.00  0.93           N  
ATOM   1780  CA  ILE A 227      23.389  29.965  42.205  1.00  0.93           C  
ATOM   1781  C   ILE A 227      22.510  28.731  42.430  1.00  0.93           C  
ATOM   1782  O   ILE A 227      22.552  28.087  43.478  1.00  0.93           O  
ATOM   1783  CB  ILE A 227      22.739  31.273  42.673  1.00  0.93           C  
ATOM   1784  CG1 ILE A 227      22.557  31.271  44.204  1.00  0.93           C  
ATOM   1785  CG2 ILE A 227      21.429  31.584  41.920  1.00  0.93           C  
ATOM   1786  CD1 ILE A 227      22.172  32.631  44.796  1.00  0.93           C  
ATOM   1787  N   PHE A 228      21.735  28.342  41.398  1.00  0.95           N  
ATOM   1788  CA  PHE A 228      20.811  27.228  41.434  1.00  0.95           C  
ATOM   1789  C   PHE A 228      21.374  25.974  40.778  1.00  0.95           C  
ATOM   1790  O   PHE A 228      20.681  24.968  40.653  1.00  0.95           O  
ATOM   1791  CB  PHE A 228      19.468  27.611  40.757  1.00  0.95           C  
ATOM   1792  CG  PHE A 228      18.768  28.712  41.512  1.00  0.95           C  
ATOM   1793  CD1 PHE A 228      18.356  29.884  40.857  1.00  0.95           C  
ATOM   1794  CD2 PHE A 228      18.512  28.590  42.888  1.00  0.95           C  
ATOM   1795  CE1 PHE A 228      17.695  30.904  41.555  1.00  0.95           C  
ATOM   1796  CE2 PHE A 228      17.877  29.619  43.593  1.00  0.95           C  
ATOM   1797  CZ  PHE A 228      17.457  30.773  42.925  1.00  0.95           C  
ATOM   1798  N   GLY A 229      22.667  25.965  40.383  1.00  0.97           N  
ATOM   1799  CA  GLY A 229      23.285  24.751  39.859  1.00  0.97           C  
ATOM   1800  C   GLY A 229      23.281  24.588  38.364  1.00  0.97           C  
ATOM   1801  O   GLY A 229      23.560  23.511  37.850  1.00  0.97           O  
ATOM   1802  N   PHE A 230      22.994  25.643  37.602  1.00  0.95           N  
ATOM   1803  CA  PHE A 230      23.106  25.631  36.159  1.00  0.95           C  
ATOM   1804  C   PHE A 230      24.333  26.444  35.781  1.00  0.95           C  
ATOM   1805  O   PHE A 230      24.830  27.184  36.627  1.00  0.95           O  
ATOM   1806  CB  PHE A 230      21.854  26.245  35.517  1.00  0.95           C  
ATOM   1807  CG  PHE A 230      20.738  25.264  35.589  1.00  0.95           C  
ATOM   1808  CD1 PHE A 230      19.733  25.379  36.557  1.00  0.95           C  
ATOM   1809  CD2 PHE A 230      20.695  24.207  34.672  1.00  0.95           C  
ATOM   1810  CE1 PHE A 230      18.676  24.464  36.583  1.00  0.95           C  
ATOM   1811  CE2 PHE A 230      19.648  23.283  34.706  1.00  0.95           C  
ATOM   1812  CZ  PHE A 230      18.630  23.417  35.655  1.00  0.95           C  
ATOM   1813  N   PRO A 231      24.908  26.384  34.584  1.00  0.98           N  
ATOM   1814  CA  PRO A 231      26.015  27.252  34.213  1.00  0.98           C  
ATOM   1815  C   PRO A 231      25.637  28.729  34.222  1.00  0.98           C  
ATOM   1816  O   PRO A 231      24.521  29.091  33.841  1.00  0.98           O  
ATOM   1817  CB  PRO A 231      26.437  26.753  32.815  1.00  0.98           C  
ATOM   1818  CG  PRO A 231      25.812  25.362  32.681  1.00  0.98           C  
ATOM   1819  CD  PRO A 231      24.526  25.505  33.484  1.00  0.98           C  
ATOM   1820  N   GLY A 232      26.544  29.606  34.701  1.00  0.94           N  
ATOM   1821  CA  GLY A 232      26.398  31.050  34.587  1.00  0.94           C  
ATOM   1822  C   GLY A 232      27.133  31.580  33.384  1.00  0.94           C  
ATOM   1823  O   GLY A 232      27.628  30.843  32.534  1.00  0.94           O  
ATOM   1824  N   GLY A 233      27.236  32.921  33.292  1.00  0.93           N  
ATOM   1825  CA  GLY A 233      27.840  33.626  32.163  1.00  0.93           C  
ATOM   1826  C   GLY A 233      29.212  33.206  31.698  1.00  0.93           C  
ATOM   1827  O   GLY A 233      29.436  33.073  30.497  1.00  0.93           O  
ATOM   1828  N   VAL A 234      30.166  33.023  32.630  1.00  0.94           N  
ATOM   1829  CA  VAL A 234      31.514  32.569  32.321  1.00  0.94           C  
ATOM   1830  C   VAL A 234      31.584  31.129  31.826  1.00  0.94           C  
ATOM   1831  O   VAL A 234      32.295  30.822  30.872  1.00  0.94           O  
ATOM   1832  CB  VAL A 234      32.501  32.873  33.449  1.00  0.94           C  
ATOM   1833  CG1 VAL A 234      32.464  31.868  34.616  1.00  0.94           C  
ATOM   1834  CG2 VAL A 234      33.908  32.979  32.838  1.00  0.94           C  
ATOM   1835  N   ALA A 235      30.814  30.201  32.428  1.00  0.98           N  
ATOM   1836  CA  ALA A 235      30.771  28.809  32.036  1.00  0.98           C  
ATOM   1837  C   ALA A 235      30.220  28.610  30.623  1.00  0.98           C  
ATOM   1838  O   ALA A 235      30.795  27.902  29.808  1.00  0.98           O  
ATOM   1839  CB  ALA A 235      29.936  28.033  33.066  1.00  0.98           C  
ATOM   1840  N   TRP A 236      29.112  29.314  30.291  1.00  0.93           N  
ATOM   1841  CA  TRP A 236      28.592  29.382  28.935  1.00  0.93           C  
ATOM   1842  C   TRP A 236      29.566  30.031  27.952  1.00  0.93           C  
ATOM   1843  O   TRP A 236      29.743  29.544  26.836  1.00  0.93           O  
ATOM   1844  CB  TRP A 236      27.205  30.087  28.870  1.00  0.93           C  
ATOM   1845  CG  TRP A 236      26.017  29.348  29.487  1.00  0.93           C  
ATOM   1846  CD1 TRP A 236      25.152  29.752  30.470  1.00  0.93           C  
ATOM   1847  CD2 TRP A 236      25.577  28.026  29.110  1.00  0.93           C  
ATOM   1848  CE2 TRP A 236      24.468  27.708  29.905  1.00  0.93           C  
ATOM   1849  CE3 TRP A 236      26.084  27.118  28.187  1.00  0.93           C  
ATOM   1850  NE1 TRP A 236      24.216  28.772  30.736  1.00  0.93           N  
ATOM   1851  CZ2 TRP A 236      23.838  26.472  29.802  1.00  0.93           C  
ATOM   1852  CZ3 TRP A 236      25.482  25.856  28.119  1.00  0.93           C  
ATOM   1853  CH2 TRP A 236      24.372  25.539  28.904  1.00  0.93           C  
ATOM   1854  N   ALA A 237      30.263  31.119  28.345  1.00  0.99           N  
ATOM   1855  CA  ALA A 237      31.305  31.729  27.537  1.00  0.99           C  
ATOM   1856  C   ALA A 237      32.466  30.804  27.203  1.00  0.99           C  
ATOM   1857  O   ALA A 237      32.872  30.679  26.056  1.00  0.99           O  
ATOM   1858  CB  ALA A 237      31.848  32.983  28.249  1.00  0.99           C  
ATOM   1859  N   MET A 238      33.000  30.082  28.198  1.00  0.94           N  
ATOM   1860  CA  MET A 238      34.040  29.100  27.974  1.00  0.94           C  
ATOM   1861  C   MET A 238      33.621  27.893  27.151  1.00  0.94           C  
ATOM   1862  O   MET A 238      34.379  27.406  26.307  1.00  0.94           O  
ATOM   1863  CB  MET A 238      34.664  28.685  29.310  1.00  0.94           C  
ATOM   1864  CG  MET A 238      35.360  29.875  29.987  1.00  0.94           C  
ATOM   1865  SD  MET A 238      36.344  29.421  31.427  1.00  0.94           S  
ATOM   1866  CE  MET A 238      34.983  29.075  32.567  1.00  0.94           C  
ATOM   1867  N   LEU A 239      32.391  27.386  27.331  1.00  0.96           N  
ATOM   1868  CA  LEU A 239      31.838  26.358  26.469  1.00  0.96           C  
ATOM   1869  C   LEU A 239      31.732  26.784  25.005  1.00  0.96           C  
ATOM   1870  O   LEU A 239      32.167  26.066  24.115  1.00  0.96           O  
ATOM   1871  CB  LEU A 239      30.452  25.921  26.986  1.00  0.96           C  
ATOM   1872  CG  LEU A 239      30.481  25.065  28.265  1.00  0.96           C  
ATOM   1873  CD1 LEU A 239      29.075  24.964  28.873  1.00  0.96           C  
ATOM   1874  CD2 LEU A 239      31.021  23.667  27.960  1.00  0.96           C  
ATOM   1875  N   VAL A 240      31.215  28.005  24.731  1.00  0.98           N  
ATOM   1876  CA  VAL A 240      31.182  28.576  23.385  1.00  0.98           C  
ATOM   1877  C   VAL A 240      32.575  28.777  22.826  1.00  0.98           C  
ATOM   1878  O   VAL A 240      32.855  28.407  21.678  1.00  0.98           O  
ATOM   1879  CB  VAL A 240      30.400  29.885  23.333  1.00  0.98           C  
ATOM   1880  CG1 VAL A 240      30.445  30.526  21.932  1.00  0.98           C  
ATOM   1881  CG2 VAL A 240      28.934  29.594  23.682  1.00  0.98           C  
ATOM   1882  N   ALA A 241      33.514  29.293  23.638  1.00  0.98           N  
ATOM   1883  CA  ALA A 241      34.899  29.487  23.270  1.00  0.98           C  
ATOM   1884  C   ALA A 241      35.587  28.207  22.812  1.00  0.98           C  
ATOM   1885  O   ALA A 241      36.288  28.196  21.811  1.00  0.98           O  
ATOM   1886  CB  ALA A 241      35.682  30.104  24.443  1.00  0.98           C  
ATOM   1887  N   ARG A 242      35.349  27.073  23.508  1.00  0.88           N  
ATOM   1888  CA  ARG A 242      35.882  25.787  23.099  1.00  0.88           C  
ATOM   1889  C   ARG A 242      35.423  25.329  21.716  1.00  0.88           C  
ATOM   1890  O   ARG A 242      36.222  24.854  20.911  1.00  0.88           O  
ATOM   1891  CB  ARG A 242      35.550  24.691  24.141  1.00  0.88           C  
ATOM   1892  CG  ARG A 242      36.302  23.362  23.913  1.00  0.88           C  
ATOM   1893  CD  ARG A 242      37.801  23.472  24.198  1.00  0.88           C  
ATOM   1894  NE  ARG A 242      38.461  22.219  23.728  1.00  0.88           N  
ATOM   1895  CZ  ARG A 242      39.229  22.124  22.634  1.00  0.88           C  
ATOM   1896  NH1 ARG A 242      39.401  23.120  21.771  1.00  0.88           N  
ATOM   1897  NH2 ARG A 242      39.856  20.967  22.419  1.00  0.88           N  
ATOM   1898  N   ILE A 243      34.128  25.492  21.392  1.00  0.94           N  
ATOM   1899  CA  ILE A 243      33.579  25.178  20.076  1.00  0.94           C  
ATOM   1900  C   ILE A 243      34.152  26.079  18.991  1.00  0.94           C  
ATOM   1901  O   ILE A 243      34.515  25.632  17.905  1.00  0.94           O  
ATOM   1902  CB  ILE A 243      32.061  25.232  20.064  1.00  0.94           C  
ATOM   1903  CG1 ILE A 243      31.452  24.446  21.247  1.00  0.94           C  
ATOM   1904  CG2 ILE A 243      31.507  24.722  18.716  1.00  0.94           C  
ATOM   1905  CD1 ILE A 243      31.819  22.963  21.337  1.00  0.94           C  
ATOM   1906  N   CYS A 244      34.308  27.383  19.294  1.00  0.96           N  
ATOM   1907  CA  CYS A 244      34.950  28.344  18.412  1.00  0.96           C  
ATOM   1908  C   CYS A 244      36.396  27.975  18.053  1.00  0.96           C  
ATOM   1909  O   CYS A 244      36.816  28.131  16.912  1.00  0.96           O  
ATOM   1910  CB  CYS A 244      34.947  29.764  19.026  1.00  0.96           C  
ATOM   1911  SG  CYS A 244      33.312  30.480  19.322  1.00  0.96           S  
ATOM   1912  N   GLN A 245      37.192  27.447  19.012  1.00  0.89           N  
ATOM   1913  CA  GLN A 245      38.510  26.863  18.770  1.00  0.89           C  
ATOM   1914  C   GLN A 245      38.512  25.653  17.838  1.00  0.89           C  
ATOM   1915  O   GLN A 245      39.397  25.487  17.003  1.00  0.89           O  
ATOM   1916  CB  GLN A 245      39.169  26.417  20.097  1.00  0.89           C  
ATOM   1917  CG  GLN A 245      39.441  27.557  21.097  1.00  0.89           C  
ATOM   1918  CD  GLN A 245      40.052  27.020  22.394  1.00  0.89           C  
ATOM   1919  NE2 GLN A 245      40.865  27.886  23.051  1.00  0.89           N  
ATOM   1920  OE1 GLN A 245      39.822  25.883  22.801  1.00  0.89           O  
ATOM   1921  N   LEU A 246      37.510  24.764  17.972  1.00  0.93           N  
ATOM   1922  CA  LEU A 246      37.390  23.562  17.169  1.00  0.93           C  
ATOM   1923  C   LEU A 246      36.888  23.794  15.749  1.00  0.93           C  
ATOM   1924  O   LEU A 246      37.079  22.947  14.876  1.00  0.93           O  
ATOM   1925  CB  LEU A 246      36.445  22.566  17.870  1.00  0.93           C  
ATOM   1926  CG  LEU A 246      36.964  22.028  19.216  1.00  0.93           C  
ATOM   1927  CD1 LEU A 246      35.891  21.163  19.889  1.00  0.93           C  
ATOM   1928  CD2 LEU A 246      38.273  21.240  19.070  1.00  0.93           C  
ATOM   1929  N   TYR A 247      36.262  24.956  15.483  1.00  0.92           N  
ATOM   1930  CA  TYR A 247      35.748  25.315  14.170  1.00  0.92           C  
ATOM   1931  C   TYR A 247      36.173  26.729  13.761  1.00  0.92           C  
ATOM   1932  O   TYR A 247      35.321  27.612  13.625  1.00  0.92           O  
ATOM   1933  CB  TYR A 247      34.207  25.226  14.118  1.00  0.92           C  
ATOM   1934  CG  TYR A 247      33.766  23.807  14.247  1.00  0.92           C  
ATOM   1935  CD1 TYR A 247      33.475  23.300  15.513  1.00  0.92           C  
ATOM   1936  CD2 TYR A 247      33.628  22.976  13.126  1.00  0.92           C  
ATOM   1937  CE1 TYR A 247      33.028  21.990  15.664  1.00  0.92           C  
ATOM   1938  CE2 TYR A 247      33.185  21.654  13.275  1.00  0.92           C  
ATOM   1939  CZ  TYR A 247      32.864  21.173  14.547  1.00  0.92           C  
ATOM   1940  OH  TYR A 247      32.295  19.893  14.693  1.00  0.92           O  
ATOM   1941  N   PRO A 248      37.461  27.015  13.538  1.00  0.94           N  
ATOM   1942  CA  PRO A 248      38.005  28.371  13.543  1.00  0.94           C  
ATOM   1943  C   PRO A 248      37.509  29.249  12.413  1.00  0.94           C  
ATOM   1944  O   PRO A 248      37.594  30.473  12.516  1.00  0.94           O  
ATOM   1945  CB  PRO A 248      39.532  28.158  13.485  1.00  0.94           C  
ATOM   1946  CG  PRO A 248      39.704  26.772  12.870  1.00  0.94           C  
ATOM   1947  CD  PRO A 248      38.530  26.020  13.480  1.00  0.94           C  
ATOM   1948  N   ASN A 249      37.021  28.641  11.316  1.00  0.88           N  
ATOM   1949  CA  ASN A 249      36.570  29.360  10.145  1.00  0.88           C  
ATOM   1950  C   ASN A 249      35.059  29.315   9.968  1.00  0.88           C  
ATOM   1951  O   ASN A 249      34.528  29.877   9.011  1.00  0.88           O  
ATOM   1952  CB  ASN A 249      37.239  28.802   8.871  1.00  0.88           C  
ATOM   1953  CG  ASN A 249      38.735  29.075   8.957  1.00  0.88           C  
ATOM   1954  ND2 ASN A 249      39.560  28.045   8.646  1.00  0.88           N  
ATOM   1955  OD1 ASN A 249      39.159  30.184   9.258  1.00  0.88           O  
ATOM   1956  N   ALA A 250      34.329  28.673  10.902  1.00  0.95           N  
ATOM   1957  CA  ALA A 250      32.891  28.566  10.824  1.00  0.95           C  
ATOM   1958  C   ALA A 250      32.197  29.882  11.160  1.00  0.95           C  
ATOM   1959  O   ALA A 250      32.750  30.759  11.825  1.00  0.95           O  
ATOM   1960  CB  ALA A 250      32.363  27.447  11.743  1.00  0.95           C  
ATOM   1961  N   CYS A 251      30.947  30.059  10.677  1.00  0.96           N  
ATOM   1962  CA  CYS A 251      30.080  31.144  11.104  1.00  0.96           C  
ATOM   1963  C   CYS A 251      29.455  30.819  12.460  1.00  0.96           C  
ATOM   1964  O   CYS A 251      29.359  29.658  12.864  1.00  0.96           O  
ATOM   1965  CB  CYS A 251      28.989  31.513  10.045  1.00  0.96           C  
ATOM   1966  SG  CYS A 251      27.655  30.286   9.824  1.00  0.96           S  
ATOM   1967  N   SER A 252      28.967  31.832  13.204  1.00  0.96           N  
ATOM   1968  CA  SER A 252      28.340  31.671  14.512  1.00  0.96           C  
ATOM   1969  C   SER A 252      27.159  30.726  14.566  1.00  0.96           C  
ATOM   1970  O   SER A 252      26.951  30.039  15.552  1.00  0.96           O  
ATOM   1971  CB  SER A 252      27.838  33.013  15.085  1.00  0.96           C  
ATOM   1972  OG  SER A 252      28.714  34.081  14.720  1.00  0.96           O  
ATOM   1973  N   ALA A 253      26.355  30.682  13.486  1.00  0.97           N  
ATOM   1974  CA  ALA A 253      25.203  29.817  13.323  1.00  0.97           C  
ATOM   1975  C   ALA A 253      25.591  28.341  13.280  1.00  0.97           C  
ATOM   1976  O   ALA A 253      24.969  27.493  13.914  1.00  0.97           O  
ATOM   1977  CB  ALA A 253      24.434  30.214  12.044  1.00  0.97           C  
ATOM   1978  N   VAL A 254      26.670  28.013  12.535  1.00  0.95           N  
ATOM   1979  CA  VAL A 254      27.269  26.683  12.486  1.00  0.95           C  
ATOM   1980  C   VAL A 254      27.871  26.288  13.825  1.00  0.95           C  
ATOM   1981  O   VAL A 254      27.707  25.160  14.291  1.00  0.95           O  
ATOM   1982  CB  VAL A 254      28.275  26.553  11.350  1.00  0.95           C  
ATOM   1983  CG1 VAL A 254      29.080  25.239  11.417  1.00  0.95           C  
ATOM   1984  CG2 VAL A 254      27.493  26.580  10.029  1.00  0.95           C  
ATOM   1985  N   ILE A 255      28.529  27.238  14.523  1.00  0.95           N  
ATOM   1986  CA  ILE A 255      29.038  27.033  15.879  1.00  0.95           C  
ATOM   1987  C   ILE A 255      27.934  26.655  16.847  1.00  0.95           C  
ATOM   1988  O   ILE A 255      28.112  25.731  17.630  1.00  0.95           O  
ATOM   1989  CB  ILE A 255      29.856  28.218  16.387  1.00  0.95           C  
ATOM   1990  CG1 ILE A 255      31.190  28.267  15.617  1.00  0.95           C  
ATOM   1991  CG2 ILE A 255      30.098  28.203  17.919  1.00  0.95           C  
ATOM   1992  CD1 ILE A 255      31.885  29.610  15.778  1.00  0.95           C  
ATOM   1993  N   LEU A 256      26.738  27.275  16.778  1.00  0.96           N  
ATOM   1994  CA  LEU A 256      25.586  26.849  17.564  1.00  0.96           C  
ATOM   1995  C   LEU A 256      25.156  25.418  17.305  1.00  0.96           C  
ATOM   1996  O   LEU A 256      24.867  24.664  18.230  1.00  0.96           O  
ATOM   1997  CB  LEU A 256      24.348  27.738  17.325  1.00  0.96           C  
ATOM   1998  CG  LEU A 256      24.511  29.220  17.686  1.00  0.96           C  
ATOM   1999  CD1 LEU A 256      23.208  29.965  17.379  1.00  0.96           C  
ATOM   2000  CD2 LEU A 256      24.944  29.412  19.140  1.00  0.96           C  
ATOM   2001  N   ASN A 257      25.131  24.977  16.036  1.00  0.93           N  
ATOM   2002  CA  ASN A 257      24.853  23.593  15.714  1.00  0.93           C  
ATOM   2003  C   ASN A 257      25.902  22.634  16.266  1.00  0.93           C  
ATOM   2004  O   ASN A 257      25.585  21.616  16.876  1.00  0.93           O  
ATOM   2005  CB  ASN A 257      24.708  23.465  14.177  1.00  0.93           C  
ATOM   2006  CG  ASN A 257      24.528  22.025  13.704  1.00  0.93           C  
ATOM   2007  ND2 ASN A 257      23.378  21.405  14.055  1.00  0.93           N  
ATOM   2008  OD1 ASN A 257      25.427  21.478  13.075  1.00  0.93           O  
ATOM   2009  N   ARG A 258      27.186  22.967  16.077  1.00  0.88           N  
ATOM   2010  CA  ARG A 258      28.285  22.168  16.563  1.00  0.88           C  
ATOM   2011  C   ARG A 258      28.416  22.154  18.073  1.00  0.88           C  
ATOM   2012  O   ARG A 258      28.770  21.139  18.660  1.00  0.88           O  
ATOM   2013  CB  ARG A 258      29.595  22.573  15.866  1.00  0.88           C  
ATOM   2014  CG  ARG A 258      29.585  22.339  14.337  1.00  0.88           C  
ATOM   2015  CD  ARG A 258      29.176  20.914  13.941  1.00  0.88           C  
ATOM   2016  NE  ARG A 258      29.600  20.646  12.530  1.00  0.88           N  
ATOM   2017  CZ  ARG A 258      28.945  21.046  11.431  1.00  0.88           C  
ATOM   2018  NH1 ARG A 258      27.762  21.646  11.464  1.00  0.88           N  
ATOM   2019  NH2 ARG A 258      29.485  20.812  10.231  1.00  0.88           N  
ATOM   2020  N   PHE A 259      28.085  23.267  18.742  1.00  0.95           N  
ATOM   2021  CA  PHE A 259      28.031  23.385  20.184  1.00  0.95           C  
ATOM   2022  C   PHE A 259      27.078  22.386  20.801  1.00  0.95           C  
ATOM   2023  O   PHE A 259      27.435  21.647  21.718  1.00  0.95           O  
ATOM   2024  CB  PHE A 259      27.597  24.843  20.511  1.00  0.95           C  
ATOM   2025  CG  PHE A 259      27.323  25.161  21.954  1.00  0.95           C  
ATOM   2026  CD1 PHE A 259      28.277  25.813  22.748  1.00  0.95           C  
ATOM   2027  CD2 PHE A 259      26.062  24.884  22.505  1.00  0.95           C  
ATOM   2028  CE1 PHE A 259      27.981  26.165  24.069  1.00  0.95           C  
ATOM   2029  CE2 PHE A 259      25.770  25.212  23.831  1.00  0.95           C  
ATOM   2030  CZ  PHE A 259      26.729  25.861  24.610  1.00  0.95           C  
ATOM   2031  N   PHE A 260      25.850  22.298  20.264  1.00  0.94           N  
ATOM   2032  CA  PHE A 260      24.892  21.319  20.728  1.00  0.94           C  
ATOM   2033  C   PHE A 260      25.318  19.880  20.468  1.00  0.94           C  
ATOM   2034  O   PHE A 260      25.227  19.052  21.367  1.00  0.94           O  
ATOM   2035  CB  PHE A 260      23.485  21.582  20.152  1.00  0.94           C  
ATOM   2036  CG  PHE A 260      22.932  22.903  20.604  1.00  0.94           C  
ATOM   2037  CD1 PHE A 260      22.436  23.831  19.675  1.00  0.94           C  
ATOM   2038  CD2 PHE A 260      22.861  23.215  21.969  1.00  0.94           C  
ATOM   2039  CE1 PHE A 260      21.904  25.056  20.097  1.00  0.94           C  
ATOM   2040  CE2 PHE A 260      22.352  24.445  22.392  1.00  0.94           C  
ATOM   2041  CZ  PHE A 260      21.864  25.363  21.460  1.00  0.94           C  
ATOM   2042  N   ILE A 261      25.830  19.559  19.256  1.00  0.93           N  
ATOM   2043  CA  ILE A 261      26.332  18.222  18.926  1.00  0.93           C  
ATOM   2044  C   ILE A 261      27.531  17.806  19.761  1.00  0.93           C  
ATOM   2045  O   ILE A 261      27.566  16.734  20.347  1.00  0.93           O  
ATOM   2046  CB  ILE A 261      26.696  18.114  17.437  1.00  0.93           C  
ATOM   2047  CG1 ILE A 261      25.440  18.253  16.548  1.00  0.93           C  
ATOM   2048  CG2 ILE A 261      27.427  16.786  17.111  1.00  0.93           C  
ATOM   2049  CD1 ILE A 261      25.757  18.526  15.073  1.00  0.93           C  
ATOM   2050  N   ILE A 262      28.570  18.648  19.875  1.00  0.93           N  
ATOM   2051  CA  ILE A 262      29.760  18.274  20.619  1.00  0.93           C  
ATOM   2052  C   ILE A 262      29.517  18.140  22.104  1.00  0.93           C  
ATOM   2053  O   ILE A 262      30.004  17.209  22.736  1.00  0.93           O  
ATOM   2054  CB  ILE A 262      30.916  19.204  20.302  1.00  0.93           C  
ATOM   2055  CG1 ILE A 262      31.393  18.881  18.873  1.00  0.93           C  
ATOM   2056  CG2 ILE A 262      32.075  19.097  21.320  1.00  0.93           C  
ATOM   2057  CD1 ILE A 262      32.526  19.795  18.432  1.00  0.93           C  
ATOM   2058  N   LEU A 263      28.743  19.053  22.712  1.00  0.95           N  
ATOM   2059  CA  LEU A 263      28.501  18.998  24.138  1.00  0.95           C  
ATOM   2060  C   LEU A 263      27.451  17.976  24.561  1.00  0.95           C  
ATOM   2061  O   LEU A 263      27.438  17.543  25.719  1.00  0.95           O  
ATOM   2062  CB  LEU A 263      28.127  20.396  24.653  1.00  0.95           C  
ATOM   2063  CG  LEU A 263      29.224  21.462  24.462  1.00  0.95           C  
ATOM   2064  CD1 LEU A 263      28.676  22.829  24.884  1.00  0.95           C  
ATOM   2065  CD2 LEU A 263      30.505  21.130  25.239  1.00  0.95           C  
ATOM   2066  N   SER A 264      26.563  17.533  23.646  1.00  0.94           N  
ATOM   2067  CA  SER A 264      25.682  16.387  23.859  1.00  0.94           C  
ATOM   2068  C   SER A 264      26.415  15.050  23.814  1.00  0.94           C  
ATOM   2069  O   SER A 264      26.152  14.174  24.634  1.00  0.94           O  
ATOM   2070  CB  SER A 264      24.431  16.349  22.937  1.00  0.94           C  
ATOM   2071  OG  SER A 264      24.773  16.160  21.568  1.00  0.94           O  
ATOM   2072  N   GLU A 265      27.393  14.905  22.892  1.00  0.89           N  
ATOM   2073  CA  GLU A 265      28.203  13.709  22.709  1.00  0.89           C  
ATOM   2074  C   GLU A 265      29.434  13.685  23.613  1.00  0.89           C  
ATOM   2075  O   GLU A 265      30.195  12.716  23.658  1.00  0.89           O  
ATOM   2076  CB  GLU A 265      28.738  13.686  21.257  1.00  0.89           C  
ATOM   2077  CG  GLU A 265      27.663  13.597  20.143  1.00  0.89           C  
ATOM   2078  CD  GLU A 265      26.963  12.243  20.060  1.00  0.89           C  
ATOM   2079  OE1 GLU A 265      25.714  12.242  19.891  1.00  0.89           O  
ATOM   2080  OE2 GLU A 265      27.669  11.204  20.116  1.00  0.89           O  
ATOM   2081  N   TRP A 266      29.700  14.769  24.358  1.00  0.90           N  
ATOM   2082  CA  TRP A 266      30.830  14.876  25.261  1.00  0.90           C  
ATOM   2083  C   TRP A 266      30.826  13.864  26.406  1.00  0.90           C  
ATOM   2084  O   TRP A 266      29.863  13.741  27.165  1.00  0.90           O  
ATOM   2085  CB  TRP A 266      30.934  16.316  25.824  1.00  0.90           C  
ATOM   2086  CG  TRP A 266      32.237  16.700  26.498  1.00  0.90           C  
ATOM   2087  CD1 TRP A 266      32.661  16.439  27.766  1.00  0.90           C  
ATOM   2088  CD2 TRP A 266      33.259  17.519  25.902  1.00  0.90           C  
ATOM   2089  CE2 TRP A 266      34.269  17.687  26.857  1.00  0.90           C  
ATOM   2090  CE3 TRP A 266      33.349  18.107  24.646  1.00  0.90           C  
ATOM   2091  NE1 TRP A 266      33.885  17.024  27.997  1.00  0.90           N  
ATOM   2092  CZ2 TRP A 266      35.407  18.439  26.581  1.00  0.90           C  
ATOM   2093  CZ3 TRP A 266      34.481  18.886  24.369  1.00  0.90           C  
ATOM   2094  CH2 TRP A 266      35.494  19.052  25.321  1.00  0.90           C  
ATOM   2095  N   ASN A 267      31.953  13.140  26.597  1.00  0.90           N  
ATOM   2096  CA  ASN A 267      32.119  12.150  27.640  1.00  0.90           C  
ATOM   2097  C   ASN A 267      32.333  12.796  29.009  1.00  0.90           C  
ATOM   2098  O   ASN A 267      33.437  12.786  29.556  1.00  0.90           O  
ATOM   2099  CB  ASN A 267      33.348  11.249  27.354  1.00  0.90           C  
ATOM   2100  CG  ASN A 267      33.136  10.233  26.230  1.00  0.90           C  
ATOM   2101  ND2 ASN A 267      34.259   9.519  25.917  1.00  0.90           N  
ATOM   2102  OD1 ASN A 267      32.075  10.041  25.684  1.00  0.90           O  
ATOM   2103  N   TRP A 268      31.290  13.397  29.600  1.00  0.91           N  
ATOM   2104  CA  TRP A 268      31.331  13.987  30.927  1.00  0.91           C  
ATOM   2105  C   TRP A 268      31.638  12.975  32.033  1.00  0.91           C  
ATOM   2106  O   TRP A 268      30.910  11.980  32.118  1.00  0.91           O  
ATOM   2107  CB  TRP A 268      29.983  14.668  31.257  1.00  0.91           C  
ATOM   2108  CG  TRP A 268      29.518  15.695  30.244  1.00  0.91           C  
ATOM   2109  CD1 TRP A 268      28.532  15.595  29.303  1.00  0.91           C  
ATOM   2110  CD2 TRP A 268      30.107  16.995  30.051  1.00  0.91           C  
ATOM   2111  CE2 TRP A 268      29.418  17.612  29.003  1.00  0.91           C  
ATOM   2112  CE3 TRP A 268      31.182  17.618  30.678  1.00  0.91           C  
ATOM   2113  NE1 TRP A 268      28.461  16.742  28.542  1.00  0.91           N  
ATOM   2114  CZ2 TRP A 268      29.758  18.884  28.561  1.00  0.91           C  
ATOM   2115  CZ3 TRP A 268      31.532  18.901  30.235  1.00  0.91           C  
ATOM   2116  CH2 TRP A 268      30.830  19.525  29.199  1.00  0.91           C  
ATOM   2117  N   PRO A 269      32.643  13.135  32.896  1.00  0.95           N  
ATOM   2118  CA  PRO A 269      33.085  14.425  33.401  1.00  0.95           C  
ATOM   2119  C   PRO A 269      34.453  14.803  32.847  1.00  0.95           C  
ATOM   2120  O   PRO A 269      35.224  15.454  33.547  1.00  0.95           O  
ATOM   2121  CB  PRO A 269      33.124  14.162  34.918  1.00  0.95           C  
ATOM   2122  CG  PRO A 269      33.681  12.748  35.008  1.00  0.95           C  
ATOM   2123  CD  PRO A 269      32.967  12.064  33.845  1.00  0.95           C  
ATOM   2124  N   GLN A 270      34.797  14.477  31.577  1.00  0.89           N  
ATOM   2125  CA  GLN A 270      36.001  15.030  30.970  1.00  0.89           C  
ATOM   2126  C   GLN A 270      35.952  16.565  30.910  1.00  0.89           C  
ATOM   2127  O   GLN A 270      34.905  17.115  30.560  1.00  0.89           O  
ATOM   2128  CB  GLN A 270      36.296  14.475  29.553  1.00  0.89           C  
ATOM   2129  CG  GLN A 270      36.965  13.083  29.561  1.00  0.89           C  
ATOM   2130  CD  GLN A 270      37.495  12.699  28.174  1.00  0.89           C  
ATOM   2131  NE2 GLN A 270      36.548  12.543  27.210  1.00  0.89           N  
ATOM   2132  OE1 GLN A 270      38.677  12.544  27.952  1.00  0.89           O  
ATOM   2133  N   PRO A 271      36.998  17.301  31.261  1.00  0.97           N  
ATOM   2134  CA  PRO A 271      36.864  18.730  31.496  1.00  0.97           C  
ATOM   2135  C   PRO A 271      36.923  19.533  30.212  1.00  0.97           C  
ATOM   2136  O   PRO A 271      37.670  19.197  29.291  1.00  0.97           O  
ATOM   2137  CB  PRO A 271      38.053  19.066  32.409  1.00  0.97           C  
ATOM   2138  CG  PRO A 271      39.093  18.009  32.055  1.00  0.97           C  
ATOM   2139  CD  PRO A 271      38.230  16.774  31.847  1.00  0.97           C  
ATOM   2140  N   VAL A 272      36.157  20.632  30.121  1.00  0.98           N  
ATOM   2141  CA  VAL A 272      36.327  21.604  29.060  1.00  0.98           C  
ATOM   2142  C   VAL A 272      37.439  22.560  29.458  1.00  0.98           C  
ATOM   2143  O   VAL A 272      37.335  23.297  30.440  1.00  0.98           O  
ATOM   2144  CB  VAL A 272      35.041  22.361  28.770  1.00  0.98           C  
ATOM   2145  CG1 VAL A 272      35.247  23.418  27.667  1.00  0.98           C  
ATOM   2146  CG2 VAL A 272      33.971  21.337  28.353  1.00  0.98           C  
ATOM   2147  N   ILE A 273      38.554  22.541  28.707  1.00  0.96           N  
ATOM   2148  CA  ILE A 273      39.754  23.307  28.987  1.00  0.96           C  
ATOM   2149  C   ILE A 273      40.093  24.105  27.737  1.00  0.96           C  
ATOM   2150  O   ILE A 273      40.080  23.571  26.624  1.00  0.96           O  
ATOM   2151  CB  ILE A 273      40.895  22.373  29.400  1.00  0.96           C  
ATOM   2152  CG1 ILE A 273      40.593  21.718  30.763  1.00  0.96           C  
ATOM   2153  CG2 ILE A 273      42.233  23.115  29.470  1.00  0.96           C  
ATOM   2154  CD1 ILE A 273      41.531  20.562  31.121  1.00  0.96           C  
ATOM   2155  N   LEU A 274      40.376  25.420  27.875  1.00  0.95           N  
ATOM   2156  CA  LEU A 274      40.665  26.292  26.746  1.00  0.95           C  
ATOM   2157  C   LEU A 274      42.139  26.518  26.458  1.00  0.95           C  
ATOM   2158  O   LEU A 274      42.493  26.993  25.384  1.00  0.95           O  
ATOM   2159  CB  LEU A 274      40.071  27.694  26.986  1.00  0.95           C  
ATOM   2160  CG  LEU A 274      38.549  27.722  27.146  1.00  0.95           C  
ATOM   2161  CD1 LEU A 274      38.098  29.169  27.357  1.00  0.95           C  
ATOM   2162  CD2 LEU A 274      37.841  27.124  25.927  1.00  0.95           C  
ATOM   2163  N   LYS A 275      43.046  26.169  27.382  1.00  0.89           N  
ATOM   2164  CA  LYS A 275      44.465  26.291  27.148  1.00  0.89           C  
ATOM   2165  C   LYS A 275      45.129  25.342  28.130  1.00  0.89           C  
ATOM   2166  O   LYS A 275      44.448  24.967  29.083  1.00  0.89           O  
ATOM   2167  CB  LYS A 275      44.989  27.748  27.317  1.00  0.89           C  
ATOM   2168  CG  LYS A 275      45.175  28.237  28.759  1.00  0.89           C  
ATOM   2169  CD  LYS A 275      45.865  29.609  28.875  1.00  0.89           C  
ATOM   2170  CE  LYS A 275      46.556  29.745  30.234  1.00  0.89           C  
ATOM   2171  NZ  LYS A 275      46.696  31.141  30.674  1.00  0.89           N1+
ATOM   2172  N   PRO A 276      46.367  24.885  28.012  1.00  0.92           N  
ATOM   2173  CA  PRO A 276      47.020  24.056  29.027  1.00  0.92           C  
ATOM   2174  C   PRO A 276      46.979  24.635  30.433  1.00  0.92           C  
ATOM   2175  O   PRO A 276      47.308  25.810  30.599  1.00  0.92           O  
ATOM   2176  CB  PRO A 276      48.454  23.897  28.502  1.00  0.92           C  
ATOM   2177  CG  PRO A 276      48.307  24.071  26.990  1.00  0.92           C  
ATOM   2178  CD  PRO A 276      47.255  25.168  26.888  1.00  0.92           C  
ATOM   2179  N   ILE A 277      46.564  23.850  31.448  1.00  0.90           N  
ATOM   2180  CA  ILE A 277      46.521  24.286  32.838  1.00  0.90           C  
ATOM   2181  C   ILE A 277      47.932  24.631  33.331  1.00  0.90           C  
ATOM   2182  O   ILE A 277      48.824  23.788  33.325  1.00  0.90           O  
ATOM   2183  CB  ILE A 277      45.818  23.243  33.718  1.00  0.90           C  
ATOM   2184  CG1 ILE A 277      44.346  23.044  33.266  1.00  0.90           C  
ATOM   2185  CG2 ILE A 277      45.895  23.669  35.192  1.00  0.90           C  
ATOM   2186  CD1 ILE A 277      43.566  21.984  34.057  1.00  0.90           C  
ATOM   2187  N   GLU A 278      48.175  25.907  33.715  1.00  0.84           N  
ATOM   2188  CA  GLU A 278      49.461  26.387  34.207  1.00  0.84           C  
ATOM   2189  C   GLU A 278      49.791  25.819  35.596  1.00  0.84           C  
ATOM   2190  O   GLU A 278      49.016  25.982  36.543  1.00  0.84           O  
ATOM   2191  CB  GLU A 278      49.510  27.960  34.259  1.00  0.84           C  
ATOM   2192  CG  GLU A 278      49.575  28.701  32.880  1.00  0.84           C  
ATOM   2193  CD  GLU A 278      49.330  30.222  32.882  1.00  0.84           C  
ATOM   2194  OE1 GLU A 278      50.282  31.044  32.904  1.00  0.84           O  
ATOM   2195  OE2 GLU A 278      48.148  30.635  32.775  1.00  0.84           O  
ATOM   2196  N   ASP A 279      50.958  25.148  35.747  1.00  0.81           N  
ATOM   2197  CA  ASP A 279      51.526  24.763  37.026  1.00  0.81           C  
ATOM   2198  C   ASP A 279      52.028  25.961  37.811  1.00  0.81           C  
ATOM   2199  O   ASP A 279      52.459  26.971  37.251  1.00  0.81           O  
ATOM   2200  CB  ASP A 279      52.678  23.747  36.869  1.00  0.81           C  
ATOM   2201  CG  ASP A 279      52.112  22.429  36.370  1.00  0.81           C  
ATOM   2202  OD1 ASP A 279      52.593  21.951  35.312  1.00  0.81           O  
ATOM   2203  OD2 ASP A 279      51.206  21.888  37.056  1.00  0.81           O  
ATOM   2204  N   GLY A 280      51.983  25.875  39.154  1.00  0.74           N  
ATOM   2205  CA  GLY A 280      52.514  26.908  40.024  1.00  0.74           C  
ATOM   2206  C   GLY A 280      53.412  26.303  41.073  1.00  0.74           C  
ATOM   2207  O   GLY A 280      53.596  25.087  41.110  1.00  0.74           O  
ATOM   2208  N   PRO A 281      53.985  27.095  41.975  1.00  0.67           N  
ATOM   2209  CA  PRO A 281      54.515  26.588  43.244  1.00  0.67           C  
ATOM   2210  C   PRO A 281      53.493  25.799  44.070  1.00  0.67           C  
ATOM   2211  O   PRO A 281      52.290  26.017  43.927  1.00  0.67           O  
ATOM   2212  CB  PRO A 281      54.995  27.861  43.959  1.00  0.67           C  
ATOM   2213  CG  PRO A 281      54.059  28.953  43.444  1.00  0.67           C  
ATOM   2214  CD  PRO A 281      53.786  28.548  42.000  1.00  0.67           C  
ATOM   2215  N   LEU A 282      53.946  24.899  44.974  1.00  0.57           N  
ATOM   2216  CA  LEU A 282      53.111  23.965  45.726  1.00  0.57           C  
ATOM   2217  C   LEU A 282      52.181  24.605  46.759  1.00  0.57           C  
ATOM   2218  O   LEU A 282      51.308  23.954  47.326  1.00  0.57           O  
ATOM   2219  CB  LEU A 282      53.947  22.828  46.387  1.00  0.57           C  
ATOM   2220  CG  LEU A 282      54.830  23.197  47.602  1.00  0.57           C  
ATOM   2221  CD1 LEU A 282      55.197  21.932  48.394  1.00  0.57           C  
ATOM   2222  CD2 LEU A 282      56.120  23.952  47.256  1.00  0.57           C  
ATOM   2223  N   GLN A 283      52.351  25.920  47.008  1.00  0.62           N  
ATOM   2224  CA  GLN A 283      51.463  26.736  47.812  1.00  0.62           C  
ATOM   2225  C   GLN A 283      50.150  27.109  47.114  1.00  0.62           C  
ATOM   2226  O   GLN A 283      49.201  27.540  47.764  1.00  0.62           O  
ATOM   2227  CB  GLN A 283      52.150  28.068  48.239  1.00  0.62           C  
ATOM   2228  CG  GLN A 283      53.582  27.944  48.817  1.00  0.62           C  
ATOM   2229  CD  GLN A 283      54.678  28.149  47.766  1.00  0.62           C  
ATOM   2230  NE2 GLN A 283      54.840  29.404  47.272  1.00  0.62           N  
ATOM   2231  OE1 GLN A 283      55.370  27.220  47.385  1.00  0.62           O  
ATOM   2232  N   VAL A 284      50.053  26.977  45.773  1.00  0.70           N  
ATOM   2233  CA  VAL A 284      48.901  27.462  45.027  1.00  0.70           C  
ATOM   2234  C   VAL A 284      48.040  26.295  44.585  1.00  0.70           C  
ATOM   2235  O   VAL A 284      48.510  25.326  43.994  1.00  0.70           O  
ATOM   2236  CB  VAL A 284      49.295  28.300  43.815  1.00  0.70           C  
ATOM   2237  CG1 VAL A 284      48.048  28.877  43.119  1.00  0.70           C  
ATOM   2238  CG2 VAL A 284      50.188  29.455  44.300  1.00  0.70           C  
ATOM   2239  N   ARG A 285      46.724  26.356  44.865  1.00  0.70           N  
ATOM   2240  CA  ARG A 285      45.799  25.320  44.466  1.00  0.70           C  
ATOM   2241  C   ARG A 285      45.279  25.574  43.066  1.00  0.70           C  
ATOM   2242  O   ARG A 285      44.789  26.659  42.750  1.00  0.70           O  
ATOM   2243  CB  ARG A 285      44.604  25.223  45.443  1.00  0.70           C  
ATOM   2244  CG  ARG A 285      43.554  24.162  45.046  1.00  0.70           C  
ATOM   2245  CD  ARG A 285      42.579  23.799  46.164  1.00  0.70           C  
ATOM   2246  NE  ARG A 285      41.562  22.856  45.568  1.00  0.70           N  
ATOM   2247  CZ  ARG A 285      40.501  22.380  46.239  1.00  0.70           C  
ATOM   2248  NH1 ARG A 285      40.359  22.638  47.537  1.00  0.70           N  
ATOM   2249  NH2 ARG A 285      39.542  21.687  45.630  1.00  0.70           N  
ATOM   2250  N   VAL A 286      45.368  24.556  42.200  1.00  0.89           N  
ATOM   2251  CA  VAL A 286      44.859  24.556  40.849  1.00  0.89           C  
ATOM   2252  C   VAL A 286      43.913  23.375  40.787  1.00  0.89           C  
ATOM   2253  O   VAL A 286      44.108  22.397  41.515  1.00  0.89           O  
ATOM   2254  CB  VAL A 286      45.975  24.374  39.826  1.00  0.89           C  
ATOM   2255  CG1 VAL A 286      45.440  24.452  38.393  1.00  0.89           C  
ATOM   2256  CG2 VAL A 286      47.028  25.479  40.006  1.00  0.89           C  
ATOM   2257  N   TRP A 287      42.855  23.438  39.954  1.00  0.92           N  
ATOM   2258  CA  TRP A 287      41.970  22.323  39.653  1.00  0.92           C  
ATOM   2259  C   TRP A 287      42.676  21.017  39.301  1.00  0.92           C  
ATOM   2260  O   TRP A 287      43.417  20.939  38.317  1.00  0.92           O  
ATOM   2261  CB  TRP A 287      41.025  22.679  38.478  1.00  0.92           C  
ATOM   2262  CG  TRP A 287      39.920  21.686  38.261  1.00  0.92           C  
ATOM   2263  CD1 TRP A 287      38.827  21.510  39.048  1.00  0.92           C  
ATOM   2264  CD2 TRP A 287      39.827  20.581  37.284  1.00  0.92           C  
ATOM   2265  CE2 TRP A 287      38.701  19.908  37.536  1.00  0.92           C  
ATOM   2266  CE3 TRP A 287      40.730  20.209  36.261  1.00  0.92           C  
ATOM   2267  NE1 TRP A 287      38.077  20.398  38.681  1.00  0.92           N  
ATOM   2268  CZ2 TRP A 287      38.300  18.766  36.794  1.00  0.92           C  
ATOM   2269  CZ3 TRP A 287      40.358  19.074  35.498  1.00  0.92           C  
ATOM   2270  CH2 TRP A 287      39.175  18.391  35.750  1.00  0.92           C  
ATOM   2271  N   ASN A 288      42.434  19.953  40.084  1.00  0.89           N  
ATOM   2272  CA  ASN A 288      43.138  18.714  39.898  1.00  0.89           C  
ATOM   2273  C   ASN A 288      42.356  17.564  40.541  1.00  0.89           C  
ATOM   2274  O   ASN A 288      42.503  17.315  41.743  1.00  0.89           O  
ATOM   2275  CB  ASN A 288      44.580  18.820  40.468  1.00  0.89           C  
ATOM   2276  CG  ASN A 288      45.421  17.669  39.936  1.00  0.89           C  
ATOM   2277  ND2 ASN A 288      46.762  17.800  40.027  1.00  0.89           N  
ATOM   2278  OD1 ASN A 288      44.916  16.661  39.442  1.00  0.89           O  
ATOM   2279  N   PRO A 289      41.554  16.795  39.787  1.00  0.92           N  
ATOM   2280  CA  PRO A 289      40.736  15.722  40.331  1.00  0.92           C  
ATOM   2281  C   PRO A 289      41.565  14.582  40.880  1.00  0.92           C  
ATOM   2282  O   PRO A 289      41.059  13.806  41.682  1.00  0.92           O  
ATOM   2283  CB  PRO A 289      39.801  15.324  39.176  1.00  0.92           C  
ATOM   2284  CG  PRO A 289      40.521  15.750  37.901  1.00  0.92           C  
ATOM   2285  CD  PRO A 289      41.344  16.959  38.344  1.00  0.92           C  
ATOM   2286  N   LYS A 290      42.837  14.433  40.477  1.00  0.84           N  
ATOM   2287  CA  LYS A 290      43.737  13.451  41.041  1.00  0.84           C  
ATOM   2288  C   LYS A 290      44.058  13.706  42.506  1.00  0.84           C  
ATOM   2289  O   LYS A 290      44.078  12.781  43.321  1.00  0.84           O  
ATOM   2290  CB  LYS A 290      45.014  13.324  40.187  1.00  0.84           C  
ATOM   2291  CG  LYS A 290      44.742  12.605  38.856  1.00  0.84           C  
ATOM   2292  CD  LYS A 290      45.961  12.631  37.924  1.00  0.84           C  
ATOM   2293  CE  LYS A 290      45.928  11.547  36.845  1.00  0.84           C  
ATOM   2294  NZ  LYS A 290      47.058  11.736  35.909  1.00  0.84           N1+
ATOM   2295  N   ILE A 291      44.276  14.981  42.868  1.00  0.83           N  
ATOM   2296  CA  ILE A 291      44.669  15.383  44.206  1.00  0.83           C  
ATOM   2297  C   ILE A 291      43.445  15.645  45.064  1.00  0.83           C  
ATOM   2298  O   ILE A 291      43.343  15.200  46.206  1.00  0.83           O  
ATOM   2299  CB  ILE A 291      45.606  16.590  44.150  1.00  0.83           C  
ATOM   2300  CG1 ILE A 291      46.916  16.188  43.427  1.00  0.83           C  
ATOM   2301  CG2 ILE A 291      45.885  17.151  45.563  1.00  0.83           C  
ATOM   2302  CD1 ILE A 291      47.892  17.345  43.194  1.00  0.83           C  
ATOM   2303  N   TYR A 292      42.442  16.354  44.515  1.00  0.86           N  
ATOM   2304  CA  TYR A 292      41.325  16.825  45.295  1.00  0.86           C  
ATOM   2305  C   TYR A 292      40.076  16.009  44.991  1.00  0.86           C  
ATOM   2306  O   TYR A 292      39.593  15.922  43.863  1.00  0.86           O  
ATOM   2307  CB  TYR A 292      41.068  18.328  45.030  1.00  0.86           C  
ATOM   2308  CG  TYR A 292      42.269  19.149  45.418  1.00  0.86           C  
ATOM   2309  CD1 TYR A 292      43.140  19.641  44.434  1.00  0.86           C  
ATOM   2310  CD2 TYR A 292      42.538  19.442  46.764  1.00  0.86           C  
ATOM   2311  CE1 TYR A 292      44.260  20.402  44.787  1.00  0.86           C  
ATOM   2312  CE2 TYR A 292      43.653  20.216  47.121  1.00  0.86           C  
ATOM   2313  CZ  TYR A 292      44.510  20.702  46.127  1.00  0.86           C  
ATOM   2314  OH  TYR A 292      45.594  21.541  46.452  1.00  0.86           O  
ATOM   2315  N   ALA A 293      39.487  15.388  46.037  1.00  0.93           N  
ATOM   2316  CA  ALA A 293      38.233  14.656  45.962  1.00  0.93           C  
ATOM   2317  C   ALA A 293      37.052  15.516  45.530  1.00  0.93           C  
ATOM   2318  O   ALA A 293      36.144  15.056  44.842  1.00  0.93           O  
ATOM   2319  CB  ALA A 293      37.936  14.003  47.324  1.00  0.93           C  
ATOM   2320  N   GLN A 294      37.065  16.803  45.922  1.00  0.88           N  
ATOM   2321  CA  GLN A 294      36.101  17.799  45.502  1.00  0.88           C  
ATOM   2322  C   GLN A 294      36.088  18.070  44.001  1.00  0.88           C  
ATOM   2323  O   GLN A 294      35.045  18.133  43.377  1.00  0.88           O  
ATOM   2324  CB  GLN A 294      36.354  19.116  46.259  1.00  0.88           C  
ATOM   2325  CG  GLN A 294      35.063  19.916  46.525  1.00  0.88           C  
ATOM   2326  CD  GLN A 294      35.404  21.226  47.240  1.00  0.88           C  
ATOM   2327  NE2 GLN A 294      34.366  21.826  47.884  1.00  0.88           N  
ATOM   2328  OE1 GLN A 294      36.541  21.681  47.263  1.00  0.88           O  
ATOM   2329  N   ASP A 295      37.278  18.190  43.381  1.00  0.93           N  
ATOM   2330  CA  ASP A 295      37.427  18.435  41.966  1.00  0.93           C  
ATOM   2331  C   ASP A 295      36.992  17.212  41.142  1.00  0.93           C  
ATOM   2332  O   ASP A 295      36.473  17.332  40.031  1.00  0.93           O  
ATOM   2333  CB  ASP A 295      38.901  18.830  41.681  1.00  0.93           C  
ATOM   2334  CG  ASP A 295      39.415  20.101  42.365  1.00  0.93           C  
ATOM   2335  OD1 ASP A 295      40.598  20.422  42.086  1.00  0.93           O  
ATOM   2336  OD2 ASP A 295      38.720  20.754  43.187  1.00  0.93           O  
ATOM   2337  N   ARG A 296      37.168  16.000  41.722  1.00  0.86           N  
ATOM   2338  CA  ARG A 296      36.749  14.708  41.190  1.00  0.86           C  
ATOM   2339  C   ARG A 296      35.229  14.515  41.184  1.00  0.86           C  
ATOM   2340  O   ARG A 296      34.703  13.689  40.446  1.00  0.86           O  
ATOM   2341  CB  ARG A 296      37.444  13.561  41.986  1.00  0.86           C  
ATOM   2342  CG  ARG A 296      37.622  12.228  41.224  1.00  0.86           C  
ATOM   2343  CD  ARG A 296      38.807  11.361  41.681  1.00  0.86           C  
ATOM   2344  NE  ARG A 296      38.720  11.153  43.163  1.00  0.86           N  
ATOM   2345  CZ  ARG A 296      39.695  11.408  44.050  1.00  0.86           C  
ATOM   2346  NH1 ARG A 296      40.815  12.045  43.736  1.00  0.86           N  
ATOM   2347  NH2 ARG A 296      39.522  11.052  45.325  1.00  0.86           N  
ATOM   2348  N   SER A 297      34.494  15.299  42.010  1.00  0.93           N  
ATOM   2349  CA  SER A 297      33.037  15.270  42.094  1.00  0.93           C  
ATOM   2350  C   SER A 297      32.363  16.149  41.040  1.00  0.93           C  
ATOM   2351  O   SER A 297      31.163  16.014  40.783  1.00  0.93           O  
ATOM   2352  CB  SER A 297      32.520  15.589  43.542  1.00  0.93           C  
ATOM   2353  OG  SER A 297      32.280  16.974  43.801  1.00  0.93           O  
ATOM   2354  N   HIS A 298      33.114  17.057  40.369  1.00  0.94           N  
ATOM   2355  CA  HIS A 298      32.548  17.963  39.373  1.00  0.94           C  
ATOM   2356  C   HIS A 298      32.022  17.276  38.136  1.00  0.94           C  
ATOM   2357  O   HIS A 298      32.744  16.696  37.326  1.00  0.94           O  
ATOM   2358  CB  HIS A 298      33.478  19.091  38.890  1.00  0.94           C  
ATOM   2359  CG  HIS A 298      33.875  20.055  39.939  1.00  0.94           C  
ATOM   2360  CD2 HIS A 298      35.037  20.725  40.012  1.00  0.94           C  
ATOM   2361  ND1 HIS A 298      33.196  20.171  41.118  1.00  0.94           N  
ATOM   2362  CE1 HIS A 298      33.979  20.886  41.892  1.00  0.94           C  
ATOM   2363  NE2 HIS A 298      35.128  21.257  41.271  1.00  0.94           N  
ATOM   2364  N   ARG A 299      30.701  17.354  37.943  1.00  0.92           N  
ATOM   2365  CA  ARG A 299      30.000  16.539  36.980  1.00  0.92           C  
ATOM   2366  C   ARG A 299      30.148  16.934  35.523  1.00  0.92           C  
ATOM   2367  O   ARG A 299      30.048  16.101  34.624  1.00  0.92           O  
ATOM   2368  CB  ARG A 299      28.510  16.578  37.334  1.00  0.92           C  
ATOM   2369  CG  ARG A 299      28.199  15.830  38.636  1.00  0.92           C  
ATOM   2370  CD  ARG A 299      26.739  16.008  39.028  1.00  0.92           C  
ATOM   2371  NE  ARG A 299      26.499  15.263  40.293  1.00  0.92           N  
ATOM   2372  CZ  ARG A 299      26.820  15.723  41.510  1.00  0.92           C  
ATOM   2373  NH1 ARG A 299      27.330  16.937  41.705  1.00  0.92           N  
ATOM   2374  NH2 ARG A 299      26.584  14.954  42.568  1.00  0.92           N  
ATOM   2375  N   MET A 300      30.364  18.232  35.270  1.00  0.96           N  
ATOM   2376  CA  MET A 300      30.502  18.784  33.940  1.00  0.96           C  
ATOM   2377  C   MET A 300      31.559  19.879  34.004  1.00  0.96           C  
ATOM   2378  O   MET A 300      31.215  21.052  33.841  1.00  0.96           O  
ATOM   2379  CB  MET A 300      29.172  19.401  33.431  1.00  0.96           C  
ATOM   2380  CG  MET A 300      28.010  18.406  33.272  1.00  0.96           C  
ATOM   2381  SD  MET A 300      26.478  19.173  32.664  1.00  0.96           S  
ATOM   2382  CE  MET A 300      26.965  19.163  30.921  1.00  0.96           C  
ATOM   2383  N   PRO A 301      32.821  19.590  34.335  1.00  0.99           N  
ATOM   2384  CA  PRO A 301      33.833  20.610  34.566  1.00  0.99           C  
ATOM   2385  C   PRO A 301      34.109  21.558  33.415  1.00  0.99           C  
ATOM   2386  O   PRO A 301      34.416  21.113  32.306  1.00  0.99           O  
ATOM   2387  CB  PRO A 301      35.099  19.845  34.994  1.00  0.99           C  
ATOM   2388  CG  PRO A 301      34.664  18.386  35.148  1.00  0.99           C  
ATOM   2389  CD  PRO A 301      33.445  18.270  34.237  1.00  0.99           C  
ATOM   2390  N   VAL A 302      34.045  22.872  33.666  1.00  0.99           N  
ATOM   2391  CA  VAL A 302      34.425  23.879  32.699  1.00  0.99           C  
ATOM   2392  C   VAL A 302      35.484  24.704  33.389  1.00  0.99           C  
ATOM   2393  O   VAL A 302      35.239  25.308  34.445  1.00  0.99           O  
ATOM   2394  CB  VAL A 302      33.246  24.726  32.240  1.00  0.99           C  
ATOM   2395  CG1 VAL A 302      33.682  25.696  31.132  1.00  0.99           C  
ATOM   2396  CG2 VAL A 302      32.140  23.800  31.696  1.00  0.99           C  
ATOM   2397  N   ILE A 303      36.714  24.705  32.863  1.00  0.96           N  
ATOM   2398  CA  ILE A 303      37.882  25.134  33.605  1.00  0.96           C  
ATOM   2399  C   ILE A 303      38.372  26.489  33.124  1.00  0.96           C  
ATOM   2400  O   ILE A 303      38.584  26.730  31.932  1.00  0.96           O  
ATOM   2401  CB  ILE A 303      38.988  24.089  33.517  1.00  0.96           C  
ATOM   2402  CG1 ILE A 303      38.496  22.679  33.929  1.00  0.96           C  
ATOM   2403  CG2 ILE A 303      40.205  24.506  34.358  1.00  0.96           C  
ATOM   2404  CD1 ILE A 303      37.836  22.592  35.307  1.00  0.96           C  
ATOM   2405  N   THR A 304      38.550  27.436  34.068  1.00  0.94           N  
ATOM   2406  CA  THR A 304      39.054  28.777  33.801  1.00  0.94           C  
ATOM   2407  C   THR A 304      40.464  28.786  33.221  1.00  0.94           C  
ATOM   2408  O   THR A 304      41.263  27.912  33.567  1.00  0.94           O  
ATOM   2409  CB  THR A 304      38.934  29.769  34.958  1.00  0.94           C  
ATOM   2410  CG2 THR A 304      37.454  29.953  35.331  1.00  0.94           C  
ATOM   2411  OG1 THR A 304      39.616  29.338  36.127  1.00  0.94           O  
ATOM   2412  N   PRO A 305      40.843  29.712  32.327  1.00  0.93           N  
ATOM   2413  CA  PRO A 305      42.159  29.630  31.705  1.00  0.93           C  
ATOM   2414  C   PRO A 305      43.174  30.370  32.537  1.00  0.93           C  
ATOM   2415  O   PRO A 305      44.358  30.048  32.468  1.00  0.93           O  
ATOM   2416  CB  PRO A 305      41.994  30.298  30.330  1.00  0.93           C  
ATOM   2417  CG  PRO A 305      40.794  31.223  30.506  1.00  0.93           C  
ATOM   2418  CD  PRO A 305      39.909  30.429  31.459  1.00  0.93           C  
ATOM   2419  N   ALA A 306      42.740  31.383  33.298  1.00  0.91           N  
ATOM   2420  CA  ALA A 306      43.619  32.249  34.045  1.00  0.91           C  
ATOM   2421  C   ALA A 306      44.201  31.572  35.269  1.00  0.91           C  
ATOM   2422  O   ALA A 306      43.472  31.107  36.141  1.00  0.91           O  
ATOM   2423  CB  ALA A 306      42.894  33.527  34.515  1.00  0.91           C  
ATOM   2424  N   TYR A 307      45.540  31.537  35.386  1.00  0.81           N  
ATOM   2425  CA  TYR A 307      46.239  31.018  36.553  1.00  0.81           C  
ATOM   2426  C   TYR A 307      45.800  31.632  37.914  1.00  0.81           C  
ATOM   2427  O   TYR A 307      45.702  32.861  37.994  1.00  0.81           O  
ATOM   2428  CB  TYR A 307      47.764  31.189  36.293  1.00  0.81           C  
ATOM   2429  CG  TYR A 307      48.619  30.795  37.458  1.00  0.81           C  
ATOM   2430  CD1 TYR A 307      48.963  29.461  37.719  1.00  0.81           C  
ATOM   2431  CD2 TYR A 307      49.022  31.792  38.353  1.00  0.81           C  
ATOM   2432  CE1 TYR A 307      49.687  29.129  38.874  1.00  0.81           C  
ATOM   2433  CE2 TYR A 307      49.734  31.470  39.506  1.00  0.81           C  
ATOM   2434  CZ  TYR A 307      50.067  30.143  39.761  1.00  0.81           C  
ATOM   2435  OH  TYR A 307      50.806  29.883  40.920  1.00  0.81           O  
ATOM   2436  N   PRO A 308      45.569  30.866  39.000  1.00  0.83           N  
ATOM   2437  CA  PRO A 308      45.365  29.423  38.995  1.00  0.83           C  
ATOM   2438  C   PRO A 308      43.985  29.033  38.467  1.00  0.83           C  
ATOM   2439  O   PRO A 308      42.969  29.591  38.881  1.00  0.83           O  
ATOM   2440  CB  PRO A 308      45.554  29.038  40.477  1.00  0.83           C  
ATOM   2441  CG  PRO A 308      45.248  30.292  41.311  1.00  0.83           C  
ATOM   2442  CD  PRO A 308      45.271  31.448  40.310  1.00  0.83           C  
ATOM   2443  N   SER A 309      43.944  28.037  37.558  1.00  0.92           N  
ATOM   2444  CA  SER A 309      42.738  27.474  36.965  1.00  0.92           C  
ATOM   2445  C   SER A 309      41.770  26.825  37.943  1.00  0.92           C  
ATOM   2446  O   SER A 309      42.156  25.971  38.747  1.00  0.92           O  
ATOM   2447  CB  SER A 309      43.073  26.340  35.966  1.00  0.92           C  
ATOM   2448  OG  SER A 309      44.038  26.711  34.980  1.00  0.92           O  
ATOM   2449  N   MET A 310      40.466  27.154  37.861  1.00  0.91           N  
ATOM   2450  CA  MET A 310      39.438  26.666  38.758  1.00  0.91           C  
ATOM   2451  C   MET A 310      38.257  26.189  37.936  1.00  0.91           C  
ATOM   2452  O   MET A 310      38.114  26.531  36.761  1.00  0.91           O  
ATOM   2453  CB  MET A 310      38.961  27.742  39.781  1.00  0.91           C  
ATOM   2454  CG  MET A 310      38.231  28.966  39.188  1.00  0.91           C  
ATOM   2455  SD  MET A 310      37.518  30.093  40.427  1.00  0.91           S  
ATOM   2456  CE  MET A 310      36.074  29.063  40.814  1.00  0.91           C  
ATOM   2457  N   CYS A 311      37.354  25.380  38.522  1.00  0.99           N  
ATOM   2458  CA  CYS A 311      36.153  24.952  37.832  1.00  0.99           C  
ATOM   2459  C   CYS A 311      35.064  25.993  38.031  1.00  0.99           C  
ATOM   2460  O   CYS A 311      34.785  26.417  39.152  1.00  0.99           O  
ATOM   2461  CB  CYS A 311      35.682  23.554  38.329  1.00  0.99           C  
ATOM   2462  SG  CYS A 311      34.335  22.798  37.374  1.00  0.99           S  
ATOM   2463  N   ALA A 312      34.415  26.423  36.935  1.00  0.96           N  
ATOM   2464  CA  ALA A 312      33.370  27.424  36.928  1.00  0.96           C  
ATOM   2465  C   ALA A 312      31.973  26.802  36.986  1.00  0.96           C  
ATOM   2466  O   ALA A 312      30.966  27.481  36.800  1.00  0.96           O  
ATOM   2467  CB  ALA A 312      33.496  28.234  35.627  1.00  0.96           C  
ATOM   2468  N   THR A 313      31.894  25.475  37.238  1.00  0.98           N  
ATOM   2469  CA  THR A 313      30.655  24.703  37.231  1.00  0.98           C  
ATOM   2470  C   THR A 313      30.506  23.775  38.446  1.00  0.98           C  
ATOM   2471  O   THR A 313      29.769  22.789  38.415  1.00  0.98           O  
ATOM   2472  CB  THR A 313      30.439  23.899  35.949  1.00  0.98           C  
ATOM   2473  CG2 THR A 313      30.205  24.852  34.766  1.00  0.98           C  
ATOM   2474  OG1 THR A 313      31.561  23.084  35.631  1.00  0.98           O  
ATOM   2475  N   HIS A 314      31.146  24.120  39.595  1.00  0.94           N  
ATOM   2476  CA  HIS A 314      31.101  23.418  40.892  1.00  0.94           C  
ATOM   2477  C   HIS A 314      29.699  23.152  41.416  1.00  0.94           C  
ATOM   2478  O   HIS A 314      29.445  22.213  42.162  1.00  0.94           O  
ATOM   2479  CB  HIS A 314      31.830  24.262  41.984  1.00  0.94           C  
ATOM   2480  CG  HIS A 314      31.761  23.747  43.413  1.00  0.94           C  
ATOM   2481  CD2 HIS A 314      30.825  23.872  44.396  1.00  0.94           C  
ATOM   2482  ND1 HIS A 314      32.780  22.928  43.853  1.00  0.94           N  
ATOM   2483  CE1 HIS A 314      32.445  22.571  45.071  1.00  0.94           C  
ATOM   2484  NE2 HIS A 314      31.268  23.114  45.456  1.00  0.94           N  
ATOM   2485  N   ASN A 315      28.742  24.031  41.068  1.00  0.95           N  
ATOM   2486  CA  ASN A 315      27.371  23.938  41.530  1.00  0.95           C  
ATOM   2487  C   ASN A 315      26.495  22.949  40.743  1.00  0.95           C  
ATOM   2488  O   ASN A 315      25.377  22.675  41.180  1.00  0.95           O  
ATOM   2489  CB  ASN A 315      26.702  25.350  41.582  1.00  0.95           C  
ATOM   2490  CG  ASN A 315      27.300  26.340  42.601  1.00  0.95           C  
ATOM   2491  ND2 ASN A 315      28.213  25.835  43.469  1.00  0.95           N  
ATOM   2492  OD1 ASN A 315      26.969  27.504  42.670  1.00  0.95           O  
ATOM   2493  N   ILE A 316      26.948  22.387  39.596  1.00  0.97           N  
ATOM   2494  CA  ILE A 316      26.173  21.409  38.822  1.00  0.97           C  
ATOM   2495  C   ILE A 316      25.879  20.105  39.576  1.00  0.97           C  
ATOM   2496  O   ILE A 316      26.768  19.402  40.076  1.00  0.97           O  
ATOM   2497  CB  ILE A 316      26.750  21.143  37.422  1.00  0.97           C  
ATOM   2498  CG1 ILE A 316      26.669  22.430  36.565  1.00  0.97           C  
ATOM   2499  CG2 ILE A 316      26.013  19.981  36.713  1.00  0.97           C  
ATOM   2500  CD1 ILE A 316      27.213  22.281  35.140  1.00  0.97           C  
ATOM   2501  N   THR A 317      24.579  19.757  39.655  1.00  0.96           N  
ATOM   2502  CA  THR A 317      24.009  18.647  40.395  1.00  0.96           C  
ATOM   2503  C   THR A 317      23.733  17.530  39.417  1.00  0.96           C  
ATOM   2504  O   THR A 317      23.974  17.677  38.210  1.00  0.96           O  
ATOM   2505  CB  THR A 317      22.783  18.978  41.249  1.00  0.96           C  
ATOM   2506  CG2 THR A 317      23.055  20.268  42.050  1.00  0.96           C  
ATOM   2507  OG1 THR A 317      21.562  19.100  40.513  1.00  0.96           O  
ATOM   2508  N   GLU A 318      23.288  16.344  39.848  1.00  0.93           N  
ATOM   2509  CA  GLU A 318      22.949  15.292  38.906  1.00  0.93           C  
ATOM   2510  C   GLU A 318      21.674  15.615  38.157  1.00  0.93           C  
ATOM   2511  O   GLU A 318      21.579  15.495  36.940  1.00  0.93           O  
ATOM   2512  CB  GLU A 318      22.864  13.913  39.581  1.00  0.93           C  
ATOM   2513  CG  GLU A 318      22.757  12.720  38.595  1.00  0.93           C  
ATOM   2514  CD  GLU A 318      23.819  12.745  37.490  1.00  0.93           C  
ATOM   2515  OE1 GLU A 318      25.018  12.986  37.806  1.00  0.93           O  
ATOM   2516  OE2 GLU A 318      23.436  12.547  36.305  1.00  0.93           O  
ATOM   2517  N   SER A 319      20.659  16.133  38.880  1.00  0.95           N  
ATOM   2518  CA  SER A 319      19.452  16.638  38.243  1.00  0.95           C  
ATOM   2519  C   SER A 319      19.678  17.771  37.259  1.00  0.95           C  
ATOM   2520  O   SER A 319      19.100  17.762  36.171  1.00  0.95           O  
ATOM   2521  CB  SER A 319      18.447  17.219  39.251  1.00  0.95           C  
ATOM   2522  OG  SER A 319      17.911  16.167  40.075  1.00  0.95           O  
ATOM   2523  N   THR A 320      20.513  18.784  37.593  1.00  0.96           N  
ATOM   2524  CA  THR A 320      20.819  19.896  36.686  1.00  0.96           C  
ATOM   2525  C   THR A 320      21.610  19.463  35.470  1.00  0.96           C  
ATOM   2526  O   THR A 320      21.312  19.897  34.354  1.00  0.96           O  
ATOM   2527  CB  THR A 320      21.392  21.175  37.294  1.00  0.96           C  
ATOM   2528  CG2 THR A 320      20.453  21.678  38.407  1.00  0.96           C  
ATOM   2529  OG1 THR A 320      22.704  21.017  37.818  1.00  0.96           O  
ATOM   2530  N   LYS A 321      22.575  18.528  35.616  1.00  0.93           N  
ATOM   2531  CA  LYS A 321      23.282  17.908  34.502  1.00  0.93           C  
ATOM   2532  C   LYS A 321      22.352  17.231  33.502  1.00  0.93           C  
ATOM   2533  O   LYS A 321      22.463  17.423  32.293  1.00  0.93           O  
ATOM   2534  CB  LYS A 321      24.301  16.853  35.009  1.00  0.93           C  
ATOM   2535  CG  LYS A 321      24.932  15.994  33.896  1.00  0.93           C  
ATOM   2536  CD  LYS A 321      25.954  14.968  34.394  1.00  0.93           C  
ATOM   2537  CE  LYS A 321      26.410  14.044  33.266  1.00  0.93           C  
ATOM   2538  NZ  LYS A 321      27.165  12.915  33.838  1.00  0.93           N1+
ATOM   2539  N   LYS A 322      21.372  16.447  33.992  1.00  0.92           N  
ATOM   2540  CA  LYS A 322      20.367  15.838  33.140  1.00  0.92           C  
ATOM   2541  C   LYS A 322      19.513  16.832  32.364  1.00  0.92           C  
ATOM   2542  O   LYS A 322      19.264  16.636  31.178  1.00  0.92           O  
ATOM   2543  CB  LYS A 322      19.447  14.884  33.936  1.00  0.92           C  
ATOM   2544  CG  LYS A 322      20.178  13.634  34.445  1.00  0.92           C  
ATOM   2545  CD  LYS A 322      19.254  12.562  35.057  1.00  0.92           C  
ATOM   2546  CE  LYS A 322      18.625  12.959  36.397  1.00  0.92           C  
ATOM   2547  NZ  LYS A 322      18.039  11.776  37.073  1.00  0.92           N1+
ATOM   2548  N   VAL A 323      19.066  17.936  32.996  1.00  0.97           N  
ATOM   2549  CA  VAL A 323      18.360  19.021  32.319  1.00  0.97           C  
ATOM   2550  C   VAL A 323      19.205  19.712  31.249  1.00  0.97           C  
ATOM   2551  O   VAL A 323      18.742  19.967  30.139  1.00  0.97           O  
ATOM   2552  CB  VAL A 323      17.836  20.047  33.315  1.00  0.97           C  
ATOM   2553  CG1 VAL A 323      17.146  21.227  32.607  1.00  0.97           C  
ATOM   2554  CG2 VAL A 323      16.832  19.375  34.265  1.00  0.97           C  
ATOM   2555  N   ILE A 324      20.493  19.998  31.535  1.00  0.95           N  
ATOM   2556  CA  ILE A 324      21.406  20.606  30.569  1.00  0.95           C  
ATOM   2557  C   ILE A 324      21.610  19.725  29.338  1.00  0.95           C  
ATOM   2558  O   ILE A 324      21.546  20.183  28.198  1.00  0.95           O  
ATOM   2559  CB  ILE A 324      22.755  20.925  31.215  1.00  0.95           C  
ATOM   2560  CG1 ILE A 324      22.619  21.982  32.329  1.00  0.95           C  
ATOM   2561  CG2 ILE A 324      23.785  21.415  30.177  1.00  0.95           C  
ATOM   2562  CD1 ILE A 324      23.782  21.924  33.323  1.00  0.95           C  
ATOM   2563  N   LEU A 325      21.810  18.409  29.542  1.00  0.95           N  
ATOM   2564  CA  LEU A 325      21.910  17.438  28.467  1.00  0.95           C  
ATOM   2565  C   LEU A 325      20.635  17.272  27.645  1.00  0.95           C  
ATOM   2566  O   LEU A 325      20.704  17.167  26.419  1.00  0.95           O  
ATOM   2567  CB  LEU A 325      22.431  16.086  28.995  1.00  0.95           C  
ATOM   2568  CG  LEU A 325      23.859  16.145  29.575  1.00  0.95           C  
ATOM   2569  CD1 LEU A 325      24.212  14.823  30.267  1.00  0.95           C  
ATOM   2570  CD2 LEU A 325      24.917  16.475  28.516  1.00  0.95           C  
ATOM   2571  N   GLN A 326      19.432  17.301  28.268  1.00  0.92           N  
ATOM   2572  CA  GLN A 326      18.159  17.322  27.552  1.00  0.92           C  
ATOM   2573  C   GLN A 326      18.058  18.497  26.583  1.00  0.92           C  
ATOM   2574  O   GLN A 326      17.722  18.352  25.408  1.00  0.92           O  
ATOM   2575  CB  GLN A 326      16.953  17.501  28.518  1.00  0.92           C  
ATOM   2576  CG  GLN A 326      16.549  16.294  29.391  1.00  0.92           C  
ATOM   2577  CD  GLN A 326      15.485  16.737  30.405  1.00  0.92           C  
ATOM   2578  NE2 GLN A 326      15.369  15.970  31.520  1.00  0.92           N  
ATOM   2579  OE1 GLN A 326      14.767  17.721  30.243  1.00  0.92           O  
ATOM   2580  N   GLU A 327      18.399  19.698  27.075  1.00  0.93           N  
ATOM   2581  CA  GLU A 327      18.404  20.919  26.303  1.00  0.93           C  
ATOM   2582  C   GLU A 327      19.454  20.942  25.190  1.00  0.93           C  
ATOM   2583  O   GLU A 327      19.195  21.450  24.095  1.00  0.93           O  
ATOM   2584  CB  GLU A 327      18.453  22.134  27.254  1.00  0.93           C  
ATOM   2585  CG  GLU A 327      17.143  22.344  28.077  1.00  0.93           C  
ATOM   2586  CD  GLU A 327      15.923  22.641  27.213  1.00  0.93           C  
ATOM   2587  OE1 GLU A 327      14.772  22.267  27.564  1.00  0.93           O  
ATOM   2588  OE2 GLU A 327      16.093  23.316  26.162  1.00  0.93           O  
ATOM   2589  N   PHE A 328      20.656  20.351  25.387  1.00  0.95           N  
ATOM   2590  CA  PHE A 328      21.614  20.124  24.307  1.00  0.95           C  
ATOM   2591  C   PHE A 328      21.069  19.221  23.203  1.00  0.95           C  
ATOM   2592  O   PHE A 328      21.175  19.541  22.026  1.00  0.95           O  
ATOM   2593  CB  PHE A 328      22.963  19.532  24.801  1.00  0.95           C  
ATOM   2594  CG  PHE A 328      23.794  20.423  25.683  1.00  0.95           C  
ATOM   2595  CD1 PHE A 328      24.835  19.821  26.405  1.00  0.95           C  
ATOM   2596  CD2 PHE A 328      23.646  21.818  25.761  1.00  0.95           C  
ATOM   2597  CE1 PHE A 328      25.685  20.577  27.218  1.00  0.95           C  
ATOM   2598  CE2 PHE A 328      24.514  22.585  26.549  1.00  0.95           C  
ATOM   2599  CZ  PHE A 328      25.529  21.964  27.286  1.00  0.95           C  
ATOM   2600  N   VAL A 329      20.404  18.101  23.553  1.00  0.95           N  
ATOM   2601  CA  VAL A 329      19.744  17.219  22.590  1.00  0.95           C  
ATOM   2602  C   VAL A 329      18.649  17.930  21.794  1.00  0.95           C  
ATOM   2603  O   VAL A 329      18.575  17.821  20.568  1.00  0.95           O  
ATOM   2604  CB  VAL A 329      19.192  15.985  23.295  1.00  0.95           C  
ATOM   2605  CG1 VAL A 329      18.342  15.107  22.358  1.00  0.95           C  
ATOM   2606  CG2 VAL A 329      20.365  15.148  23.836  1.00  0.95           C  
ATOM   2607  N   ARG A 330      17.815  18.745  22.471  1.00  0.88           N  
ATOM   2608  CA  ARG A 330      16.832  19.610  21.835  1.00  0.88           C  
ATOM   2609  C   ARG A 330      17.466  20.628  20.898  1.00  0.88           C  
ATOM   2610  O   ARG A 330      16.982  20.892  19.796  1.00  0.88           O  
ATOM   2611  CB  ARG A 330      16.018  20.370  22.912  1.00  0.88           C  
ATOM   2612  CG  ARG A 330      15.002  21.395  22.357  1.00  0.88           C  
ATOM   2613  CD  ARG A 330      14.269  22.177  23.453  1.00  0.88           C  
ATOM   2614  NE  ARG A 330      13.376  23.219  22.824  1.00  0.88           N  
ATOM   2615  CZ  ARG A 330      13.770  24.441  22.422  1.00  0.88           C  
ATOM   2616  NH1 ARG A 330      15.041  24.830  22.471  1.00  0.88           N  
ATOM   2617  NH2 ARG A 330      12.872  25.294  21.932  1.00  0.88           N  
ATOM   2618  N   GLY A 331      18.595  21.223  21.324  1.00  0.95           N  
ATOM   2619  CA  GLY A 331      19.376  22.137  20.507  1.00  0.95           C  
ATOM   2620  C   GLY A 331      19.950  21.527  19.239  1.00  0.95           C  
ATOM   2621  O   GLY A 331      19.983  22.184  18.203  1.00  0.95           O  
ATOM   2622  N   VAL A 332      20.383  20.244  19.266  1.00  0.94           N  
ATOM   2623  CA  VAL A 332      20.822  19.496  18.082  1.00  0.94           C  
ATOM   2624  C   VAL A 332      19.703  19.336  17.071  1.00  0.94           C  
ATOM   2625  O   VAL A 332      19.854  19.655  15.890  1.00  0.94           O  
ATOM   2626  CB  VAL A 332      21.323  18.083  18.418  1.00  0.94           C  
ATOM   2627  CG1 VAL A 332      21.760  17.312  17.157  1.00  0.94           C  
ATOM   2628  CG2 VAL A 332      22.537  18.127  19.347  1.00  0.94           C  
ATOM   2629  N   GLN A 333      18.521  18.890  17.539  1.00  0.87           N  
ATOM   2630  CA  GLN A 333      17.357  18.663  16.705  1.00  0.87           C  
ATOM   2631  C   GLN A 333      16.860  19.938  16.043  1.00  0.87           C  
ATOM   2632  O   GLN A 333      16.689  20.011  14.828  1.00  0.87           O  
ATOM   2633  CB  GLN A 333      16.235  18.047  17.579  1.00  0.87           C  
ATOM   2634  CG  GLN A 333      16.563  16.620  18.085  1.00  0.87           C  
ATOM   2635  CD  GLN A 333      15.664  16.186  19.255  1.00  0.87           C  
ATOM   2636  NE2 GLN A 333      15.848  14.900  19.672  1.00  0.87           N  
ATOM   2637  OE1 GLN A 333      14.861  16.925  19.794  1.00  0.87           O  
ATOM   2638  N   ILE A 334      16.694  21.016  16.834  1.00  0.92           N  
ATOM   2639  CA  ILE A 334      16.253  22.296  16.311  1.00  0.92           C  
ATOM   2640  C   ILE A 334      17.266  22.964  15.399  1.00  0.92           C  
ATOM   2641  O   ILE A 334      16.898  23.469  14.342  1.00  0.92           O  
ATOM   2642  CB  ILE A 334      15.753  23.224  17.408  1.00  0.92           C  
ATOM   2643  CG1 ILE A 334      14.524  22.573  18.081  1.00  0.92           C  
ATOM   2644  CG2 ILE A 334      15.386  24.608  16.830  1.00  0.92           C  
ATOM   2645  CD1 ILE A 334      14.008  23.358  19.281  1.00  0.92           C  
ATOM   2646  N   THR A 335      18.578  22.974  15.726  1.00  0.93           N  
ATOM   2647  CA  THR A 335      19.562  23.561  14.813  1.00  0.93           C  
ATOM   2648  C   THR A 335      19.669  22.784  13.518  1.00  0.93           C  
ATOM   2649  O   THR A 335      19.722  23.372  12.434  1.00  0.93           O  
ATOM   2650  CB  THR A 335      20.949  23.881  15.363  1.00  0.93           C  
ATOM   2651  CG2 THR A 335      20.859  24.875  16.521  1.00  0.93           C  
ATOM   2652  OG1 THR A 335      21.626  22.745  15.878  1.00  0.93           O  
ATOM   2653  N   ASN A 336      19.628  21.441  13.556  1.00  0.92           N  
ATOM   2654  CA  ASN A 336      19.569  20.626  12.356  1.00  0.92           C  
ATOM   2655  C   ASN A 336      18.344  20.891  11.479  1.00  0.92           C  
ATOM   2656  O   ASN A 336      18.468  21.020  10.267  1.00  0.92           O  
ATOM   2657  CB  ASN A 336      19.599  19.112  12.669  1.00  0.92           C  
ATOM   2658  CG  ASN A 336      20.955  18.526  13.081  1.00  0.92           C  
ATOM   2659  ND2 ASN A 336      22.072  19.121  12.583  1.00  0.92           N  
ATOM   2660  OD1 ASN A 336      21.023  17.525  13.765  1.00  0.92           O  
ATOM   2661  N   ASP A 337      17.145  21.014  12.081  1.00  0.90           N  
ATOM   2662  CA  ASP A 337      15.962  21.476  11.379  1.00  0.90           C  
ATOM   2663  C   ASP A 337      16.074  22.916  10.813  1.00  0.90           C  
ATOM   2664  O   ASP A 337      15.604  23.183   9.712  1.00  0.90           O  
ATOM   2665  CB  ASP A 337      14.695  21.310  12.254  1.00  0.90           C  
ATOM   2666  CG  ASP A 337      13.980  19.946  12.217  1.00  0.90           C  
ATOM   2667  OD1 ASP A 337      13.163  19.757  13.157  1.00  0.90           O  
ATOM   2668  OD2 ASP A 337      14.131  19.126  11.259  1.00  0.90           O  
ATOM   2669  N   ILE A 338      16.708  23.895  11.510  1.00  0.88           N  
ATOM   2670  CA  ILE A 338      16.981  25.238  10.968  1.00  0.88           C  
ATOM   2671  C   ILE A 338      17.869  25.203   9.728  1.00  0.88           C  
ATOM   2672  O   ILE A 338      17.581  25.838   8.709  1.00  0.88           O  
ATOM   2673  CB  ILE A 338      17.591  26.177  12.021  1.00  0.88           C  
ATOM   2674  CG1 ILE A 338      16.577  26.446  13.152  1.00  0.88           C  
ATOM   2675  CG2 ILE A 338      18.058  27.518  11.405  1.00  0.88           C  
ATOM   2676  CD1 ILE A 338      17.193  27.113  14.386  1.00  0.88           C  
ATOM   2677  N   PHE A 339      18.948  24.397   9.758  1.00  0.88           N  
ATOM   2678  CA  PHE A 339      19.862  24.234   8.637  1.00  0.88           C  
ATOM   2679  C   PHE A 339      19.279  23.401   7.495  1.00  0.88           C  
ATOM   2680  O   PHE A 339      19.767  23.465   6.371  1.00  0.88           O  
ATOM   2681  CB  PHE A 339      21.222  23.636   9.089  1.00  0.88           C  
ATOM   2682  CG  PHE A 339      22.110  24.693   9.689  1.00  0.88           C  
ATOM   2683  CD1 PHE A 339      22.254  24.855  11.076  1.00  0.88           C  
ATOM   2684  CD2 PHE A 339      22.823  25.550   8.838  1.00  0.88           C  
ATOM   2685  CE1 PHE A 339      23.029  25.896  11.600  1.00  0.88           C  
ATOM   2686  CE2 PHE A 339      23.618  26.578   9.354  1.00  0.88           C  
ATOM   2687  CZ  PHE A 339      23.712  26.754  10.734  1.00  0.88           C  
ATOM   2688  N   SER A 340      18.194  22.633   7.744  1.00  0.86           N  
ATOM   2689  CA  SER A 340      17.461  21.895   6.719  1.00  0.86           C  
ATOM   2690  C   SER A 340      16.189  22.611   6.288  1.00  0.86           C  
ATOM   2691  O   SER A 340      15.357  22.067   5.569  1.00  0.86           O  
ATOM   2692  CB  SER A 340      17.158  20.416   7.119  1.00  0.86           C  
ATOM   2693  OG  SER A 340      16.127  20.265   8.100  1.00  0.86           O  
ATOM   2694  N   ASN A 341      16.032  23.882   6.723  1.00  0.83           N  
ATOM   2695  CA  ASN A 341      14.995  24.805   6.286  1.00  0.83           C  
ATOM   2696  C   ASN A 341      13.592  24.483   6.815  1.00  0.83           C  
ATOM   2697  O   ASN A 341      12.588  24.908   6.247  1.00  0.83           O  
ATOM   2698  CB  ASN A 341      14.989  25.046   4.750  1.00  0.83           C  
ATOM   2699  CG  ASN A 341      16.393  25.251   4.177  1.00  0.83           C  
ATOM   2700  ND2 ASN A 341      17.093  26.342   4.594  1.00  0.83           N  
ATOM   2701  OD1 ASN A 341      16.855  24.478   3.359  1.00  0.83           O  
ATOM   2702  N   LYS A 342      13.501  23.768   7.956  1.00  0.83           N  
ATOM   2703  CA  LYS A 342      12.245  23.343   8.551  1.00  0.83           C  
ATOM   2704  C   LYS A 342      11.842  24.138   9.783  1.00  0.83           C  
ATOM   2705  O   LYS A 342      10.679  24.136  10.192  1.00  0.83           O  
ATOM   2706  CB  LYS A 342      12.382  21.900   9.074  1.00  0.83           C  
ATOM   2707  CG  LYS A 342      12.448  20.801   8.008  1.00  0.83           C  
ATOM   2708  CD  LYS A 342      12.194  19.464   8.716  1.00  0.83           C  
ATOM   2709  CE  LYS A 342      13.037  18.284   8.256  1.00  0.83           C  
ATOM   2710  NZ  LYS A 342      13.207  17.394   9.428  1.00  0.83           N1+
ATOM   2711  N   LYS A 343      12.796  24.826  10.425  1.00  0.84           N  
ATOM   2712  CA  LYS A 343      12.534  25.566  11.640  1.00  0.84           C  
ATOM   2713  C   LYS A 343      13.222  26.907  11.593  1.00  0.84           C  
ATOM   2714  O   LYS A 343      14.084  27.178  10.754  1.00  0.84           O  
ATOM   2715  CB  LYS A 343      12.926  24.806  12.938  1.00  0.84           C  
ATOM   2716  CG  LYS A 343      11.966  23.651  13.267  1.00  0.84           C  
ATOM   2717  CD  LYS A 343      12.164  23.112  14.694  1.00  0.84           C  
ATOM   2718  CE  LYS A 343      11.279  21.922  15.067  1.00  0.84           C  
ATOM   2719  NZ  LYS A 343       9.867  22.338  14.974  1.00  0.84           N1+
ATOM   2720  N   SER A 344      12.819  27.808  12.500  1.00  0.89           N  
ATOM   2721  CA  SER A 344      13.359  29.146  12.624  1.00  0.89           C  
ATOM   2722  C   SER A 344      14.245  29.286  13.851  1.00  0.89           C  
ATOM   2723  O   SER A 344      14.224  28.451  14.761  1.00  0.89           O  
ATOM   2724  CB  SER A 344      12.221  30.199  12.680  1.00  0.89           C  
ATOM   2725  OG  SER A 344      11.456  30.096  13.884  1.00  0.89           O  
ATOM   2726  N   TRP A 345      15.050  30.367  13.935  1.00  0.92           N  
ATOM   2727  CA  TRP A 345      15.787  30.740  15.138  1.00  0.92           C  
ATOM   2728  C   TRP A 345      14.890  31.013  16.339  1.00  0.92           C  
ATOM   2729  O   TRP A 345      15.216  30.648  17.464  1.00  0.92           O  
ATOM   2730  CB  TRP A 345      16.711  31.951  14.893  1.00  0.92           C  
ATOM   2731  CG  TRP A 345      17.807  31.682  13.892  1.00  0.92           C  
ATOM   2732  CD1 TRP A 345      18.017  32.240  12.663  1.00  0.92           C  
ATOM   2733  CD2 TRP A 345      18.903  30.765  14.093  1.00  0.92           C  
ATOM   2734  CE2 TRP A 345      19.683  30.796  12.942  1.00  0.92           C  
ATOM   2735  CE3 TRP A 345      19.239  29.957  15.181  1.00  0.92           C  
ATOM   2736  NE1 TRP A 345      19.146  31.713  12.069  1.00  0.92           N  
ATOM   2737  CZ2 TRP A 345      20.823  30.009  12.816  1.00  0.92           C  
ATOM   2738  CZ3 TRP A 345      20.387  29.159  15.057  1.00  0.92           C  
ATOM   2739  CH2 TRP A 345      21.163  29.181  13.896  1.00  0.92           C  
ATOM   2740  N   ALA A 346      13.695  31.594  16.099  1.00  0.94           N  
ATOM   2741  CA  ALA A 346      12.661  31.778  17.096  1.00  0.94           C  
ATOM   2742  C   ALA A 346      12.284  30.472  17.812  1.00  0.94           C  
ATOM   2743  O   ALA A 346      12.200  30.435  19.033  1.00  0.94           O  
ATOM   2744  CB  ALA A 346      11.432  32.446  16.441  1.00  0.94           C  
ATOM   2745  N   ASN A 347      12.165  29.343  17.061  1.00  0.91           N  
ATOM   2746  CA  ASN A 347      11.911  28.009  17.605  1.00  0.91           C  
ATOM   2747  C   ASN A 347      12.985  27.514  18.566  1.00  0.91           C  
ATOM   2748  O   ASN A 347      12.718  26.845  19.570  1.00  0.91           O  
ATOM   2749  CB  ASN A 347      11.714  26.921  16.522  1.00  0.91           C  
ATOM   2750  CG  ASN A 347      10.534  27.173  15.581  1.00  0.91           C  
ATOM   2751  ND2 ASN A 347       9.362  27.607  16.090  1.00  0.91           N  
ATOM   2752  OD1 ASN A 347      10.667  26.920  14.385  1.00  0.91           O  
ATOM   2753  N   LEU A 348      14.262  27.828  18.295  1.00  0.93           N  
ATOM   2754  CA  LEU A 348      15.357  27.513  19.194  1.00  0.93           C  
ATOM   2755  C   LEU A 348      15.229  28.225  20.540  1.00  0.93           C  
ATOM   2756  O   LEU A 348      15.366  27.605  21.599  1.00  0.93           O  
ATOM   2757  CB  LEU A 348      16.715  27.819  18.525  1.00  0.93           C  
ATOM   2758  CG  LEU A 348      17.964  27.468  19.356  1.00  0.93           C  
ATOM   2759  CD1 LEU A 348      18.050  25.976  19.714  1.00  0.93           C  
ATOM   2760  CD2 LEU A 348      19.233  27.928  18.626  1.00  0.93           C  
ATOM   2761  N   PHE A 349      14.864  29.526  20.494  1.00  0.94           N  
ATOM   2762  CA  PHE A 349      14.786  30.435  21.622  1.00  0.94           C  
ATOM   2763  C   PHE A 349      13.412  30.448  22.280  1.00  0.94           C  
ATOM   2764  O   PHE A 349      13.127  31.301  23.131  1.00  0.94           O  
ATOM   2765  CB  PHE A 349      15.090  31.893  21.177  1.00  0.94           C  
ATOM   2766  CG  PHE A 349      16.441  32.050  20.543  1.00  0.94           C  
ATOM   2767  CD1 PHE A 349      16.581  32.755  19.336  1.00  0.94           C  
ATOM   2768  CD2 PHE A 349      17.590  31.550  21.170  1.00  0.94           C  
ATOM   2769  CE1 PHE A 349      17.843  32.936  18.754  1.00  0.94           C  
ATOM   2770  CE2 PHE A 349      18.850  31.716  20.585  1.00  0.94           C  
ATOM   2771  CZ  PHE A 349      18.979  32.413  19.379  1.00  0.94           C  
ATOM   2772  N   GLU A 350      12.517  29.502  21.936  1.00  0.89           N  
ATOM   2773  CA  GLU A 350      11.246  29.330  22.619  1.00  0.89           C  
ATOM   2774  C   GLU A 350      11.382  29.048  24.103  1.00  0.89           C  
ATOM   2775  O   GLU A 350      12.230  28.276  24.568  1.00  0.89           O  
ATOM   2776  CB  GLU A 350      10.332  28.256  21.992  1.00  0.89           C  
ATOM   2777  CG  GLU A 350       9.796  28.682  20.614  1.00  0.89           C  
ATOM   2778  CD  GLU A 350       9.064  27.561  19.872  1.00  0.89           C  
ATOM   2779  OE1 GLU A 350       8.825  26.479  20.463  1.00  0.89           O  
ATOM   2780  OE2 GLU A 350       8.789  27.773  18.661  1.00  0.89           O  
ATOM   2781  N   LYS A 351      10.521  29.713  24.890  1.00  0.87           N  
ATOM   2782  CA  LYS A 351      10.505  29.674  26.337  1.00  0.87           C  
ATOM   2783  C   LYS A 351      10.320  28.250  26.884  1.00  0.87           C  
ATOM   2784  O   LYS A 351       9.616  27.423  26.311  1.00  0.87           O  
ATOM   2785  CB  LYS A 351       9.391  30.636  26.849  1.00  0.87           C  
ATOM   2786  CG  LYS A 351       9.316  30.836  28.375  1.00  0.87           C  
ATOM   2787  CD  LYS A 351       7.981  31.446  28.860  1.00  0.87           C  
ATOM   2788  CE  LYS A 351       7.584  31.112  30.311  1.00  0.87           C  
ATOM   2789  NZ  LYS A 351       7.049  29.744  30.415  1.00  0.87           N1+
ATOM   2790  N   ASN A 352      10.998  27.905  27.997  1.00  0.91           N  
ATOM   2791  CA  ASN A 352      10.732  26.737  28.824  1.00  0.91           C  
ATOM   2792  C   ASN A 352       9.267  26.564  29.267  1.00  0.91           C  
ATOM   2793  O   ASN A 352       8.530  27.545  29.407  1.00  0.91           O  
ATOM   2794  CB  ASN A 352      11.656  26.762  30.077  1.00  0.91           C  
ATOM   2795  CG  ASN A 352      11.227  27.806  31.110  1.00  0.91           C  
ATOM   2796  ND2 ASN A 352      11.738  29.057  31.018  1.00  0.91           N  
ATOM   2797  OD1 ASN A 352      10.427  27.491  31.986  1.00  0.91           O  
ATOM   2798  N   ASP A 353       8.838  25.328  29.575  1.00  0.91           N  
ATOM   2799  CA  ASP A 353       7.535  25.010  30.099  1.00  0.91           C  
ATOM   2800  C   ASP A 353       7.647  24.448  31.528  1.00  0.91           C  
ATOM   2801  O   ASP A 353       6.888  23.573  31.937  1.00  0.91           O  
ATOM   2802  CB  ASP A 353       6.820  24.052  29.103  1.00  0.91           C  
ATOM   2803  CG  ASP A 353       7.530  22.710  28.928  1.00  0.91           C  
ATOM   2804  OD1 ASP A 353       8.773  22.651  29.169  1.00  0.91           O  
ATOM   2805  OD2 ASP A 353       6.843  21.733  28.547  1.00  0.91           O  
ATOM   2806  N   PHE A 354       8.603  24.951  32.361  1.00  0.94           N  
ATOM   2807  CA  PHE A 354       8.950  24.409  33.679  1.00  0.94           C  
ATOM   2808  C   PHE A 354       7.752  24.122  34.594  1.00  0.94           C  
ATOM   2809  O   PHE A 354       7.711  23.112  35.294  1.00  0.94           O  
ATOM   2810  CB  PHE A 354       9.958  25.349  34.400  1.00  0.94           C  
ATOM   2811  CG  PHE A 354      10.356  24.829  35.759  1.00  0.94           C  
ATOM   2812  CD1 PHE A 354      11.369  23.875  35.934  1.00  0.94           C  
ATOM   2813  CD2 PHE A 354       9.630  25.253  36.880  1.00  0.94           C  
ATOM   2814  CE1 PHE A 354      11.681  23.402  37.215  1.00  0.94           C  
ATOM   2815  CE2 PHE A 354       9.921  24.768  38.155  1.00  0.94           C  
ATOM   2816  CZ  PHE A 354      10.977  23.871  38.328  1.00  0.94           C  
ATOM   2817  N   PHE A 355       6.739  24.997  34.574  1.00  0.93           N  
ATOM   2818  CA  PHE A 355       5.570  24.934  35.426  1.00  0.93           C  
ATOM   2819  C   PHE A 355       4.399  24.183  34.803  1.00  0.93           C  
ATOM   2820  O   PHE A 355       3.304  24.154  35.355  1.00  0.93           O  
ATOM   2821  CB  PHE A 355       5.148  26.368  35.774  1.00  0.93           C  
ATOM   2822  CG  PHE A 355       6.211  27.001  36.618  1.00  0.93           C  
ATOM   2823  CD1 PHE A 355       7.070  28.000  36.126  1.00  0.93           C  
ATOM   2824  CD2 PHE A 355       6.312  26.615  37.959  1.00  0.93           C  
ATOM   2825  CE1 PHE A 355       8.040  28.568  36.962  1.00  0.93           C  
ATOM   2826  CE2 PHE A 355       7.258  27.202  38.799  1.00  0.93           C  
ATOM   2827  CZ  PHE A 355       8.141  28.163  38.298  1.00  0.93           C  
ATOM   2828  N   PHE A 356       4.633  23.527  33.648  1.00  0.91           N  
ATOM   2829  CA  PHE A 356       3.689  22.620  33.026  1.00  0.91           C  
ATOM   2830  C   PHE A 356       4.206  21.190  32.949  1.00  0.91           C  
ATOM   2831  O   PHE A 356       3.435  20.256  32.740  1.00  0.91           O  
ATOM   2832  CB  PHE A 356       3.442  23.053  31.566  1.00  0.91           C  
ATOM   2833  CG  PHE A 356       2.714  24.355  31.527  1.00  0.91           C  
ATOM   2834  CD1 PHE A 356       3.365  25.572  31.269  1.00  0.91           C  
ATOM   2835  CD2 PHE A 356       1.334  24.352  31.759  1.00  0.91           C  
ATOM   2836  CE1 PHE A 356       2.636  26.768  31.248  1.00  0.91           C  
ATOM   2837  CE2 PHE A 356       0.605  25.541  31.723  1.00  0.91           C  
ATOM   2838  CZ  PHE A 356       1.255  26.751  31.469  1.00  0.91           C  
ATOM   2839  N   ARG A 357       5.524  20.963  33.127  1.00  0.85           N  
ATOM   2840  CA  ARG A 357       6.115  19.675  32.805  1.00  0.85           C  
ATOM   2841  C   ARG A 357       6.232  18.670  33.956  1.00  0.85           C  
ATOM   2842  O   ARG A 357       6.559  17.506  33.726  1.00  0.85           O  
ATOM   2843  CB  ARG A 357       7.516  19.889  32.172  1.00  0.85           C  
ATOM   2844  CG  ARG A 357       8.578  20.417  33.155  1.00  0.85           C  
ATOM   2845  CD  ARG A 357       9.927  20.794  32.531  1.00  0.85           C  
ATOM   2846  NE  ARG A 357      10.586  19.520  32.115  1.00  0.85           N  
ATOM   2847  CZ  ARG A 357      11.817  19.431  31.591  1.00  0.85           C  
ATOM   2848  NH1 ARG A 357      12.567  20.505  31.371  1.00  0.85           N  
ATOM   2849  NH2 ARG A 357      12.282  18.244  31.210  1.00  0.85           N  
ATOM   2850  N   TYR A 358       5.952  19.058  35.218  1.00  0.91           N  
ATOM   2851  CA  TYR A 358       6.037  18.176  36.370  1.00  0.91           C  
ATOM   2852  C   TYR A 358       4.686  18.136  37.035  1.00  0.91           C  
ATOM   2853  O   TYR A 358       3.899  19.076  36.986  1.00  0.91           O  
ATOM   2854  CB  TYR A 358       7.089  18.588  37.443  1.00  0.91           C  
ATOM   2855  CG  TYR A 358       8.466  18.515  36.879  1.00  0.91           C  
ATOM   2856  CD1 TYR A 358       9.259  19.656  36.666  1.00  0.91           C  
ATOM   2857  CD2 TYR A 358       8.968  17.258  36.534  1.00  0.91           C  
ATOM   2858  CE1 TYR A 358      10.524  19.535  36.067  1.00  0.91           C  
ATOM   2859  CE2 TYR A 358      10.214  17.133  35.926  1.00  0.91           C  
ATOM   2860  CZ  TYR A 358      10.974  18.270  35.667  1.00  0.91           C  
ATOM   2861  OH  TYR A 358      12.185  18.082  34.990  1.00  0.91           O  
ATOM   2862  N   LYS A 359       4.358  17.005  37.682  1.00  0.85           N  
ATOM   2863  CA  LYS A 359       3.126  16.874  38.430  1.00  0.85           C  
ATOM   2864  C   LYS A 359       3.182  17.580  39.774  1.00  0.85           C  
ATOM   2865  O   LYS A 359       2.166  18.013  40.316  1.00  0.85           O  
ATOM   2866  CB  LYS A 359       2.856  15.380  38.700  1.00  0.85           C  
ATOM   2867  CG  LYS A 359       2.502  14.564  37.448  1.00  0.85           C  
ATOM   2868  CD  LYS A 359       2.306  13.077  37.792  1.00  0.85           C  
ATOM   2869  CE  LYS A 359       2.104  12.147  36.591  1.00  0.85           C  
ATOM   2870  NZ  LYS A 359       3.390  11.939  35.887  1.00  0.85           N1+
ATOM   2871  N   PHE A 360       4.399  17.702  40.330  1.00  0.90           N  
ATOM   2872  CA  PHE A 360       4.613  18.072  41.701  1.00  0.90           C  
ATOM   2873  C   PHE A 360       5.785  19.021  41.767  1.00  0.90           C  
ATOM   2874  O   PHE A 360       6.771  18.887  41.039  1.00  0.90           O  
ATOM   2875  CB  PHE A 360       4.991  16.849  42.569  1.00  0.90           C  
ATOM   2876  CG  PHE A 360       4.026  15.710  42.419  1.00  0.90           C  
ATOM   2877  CD1 PHE A 360       4.430  14.515  41.801  1.00  0.90           C  
ATOM   2878  CD2 PHE A 360       2.718  15.810  42.909  1.00  0.90           C  
ATOM   2879  CE1 PHE A 360       3.550  13.432  41.697  1.00  0.90           C  
ATOM   2880  CE2 PHE A 360       1.831  14.732  42.798  1.00  0.90           C  
ATOM   2881  CZ  PHE A 360       2.249  13.541  42.196  1.00  0.90           C  
ATOM   2882  N   TYR A 361       5.696  20.009  42.663  1.00  0.94           N  
ATOM   2883  CA  TYR A 361       6.702  21.017  42.844  1.00  0.94           C  
ATOM   2884  C   TYR A 361       6.870  21.227  44.332  1.00  0.94           C  
ATOM   2885  O   TYR A 361       5.918  21.161  45.111  1.00  0.94           O  
ATOM   2886  CB  TYR A 361       6.287  22.377  42.222  1.00  0.94           C  
ATOM   2887  CG  TYR A 361       6.139  22.289  40.732  1.00  0.94           C  
ATOM   2888  CD1 TYR A 361       4.961  21.788  40.157  1.00  0.94           C  
ATOM   2889  CD2 TYR A 361       7.185  22.693  39.891  1.00  0.94           C  
ATOM   2890  CE1 TYR A 361       4.864  21.612  38.774  1.00  0.94           C  
ATOM   2891  CE2 TYR A 361       7.078  22.547  38.501  1.00  0.94           C  
ATOM   2892  CZ  TYR A 361       5.919  21.993  37.946  1.00  0.94           C  
ATOM   2893  OH  TYR A 361       5.816  21.792  36.559  1.00  0.94           O  
ATOM   2894  N   LEU A 362       8.106  21.491  44.766  1.00  0.94           N  
ATOM   2895  CA  LEU A 362       8.412  21.902  46.110  1.00  0.94           C  
ATOM   2896  C   LEU A 362       8.660  23.389  46.049  1.00  0.94           C  
ATOM   2897  O   LEU A 362       9.492  23.873  45.273  1.00  0.94           O  
ATOM   2898  CB  LEU A 362       9.651  21.164  46.667  1.00  0.94           C  
ATOM   2899  CG  LEU A 362      10.034  21.496  48.122  1.00  0.94           C  
ATOM   2900  CD1 LEU A 362       8.964  21.060  49.131  1.00  0.94           C  
ATOM   2901  CD2 LEU A 362      11.380  20.851  48.470  1.00  0.94           C  
ATOM   2902  N   GLU A 363       7.909  24.144  46.845  1.00  0.94           N  
ATOM   2903  CA  GLU A 363       7.907  25.579  46.896  1.00  0.94           C  
ATOM   2904  C   GLU A 363       8.651  26.027  48.144  1.00  0.94           C  
ATOM   2905  O   GLU A 363       8.350  25.555  49.246  1.00  0.94           O  
ATOM   2906  CB  GLU A 363       6.436  26.017  46.970  1.00  0.94           C  
ATOM   2907  CG  GLU A 363       6.218  27.503  46.665  1.00  0.94           C  
ATOM   2908  CD  GLU A 363       4.756  27.887  46.748  1.00  0.94           C  
ATOM   2909  OE1 GLU A 363       4.234  27.834  47.891  1.00  0.94           O  
ATOM   2910  OE2 GLU A 363       4.166  28.251  45.694  1.00  0.94           O  
ATOM   2911  N   ILE A 364       9.664  26.902  48.021  1.00  0.95           N  
ATOM   2912  CA  ILE A 364      10.507  27.361  49.112  1.00  0.95           C  
ATOM   2913  C   ILE A 364      10.365  28.857  49.237  1.00  0.95           C  
ATOM   2914  O   ILE A 364      10.818  29.601  48.358  1.00  0.95           O  
ATOM   2915  CB  ILE A 364      11.986  27.061  48.860  1.00  0.95           C  
ATOM   2916  CG1 ILE A 364      12.229  25.547  48.686  1.00  0.95           C  
ATOM   2917  CG2 ILE A 364      12.878  27.647  49.984  1.00  0.95           C  
ATOM   2918  CD1 ILE A 364      12.501  25.134  47.235  1.00  0.95           C  
ATOM   2919  N   THR A 365       9.779  29.343  50.337  1.00  0.95           N  
ATOM   2920  CA  THR A 365       9.443  30.751  50.499  1.00  0.95           C  
ATOM   2921  C   THR A 365      10.170  31.373  51.658  1.00  0.95           C  
ATOM   2922  O   THR A 365       9.982  30.984  52.816  1.00  0.95           O  
ATOM   2923  CB  THR A 365       7.976  30.972  50.791  1.00  0.95           C  
ATOM   2924  CG2 THR A 365       7.633  32.470  50.778  1.00  0.95           C  
ATOM   2925  OG1 THR A 365       7.206  30.329  49.787  1.00  0.95           O  
ATOM   2926  N   ALA A 366      11.000  32.393  51.394  1.00  0.96           N  
ATOM   2927  CA  ALA A 366      11.646  33.183  52.418  1.00  0.96           C  
ATOM   2928  C   ALA A 366      10.807  34.427  52.691  1.00  0.96           C  
ATOM   2929  O   ALA A 366      10.518  35.203  51.776  1.00  0.96           O  
ATOM   2930  CB  ALA A 366      13.067  33.600  51.987  1.00  0.96           C  
ATOM   2931  N   TYR A 367      10.393  34.643  53.953  1.00  0.95           N  
ATOM   2932  CA  TYR A 367       9.513  35.721  54.362  1.00  0.95           C  
ATOM   2933  C   TYR A 367      10.287  36.677  55.246  1.00  0.95           C  
ATOM   2934  O   TYR A 367      10.966  36.241  56.183  1.00  0.95           O  
ATOM   2935  CB  TYR A 367       8.346  35.270  55.279  1.00  0.95           C  
ATOM   2936  CG  TYR A 367       7.449  34.252  54.676  1.00  0.95           C  
ATOM   2937  CD1 TYR A 367       7.771  32.898  54.793  1.00  0.95           C  
ATOM   2938  CD2 TYR A 367       6.234  34.621  54.083  1.00  0.95           C  
ATOM   2939  CE1 TYR A 367       6.906  31.919  54.303  1.00  0.95           C  
ATOM   2940  CE2 TYR A 367       5.362  33.639  53.591  1.00  0.95           C  
ATOM   2941  CZ  TYR A 367       5.708  32.286  53.688  1.00  0.95           C  
ATOM   2942  OH  TYR A 367       4.870  31.284  53.166  1.00  0.95           O  
ATOM   2943  N   THR A 368      10.182  37.995  55.007  1.00  0.95           N  
ATOM   2944  CA  THR A 368      10.770  38.997  55.896  1.00  0.95           C  
ATOM   2945  C   THR A 368       9.788  40.098  56.191  1.00  0.95           C  
ATOM   2946  O   THR A 368       9.335  40.808  55.286  1.00  0.95           O  
ATOM   2947  CB  THR A 368      12.009  39.697  55.361  1.00  0.95           C  
ATOM   2948  CG2 THR A 368      12.605  40.728  56.342  1.00  0.95           C  
ATOM   2949  OG1 THR A 368      13.032  38.742  55.133  1.00  0.95           O  
ATOM   2950  N   ARG A 369       9.450  40.325  57.469  1.00  0.88           N  
ATOM   2951  CA  ARG A 369       8.697  41.492  57.889  1.00  0.88           C  
ATOM   2952  C   ARG A 369       9.645  42.560  58.378  1.00  0.88           C  
ATOM   2953  O   ARG A 369      10.001  42.651  59.551  1.00  0.88           O  
ATOM   2954  CB  ARG A 369       7.615  41.154  58.935  1.00  0.88           C  
ATOM   2955  CG  ARG A 369       6.248  41.844  58.718  1.00  0.88           C  
ATOM   2956  CD  ARG A 369       6.034  43.241  59.314  1.00  0.88           C  
ATOM   2957  NE  ARG A 369       6.823  44.223  58.505  1.00  0.88           N  
ATOM   2958  CZ  ARG A 369       7.446  45.300  59.000  1.00  0.88           C  
ATOM   2959  NH1 ARG A 369       7.426  45.583  60.299  1.00  0.88           N  
ATOM   2960  NH2 ARG A 369       8.136  46.084  58.174  1.00  0.88           N  
ATOM   2961  N   GLY A 370      10.111  43.423  57.470  1.00  0.94           N  
ATOM   2962  CA  GLY A 370      11.128  44.375  57.850  1.00  0.94           C  
ATOM   2963  C   GLY A 370      11.341  45.355  56.747  1.00  0.94           C  
ATOM   2964  O   GLY A 370      10.406  45.723  56.038  1.00  0.94           O  
ATOM   2965  N   SER A 371      12.602  45.779  56.597  1.00  0.91           N  
ATOM   2966  CA  SER A 371      13.163  46.521  55.478  1.00  0.91           C  
ATOM   2967  C   SER A 371      13.410  45.631  54.261  1.00  0.91           C  
ATOM   2968  O   SER A 371      13.497  44.400  54.377  1.00  0.91           O  
ATOM   2969  CB  SER A 371      14.461  47.294  55.877  1.00  0.91           C  
ATOM   2970  OG  SER A 371      15.568  46.434  56.170  1.00  0.91           O  
ATOM   2971  N   ASP A 372      13.531  46.218  53.058  1.00  0.88           N  
ATOM   2972  CA  ASP A 372      13.886  45.591  51.800  1.00  0.88           C  
ATOM   2973  C   ASP A 372      15.307  45.024  51.883  1.00  0.88           C  
ATOM   2974  O   ASP A 372      15.569  43.867  51.568  1.00  0.88           O  
ATOM   2975  CB  ASP A 372      13.715  46.658  50.675  1.00  0.88           C  
ATOM   2976  CG  ASP A 372      14.661  47.844  50.866  1.00  0.88           C  
ATOM   2977  OD1 ASP A 372      14.786  48.303  52.038  1.00  0.88           O  
ATOM   2978  OD2 ASP A 372      15.330  48.229  49.885  1.00  0.88           O  
ATOM   2979  N   GLU A 373      16.231  45.828  52.453  1.00  0.85           N  
ATOM   2980  CA  GLU A 373      17.589  45.434  52.803  1.00  0.85           C  
ATOM   2981  C   GLU A 373      17.691  44.172  53.654  1.00  0.85           C  
ATOM   2982  O   GLU A 373      18.517  43.306  53.357  1.00  0.85           O  
ATOM   2983  CB  GLU A 373      18.365  46.587  53.473  1.00  0.85           C  
ATOM   2984  CG  GLU A 373      19.572  46.213  54.376  1.00  0.85           C  
ATOM   2985  CD  GLU A 373      20.852  46.917  53.961  1.00  0.85           C  
ATOM   2986  OE1 GLU A 373      20.874  48.152  54.150  1.00  0.85           O  
ATOM   2987  OE2 GLU A 373      21.831  46.258  53.507  1.00  0.85           O  
ATOM   2988  N   GLN A 374      16.872  44.011  54.714  1.00  0.87           N  
ATOM   2989  CA  GLN A 374      16.775  42.782  55.488  1.00  0.87           C  
ATOM   2990  C   GLN A 374      16.237  41.621  54.676  1.00  0.87           C  
ATOM   2991  O   GLN A 374      16.725  40.501  54.785  1.00  0.87           O  
ATOM   2992  CB  GLN A 374      15.897  42.962  56.741  1.00  0.87           C  
ATOM   2993  CG  GLN A 374      16.627  43.665  57.906  1.00  0.87           C  
ATOM   2994  CD  GLN A 374      15.684  43.828  59.101  1.00  0.87           C  
ATOM   2995  NE2 GLN A 374      14.593  44.591  58.818  1.00  0.87           N  
ATOM   2996  OE1 GLN A 374      15.873  43.337  60.192  1.00  0.87           O  
ATOM   2997  N   HIS A 375      15.219  41.866  53.818  1.00  0.89           N  
ATOM   2998  CA  HIS A 375      14.724  40.823  52.931  1.00  0.89           C  
ATOM   2999  C   HIS A 375      15.784  40.318  51.963  1.00  0.89           C  
ATOM   3000  O   HIS A 375      16.069  39.128  51.980  1.00  0.89           O  
ATOM   3001  CB  HIS A 375      13.424  41.200  52.195  1.00  0.89           C  
ATOM   3002  CG  HIS A 375      12.788  40.053  51.453  1.00  0.89           C  
ATOM   3003  CD2 HIS A 375      12.227  38.876  51.836  1.00  0.89           C  
ATOM   3004  ND1 HIS A 375      12.763  40.162  50.088  1.00  0.89           N  
ATOM   3005  CE1 HIS A 375      12.195  39.056  49.661  1.00  0.89           C  
ATOM   3006  NE2 HIS A 375      11.844  38.233  50.678  1.00  0.89           N  
ATOM   3007  N   LEU A 376      16.508  41.200  51.250  1.00  0.87           N  
ATOM   3008  CA  LEU A 376      17.601  40.875  50.336  1.00  0.87           C  
ATOM   3009  C   LEU A 376      18.696  40.010  50.958  1.00  0.87           C  
ATOM   3010  O   LEU A 376      19.310  39.165  50.307  1.00  0.87           O  
ATOM   3011  CB  LEU A 376      18.241  42.211  49.850  1.00  0.87           C  
ATOM   3012  CG  LEU A 376      17.902  42.749  48.435  1.00  0.87           C  
ATOM   3013  CD1 LEU A 376      16.614  42.200  47.816  1.00  0.87           C  
ATOM   3014  CD2 LEU A 376      17.848  44.288  48.434  1.00  0.87           C  
ATOM   3015  N   LYS A 377      18.994  40.232  52.250  1.00  0.84           N  
ATOM   3016  CA  LYS A 377      19.960  39.447  52.993  1.00  0.84           C  
ATOM   3017  C   LYS A 377      19.449  38.051  53.295  1.00  0.84           C  
ATOM   3018  O   LYS A 377      20.108  37.052  53.013  1.00  0.84           O  
ATOM   3019  CB  LYS A 377      20.318  40.156  54.327  1.00  0.84           C  
ATOM   3020  CG  LYS A 377      21.697  40.840  54.374  1.00  0.84           C  
ATOM   3021  CD  LYS A 377      21.662  42.341  54.040  1.00  0.84           C  
ATOM   3022  CE  LYS A 377      21.469  42.662  52.562  1.00  0.84           C  
ATOM   3023  NZ  LYS A 377      21.179  44.088  52.385  1.00  0.84           N1+
ATOM   3024  N   TRP A 378      18.228  37.959  53.853  1.00  0.90           N  
ATOM   3025  CA  TRP A 378      17.622  36.693  54.208  1.00  0.90           C  
ATOM   3026  C   TRP A 378      17.254  35.850  53.015  1.00  0.90           C  
ATOM   3027  O   TRP A 378      17.531  34.651  52.966  1.00  0.90           O  
ATOM   3028  CB  TRP A 378      16.372  36.942  55.084  1.00  0.90           C  
ATOM   3029  CG  TRP A 378      15.526  35.731  55.460  1.00  0.90           C  
ATOM   3030  CD1 TRP A 378      14.177  35.566  55.312  1.00  0.90           C  
ATOM   3031  CD2 TRP A 378      16.003  34.492  56.029  1.00  0.90           C  
ATOM   3032  CE2 TRP A 378      14.892  33.674  56.229  1.00  0.90           C  
ATOM   3033  CE3 TRP A 378      17.284  34.065  56.372  1.00  0.90           C  
ATOM   3034  NE1 TRP A 378      13.774  34.337  55.788  1.00  0.90           N  
ATOM   3035  CZ2 TRP A 378      15.014  32.410  56.795  1.00  0.90           C  
ATOM   3036  CZ3 TRP A 378      17.413  32.778  56.910  1.00  0.90           C  
ATOM   3037  CH2 TRP A 378      16.303  31.958  57.109  1.00  0.90           C  
ATOM   3038  N   SER A 379      16.642  36.453  51.995  1.00  0.94           N  
ATOM   3039  CA  SER A 379      16.284  35.757  50.787  1.00  0.94           C  
ATOM   3040  C   SER A 379      17.496  35.268  50.031  1.00  0.94           C  
ATOM   3041  O   SER A 379      17.609  34.092  49.703  1.00  0.94           O  
ATOM   3042  CB  SER A 379      15.392  36.607  49.869  1.00  0.94           C  
ATOM   3043  OG  SER A 379      15.933  37.856  49.449  1.00  0.94           O  
ATOM   3044  N   GLY A 380      18.501  36.150  49.874  1.00  0.91           N  
ATOM   3045  CA  GLY A 380      19.762  35.825  49.225  1.00  0.91           C  
ATOM   3046  C   GLY A 380      20.566  34.733  49.899  1.00  0.91           C  
ATOM   3047  O   GLY A 380      21.273  33.961  49.239  1.00  0.91           O  
ATOM   3048  N   LEU A 381      20.471  34.620  51.239  1.00  0.89           N  
ATOM   3049  CA  LEU A 381      20.951  33.481  52.005  1.00  0.89           C  
ATOM   3050  C   LEU A 381      20.183  32.205  51.710  1.00  0.89           C  
ATOM   3051  O   LEU A 381      20.783  31.174  51.454  1.00  0.89           O  
ATOM   3052  CB  LEU A 381      20.946  33.783  53.527  1.00  0.89           C  
ATOM   3053  CG  LEU A 381      21.449  32.687  54.507  1.00  0.89           C  
ATOM   3054  CD1 LEU A 381      20.390  31.634  54.883  1.00  0.89           C  
ATOM   3055  CD2 LEU A 381      22.762  32.021  54.073  1.00  0.89           C  
ATOM   3056  N   VAL A 382      18.833  32.236  51.705  1.00  0.94           N  
ATOM   3057  CA  VAL A 382      18.018  31.062  51.403  1.00  0.94           C  
ATOM   3058  C   VAL A 382      18.209  30.558  49.977  1.00  0.94           C  
ATOM   3059  O   VAL A 382      18.390  29.355  49.743  1.00  0.94           O  
ATOM   3060  CB  VAL A 382      16.546  31.328  51.697  1.00  0.94           C  
ATOM   3061  CG1 VAL A 382      15.655  30.140  51.284  1.00  0.94           C  
ATOM   3062  CG2 VAL A 382      16.380  31.583  53.208  1.00  0.94           C  
ATOM   3063  N   GLU A 383      18.244  31.465  48.990  1.00  0.92           N  
ATOM   3064  CA  GLU A 383      18.491  31.205  47.582  1.00  0.92           C  
ATOM   3065  C   GLU A 383      19.824  30.519  47.313  1.00  0.92           C  
ATOM   3066  O   GLU A 383      19.917  29.601  46.506  1.00  0.92           O  
ATOM   3067  CB  GLU A 383      18.406  32.529  46.809  1.00  0.92           C  
ATOM   3068  CG  GLU A 383      16.952  32.992  46.593  1.00  0.92           C  
ATOM   3069  CD  GLU A 383      16.865  34.444  46.137  1.00  0.92           C  
ATOM   3070  OE1 GLU A 383      17.683  34.846  45.266  1.00  0.92           O  
ATOM   3071  OE2 GLU A 383      15.969  35.147  46.666  1.00  0.92           O  
ATOM   3072  N   SER A 384      20.885  30.914  48.058  1.00  0.90           N  
ATOM   3073  CA  SER A 384      22.222  30.333  47.926  1.00  0.90           C  
ATOM   3074  C   SER A 384      22.315  28.879  48.347  1.00  0.90           C  
ATOM   3075  O   SER A 384      23.212  28.138  47.920  1.00  0.90           O  
ATOM   3076  CB  SER A 384      23.357  31.191  48.579  1.00  0.90           C  
ATOM   3077  OG  SER A 384      23.637  30.914  49.959  1.00  0.90           O  
ATOM   3078  N   LYS A 385      21.361  28.417  49.174  1.00  0.89           N  
ATOM   3079  CA  LYS A 385      21.349  27.078  49.704  1.00  0.89           C  
ATOM   3080  C   LYS A 385      20.417  26.139  48.944  1.00  0.89           C  
ATOM   3081  O   LYS A 385      20.446  24.930  49.167  1.00  0.89           O  
ATOM   3082  CB  LYS A 385      20.912  27.110  51.187  1.00  0.89           C  
ATOM   3083  CG  LYS A 385      21.739  28.035  52.091  1.00  0.89           C  
ATOM   3084  CD  LYS A 385      23.237  27.718  52.144  1.00  0.89           C  
ATOM   3085  CE  LYS A 385      23.909  28.485  53.275  1.00  0.89           C  
ATOM   3086  NZ  LYS A 385      25.367  28.251  53.270  1.00  0.89           N1+
ATOM   3087  N   VAL A 386      19.588  26.635  47.994  1.00  0.95           N  
ATOM   3088  CA  VAL A 386      18.571  25.842  47.287  1.00  0.95           C  
ATOM   3089  C   VAL A 386      19.160  24.646  46.559  1.00  0.95           C  
ATOM   3090  O   VAL A 386      18.625  23.540  46.591  1.00  0.95           O  
ATOM   3091  CB  VAL A 386      17.735  26.694  46.329  1.00  0.95           C  
ATOM   3092  CG1 VAL A 386      16.867  25.861  45.360  1.00  0.95           C  
ATOM   3093  CG2 VAL A 386      16.813  27.595  47.168  1.00  0.95           C  
ATOM   3094  N   ARG A 387      20.343  24.820  45.945  1.00  0.88           N  
ATOM   3095  CA  ARG A 387      21.085  23.738  45.331  1.00  0.88           C  
ATOM   3096  C   ARG A 387      21.477  22.607  46.293  1.00  0.88           C  
ATOM   3097  O   ARG A 387      21.559  21.445  45.905  1.00  0.88           O  
ATOM   3098  CB  ARG A 387      22.314  24.291  44.575  1.00  0.88           C  
ATOM   3099  CG  ARG A 387      23.407  24.875  45.479  1.00  0.88           C  
ATOM   3100  CD  ARG A 387      24.586  25.449  44.701  1.00  0.88           C  
ATOM   3101  NE  ARG A 387      25.596  25.880  45.721  1.00  0.88           N  
ATOM   3102  CZ  ARG A 387      26.476  25.071  46.321  1.00  0.88           C  
ATOM   3103  NH1 ARG A 387      26.578  23.781  46.002  1.00  0.88           N  
ATOM   3104  NH2 ARG A 387      27.267  25.564  47.274  1.00  0.88           N  
ATOM   3105  N   LEU A 388      21.719  22.901  47.589  1.00  0.92           N  
ATOM   3106  CA  LEU A 388      22.018  21.910  48.610  1.00  0.92           C  
ATOM   3107  C   LEU A 388      20.821  21.011  48.890  1.00  0.92           C  
ATOM   3108  O   LEU A 388      20.947  19.805  49.077  1.00  0.92           O  
ATOM   3109  CB  LEU A 388      22.505  22.566  49.926  1.00  0.92           C  
ATOM   3110  CG  LEU A 388      23.656  23.586  49.790  1.00  0.92           C  
ATOM   3111  CD1 LEU A 388      23.987  24.170  51.168  1.00  0.92           C  
ATOM   3112  CD2 LEU A 388      24.919  23.006  49.146  1.00  0.92           C  
ATOM   3113  N   LEU A 389      19.611  21.612  48.896  1.00  0.93           N  
ATOM   3114  CA  LEU A 389      18.348  20.897  48.956  1.00  0.93           C  
ATOM   3115  C   LEU A 389      18.115  20.012  47.738  1.00  0.93           C  
ATOM   3116  O   LEU A 389      17.733  18.850  47.878  1.00  0.93           O  
ATOM   3117  CB  LEU A 389      17.177  21.881  49.155  1.00  0.93           C  
ATOM   3118  CG  LEU A 389      15.767  21.265  49.201  1.00  0.93           C  
ATOM   3119  CD1 LEU A 389      15.622  20.125  50.217  1.00  0.93           C  
ATOM   3120  CD2 LEU A 389      14.745  22.369  49.493  1.00  0.93           C  
ATOM   3121  N   VAL A 390      18.411  20.510  46.515  1.00  0.95           N  
ATOM   3122  CA  VAL A 390      18.363  19.730  45.276  1.00  0.95           C  
ATOM   3123  C   VAL A 390      19.240  18.482  45.354  1.00  0.95           C  
ATOM   3124  O   VAL A 390      18.778  17.372  45.110  1.00  0.95           O  
ATOM   3125  CB  VAL A 390      18.784  20.587  44.080  1.00  0.95           C  
ATOM   3126  CG1 VAL A 390      19.032  19.779  42.790  1.00  0.95           C  
ATOM   3127  CG2 VAL A 390      17.720  21.666  43.822  1.00  0.95           C  
ATOM   3128  N   MET A 391      20.508  18.641  45.795  1.00  0.91           N  
ATOM   3129  CA  MET A 391      21.448  17.546  46.001  1.00  0.91           C  
ATOM   3130  C   MET A 391      21.008  16.498  47.019  1.00  0.91           C  
ATOM   3131  O   MET A 391      21.188  15.300  46.812  1.00  0.91           O  
ATOM   3132  CB  MET A 391      22.863  18.066  46.354  1.00  0.91           C  
ATOM   3133  CG  MET A 391      23.527  18.827  45.190  1.00  0.91           C  
ATOM   3134  SD  MET A 391      25.308  19.149  45.369  1.00  0.91           S  
ATOM   3135  CE  MET A 391      25.123  20.400  46.661  1.00  0.91           C  
ATOM   3136  N   LYS A 392      20.414  16.907  48.153  1.00  0.87           N  
ATOM   3137  CA  LYS A 392      19.823  15.994  49.118  1.00  0.87           C  
ATOM   3138  C   LYS A 392      18.590  15.249  48.622  1.00  0.87           C  
ATOM   3139  O   LYS A 392      18.420  14.062  48.876  1.00  0.87           O  
ATOM   3140  CB  LYS A 392      19.478  16.757  50.405  1.00  0.87           C  
ATOM   3141  CG  LYS A 392      20.710  17.244  51.177  1.00  0.87           C  
ATOM   3142  CD  LYS A 392      20.328  18.256  52.269  1.00  0.87           C  
ATOM   3143  CE  LYS A 392      21.520  18.973  52.896  1.00  0.87           C  
ATOM   3144  NZ  LYS A 392      22.375  17.968  53.536  1.00  0.87           N1+
ATOM   3145  N   LEU A 393      17.689  15.939  47.894  1.00  0.91           N  
ATOM   3146  CA  LEU A 393      16.553  15.306  47.251  1.00  0.91           C  
ATOM   3147  C   LEU A 393      16.937  14.317  46.158  1.00  0.91           C  
ATOM   3148  O   LEU A 393      16.397  13.214  46.097  1.00  0.91           O  
ATOM   3149  CB  LEU A 393      15.604  16.368  46.657  1.00  0.91           C  
ATOM   3150  CG  LEU A 393      14.834  17.210  47.689  1.00  0.91           C  
ATOM   3151  CD1 LEU A 393      14.210  18.429  46.996  1.00  0.91           C  
ATOM   3152  CD2 LEU A 393      13.754  16.393  48.412  1.00  0.91           C  
ATOM   3153  N   GLU A 394      17.905  14.656  45.284  1.00  0.89           N  
ATOM   3154  CA  GLU A 394      18.217  13.868  44.100  1.00  0.89           C  
ATOM   3155  C   GLU A 394      18.882  12.522  44.370  1.00  0.89           C  
ATOM   3156  O   GLU A 394      18.875  11.645  43.509  1.00  0.89           O  
ATOM   3157  CB  GLU A 394      19.026  14.694  43.052  1.00  0.89           C  
ATOM   3158  CG  GLU A 394      20.539  14.865  43.354  1.00  0.89           C  
ATOM   3159  CD  GLU A 394      21.302  15.811  42.423  1.00  0.89           C  
ATOM   3160  OE1 GLU A 394      20.670  16.586  41.651  1.00  0.89           O  
ATOM   3161  OE2 GLU A 394      22.565  15.770  42.447  1.00  0.89           O  
ATOM   3162  N   VAL A 395      19.431  12.312  45.591  1.00  0.87           N  
ATOM   3163  CA  VAL A 395      20.013  11.044  45.997  1.00  0.87           C  
ATOM   3164  C   VAL A 395      19.030  10.157  46.748  1.00  0.87           C  
ATOM   3165  O   VAL A 395      19.329   9.007  47.075  1.00  0.87           O  
ATOM   3166  CB  VAL A 395      21.271  11.216  46.854  1.00  0.87           C  
ATOM   3167  CG1 VAL A 395      22.318  12.041  46.082  1.00  0.87           C  
ATOM   3168  CG2 VAL A 395      20.955  11.865  48.215  1.00  0.87           C  
ATOM   3169  N   LEU A 396      17.805  10.642  47.046  1.00  0.85           N  
ATOM   3170  CA  LEU A 396      16.767   9.785  47.584  1.00  0.85           C  
ATOM   3171  C   LEU A 396      16.300   8.763  46.549  1.00  0.85           C  
ATOM   3172  O   LEU A 396      16.034   9.096  45.396  1.00  0.85           O  
ATOM   3173  CB  LEU A 396      15.517  10.553  48.068  1.00  0.85           C  
ATOM   3174  CG  LEU A 396      15.673  11.483  49.285  1.00  0.85           C  
ATOM   3175  CD1 LEU A 396      14.318  12.146  49.581  1.00  0.85           C  
ATOM   3176  CD2 LEU A 396      16.180  10.753  50.534  1.00  0.85           C  
ATOM   3177  N   ALA A 397      16.124   7.489  46.950  1.00  0.81           N  
ATOM   3178  CA  ALA A 397      15.799   6.390  46.053  1.00  0.81           C  
ATOM   3179  C   ALA A 397      14.526   6.560  45.223  1.00  0.81           C  
ATOM   3180  O   ALA A 397      14.438   6.173  44.062  1.00  0.81           O  
ATOM   3181  CB  ALA A 397      15.675   5.111  46.898  1.00  0.81           C  
ATOM   3182  N   GLY A 398      13.498   7.173  45.835  1.00  0.86           N  
ATOM   3183  CA  GLY A 398      12.232   7.480  45.192  1.00  0.86           C  
ATOM   3184  C   GLY A 398      12.211   8.711  44.314  1.00  0.86           C  
ATOM   3185  O   GLY A 398      11.172   9.023  43.744  1.00  0.86           O  
ATOM   3186  N   ILE A 399      13.313   9.469  44.168  1.00  0.87           N  
ATOM   3187  CA  ILE A 399      13.318  10.708  43.396  1.00  0.87           C  
ATOM   3188  C   ILE A 399      14.003  10.452  42.061  1.00  0.87           C  
ATOM   3189  O   ILE A 399      15.138   9.988  41.977  1.00  0.87           O  
ATOM   3190  CB  ILE A 399      13.998  11.870  44.127  1.00  0.87           C  
ATOM   3191  CG1 ILE A 399      13.299  12.215  45.465  1.00  0.87           C  
ATOM   3192  CG2 ILE A 399      14.098  13.120  43.226  1.00  0.87           C  
ATOM   3193  CD1 ILE A 399      12.091  13.141  45.355  1.00  0.87           C  
ATOM   3194  N   LYS A 400      13.305  10.725  40.944  1.00  0.86           N  
ATOM   3195  CA  LYS A 400      13.864  10.611  39.613  1.00  0.86           C  
ATOM   3196  C   LYS A 400      14.615  11.863  39.196  1.00  0.86           C  
ATOM   3197  O   LYS A 400      15.692  11.814  38.586  1.00  0.86           O  
ATOM   3198  CB  LYS A 400      12.724  10.324  38.627  1.00  0.86           C  
ATOM   3199  CG  LYS A 400      13.182   9.967  37.208  1.00  0.86           C  
ATOM   3200  CD  LYS A 400      11.999   9.397  36.413  1.00  0.86           C  
ATOM   3201  CE  LYS A 400      12.368   8.582  35.181  1.00  0.86           C  
ATOM   3202  NZ  LYS A 400      12.730   9.512  34.098  1.00  0.86           N1+
ATOM   3203  N   ILE A 401      14.045  13.035  39.528  1.00  0.92           N  
ATOM   3204  CA  ILE A 401      14.690  14.314  39.327  1.00  0.92           C  
ATOM   3205  C   ILE A 401      14.194  15.292  40.368  1.00  0.92           C  
ATOM   3206  O   ILE A 401      13.035  15.245  40.791  1.00  0.92           O  
ATOM   3207  CB  ILE A 401      14.530  14.873  37.900  1.00  0.92           C  
ATOM   3208  CG1 ILE A 401      15.732  15.757  37.503  1.00  0.92           C  
ATOM   3209  CG2 ILE A 401      13.193  15.616  37.703  1.00  0.92           C  
ATOM   3210  CD1 ILE A 401      15.806  16.099  36.013  1.00  0.92           C  
ATOM   3211  N   ALA A 402      15.075  16.205  40.806  1.00  0.96           N  
ATOM   3212  CA  ALA A 402      14.739  17.367  41.580  1.00  0.96           C  
ATOM   3213  C   ALA A 402      15.267  18.534  40.759  1.00  0.96           C  
ATOM   3214  O   ALA A 402      16.460  18.828  40.744  1.00  0.96           O  
ATOM   3215  CB  ALA A 402      15.391  17.317  42.983  1.00  0.96           C  
ATOM   3216  N   HIS A 403      14.409  19.249  40.024  1.00  0.94           N  
ATOM   3217  CA  HIS A 403      14.853  20.242  39.055  1.00  0.94           C  
ATOM   3218  C   HIS A 403      14.610  21.648  39.591  1.00  0.94           C  
ATOM   3219  O   HIS A 403      13.446  22.033  39.694  1.00  0.94           O  
ATOM   3220  CB  HIS A 403      14.083  20.060  37.723  1.00  0.94           C  
ATOM   3221  CG  HIS A 403      14.380  21.018  36.601  1.00  0.94           C  
ATOM   3222  CD2 HIS A 403      15.096  22.167  36.517  1.00  0.94           C  
ATOM   3223  ND1 HIS A 403      13.776  20.755  35.389  1.00  0.94           N  
ATOM   3224  CE1 HIS A 403      14.134  21.737  34.599  1.00  0.94           C  
ATOM   3225  NE2 HIS A 403      14.930  22.632  35.229  1.00  0.94           N  
ATOM   3226  N   PRO A 404      15.595  22.467  39.953  1.00  0.98           N  
ATOM   3227  CA  PRO A 404      15.344  23.825  40.427  1.00  0.98           C  
ATOM   3228  C   PRO A 404      15.018  24.793  39.301  1.00  0.98           C  
ATOM   3229  O   PRO A 404      15.654  24.766  38.251  1.00  0.98           O  
ATOM   3230  CB  PRO A 404      16.662  24.214  41.113  1.00  0.98           C  
ATOM   3231  CG  PRO A 404      17.734  23.424  40.358  1.00  0.98           C  
ATOM   3232  CD  PRO A 404      17.022  22.126  39.972  1.00  0.98           C  
ATOM   3233  N   PHE A 405      14.038  25.692  39.486  1.00  0.96           N  
ATOM   3234  CA  PHE A 405      13.846  26.800  38.569  1.00  0.96           C  
ATOM   3235  C   PHE A 405      14.922  27.861  38.775  1.00  0.96           C  
ATOM   3236  O   PHE A 405      15.536  27.957  39.840  1.00  0.96           O  
ATOM   3237  CB  PHE A 405      12.413  27.368  38.676  1.00  0.96           C  
ATOM   3238  CG  PHE A 405      12.038  28.266  37.533  1.00  0.96           C  
ATOM   3239  CD1 PHE A 405      12.048  27.802  36.208  1.00  0.96           C  
ATOM   3240  CD2 PHE A 405      11.641  29.585  37.786  1.00  0.96           C  
ATOM   3241  CE1 PHE A 405      11.665  28.642  35.157  1.00  0.96           C  
ATOM   3242  CE2 PHE A 405      11.249  30.424  36.738  1.00  0.96           C  
ATOM   3243  CZ  PHE A 405      11.265  29.956  35.420  1.00  0.96           C  
ATOM   3244  N   THR A 406      15.201  28.678  37.745  1.00  0.94           N  
ATOM   3245  CA  THR A 406      16.375  29.530  37.706  1.00  0.94           C  
ATOM   3246  C   THR A 406      16.165  30.944  38.194  1.00  0.94           C  
ATOM   3247  O   THR A 406      17.104  31.736  38.210  1.00  0.94           O  
ATOM   3248  CB  THR A 406      16.951  29.631  36.303  1.00  0.94           C  
ATOM   3249  CG2 THR A 406      17.562  28.268  35.978  1.00  0.94           C  
ATOM   3250  OG1 THR A 406      15.947  29.899  35.323  1.00  0.94           O  
ATOM   3251  N   LYS A 407      14.958  31.317  38.654  1.00  0.88           N  
ATOM   3252  CA  LYS A 407      14.766  32.638  39.210  1.00  0.88           C  
ATOM   3253  C   LYS A 407      13.764  32.576  40.356  1.00  0.88           C  
ATOM   3254  O   LYS A 407      12.817  31.786  40.274  1.00  0.88           O  
ATOM   3255  CB  LYS A 407      14.358  33.703  38.144  1.00  0.88           C  
ATOM   3256  CG  LYS A 407      13.019  33.469  37.419  1.00  0.88           C  
ATOM   3257  CD  LYS A 407      12.312  34.790  37.056  1.00  0.88           C  
ATOM   3258  CE  LYS A 407      10.781  34.737  37.095  1.00  0.88           C  
ATOM   3259  NZ  LYS A 407      10.260  33.979  35.939  1.00  0.88           N1+
ATOM   3260  N   PRO A 408      13.930  33.335  41.443  1.00  0.96           N  
ATOM   3261  CA  PRO A 408      12.877  33.557  42.424  1.00  0.96           C  
ATOM   3262  C   PRO A 408      11.682  34.326  41.864  1.00  0.96           C  
ATOM   3263  O   PRO A 408      11.765  34.969  40.809  1.00  0.96           O  
ATOM   3264  CB  PRO A 408      13.602  34.293  43.561  1.00  0.96           C  
ATOM   3265  CG  PRO A 408      14.754  35.050  42.905  1.00  0.96           C  
ATOM   3266  CD  PRO A 408      15.100  34.191  41.698  1.00  0.96           C  
ATOM   3267  N   PHE A 409      10.539  34.227  42.564  1.00  0.95           N  
ATOM   3268  CA  PHE A 409       9.346  35.020  42.367  1.00  0.95           C  
ATOM   3269  C   PHE A 409       9.228  35.906  43.586  1.00  0.95           C  
ATOM   3270  O   PHE A 409       9.210  35.431  44.723  1.00  0.95           O  
ATOM   3271  CB  PHE A 409       8.067  34.166  42.216  1.00  0.95           C  
ATOM   3272  CG  PHE A 409       8.087  33.454  40.903  1.00  0.95           C  
ATOM   3273  CD1 PHE A 409       8.822  32.271  40.743  1.00  0.95           C  
ATOM   3274  CD2 PHE A 409       7.370  33.965  39.814  1.00  0.95           C  
ATOM   3275  CE1 PHE A 409       8.846  31.610  39.512  1.00  0.95           C  
ATOM   3276  CE2 PHE A 409       7.381  33.296  38.585  1.00  0.95           C  
ATOM   3277  CZ  PHE A 409       8.109  32.112  38.436  1.00  0.95           C  
ATOM   3278  N   GLU A 410       9.193  37.228  43.353  1.00  0.91           N  
ATOM   3279  CA  GLU A 410       9.241  38.241  44.385  1.00  0.91           C  
ATOM   3280  C   GLU A 410       7.870  38.856  44.582  1.00  0.91           C  
ATOM   3281  O   GLU A 410       7.218  39.279  43.622  1.00  0.91           O  
ATOM   3282  CB  GLU A 410      10.180  39.414  43.999  1.00  0.91           C  
ATOM   3283  CG  GLU A 410      11.622  39.010  43.621  1.00  0.91           C  
ATOM   3284  CD  GLU A 410      12.357  38.363  44.785  1.00  0.91           C  
ATOM   3285  OE1 GLU A 410      12.147  38.810  45.940  1.00  0.91           O  
ATOM   3286  OE2 GLU A 410      13.121  37.401  44.533  1.00  0.91           O  
ATOM   3287  N   SER A 411       7.397  38.970  45.833  1.00  0.89           N  
ATOM   3288  CA  SER A 411       6.153  39.659  46.115  1.00  0.89           C  
ATOM   3289  C   SER A 411       6.262  40.407  47.414  1.00  0.89           C  
ATOM   3290  O   SER A 411       7.115  40.134  48.265  1.00  0.89           O  
ATOM   3291  CB  SER A 411       4.865  38.775  46.065  1.00  0.89           C  
ATOM   3292  OG  SER A 411       4.757  37.806  47.111  1.00  0.89           O  
ATOM   3293  N   SER A 412       5.416  41.428  47.611  1.00  0.88           N  
ATOM   3294  CA  SER A 412       5.360  42.106  48.879  1.00  0.88           C  
ATOM   3295  C   SER A 412       3.932  42.450  49.187  1.00  0.88           C  
ATOM   3296  O   SER A 412       3.073  42.560  48.305  1.00  0.88           O  
ATOM   3297  CB  SER A 412       6.303  43.340  49.007  1.00  0.88           C  
ATOM   3298  OG  SER A 412       5.964  44.413  48.124  1.00  0.88           O  
ATOM   3299  N   TYR A 413       3.648  42.551  50.488  1.00  0.85           N  
ATOM   3300  CA  TYR A 413       2.348  42.763  51.058  1.00  0.85           C  
ATOM   3301  C   TYR A 413       2.447  43.891  52.041  1.00  0.85           C  
ATOM   3302  O   TYR A 413       3.419  43.985  52.800  1.00  0.85           O  
ATOM   3303  CB  TYR A 413       1.891  41.548  51.889  1.00  0.85           C  
ATOM   3304  CG  TYR A 413       1.611  40.408  50.976  1.00  0.85           C  
ATOM   3305  CD1 TYR A 413       2.611  39.517  50.571  1.00  0.85           C  
ATOM   3306  CD2 TYR A 413       0.333  40.276  50.445  1.00  0.85           C  
ATOM   3307  CE1 TYR A 413       2.332  38.507  49.640  1.00  0.85           C  
ATOM   3308  CE2 TYR A 413       0.070  39.311  49.471  1.00  0.85           C  
ATOM   3309  CZ  TYR A 413       1.058  38.407  49.083  1.00  0.85           C  
ATOM   3310  OH  TYR A 413       0.754  37.381  48.167  1.00  0.85           O  
ATOM   3311  N   CYS A 414       1.437  44.766  52.098  1.00  0.84           N  
ATOM   3312  CA  CYS A 414       1.237  45.674  53.205  1.00  0.84           C  
ATOM   3313  C   CYS A 414       0.946  44.861  54.458  1.00  0.84           C  
ATOM   3314  O   CYS A 414       0.109  43.963  54.446  1.00  0.84           O  
ATOM   3315  CB  CYS A 414       0.082  46.665  52.921  1.00  0.84           C  
ATOM   3316  SG  CYS A 414       0.458  47.784  51.532  1.00  0.84           S  
ATOM   3317  N   CYS A 415       1.661  45.128  55.557  1.00  0.90           N  
ATOM   3318  CA  CYS A 415       1.582  44.325  56.755  1.00  0.90           C  
ATOM   3319  C   CYS A 415       1.697  45.229  57.979  1.00  0.90           C  
ATOM   3320  O   CYS A 415       2.790  45.361  58.536  1.00  0.90           O  
ATOM   3321  CB  CYS A 415       2.729  43.283  56.693  1.00  0.90           C  
ATOM   3322  SG  CYS A 415       2.688  42.028  58.000  1.00  0.90           S  
ATOM   3323  N   PRO A 416       0.630  45.894  58.425  1.00  0.87           N  
ATOM   3324  CA  PRO A 416       0.651  46.751  59.608  1.00  0.87           C  
ATOM   3325  C   PRO A 416       0.958  46.078  60.939  1.00  0.87           C  
ATOM   3326  O   PRO A 416       1.600  46.714  61.776  1.00  0.87           O  
ATOM   3327  CB  PRO A 416      -0.758  47.365  59.649  1.00  0.87           C  
ATOM   3328  CG  PRO A 416      -1.260  47.309  58.207  1.00  0.87           C  
ATOM   3329  CD  PRO A 416      -0.636  46.017  57.692  1.00  0.87           C  
ATOM   3330  N   THR A 417       0.473  44.841  61.191  1.00  0.86           N  
ATOM   3331  CA  THR A 417       0.560  44.206  62.509  1.00  0.86           C  
ATOM   3332  C   THR A 417       1.382  42.921  62.518  1.00  0.86           C  
ATOM   3333  O   THR A 417       1.780  42.380  61.482  1.00  0.86           O  
ATOM   3334  CB  THR A 417      -0.794  43.958  63.191  1.00  0.86           C  
ATOM   3335  CG2 THR A 417      -1.652  45.223  63.100  1.00  0.86           C  
ATOM   3336  OG1 THR A 417      -1.536  42.906  62.587  1.00  0.86           O  
ATOM   3337  N   GLU A 418       1.694  42.389  63.725  1.00  0.82           N  
ATOM   3338  CA  GLU A 418       2.223  41.045  63.918  1.00  0.82           C  
ATOM   3339  C   GLU A 418       1.258  39.965  63.406  1.00  0.82           C  
ATOM   3340  O   GLU A 418       1.660  39.050  62.689  1.00  0.82           O  
ATOM   3341  CB  GLU A 418       2.570  40.800  65.412  1.00  0.82           C  
ATOM   3342  CG  GLU A 418       3.861  41.508  65.911  1.00  0.82           C  
ATOM   3343  CD  GLU A 418       4.430  40.923  67.215  1.00  0.82           C  
ATOM   3344  OE1 GLU A 418       3.741  40.135  67.910  1.00  0.82           O  
ATOM   3345  OE2 GLU A 418       5.622  41.215  67.497  1.00  0.82           O  
ATOM   3346  N   ASP A 419      -0.054  40.105  63.696  1.00  0.83           N  
ATOM   3347  CA  ASP A 419      -1.124  39.226  63.251  1.00  0.83           C  
ATOM   3348  C   ASP A 419      -1.234  39.117  61.727  1.00  0.83           C  
ATOM   3349  O   ASP A 419      -1.364  38.023  61.173  1.00  0.83           O  
ATOM   3350  CB  ASP A 419      -2.477  39.693  63.851  1.00  0.83           C  
ATOM   3351  CG  ASP A 419      -2.539  39.597  65.376  1.00  0.83           C  
ATOM   3352  OD1 ASP A 419      -3.594  40.012  65.920  1.00  0.83           O  
ATOM   3353  OD2 ASP A 419      -1.560  39.136  66.013  1.00  0.83           O  
ATOM   3354  N   ASP A 420      -1.105  40.252  61.002  1.00  0.86           N  
ATOM   3355  CA  ASP A 420      -1.058  40.284  59.549  1.00  0.86           C  
ATOM   3356  C   ASP A 420       0.096  39.451  58.993  1.00  0.86           C  
ATOM   3357  O   ASP A 420      -0.039  38.720  58.011  1.00  0.86           O  
ATOM   3358  CB  ASP A 420      -0.943  41.732  59.013  1.00  0.86           C  
ATOM   3359  CG  ASP A 420      -2.218  42.527  59.258  1.00  0.86           C  
ATOM   3360  OD1 ASP A 420      -2.081  43.695  59.714  1.00  0.86           O  
ATOM   3361  OD2 ASP A 420      -3.322  42.003  58.971  1.00  0.86           O  
ATOM   3362  N   TYR A 421       1.274  39.504  59.645  1.00  0.87           N  
ATOM   3363  CA  TYR A 421       2.431  38.723  59.248  1.00  0.87           C  
ATOM   3364  C   TYR A 421       2.228  37.216  59.364  1.00  0.87           C  
ATOM   3365  O   TYR A 421       2.577  36.465  58.453  1.00  0.87           O  
ATOM   3366  CB  TYR A 421       3.695  39.176  60.021  1.00  0.87           C  
ATOM   3367  CG  TYR A 421       4.984  38.577  59.500  1.00  0.87           C  
ATOM   3368  CD1 TYR A 421       5.221  38.318  58.137  1.00  0.87           C  
ATOM   3369  CD2 TYR A 421       5.984  38.246  60.424  1.00  0.87           C  
ATOM   3370  CE1 TYR A 421       6.404  37.686  57.726  1.00  0.87           C  
ATOM   3371  CE2 TYR A 421       7.173  37.633  60.013  1.00  0.87           C  
ATOM   3372  CZ  TYR A 421       7.381  37.353  58.664  1.00  0.87           C  
ATOM   3373  OH  TYR A 421       8.602  36.783  58.245  1.00  0.87           O  
ATOM   3374  N   GLU A 422       1.619  36.756  60.472  1.00  0.85           N  
ATOM   3375  CA  GLU A 422       1.204  35.378  60.678  1.00  0.85           C  
ATOM   3376  C   GLU A 422       0.181  34.927  59.626  1.00  0.85           C  
ATOM   3377  O   GLU A 422       0.305  33.866  59.014  1.00  0.85           O  
ATOM   3378  CB  GLU A 422       0.674  35.221  62.128  1.00  0.85           C  
ATOM   3379  CG  GLU A 422       1.758  35.388  63.235  1.00  0.85           C  
ATOM   3380  CD  GLU A 422       2.798  34.263  63.266  1.00  0.85           C  
ATOM   3381  OE1 GLU A 422       2.603  33.238  62.566  1.00  0.85           O  
ATOM   3382  OE2 GLU A 422       3.804  34.431  64.006  1.00  0.85           O  
ATOM   3383  N   MET A 423      -0.812  35.783  59.297  1.00  0.84           N  
ATOM   3384  CA  MET A 423      -1.769  35.555  58.216  1.00  0.84           C  
ATOM   3385  C   MET A 423      -1.129  35.365  56.830  1.00  0.84           C  
ATOM   3386  O   MET A 423      -1.502  34.469  56.072  1.00  0.84           O  
ATOM   3387  CB  MET A 423      -2.825  36.698  58.206  1.00  0.84           C  
ATOM   3388  CG  MET A 423      -3.761  36.762  56.980  1.00  0.84           C  
ATOM   3389  SD  MET A 423      -3.146  37.833  55.635  1.00  0.84           S  
ATOM   3390  CE  MET A 423      -3.939  36.840  54.351  1.00  0.84           C  
ATOM   3391  N   ILE A 424      -0.111  36.175  56.464  1.00  0.88           N  
ATOM   3392  CA  ILE A 424       0.616  36.047  55.196  1.00  0.88           C  
ATOM   3393  C   ILE A 424       1.344  34.713  55.056  1.00  0.88           C  
ATOM   3394  O   ILE A 424       1.375  34.099  53.985  1.00  0.88           O  
ATOM   3395  CB  ILE A 424       1.564  37.227  54.986  1.00  0.88           C  
ATOM   3396  CG1 ILE A 424       0.741  38.514  54.768  1.00  0.88           C  
ATOM   3397  CG2 ILE A 424       2.534  37.005  53.802  1.00  0.88           C  
ATOM   3398  CD1 ILE A 424       1.543  39.785  55.046  1.00  0.88           C  
ATOM   3399  N   GLN A 425       1.933  34.219  56.158  1.00  0.88           N  
ATOM   3400  CA  GLN A 425       2.552  32.911  56.257  1.00  0.88           C  
ATOM   3401  C   GLN A 425       1.583  31.736  56.051  1.00  0.88           C  
ATOM   3402  O   GLN A 425       1.951  30.739  55.431  1.00  0.88           O  
ATOM   3403  CB  GLN A 425       3.366  32.822  57.567  1.00  0.88           C  
ATOM   3404  CG  GLN A 425       4.521  33.852  57.630  1.00  0.88           C  
ATOM   3405  CD  GLN A 425       5.224  33.772  58.988  1.00  0.88           C  
ATOM   3406  NE2 GLN A 425       5.051  34.817  59.843  1.00  0.88           N  
ATOM   3407  OE1 GLN A 425       5.935  32.815  59.244  1.00  0.88           O  
ATOM   3408  N   ASP A 426       0.319  31.839  56.523  1.00  0.90           N  
ATOM   3409  CA  ASP A 426      -0.734  30.868  56.265  1.00  0.90           C  
ATOM   3410  C   ASP A 426      -1.146  30.803  54.794  1.00  0.90           C  
ATOM   3411  O   ASP A 426      -1.080  29.762  54.132  1.00  0.90           O  
ATOM   3412  CB  ASP A 426      -1.937  31.253  57.179  1.00  0.90           C  
ATOM   3413  CG  ASP A 426      -3.199  30.417  56.980  1.00  0.90           C  
ATOM   3414  OD1 ASP A 426      -4.297  31.034  56.997  1.00  0.90           O  
ATOM   3415  OD2 ASP A 426      -3.110  29.183  56.775  1.00  0.90           O  
ATOM   3416  N   LYS A 427      -1.541  31.944  54.201  1.00  0.85           N  
ATOM   3417  CA  LYS A 427      -2.279  31.888  52.954  1.00  0.85           C  
ATOM   3418  C   LYS A 427      -1.443  31.850  51.687  1.00  0.85           C  
ATOM   3419  O   LYS A 427      -1.965  31.569  50.613  1.00  0.85           O  
ATOM   3420  CB  LYS A 427      -3.289  33.053  52.871  1.00  0.85           C  
ATOM   3421  CG  LYS A 427      -4.404  33.019  53.933  1.00  0.85           C  
ATOM   3422  CD  LYS A 427      -5.422  31.882  53.759  1.00  0.85           C  
ATOM   3423  CE  LYS A 427      -6.478  31.876  54.865  1.00  0.85           C  
ATOM   3424  NZ  LYS A 427      -7.308  30.663  54.739  1.00  0.85           N1+
ATOM   3425  N   TYR A 428      -0.126  32.096  51.748  1.00  0.90           N  
ATOM   3426  CA  TYR A 428       0.705  32.086  50.562  1.00  0.90           C  
ATOM   3427  C   TYR A 428       1.123  30.703  50.053  1.00  0.90           C  
ATOM   3428  O   TYR A 428       1.442  29.797  50.819  1.00  0.90           O  
ATOM   3429  CB  TYR A 428       1.863  33.091  50.748  1.00  0.90           C  
ATOM   3430  CG  TYR A 428       2.750  33.107  49.541  1.00  0.90           C  
ATOM   3431  CD1 TYR A 428       2.482  33.900  48.415  1.00  0.90           C  
ATOM   3432  CD2 TYR A 428       3.817  32.208  49.503  1.00  0.90           C  
ATOM   3433  CE1 TYR A 428       3.319  33.846  47.289  1.00  0.90           C  
ATOM   3434  CE2 TYR A 428       4.613  32.110  48.372  1.00  0.90           C  
ATOM   3435  CZ  TYR A 428       4.394  32.949  47.291  1.00  0.90           C  
ATOM   3436  OH  TYR A 428       5.333  32.926  46.267  1.00  0.90           O  
ATOM   3437  N   GLY A 429       1.154  30.552  48.705  1.00  0.97           N  
ATOM   3438  CA  GLY A 429       1.735  29.410  47.998  1.00  0.97           C  
ATOM   3439  C   GLY A 429       0.755  28.411  47.453  1.00  0.97           C  
ATOM   3440  O   GLY A 429       1.089  27.291  47.075  1.00  0.97           O  
ATOM   3441  N   SER A 430      -0.527  28.768  47.423  1.00  0.94           N  
ATOM   3442  CA  SER A 430      -1.560  27.895  46.913  1.00  0.94           C  
ATOM   3443  C   SER A 430      -2.560  28.744  46.187  1.00  0.94           C  
ATOM   3444  O   SER A 430      -3.014  29.761  46.711  1.00  0.94           O  
ATOM   3445  CB  SER A 430      -2.197  27.139  48.114  1.00  0.94           C  
ATOM   3446  OG  SER A 430      -3.517  26.626  47.937  1.00  0.94           O  
ATOM   3447  N   HIS A 431      -2.941  28.343  44.962  1.00  0.92           N  
ATOM   3448  CA  HIS A 431      -3.956  28.994  44.150  1.00  0.92           C  
ATOM   3449  C   HIS A 431      -5.311  28.990  44.848  1.00  0.92           C  
ATOM   3450  O   HIS A 431      -6.097  29.927  44.761  1.00  0.92           O  
ATOM   3451  CB  HIS A 431      -4.048  28.362  42.743  1.00  0.92           C  
ATOM   3452  CG  HIS A 431      -5.024  29.042  41.833  1.00  0.92           C  
ATOM   3453  CD2 HIS A 431      -6.103  28.628  41.121  1.00  0.92           C  
ATOM   3454  ND1 HIS A 431      -4.815  30.383  41.632  1.00  0.92           N  
ATOM   3455  CE1 HIS A 431      -5.757  30.777  40.815  1.00  0.92           C  
ATOM   3456  NE2 HIS A 431      -6.576  29.751  40.468  1.00  0.92           N  
ATOM   3457  N   LYS A 432      -5.588  27.925  45.633  1.00  0.89           N  
ATOM   3458  CA  LYS A 432      -6.776  27.833  46.467  1.00  0.89           C  
ATOM   3459  C   LYS A 432      -6.933  28.932  47.498  1.00  0.89           C  
ATOM   3460  O   LYS A 432      -8.045  29.344  47.820  1.00  0.89           O  
ATOM   3461  CB  LYS A 432      -6.805  26.537  47.304  1.00  0.89           C  
ATOM   3462  CG  LYS A 432      -6.793  25.261  46.471  1.00  0.89           C  
ATOM   3463  CD  LYS A 432      -6.425  24.042  47.314  1.00  0.89           C  
ATOM   3464  CE  LYS A 432      -6.390  22.776  46.479  1.00  0.89           C  
ATOM   3465  NZ  LYS A 432      -5.899  21.700  47.349  1.00  0.89           N1+
ATOM   3466  N   THR A 433      -5.812  29.369  48.100  1.00  0.91           N  
ATOM   3467  CA  THR A 433      -5.832  30.292  49.213  1.00  0.91           C  
ATOM   3468  C   THR A 433      -5.253  31.645  48.862  1.00  0.91           C  
ATOM   3469  O   THR A 433      -5.365  32.583  49.657  1.00  0.91           O  
ATOM   3470  CB  THR A 433      -5.090  29.758  50.437  1.00  0.91           C  
ATOM   3471  CG2 THR A 433      -5.838  28.540  50.997  1.00  0.91           C  
ATOM   3472  OG1 THR A 433      -3.776  29.304  50.137  1.00  0.91           O  
ATOM   3473  N   GLU A 434      -4.669  31.833  47.661  1.00  0.87           N  
ATOM   3474  CA  GLU A 434      -3.939  33.050  47.351  1.00  0.87           C  
ATOM   3475  C   GLU A 434      -4.761  34.298  47.132  1.00  0.87           C  
ATOM   3476  O   GLU A 434      -4.301  35.417  47.352  1.00  0.87           O  
ATOM   3477  CB  GLU A 434      -2.920  32.922  46.204  1.00  0.87           C  
ATOM   3478  CG  GLU A 434      -3.405  32.842  44.744  1.00  0.87           C  
ATOM   3479  CD  GLU A 434      -2.174  32.848  43.834  1.00  0.87           C  
ATOM   3480  OE1 GLU A 434      -1.133  33.462  44.195  1.00  0.87           O  
ATOM   3481  OE2 GLU A 434      -2.272  32.250  42.740  1.00  0.87           O  
ATOM   3482  N   THR A 435      -6.037  34.142  46.758  1.00  0.85           N  
ATOM   3483  CA  THR A 435      -6.982  35.231  46.568  1.00  0.85           C  
ATOM   3484  C   THR A 435      -7.301  35.978  47.854  1.00  0.85           C  
ATOM   3485  O   THR A 435      -7.550  37.180  47.845  1.00  0.85           O  
ATOM   3486  CB  THR A 435      -8.269  34.757  45.914  1.00  0.85           C  
ATOM   3487  CG2 THR A 435      -7.939  34.225  44.513  1.00  0.85           C  
ATOM   3488  OG1 THR A 435      -8.840  33.675  46.645  1.00  0.85           O  
ATOM   3489  N   ALA A 436      -7.235  35.269  49.001  1.00  0.82           N  
ATOM   3490  CA  ALA A 436      -7.482  35.779  50.332  1.00  0.82           C  
ATOM   3491  C   ALA A 436      -6.337  36.622  50.877  1.00  0.82           C  
ATOM   3492  O   ALA A 436      -6.486  37.323  51.874  1.00  0.82           O  
ATOM   3493  CB  ALA A 436      -7.697  34.595  51.299  1.00  0.82           C  
ATOM   3494  N   LEU A 437      -5.150  36.560  50.239  1.00  0.84           N  
ATOM   3495  CA  LEU A 437      -4.057  37.474  50.523  1.00  0.84           C  
ATOM   3496  C   LEU A 437      -4.308  38.856  49.971  1.00  0.84           C  
ATOM   3497  O   LEU A 437      -3.797  39.862  50.466  1.00  0.84           O  
ATOM   3498  CB  LEU A 437      -2.725  36.992  49.924  1.00  0.84           C  
ATOM   3499  CG  LEU A 437      -2.123  35.773  50.617  1.00  0.84           C  
ATOM   3500  CD1 LEU A 437      -1.416  34.903  49.591  1.00  0.84           C  
ATOM   3501  CD2 LEU A 437      -1.125  36.158  51.710  1.00  0.84           C  
ATOM   3502  N   ASN A 438      -5.106  38.964  48.903  1.00  0.73           N  
ATOM   3503  CA  ASN A 438      -5.484  40.258  48.397  1.00  0.73           C  
ATOM   3504  C   ASN A 438      -6.644  40.817  49.222  1.00  0.73           C  
ATOM   3505  O   ASN A 438      -7.459  40.076  49.751  1.00  0.73           O  
ATOM   3506  CB  ASN A 438      -5.838  40.202  46.901  1.00  0.73           C  
ATOM   3507  CG  ASN A 438      -4.570  39.999  46.074  1.00  0.73           C  
ATOM   3508  ND2 ASN A 438      -4.377  40.907  45.080  1.00  0.73           N  
ATOM   3509  OD1 ASN A 438      -3.745  39.120  46.264  1.00  0.73           O  
ATOM   3510  N   ALA A 439      -6.776  42.144  49.414  1.00  0.61           N  
ATOM   3511  CA  ALA A 439      -6.000  43.245  48.884  1.00  0.61           C  
ATOM   3512  C   ALA A 439      -4.983  43.798  49.895  1.00  0.61           C  
ATOM   3513  O   ALA A 439      -4.982  44.978  50.224  1.00  0.61           O  
ATOM   3514  CB  ALA A 439      -6.962  44.337  48.354  1.00  0.61           C  
ATOM   3515  N   LEU A 440      -4.057  42.941  50.393  1.00  0.67           N  
ATOM   3516  CA  LEU A 440      -2.843  43.389  51.059  1.00  0.67           C  
ATOM   3517  C   LEU A 440      -1.646  43.356  50.114  1.00  0.67           C  
ATOM   3518  O   LEU A 440      -0.603  43.935  50.390  1.00  0.67           O  
ATOM   3519  CB  LEU A 440      -2.452  42.448  52.227  1.00  0.67           C  
ATOM   3520  CG  LEU A 440      -3.358  42.436  53.473  1.00  0.67           C  
ATOM   3521  CD1 LEU A 440      -4.718  41.746  53.291  1.00  0.67           C  
ATOM   3522  CD2 LEU A 440      -2.606  41.754  54.625  1.00  0.67           C  
ATOM   3523  N   LYS A 441      -1.769  42.637  48.980  1.00  0.60           N  
ATOM   3524  CA  LYS A 441      -0.714  42.449  48.000  1.00  0.60           C  
ATOM   3525  C   LYS A 441      -0.371  43.710  47.251  1.00  0.60           C  
ATOM   3526  O   LYS A 441      -1.275  44.358  46.741  1.00  0.60           O  
ATOM   3527  CB  LYS A 441      -1.149  41.421  46.928  1.00  0.60           C  
ATOM   3528  CG  LYS A 441       0.008  40.917  46.048  1.00  0.60           C  
ATOM   3529  CD  LYS A 441      -0.411  39.839  45.034  1.00  0.60           C  
ATOM   3530  CE  LYS A 441      -1.012  40.391  43.742  1.00  0.60           C  
ATOM   3531  NZ  LYS A 441      -1.451  39.275  42.871  1.00  0.60           N1+
ATOM   3532  N   LEU A 442       0.917  44.041  47.099  1.00  0.70           N  
ATOM   3533  CA  LEU A 442       1.349  45.175  46.319  1.00  0.70           C  
ATOM   3534  C   LEU A 442       1.416  44.811  44.838  1.00  0.70           C  
ATOM   3535  O   LEU A 442       1.928  43.747  44.459  1.00  0.70           O  
ATOM   3536  CB  LEU A 442       2.723  45.599  46.886  1.00  0.70           C  
ATOM   3537  CG  LEU A 442       3.428  46.789  46.225  1.00  0.70           C  
ATOM   3538  CD1 LEU A 442       4.107  47.626  47.315  1.00  0.70           C  
ATOM   3539  CD2 LEU A 442       4.452  46.328  45.178  1.00  0.70           C  
ATOM   3540  N   VAL A 443       0.893  45.672  43.948  1.00  0.56           N  
ATOM   3541  CA  VAL A 443       0.904  45.468  42.513  1.00  0.56           C  
ATOM   3542  C   VAL A 443       1.464  46.692  41.828  1.00  0.56           C  
ATOM   3543  O   VAL A 443       1.557  47.790  42.376  1.00  0.56           O  
ATOM   3544  CB  VAL A 443      -0.471  45.151  41.913  1.00  0.56           C  
ATOM   3545  CG1 VAL A 443      -0.905  43.746  42.352  1.00  0.56           C  
ATOM   3546  CG2 VAL A 443      -1.522  46.146  42.406  1.00  0.56           C  
ATOM   3547  N   THR A 444       1.878  46.566  40.557  1.00  0.63           N  
ATOM   3548  CA  THR A 444       2.383  47.685  39.772  1.00  0.63           C  
ATOM   3549  C   THR A 444       1.323  48.730  39.440  1.00  0.63           C  
ATOM   3550  O   THR A 444       1.671  49.861  39.122  1.00  0.63           O  
ATOM   3551  CB  THR A 444       3.046  47.225  38.480  1.00  0.63           C  
ATOM   3552  CG2 THR A 444       4.444  46.665  38.788  1.00  0.63           C  
ATOM   3553  OG1 THR A 444       2.310  46.156  37.888  1.00  0.63           O  
ATOM   3554  N   ASP A 445       0.027  48.367  39.541  1.00  0.60           N  
ATOM   3555  CA  ASP A 445      -1.129  49.243  39.547  1.00  0.60           C  
ATOM   3556  C   ASP A 445      -1.092  50.209  40.738  1.00  0.60           C  
ATOM   3557  O   ASP A 445      -1.011  51.421  40.556  1.00  0.60           O  
ATOM   3558  CB  ASP A 445      -2.337  48.247  39.461  1.00  0.60           C  
ATOM   3559  CG  ASP A 445      -3.770  48.725  39.735  1.00  0.60           C  
ATOM   3560  OD1 ASP A 445      -4.287  49.576  38.970  1.00  0.60           O  
ATOM   3561  OD2 ASP A 445      -4.385  48.133  40.661  1.00  0.60           O  
ATOM   3562  N   GLU A 446      -0.988  49.730  41.992  1.00  0.61           N  
ATOM   3563  CA  GLU A 446      -1.312  50.563  43.123  1.00  0.61           C  
ATOM   3564  C   GLU A 446      -0.096  50.886  44.005  1.00  0.61           C  
ATOM   3565  O   GLU A 446      -0.164  51.737  44.892  1.00  0.61           O  
ATOM   3566  CB  GLU A 446      -2.552  49.919  43.802  1.00  0.61           C  
ATOM   3567  CG  GLU A 446      -2.394  49.232  45.175  1.00  0.61           C  
ATOM   3568  CD  GLU A 446      -1.679  47.893  45.255  1.00  0.61           C  
ATOM   3569  OE1 GLU A 446      -0.448  47.827  44.987  1.00  0.61           O  
ATOM   3570  OE2 GLU A 446      -2.368  46.914  45.636  1.00  0.61           O  
ATOM   3571  N   ASN A 447       1.110  50.323  43.728  1.00  0.71           N  
ATOM   3572  CA  ASN A 447       2.347  50.539  44.488  1.00  0.71           C  
ATOM   3573  C   ASN A 447       2.724  51.989  44.756  1.00  0.71           C  
ATOM   3574  O   ASN A 447       2.857  52.417  45.900  1.00  0.71           O  
ATOM   3575  CB  ASN A 447       3.545  49.858  43.738  1.00  0.71           C  
ATOM   3576  CG  ASN A 447       4.951  50.000  44.348  1.00  0.71           C  
ATOM   3577  ND2 ASN A 447       5.950  49.396  43.657  1.00  0.71           N  
ATOM   3578  OD1 ASN A 447       5.217  50.624  45.369  1.00  0.71           O  
ATOM   3579  N   LYS A 448       2.934  52.781  43.686  1.00  0.57           N  
ATOM   3580  CA  LYS A 448       3.462  54.127  43.823  1.00  0.57           C  
ATOM   3581  C   LYS A 448       2.378  55.175  43.702  1.00  0.57           C  
ATOM   3582  O   LYS A 448       2.580  56.322  44.127  1.00  0.57           O  
ATOM   3583  CB  LYS A 448       4.505  54.427  42.731  1.00  0.57           C  
ATOM   3584  CG  LYS A 448       5.822  53.664  42.911  1.00  0.57           C  
ATOM   3585  CD  LYS A 448       6.820  54.065  41.815  1.00  0.57           C  
ATOM   3586  CE  LYS A 448       8.172  53.362  41.931  1.00  0.57           C  
ATOM   3587  NZ  LYS A 448       9.069  53.769  40.825  1.00  0.57           N1+
ATOM   3588  N   GLU A 449       1.225  54.773  43.138  1.00  0.55           N  
ATOM   3589  CA  GLU A 449       0.057  55.598  42.887  1.00  0.55           C  
ATOM   3590  C   GLU A 449      -0.751  55.828  44.160  1.00  0.55           C  
ATOM   3591  O   GLU A 449      -1.460  56.831  44.288  1.00  0.55           O  
ATOM   3592  CB  GLU A 449      -0.794  55.023  41.718  1.00  0.55           C  
ATOM   3593  CG  GLU A 449      -0.066  55.143  40.346  1.00  0.55           C  
ATOM   3594  CD  GLU A 449      -0.908  54.841  39.090  1.00  0.55           C  
ATOM   3595  OE1 GLU A 449      -2.154  54.723  39.202  1.00  0.55           O  
ATOM   3596  OE2 GLU A 449      -0.286  54.810  37.992  1.00  0.55           O  
ATOM   3597  N   GLU A 450      -0.569  54.968  45.180  1.00  0.79           N  
ATOM   3598  CA  GLU A 450      -1.283  55.018  46.433  1.00  0.79           C  
ATOM   3599  C   GLU A 450      -0.338  55.324  47.577  1.00  0.79           C  
ATOM   3600  O   GLU A 450       0.587  54.559  47.872  1.00  0.79           O  
ATOM   3601  CB  GLU A 450      -1.933  53.645  46.711  1.00  0.79           C  
ATOM   3602  CG  GLU A 450      -3.014  53.239  45.678  1.00  0.79           C  
ATOM   3603  CD  GLU A 450      -4.290  54.057  45.853  1.00  0.79           C  
ATOM   3604  OE1 GLU A 450      -4.393  54.768  46.890  1.00  0.79           O  
ATOM   3605  OE2 GLU A 450      -5.185  53.968  44.975  1.00  0.79           O  
ATOM   3606  N   GLU A 451      -0.536  56.456  48.282  1.00  0.80           N  
ATOM   3607  CA  GLU A 451       0.258  56.844  49.443  1.00  0.80           C  
ATOM   3608  C   GLU A 451       0.204  55.806  50.553  1.00  0.80           C  
ATOM   3609  O   GLU A 451       1.229  55.377  51.082  1.00  0.80           O  
ATOM   3610  CB  GLU A 451      -0.133  58.256  49.925  1.00  0.80           C  
ATOM   3611  CG  GLU A 451       0.265  59.340  48.890  1.00  0.80           C  
ATOM   3612  CD  GLU A 451      -0.168  60.760  49.272  1.00  0.80           C  
ATOM   3613  OE1 GLU A 451      -0.958  60.909  50.237  1.00  0.80           O  
ATOM   3614  OE2 GLU A 451       0.287  61.702  48.571  1.00  0.80           O  
ATOM   3615  N   SER A 452      -0.989  55.261  50.840  1.00  0.82           N  
ATOM   3616  CA  SER A 452      -1.216  54.257  51.865  1.00  0.82           C  
ATOM   3617  C   SER A 452      -0.387  52.996  51.678  1.00  0.82           C  
ATOM   3618  O   SER A 452       0.122  52.412  52.631  1.00  0.82           O  
ATOM   3619  CB  SER A 452      -2.718  53.871  51.915  1.00  0.82           C  
ATOM   3620  OG  SER A 452      -3.148  53.406  50.632  1.00  0.82           O  
ATOM   3621  N   ILE A 453      -0.232  52.555  50.422  1.00  0.77           N  
ATOM   3622  CA  ILE A 453       0.561  51.410  50.036  1.00  0.77           C  
ATOM   3623  C   ILE A 453       2.046  51.656  50.121  1.00  0.77           C  
ATOM   3624  O   ILE A 453       2.771  50.855  50.695  1.00  0.77           O  
ATOM   3625  CB  ILE A 453       0.181  50.968  48.644  1.00  0.77           C  
ATOM   3626  CG1 ILE A 453      -1.350  50.770  48.574  1.00  0.77           C  
ATOM   3627  CG2 ILE A 453       0.960  49.719  48.178  1.00  0.77           C  
ATOM   3628  CD1 ILE A 453      -1.935  49.614  49.383  1.00  0.77           C  
ATOM   3629  N   LYS A 454       2.576  52.787  49.606  1.00  0.75           N  
ATOM   3630  CA  LYS A 454       3.997  53.068  49.766  1.00  0.75           C  
ATOM   3631  C   LYS A 454       4.428  53.202  51.229  1.00  0.75           C  
ATOM   3632  O   LYS A 454       5.378  52.524  51.638  1.00  0.75           O  
ATOM   3633  CB  LYS A 454       4.499  54.255  48.901  1.00  0.75           C  
ATOM   3634  CG  LYS A 454       3.700  55.547  49.089  1.00  0.75           C  
ATOM   3635  CD  LYS A 454       4.202  56.791  48.344  1.00  0.75           C  
ATOM   3636  CE  LYS A 454       4.548  56.493  46.896  1.00  0.75           C  
ATOM   3637  NZ  LYS A 454       4.451  57.722  46.089  1.00  0.75           N1+
ATOM   3638  N   ASP A 455       3.680  53.947  52.059  1.00  0.76           N  
ATOM   3639  CA  ASP A 455       3.978  54.188  53.458  1.00  0.76           C  
ATOM   3640  C   ASP A 455       3.751  52.999  54.382  1.00  0.76           C  
ATOM   3641  O   ASP A 455       4.330  52.919  55.464  1.00  0.76           O  
ATOM   3642  CB  ASP A 455       3.101  55.363  53.944  1.00  0.76           C  
ATOM   3643  CG  ASP A 455       3.525  56.680  53.299  1.00  0.76           C  
ATOM   3644  OD1 ASP A 455       4.685  56.777  52.817  1.00  0.76           O  
ATOM   3645  OD2 ASP A 455       2.676  57.604  53.279  1.00  0.76           O  
ATOM   3646  N   ALA A 456       2.912  52.014  54.003  1.00  0.83           N  
ATOM   3647  CA  ALA A 456       2.673  50.860  54.854  1.00  0.83           C  
ATOM   3648  C   ALA A 456       3.923  50.008  55.166  1.00  0.83           C  
ATOM   3649  O   ALA A 456       4.711  49.760  54.248  1.00  0.83           O  
ATOM   3650  CB  ALA A 456       1.612  49.933  54.237  1.00  0.83           C  
ATOM   3651  N   PRO A 457       4.175  49.500  56.383  1.00  0.91           N  
ATOM   3652  CA  PRO A 457       5.124  48.408  56.627  1.00  0.91           C  
ATOM   3653  C   PRO A 457       4.930  47.232  55.694  1.00  0.91           C  
ATOM   3654  O   PRO A 457       3.785  46.861  55.429  1.00  0.91           O  
ATOM   3655  CB  PRO A 457       4.895  47.999  58.092  1.00  0.91           C  
ATOM   3656  CG  PRO A 457       4.065  49.124  58.708  1.00  0.91           C  
ATOM   3657  CD  PRO A 457       3.276  49.659  57.520  1.00  0.91           C  
ATOM   3658  N   LYS A 458       6.009  46.632  55.172  1.00  0.87           N  
ATOM   3659  CA  LYS A 458       5.880  45.544  54.234  1.00  0.87           C  
ATOM   3660  C   LYS A 458       6.299  44.229  54.846  1.00  0.87           C  
ATOM   3661  O   LYS A 458       7.135  44.152  55.761  1.00  0.87           O  
ATOM   3662  CB  LYS A 458       6.678  45.776  52.928  1.00  0.87           C  
ATOM   3663  CG  LYS A 458       6.351  47.096  52.205  1.00  0.87           C  
ATOM   3664  CD  LYS A 458       4.871  47.261  51.825  1.00  0.87           C  
ATOM   3665  CE  LYS A 458       4.570  48.466  50.933  1.00  0.87           C  
ATOM   3666  NZ  LYS A 458       5.059  49.700  51.572  1.00  0.87           N1+
ATOM   3667  N   ALA A 459       5.709  43.152  54.328  1.00  0.93           N  
ATOM   3668  CA  ALA A 459       6.197  41.806  54.433  1.00  0.93           C  
ATOM   3669  C   ALA A 459       6.602  41.435  53.019  1.00  0.93           C  
ATOM   3670  O   ALA A 459       5.832  41.639  52.073  1.00  0.93           O  
ATOM   3671  CB  ALA A 459       5.122  40.836  54.963  1.00  0.93           C  
ATOM   3672  N   TYR A 460       7.828  40.930  52.842  1.00  0.93           N  
ATOM   3673  CA  TYR A 460       8.431  40.601  51.568  1.00  0.93           C  
ATOM   3674  C   TYR A 460       8.593  39.102  51.470  1.00  0.93           C  
ATOM   3675  O   TYR A 460       8.939  38.443  52.465  1.00  0.93           O  
ATOM   3676  CB  TYR A 460       9.856  41.175  51.437  1.00  0.93           C  
ATOM   3677  CG  TYR A 460       9.900  42.659  51.448  1.00  0.93           C  
ATOM   3678  CD1 TYR A 460      10.201  43.373  52.616  1.00  0.93           C  
ATOM   3679  CD2 TYR A 460       9.699  43.351  50.250  1.00  0.93           C  
ATOM   3680  CE1 TYR A 460      10.238  44.772  52.593  1.00  0.93           C  
ATOM   3681  CE2 TYR A 460       9.730  44.749  50.227  1.00  0.93           C  
ATOM   3682  CZ  TYR A 460       9.981  45.460  51.404  1.00  0.93           C  
ATOM   3683  OH  TYR A 460       9.988  46.868  51.389  1.00  0.93           O  
ATOM   3684  N   LEU A 461       8.322  38.529  50.292  1.00  0.93           N  
ATOM   3685  CA  LEU A 461       8.390  37.113  50.008  1.00  0.93           C  
ATOM   3686  C   LEU A 461       9.274  36.876  48.795  1.00  0.93           C  
ATOM   3687  O   LEU A 461       9.092  37.538  47.767  1.00  0.93           O  
ATOM   3688  CB  LEU A 461       7.007  36.518  49.668  1.00  0.93           C  
ATOM   3689  CG  LEU A 461       6.078  36.248  50.859  1.00  0.93           C  
ATOM   3690  CD1 LEU A 461       5.499  37.491  51.534  1.00  0.93           C  
ATOM   3691  CD2 LEU A 461       4.916  35.386  50.379  1.00  0.93           C  
ATOM   3692  N   SER A 462      10.219  35.917  48.883  1.00  0.95           N  
ATOM   3693  CA  SER A 462      10.996  35.403  47.745  1.00  0.95           C  
ATOM   3694  C   SER A 462      10.706  33.951  47.635  1.00  0.95           C  
ATOM   3695  O   SER A 462      10.949  33.211  48.601  1.00  0.95           O  
ATOM   3696  CB  SER A 462      12.530  35.364  47.855  1.00  0.95           C  
ATOM   3697  OG  SER A 462      12.944  36.741  47.949  1.00  0.95           O  
ATOM   3698  N   THR A 463      10.205  33.473  46.496  1.00  0.96           N  
ATOM   3699  CA  THR A 463       9.803  32.073  46.363  1.00  0.96           C  
ATOM   3700  C   THR A 463      10.451  31.324  45.218  1.00  0.96           C  
ATOM   3701  O   THR A 463      10.456  31.748  44.056  1.00  0.96           O  
ATOM   3702  CB  THR A 463       8.304  31.931  46.280  1.00  0.96           C  
ATOM   3703  CG2 THR A 463       7.834  30.483  46.132  1.00  0.96           C  
ATOM   3704  OG1 THR A 463       7.708  32.406  47.474  1.00  0.96           O  
ATOM   3705  N   MET A 464      11.030  30.147  45.533  1.00  0.93           N  
ATOM   3706  CA  MET A 464      11.773  29.302  44.622  1.00  0.93           C  
ATOM   3707  C   MET A 464      11.043  27.998  44.472  1.00  0.93           C  
ATOM   3708  O   MET A 464      10.371  27.523  45.389  1.00  0.93           O  
ATOM   3709  CB  MET A 464      13.226  28.982  45.073  1.00  0.93           C  
ATOM   3710  CG  MET A 464      14.185  30.178  44.949  1.00  0.93           C  
ATOM   3711  SD  MET A 464      13.806  31.581  46.040  1.00  0.93           S  
ATOM   3712  CE  MET A 464      14.210  30.844  47.640  1.00  0.93           C  
ATOM   3713  N   TYR A 465      11.158  27.382  43.289  1.00  0.97           N  
ATOM   3714  CA  TYR A 465      10.468  26.155  42.979  1.00  0.97           C  
ATOM   3715  C   TYR A 465      11.437  25.088  42.540  1.00  0.97           C  
ATOM   3716  O   TYR A 465      12.320  25.329  41.712  1.00  0.97           O  
ATOM   3717  CB  TYR A 465       9.462  26.328  41.827  1.00  0.97           C  
ATOM   3718  CG  TYR A 465       8.318  27.188  42.256  1.00  0.97           C  
ATOM   3719  CD1 TYR A 465       8.345  28.587  42.136  1.00  0.97           C  
ATOM   3720  CD2 TYR A 465       7.165  26.569  42.748  1.00  0.97           C  
ATOM   3721  CE1 TYR A 465       7.222  29.350  42.484  1.00  0.97           C  
ATOM   3722  CE2 TYR A 465       6.040  27.322  43.080  1.00  0.97           C  
ATOM   3723  CZ  TYR A 465       6.079  28.709  42.971  1.00  0.97           C  
ATOM   3724  OH  TYR A 465       4.968  29.429  43.436  1.00  0.97           O  
ATOM   3725  N   ILE A 466      11.266  23.868  43.065  1.00  0.95           N  
ATOM   3726  CA  ILE A 466      11.959  22.678  42.613  1.00  0.95           C  
ATOM   3727  C   ILE A 466      10.903  21.745  42.058  1.00  0.95           C  
ATOM   3728  O   ILE A 466       9.977  21.337  42.761  1.00  0.95           O  
ATOM   3729  CB  ILE A 466      12.743  21.971  43.718  1.00  0.95           C  
ATOM   3730  CG1 ILE A 466      13.845  22.889  44.292  1.00  0.95           C  
ATOM   3731  CG2 ILE A 466      13.358  20.661  43.178  1.00  0.95           C  
ATOM   3732  CD1 ILE A 466      14.515  22.334  45.553  1.00  0.95           C  
ATOM   3733  N   GLY A 467      10.996  21.396  40.766  1.00  0.96           N  
ATOM   3734  CA  GLY A 467      10.135  20.437  40.093  1.00  0.96           C  
ATOM   3735  C   GLY A 467      10.523  19.034  40.464  1.00  0.96           C  
ATOM   3736  O   GLY A 467      11.709  18.699  40.475  1.00  0.96           O  
ATOM   3737  N   LEU A 468       9.545  18.175  40.774  1.00  0.92           N  
ATOM   3738  CA  LEU A 468       9.803  16.838  41.261  1.00  0.92           C  
ATOM   3739  C   LEU A 468       9.161  15.801  40.372  1.00  0.92           C  
ATOM   3740  O   LEU A 468       7.971  15.878  40.035  1.00  0.92           O  
ATOM   3741  CB  LEU A 468       9.259  16.644  42.695  1.00  0.92           C  
ATOM   3742  CG  LEU A 468       9.972  17.489  43.763  1.00  0.92           C  
ATOM   3743  CD1 LEU A 468       9.252  17.376  45.112  1.00  0.92           C  
ATOM   3744  CD2 LEU A 468      11.445  17.095  43.922  1.00  0.92           C  
ATOM   3745  N   ASP A 469       9.951  14.788  39.989  1.00  0.89           N  
ATOM   3746  CA  ASP A 469       9.510  13.602  39.293  1.00  0.89           C  
ATOM   3747  C   ASP A 469       9.950  12.445  40.178  1.00  0.89           C  
ATOM   3748  O   ASP A 469      11.041  12.485  40.772  1.00  0.89           O  
ATOM   3749  CB  ASP A 469      10.127  13.535  37.870  1.00  0.89           C  
ATOM   3750  CG  ASP A 469       9.436  12.547  36.937  1.00  0.89           C  
ATOM   3751  OD1 ASP A 469       8.312  12.093  37.275  1.00  0.89           O  
ATOM   3752  OD2 ASP A 469      10.040  12.232  35.873  1.00  0.89           O  
ATOM   3753  N   PHE A 470       9.120  11.405  40.331  1.00  0.88           N  
ATOM   3754  CA  PHE A 470       9.308  10.364  41.324  1.00  0.88           C  
ATOM   3755  C   PHE A 470       9.410   8.975  40.710  1.00  0.88           C  
ATOM   3756  O   PHE A 470       8.691   8.620  39.772  1.00  0.88           O  
ATOM   3757  CB  PHE A 470       8.166  10.306  42.363  1.00  0.88           C  
ATOM   3758  CG  PHE A 470       8.098  11.502  43.261  1.00  0.88           C  
ATOM   3759  CD1 PHE A 470       7.190  12.551  43.046  1.00  0.88           C  
ATOM   3760  CD2 PHE A 470       8.894  11.526  44.412  1.00  0.88           C  
ATOM   3761  CE1 PHE A 470       7.106  13.617  43.954  1.00  0.88           C  
ATOM   3762  CE2 PHE A 470       8.788  12.568  45.336  1.00  0.88           C  
ATOM   3763  CZ  PHE A 470       7.907  13.622  45.100  1.00  0.88           C  
ATOM   3764  N   ASN A 471      10.294   8.122  41.261  1.00  0.81           N  
ATOM   3765  CA  ASN A 471      10.444   6.726  40.906  1.00  0.81           C  
ATOM   3766  C   ASN A 471       9.471   5.951  41.772  1.00  0.81           C  
ATOM   3767  O   ASN A 471       9.849   5.437  42.826  1.00  0.81           O  
ATOM   3768  CB  ASN A 471      11.862   6.180  41.231  1.00  0.81           C  
ATOM   3769  CG  ASN A 471      12.943   6.804  40.358  1.00  0.81           C  
ATOM   3770  ND2 ASN A 471      14.102   7.123  40.989  1.00  0.81           N  
ATOM   3771  OD1 ASN A 471      12.795   6.981  39.152  1.00  0.81           O  
ATOM   3772  N   ILE A 472       8.190   5.887  41.382  1.00  0.79           N  
ATOM   3773  CA  ILE A 472       7.164   5.255  42.186  1.00  0.79           C  
ATOM   3774  C   ILE A 472       6.292   4.390  41.285  1.00  0.79           C  
ATOM   3775  O   ILE A 472       5.712   4.884  40.314  1.00  0.79           O  
ATOM   3776  CB  ILE A 472       6.283   6.279  42.885  1.00  0.79           C  
ATOM   3777  CG1 ILE A 472       7.048   7.152  43.893  1.00  0.79           C  
ATOM   3778  CG2 ILE A 472       5.162   5.570  43.648  1.00  0.79           C  
ATOM   3779  CD1 ILE A 472       6.201   8.342  44.344  1.00  0.79           C  
ATOM   3780  N   GLU A 473       6.171   3.076  41.567  1.00  0.55           N  
ATOM   3781  CA  GLU A 473       5.249   2.183  40.881  1.00  0.55           C  
ATOM   3782  C   GLU A 473       3.823   2.237  41.426  1.00  0.55           C  
ATOM   3783  O   GLU A 473       2.841   2.246  40.689  1.00  0.55           O  
ATOM   3784  CB  GLU A 473       5.785   0.740  40.940  1.00  0.55           C  
ATOM   3785  CG  GLU A 473       7.159   0.575  40.238  1.00  0.55           C  
ATOM   3786  CD  GLU A 473       7.693  -0.859  40.299  1.00  0.55           C  
ATOM   3787  OE1 GLU A 473       7.013  -1.719  40.911  1.00  0.55           O  
ATOM   3788  OE2 GLU A 473       8.788  -1.096  39.727  1.00  0.55           O  
ATOM   3789  N   ASN A 474       3.672   2.296  42.764  1.00  0.67           N  
ATOM   3790  CA  ASN A 474       2.384   2.316  43.418  1.00  0.67           C  
ATOM   3791  C   ASN A 474       1.960   3.754  43.698  1.00  0.67           C  
ATOM   3792  O   ASN A 474       2.561   4.447  44.503  1.00  0.67           O  
ATOM   3793  CB  ASN A 474       2.503   1.501  44.732  1.00  0.67           C  
ATOM   3794  CG  ASN A 474       1.194   1.363  45.504  1.00  0.67           C  
ATOM   3795  ND2 ASN A 474       1.160   0.365  46.419  1.00  0.67           N  
ATOM   3796  OD1 ASN A 474       0.222   2.104  45.331  1.00  0.67           O  
ATOM   3797  N   LYS A 475       0.851   4.227  43.094  1.00  0.62           N  
ATOM   3798  CA  LYS A 475       0.345   5.584  43.246  1.00  0.62           C  
ATOM   3799  C   LYS A 475       0.130   6.074  44.681  1.00  0.62           C  
ATOM   3800  O   LYS A 475       0.249   7.264  44.985  1.00  0.62           O  
ATOM   3801  CB  LYS A 475      -1.007   5.671  42.505  1.00  0.62           C  
ATOM   3802  CG  LYS A 475      -1.665   7.057  42.551  1.00  0.62           C  
ATOM   3803  CD  LYS A 475      -3.016   7.075  41.833  1.00  0.62           C  
ATOM   3804  CE  LYS A 475      -3.698   8.439  41.926  1.00  0.62           C  
ATOM   3805  NZ  LYS A 475      -4.984   8.418  41.201  1.00  0.62           N1+
ATOM   3806  N   LYS A 476      -0.237   5.160  45.596  1.00  0.62           N  
ATOM   3807  CA  LYS A 476      -0.465   5.456  46.994  1.00  0.62           C  
ATOM   3808  C   LYS A 476       0.832   5.503  47.796  1.00  0.62           C  
ATOM   3809  O   LYS A 476       0.881   6.065  48.890  1.00  0.62           O  
ATOM   3810  CB  LYS A 476      -1.439   4.413  47.593  1.00  0.62           C  
ATOM   3811  CG  LYS A 476      -2.860   4.488  47.003  1.00  0.62           C  
ATOM   3812  CD  LYS A 476      -3.793   3.434  47.626  1.00  0.62           C  
ATOM   3813  CE  LYS A 476      -5.229   3.488  47.094  1.00  0.62           C  
ATOM   3814  NZ  LYS A 476      -6.056   2.431  47.721  1.00  0.62           N1+
ATOM   3815  N   GLU A 477       1.930   4.949  47.248  1.00  0.68           N  
ATOM   3816  CA  GLU A 477       3.227   4.897  47.891  1.00  0.68           C  
ATOM   3817  C   GLU A 477       3.975   6.201  47.691  1.00  0.68           C  
ATOM   3818  O   GLU A 477       4.847   6.353  46.840  1.00  0.68           O  
ATOM   3819  CB  GLU A 477       4.051   3.706  47.378  1.00  0.68           C  
ATOM   3820  CG  GLU A 477       5.367   3.409  48.128  1.00  0.68           C  
ATOM   3821  CD  GLU A 477       6.060   2.195  47.503  1.00  0.68           C  
ATOM   3822  OE1 GLU A 477       7.123   1.802  48.044  1.00  0.68           O  
ATOM   3823  OE2 GLU A 477       5.529   1.643  46.499  1.00  0.68           O  
ATOM   3824  N   LYS A 478       3.605   7.235  48.461  1.00  0.68           N  
ATOM   3825  CA  LYS A 478       4.303   8.503  48.425  1.00  0.68           C  
ATOM   3826  C   LYS A 478       5.730   8.436  48.949  1.00  0.68           C  
ATOM   3827  O   LYS A 478       6.029   7.756  49.929  1.00  0.68           O  
ATOM   3828  CB  LYS A 478       3.518   9.602  49.157  1.00  0.68           C  
ATOM   3829  CG  LYS A 478       2.170   9.872  48.485  1.00  0.68           C  
ATOM   3830  CD  LYS A 478       1.400  10.959  49.235  1.00  0.68           C  
ATOM   3831  CE  LYS A 478       0.046  11.266  48.610  1.00  0.68           C  
ATOM   3832  NZ  LYS A 478      -0.634  12.285  49.433  1.00  0.68           N1+
ATOM   3833  N   VAL A 479       6.664   9.172  48.317  1.00  0.81           N  
ATOM   3834  CA  VAL A 479       8.039   9.232  48.780  1.00  0.81           C  
ATOM   3835  C   VAL A 479       8.167  10.226  49.891  1.00  0.81           C  
ATOM   3836  O   VAL A 479       7.764  11.386  49.781  1.00  0.81           O  
ATOM   3837  CB  VAL A 479       9.007   9.589  47.659  1.00  0.81           C  
ATOM   3838  CG1 VAL A 479      10.461   9.842  48.110  1.00  0.81           C  
ATOM   3839  CG2 VAL A 479       9.012   8.405  46.698  1.00  0.81           C  
ATOM   3840  N   ASP A 480       8.753   9.772  51.004  1.00  0.85           N  
ATOM   3841  CA  ASP A 480       9.141  10.637  52.074  1.00  0.85           C  
ATOM   3842  C   ASP A 480      10.337  11.496  51.664  1.00  0.85           C  
ATOM   3843  O   ASP A 480      11.371  10.999  51.199  1.00  0.85           O  
ATOM   3844  CB  ASP A 480       9.335   9.788  53.340  1.00  0.85           C  
ATOM   3845  CG  ASP A 480       9.241  10.645  54.591  1.00  0.85           C  
ATOM   3846  OD1 ASP A 480       9.089  10.043  55.682  1.00  0.85           O  
ATOM   3847  OD2 ASP A 480       9.286  11.904  54.440  1.00  0.85           O  
ATOM   3848  N   ILE A 481      10.162  12.825  51.762  1.00  0.88           N  
ATOM   3849  CA  ILE A 481      11.146  13.841  51.482  1.00  0.88           C  
ATOM   3850  C   ILE A 481      11.393  14.655  52.741  1.00  0.88           C  
ATOM   3851  O   ILE A 481      11.971  15.745  52.673  1.00  0.88           O  
ATOM   3852  CB  ILE A 481      10.774  14.743  50.293  1.00  0.88           C  
ATOM   3853  CG1 ILE A 481       9.478  15.562  50.498  1.00  0.88           C  
ATOM   3854  CG2 ILE A 481      10.703  13.850  49.035  1.00  0.88           C  
ATOM   3855  CD1 ILE A 481       9.321  16.683  49.462  1.00  0.88           C  
ATOM   3856  N   HIS A 482      10.974  14.184  53.946  1.00  0.82           N  
ATOM   3857  CA  HIS A 482      11.119  14.993  55.153  1.00  0.82           C  
ATOM   3858  C   HIS A 482      12.554  15.302  55.519  1.00  0.82           C  
ATOM   3859  O   HIS A 482      12.870  16.447  55.819  1.00  0.82           O  
ATOM   3860  CB  HIS A 482      10.387  14.468  56.420  1.00  0.82           C  
ATOM   3861  CG  HIS A 482      11.171  13.585  57.343  1.00  0.82           C  
ATOM   3862  CD2 HIS A 482      11.678  13.790  58.585  1.00  0.82           C  
ATOM   3863  ND1 HIS A 482      11.368  12.283  56.962  1.00  0.82           N  
ATOM   3864  CE1 HIS A 482      11.953  11.702  57.975  1.00  0.82           C  
ATOM   3865  NE2 HIS A 482      12.183  12.572  58.989  1.00  0.82           N  
ATOM   3866  N   ILE A 483      13.462  14.300  55.476  1.00  0.86           N  
ATOM   3867  CA  ILE A 483      14.871  14.489  55.828  1.00  0.86           C  
ATOM   3868  C   ILE A 483      15.558  15.624  55.051  1.00  0.86           C  
ATOM   3869  O   ILE A 483      15.994  16.564  55.721  1.00  0.86           O  
ATOM   3870  CB  ILE A 483      15.656  13.165  55.860  1.00  0.86           C  
ATOM   3871  CG1 ILE A 483      15.146  12.307  57.043  1.00  0.86           C  
ATOM   3872  CG2 ILE A 483      17.186  13.385  55.921  1.00  0.86           C  
ATOM   3873  CD1 ILE A 483      15.713  10.886  57.105  1.00  0.86           C  
ATOM   3874  N   PRO A 484      15.593  15.707  53.712  1.00  0.89           N  
ATOM   3875  CA  PRO A 484      16.213  16.831  53.017  1.00  0.89           C  
ATOM   3876  C   PRO A 484      15.594  18.182  53.304  1.00  0.89           C  
ATOM   3877  O   PRO A 484      16.314  19.177  53.391  1.00  0.89           O  
ATOM   3878  CB  PRO A 484      16.015  16.485  51.537  1.00  0.89           C  
ATOM   3879  CG  PRO A 484      16.054  14.964  51.506  1.00  0.89           C  
ATOM   3880  CD  PRO A 484      15.304  14.603  52.786  1.00  0.89           C  
ATOM   3881  N   CYS A 485      14.252  18.234  53.407  1.00  0.92           N  
ATOM   3882  CA  CYS A 485      13.481  19.428  53.698  1.00  0.92           C  
ATOM   3883  C   CYS A 485      13.714  19.964  55.108  1.00  0.92           C  
ATOM   3884  O   CYS A 485      13.948  21.159  55.297  1.00  0.92           O  
ATOM   3885  CB  CYS A 485      11.971  19.149  53.467  1.00  0.92           C  
ATOM   3886  SG  CYS A 485      11.550  18.879  51.713  1.00  0.92           S  
ATOM   3887  N   THR A 486      13.707  19.096  56.140  1.00  0.86           N  
ATOM   3888  CA  THR A 486      14.034  19.461  57.525  1.00  0.86           C  
ATOM   3889  C   THR A 486      15.480  19.908  57.684  1.00  0.86           C  
ATOM   3890  O   THR A 486      15.763  20.916  58.334  1.00  0.86           O  
ATOM   3891  CB  THR A 486      13.709  18.374  58.545  1.00  0.86           C  
ATOM   3892  CG2 THR A 486      13.883  18.868  59.989  1.00  0.86           C  
ATOM   3893  OG1 THR A 486      12.343  17.988  58.443  1.00  0.86           O  
ATOM   3894  N   GLU A 487      16.441  19.215  57.025  1.00  0.82           N  
ATOM   3895  CA  GLU A 487      17.834  19.637  56.990  1.00  0.82           C  
ATOM   3896  C   GLU A 487      18.002  21.041  56.419  1.00  0.82           C  
ATOM   3897  O   GLU A 487      18.686  21.883  56.992  1.00  0.82           O  
ATOM   3898  CB  GLU A 487      18.701  18.715  56.100  1.00  0.82           C  
ATOM   3899  CG  GLU A 487      19.045  17.305  56.626  1.00  0.82           C  
ATOM   3900  CD  GLU A 487      19.981  16.659  55.617  1.00  0.82           C  
ATOM   3901  OE1 GLU A 487      19.552  15.837  54.773  1.00  0.82           O  
ATOM   3902  OE2 GLU A 487      21.165  17.095  55.607  1.00  0.82           O  
ATOM   3903  N   PHE A 488      17.326  21.338  55.290  1.00  0.89           N  
ATOM   3904  CA  PHE A 488      17.328  22.644  54.663  1.00  0.89           C  
ATOM   3905  C   PHE A 488      16.784  23.761  55.552  1.00  0.89           C  
ATOM   3906  O   PHE A 488      17.395  24.821  55.686  1.00  0.89           O  
ATOM   3907  CB  PHE A 488      16.504  22.548  53.360  1.00  0.89           C  
ATOM   3908  CG  PHE A 488      16.511  23.839  52.604  1.00  0.89           C  
ATOM   3909  CD1 PHE A 488      17.651  24.228  51.895  1.00  0.89           C  
ATOM   3910  CD2 PHE A 488      15.415  24.710  52.671  1.00  0.89           C  
ATOM   3911  CE1 PHE A 488      17.671  25.444  51.211  1.00  0.89           C  
ATOM   3912  CE2 PHE A 488      15.447  25.940  52.006  1.00  0.89           C  
ATOM   3913  CZ  PHE A 488      16.571  26.302  51.258  1.00  0.89           C  
ATOM   3914  N   VAL A 489      15.633  23.524  56.215  1.00  0.85           N  
ATOM   3915  CA  VAL A 489      15.017  24.488  57.117  1.00  0.85           C  
ATOM   3916  C   VAL A 489      15.923  24.843  58.276  1.00  0.85           C  
ATOM   3917  O   VAL A 489      16.137  26.018  58.585  1.00  0.85           O  
ATOM   3918  CB  VAL A 489      13.685  23.947  57.634  1.00  0.85           C  
ATOM   3919  CG1 VAL A 489      13.161  24.648  58.906  1.00  0.85           C  
ATOM   3920  CG2 VAL A 489      12.630  24.069  56.523  1.00  0.85           C  
ATOM   3921  N   ASN A 490      16.516  23.833  58.933  1.00  0.82           N  
ATOM   3922  CA  ASN A 490      17.435  24.040  60.032  1.00  0.82           C  
ATOM   3923  C   ASN A 490      18.756  24.679  59.613  1.00  0.82           C  
ATOM   3924  O   ASN A 490      19.234  25.597  60.273  1.00  0.82           O  
ATOM   3925  CB  ASN A 490      17.648  22.732  60.824  1.00  0.82           C  
ATOM   3926  CG  ASN A 490      16.365  22.195  61.476  1.00  0.82           C  
ATOM   3927  ND2 ASN A 490      15.439  23.097  61.899  1.00  0.82           N  
ATOM   3928  OD1 ASN A 490      16.200  20.999  61.630  1.00  0.82           O  
ATOM   3929  N   LEU A 491      19.332  24.256  58.474  1.00  0.86           N  
ATOM   3930  CA  LEU A 491      20.552  24.804  57.902  1.00  0.86           C  
ATOM   3931  C   LEU A 491      20.476  26.298  57.601  1.00  0.86           C  
ATOM   3932  O   LEU A 491      21.376  27.057  57.935  1.00  0.86           O  
ATOM   3933  CB  LEU A 491      20.850  24.002  56.612  1.00  0.86           C  
ATOM   3934  CG  LEU A 491      21.969  24.495  55.682  1.00  0.86           C  
ATOM   3935  CD1 LEU A 491      23.338  24.533  56.370  1.00  0.86           C  
ATOM   3936  CD2 LEU A 491      22.019  23.621  54.420  1.00  0.86           C  
ATOM   3937  N   CYS A 492      19.379  26.789  56.994  1.00  0.90           N  
ATOM   3938  CA  CYS A 492      19.210  28.212  56.721  1.00  0.90           C  
ATOM   3939  C   CYS A 492      19.055  29.091  57.961  1.00  0.90           C  
ATOM   3940  O   CYS A 492      19.389  30.273  57.949  1.00  0.90           O  
ATOM   3941  CB  CYS A 492      17.997  28.453  55.794  1.00  0.90           C  
ATOM   3942  SG  CYS A 492      18.243  27.811  54.109  1.00  0.90           S  
ATOM   3943  N   ARG A 493      18.525  28.540  59.071  1.00  0.77           N  
ATOM   3944  CA  ARG A 493      18.373  29.226  60.346  1.00  0.77           C  
ATOM   3945  C   ARG A 493      19.690  29.654  60.977  1.00  0.77           C  
ATOM   3946  O   ARG A 493      19.785  30.732  61.555  1.00  0.77           O  
ATOM   3947  CB  ARG A 493      17.518  28.375  61.327  1.00  0.77           C  
ATOM   3948  CG  ARG A 493      16.021  28.764  61.360  1.00  0.77           C  
ATOM   3949  CD  ARG A 493      15.287  28.700  60.013  1.00  0.77           C  
ATOM   3950  NE  ARG A 493      13.982  29.434  60.115  1.00  0.77           N  
ATOM   3951  CZ  ARG A 493      13.846  30.768  60.202  1.00  0.77           C  
ATOM   3952  NH1 ARG A 493      14.886  31.590  60.162  1.00  0.77           N  
ATOM   3953  NH2 ARG A 493      12.637  31.289  60.394  1.00  0.77           N  
ATOM   3954  N   SER A 494      20.727  28.812  60.868  1.00  0.80           N  
ATOM   3955  CA  SER A 494      21.982  28.949  61.579  1.00  0.80           C  
ATOM   3956  C   SER A 494      23.069  29.720  60.833  1.00  0.80           C  
ATOM   3957  O   SER A 494      24.226  29.309  60.811  1.00  0.80           O  
ATOM   3958  CB  SER A 494      22.511  27.547  61.989  1.00  0.80           C  
ATOM   3959  OG  SER A 494      22.554  26.637  60.887  1.00  0.80           O  
ATOM   3960  N   PHE A 495      22.741  30.899  60.250  1.00  0.78           N  
ATOM   3961  CA  PHE A 495      23.718  31.749  59.578  1.00  0.78           C  
ATOM   3962  C   PHE A 495      23.658  33.194  60.064  1.00  0.78           C  
ATOM   3963  O   PHE A 495      23.177  34.053  59.333  1.00  0.78           O  
ATOM   3964  CB  PHE A 495      23.545  31.754  58.028  1.00  0.78           C  
ATOM   3965  CG  PHE A 495      24.171  30.520  57.467  1.00  0.78           C  
ATOM   3966  CD1 PHE A 495      23.397  29.390  57.187  1.00  0.78           C  
ATOM   3967  CD2 PHE A 495      25.563  30.452  57.308  1.00  0.78           C  
ATOM   3968  CE1 PHE A 495      24.005  28.209  56.749  1.00  0.78           C  
ATOM   3969  CE2 PHE A 495      26.173  29.272  56.865  1.00  0.78           C  
ATOM   3970  CZ  PHE A 495      25.392  28.148  56.582  1.00  0.78           C  
ATOM   3971  N   ASN A 496      24.121  33.559  61.287  1.00  0.71           N  
ATOM   3972  CA  ASN A 496      24.377  32.691  62.442  1.00  0.71           C  
ATOM   3973  C   ASN A 496      23.190  32.782  63.372  1.00  0.71           C  
ATOM   3974  O   ASN A 496      22.376  31.872  63.443  1.00  0.71           O  
ATOM   3975  CB  ASN A 496      25.665  32.998  63.249  1.00  0.71           C  
ATOM   3976  CG  ASN A 496      26.834  32.746  62.315  1.00  0.71           C  
ATOM   3977  ND2 ASN A 496      27.847  33.646  62.332  1.00  0.71           N  
ATOM   3978  OD1 ASN A 496      26.857  31.762  61.588  1.00  0.71           O  
ATOM   3979  N   GLU A 497      23.054  33.915  64.090  1.00  0.74           N  
ATOM   3980  CA  GLU A 497      21.888  34.172  64.914  1.00  0.74           C  
ATOM   3981  C   GLU A 497      21.070  35.308  64.304  1.00  0.74           C  
ATOM   3982  O   GLU A 497      19.981  35.667  64.752  1.00  0.74           O  
ATOM   3983  CB  GLU A 497      22.354  34.449  66.356  1.00  0.74           C  
ATOM   3984  CG  GLU A 497      21.255  34.270  67.428  1.00  0.74           C  
ATOM   3985  CD  GLU A 497      21.852  33.768  68.743  1.00  0.74           C  
ATOM   3986  OE1 GLU A 497      21.877  34.541  69.732  1.00  0.74           O  
ATOM   3987  OE2 GLU A 497      22.293  32.588  68.750  1.00  0.74           O  
ATOM   3988  N   ASP A 498      21.552  35.833  63.158  1.00  0.79           N  
ATOM   3989  CA  ASP A 498      21.118  37.041  62.477  1.00  0.79           C  
ATOM   3990  C   ASP A 498      19.679  36.964  61.974  1.00  0.79           C  
ATOM   3991  O   ASP A 498      18.980  37.961  61.821  1.00  0.79           O  
ATOM   3992  CB  ASP A 498      22.105  37.326  61.307  1.00  0.79           C  
ATOM   3993  CG  ASP A 498      23.547  37.138  61.783  1.00  0.79           C  
ATOM   3994  OD1 ASP A 498      23.864  37.586  62.912  1.00  0.79           O  
ATOM   3995  OD2 ASP A 498      24.314  36.424  61.086  1.00  0.79           O  
ATOM   3996  N   TYR A 499      19.216  35.718  61.742  1.00  0.86           N  
ATOM   3997  CA  TYR A 499      17.918  35.393  61.194  1.00  0.86           C  
ATOM   3998  C   TYR A 499      17.077  34.520  62.123  1.00  0.86           C  
ATOM   3999  O   TYR A 499      16.112  33.881  61.694  1.00  0.86           O  
ATOM   4000  CB  TYR A 499      18.060  34.667  59.842  1.00  0.86           C  
ATOM   4001  CG  TYR A 499      18.926  35.460  58.912  1.00  0.86           C  
ATOM   4002  CD1 TYR A 499      18.460  36.644  58.322  1.00  0.86           C  
ATOM   4003  CD2 TYR A 499      20.223  35.021  58.620  1.00  0.86           C  
ATOM   4004  CE1 TYR A 499      19.272  37.365  57.435  1.00  0.86           C  
ATOM   4005  CE2 TYR A 499      21.034  35.738  57.735  1.00  0.86           C  
ATOM   4006  CZ  TYR A 499      20.555  36.901  57.137  1.00  0.86           C  
ATOM   4007  OH  TYR A 499      21.401  37.578  56.248  1.00  0.86           O  
ATOM   4008  N   GLY A 500      17.427  34.444  63.429  1.00  0.83           N  
ATOM   4009  CA  GLY A 500      16.702  33.595  64.375  1.00  0.83           C  
ATOM   4010  C   GLY A 500      15.423  34.177  64.914  1.00  0.83           C  
ATOM   4011  O   GLY A 500      14.617  33.461  65.501  1.00  0.83           O  
ATOM   4012  N   ASP A 501      15.181  35.483  64.705  1.00  0.85           N  
ATOM   4013  CA  ASP A 501      13.953  36.125  65.119  1.00  0.85           C  
ATOM   4014  C   ASP A 501      12.829  35.780  64.142  1.00  0.85           C  
ATOM   4015  O   ASP A 501      12.836  36.168  62.968  1.00  0.85           O  
ATOM   4016  CB  ASP A 501      14.190  37.651  65.306  1.00  0.85           C  
ATOM   4017  CG  ASP A 501      13.007  38.364  65.956  1.00  0.85           C  
ATOM   4018  OD1 ASP A 501      11.970  37.693  66.208  1.00  0.85           O  
ATOM   4019  OD2 ASP A 501      13.118  39.593  66.183  1.00  0.85           O  
ATOM   4020  N   HIS A 502      11.813  35.039  64.629  1.00  0.85           N  
ATOM   4021  CA  HIS A 502      10.647  34.630  63.875  1.00  0.85           C  
ATOM   4022  C   HIS A 502       9.639  35.758  63.712  1.00  0.85           C  
ATOM   4023  O   HIS A 502       8.708  35.654  62.918  1.00  0.85           O  
ATOM   4024  CB  HIS A 502       9.953  33.401  64.510  1.00  0.85           C  
ATOM   4025  CG  HIS A 502       9.194  33.695  65.761  1.00  0.85           C  
ATOM   4026  CD2 HIS A 502       7.854  33.726  65.964  1.00  0.85           C  
ATOM   4027  ND1 HIS A 502       9.866  33.915  66.945  1.00  0.85           N  
ATOM   4028  CE1 HIS A 502       8.929  34.061  67.850  1.00  0.85           C  
ATOM   4029  NE2 HIS A 502       7.687  33.953  67.315  1.00  0.85           N  
ATOM   4030  N   LYS A 503       9.780  36.882  64.448  1.00  0.87           N  
ATOM   4031  CA  LYS A 503       8.895  38.025  64.286  1.00  0.87           C  
ATOM   4032  C   LYS A 503       9.206  38.821  63.031  1.00  0.87           C  
ATOM   4033  O   LYS A 503       8.352  39.527  62.497  1.00  0.87           O  
ATOM   4034  CB  LYS A 503       8.967  38.971  65.504  1.00  0.87           C  
ATOM   4035  CG  LYS A 503       8.425  38.373  66.810  1.00  0.87           C  
ATOM   4036  CD  LYS A 503       6.899  38.155  66.755  1.00  0.87           C  
ATOM   4037  CE  LYS A 503       6.219  37.973  68.105  1.00  0.87           C  
ATOM   4038  NZ  LYS A 503       7.007  36.950  68.799  1.00  0.87           N1+
ATOM   4039  N   VAL A 504      10.440  38.668  62.502  1.00  0.92           N  
ATOM   4040  CA  VAL A 504      10.831  39.292  61.260  1.00  0.92           C  
ATOM   4041  C   VAL A 504      11.195  38.254  60.187  1.00  0.92           C  
ATOM   4042  O   VAL A 504      10.709  38.400  59.062  1.00  0.92           O  
ATOM   4043  CB  VAL A 504      11.797  40.486  61.450  1.00  0.92           C  
ATOM   4044  CG1 VAL A 504      12.317  40.597  62.895  1.00  0.92           C  
ATOM   4045  CG2 VAL A 504      12.964  40.476  60.457  1.00  0.92           C  
ATOM   4046  N   PHE A 505      11.924  37.137  60.443  1.00  0.92           N  
ATOM   4047  CA  PHE A 505      12.385  36.242  59.368  1.00  0.92           C  
ATOM   4048  C   PHE A 505      11.815  34.824  59.397  1.00  0.92           C  
ATOM   4049  O   PHE A 505      12.073  34.040  60.321  1.00  0.92           O  
ATOM   4050  CB  PHE A 505      13.914  36.010  59.364  1.00  0.92           C  
ATOM   4051  CG  PHE A 505      14.661  37.291  59.255  1.00  0.92           C  
ATOM   4052  CD1 PHE A 505      14.693  38.001  58.049  1.00  0.92           C  
ATOM   4053  CD2 PHE A 505      15.381  37.772  60.354  1.00  0.92           C  
ATOM   4054  CE1 PHE A 505      15.475  39.154  57.928  1.00  0.92           C  
ATOM   4055  CE2 PHE A 505      16.162  38.927  60.240  1.00  0.92           C  
ATOM   4056  CZ  PHE A 505      16.214  39.616  59.023  1.00  0.92           C  
ATOM   4057  N   ASN A 506      11.094  34.396  58.339  1.00  0.90           N  
ATOM   4058  CA  ASN A 506      10.494  33.072  58.274  1.00  0.90           C  
ATOM   4059  C   ASN A 506      10.860  32.364  56.999  1.00  0.90           C  
ATOM   4060  O   ASN A 506      11.292  32.971  56.015  1.00  0.90           O  
ATOM   4061  CB  ASN A 506       8.971  33.033  58.550  1.00  0.90           C  
ATOM   4062  CG  ASN A 506       8.841  33.316  60.042  1.00  0.90           C  
ATOM   4063  ND2 ASN A 506       8.391  34.542  60.392  1.00  0.90           N  
ATOM   4064  OD1 ASN A 506       9.275  32.495  60.847  1.00  0.90           O  
ATOM   4065  N   LEU A 507      10.750  31.032  57.002  1.00  0.92           N  
ATOM   4066  CA  LEU A 507      11.067  30.188  55.872  1.00  0.92           C  
ATOM   4067  C   LEU A 507      10.073  29.051  55.933  1.00  0.92           C  
ATOM   4068  O   LEU A 507       9.929  28.423  56.987  1.00  0.92           O  
ATOM   4069  CB  LEU A 507      12.521  29.649  55.949  1.00  0.92           C  
ATOM   4070  CG  LEU A 507      12.944  28.573  54.929  1.00  0.92           C  
ATOM   4071  CD1 LEU A 507      12.979  29.139  53.510  1.00  0.92           C  
ATOM   4072  CD2 LEU A 507      14.319  28.004  55.310  1.00  0.92           C  
ATOM   4073  N   ALA A 508       9.358  28.771  54.831  1.00  0.94           N  
ATOM   4074  CA  ALA A 508       8.401  27.691  54.743  1.00  0.94           C  
ATOM   4075  C   ALA A 508       8.651  26.911  53.468  1.00  0.94           C  
ATOM   4076  O   ALA A 508       9.015  27.477  52.433  1.00  0.94           O  
ATOM   4077  CB  ALA A 508       6.941  28.196  54.753  1.00  0.94           C  
ATOM   4078  N   LEU A 509       8.473  25.580  53.526  1.00  0.92           N  
ATOM   4079  CA  LEU A 509       8.570  24.688  52.392  1.00  0.92           C  
ATOM   4080  C   LEU A 509       7.191  24.092  52.209  1.00  0.92           C  
ATOM   4081  O   LEU A 509       6.586  23.598  53.162  1.00  0.92           O  
ATOM   4082  CB  LEU A 509       9.588  23.536  52.598  1.00  0.92           C  
ATOM   4083  CG  LEU A 509      11.036  23.874  52.196  1.00  0.92           C  
ATOM   4084  CD1 LEU A 509      11.657  25.037  52.978  1.00  0.92           C  
ATOM   4085  CD2 LEU A 509      11.916  22.623  52.305  1.00  0.92           C  
ATOM   4086  N   ARG A 510       6.652  24.134  50.982  1.00  0.89           N  
ATOM   4087  CA  ARG A 510       5.335  23.624  50.673  1.00  0.89           C  
ATOM   4088  C   ARG A 510       5.399  22.672  49.490  1.00  0.89           C  
ATOM   4089  O   ARG A 510       5.962  22.980  48.443  1.00  0.89           O  
ATOM   4090  CB  ARG A 510       4.375  24.799  50.355  1.00  0.89           C  
ATOM   4091  CG  ARG A 510       2.923  24.420  50.005  1.00  0.89           C  
ATOM   4092  CD  ARG A 510       2.169  25.527  49.253  1.00  0.89           C  
ATOM   4093  NE  ARG A 510       1.718  26.585  50.219  1.00  0.89           N  
ATOM   4094  CZ  ARG A 510       0.555  26.573  50.887  1.00  0.89           C  
ATOM   4095  NH1 ARG A 510       0.239  27.594  51.671  1.00  0.89           N  
ATOM   4096  NH2 ARG A 510      -0.317  25.579  50.750  1.00  0.89           N  
ATOM   4097  N   PHE A 511       4.808  21.469  49.612  1.00  0.92           N  
ATOM   4098  CA  PHE A 511       4.599  20.567  48.495  1.00  0.92           C  
ATOM   4099  C   PHE A 511       3.326  20.984  47.757  1.00  0.92           C  
ATOM   4100  O   PHE A 511       2.248  21.043  48.356  1.00  0.92           O  
ATOM   4101  CB  PHE A 511       4.489  19.118  49.030  1.00  0.92           C  
ATOM   4102  CG  PHE A 511       4.476  18.089  47.940  1.00  0.92           C  
ATOM   4103  CD1 PHE A 511       5.675  17.489  47.534  1.00  0.92           C  
ATOM   4104  CD2 PHE A 511       3.275  17.702  47.325  1.00  0.92           C  
ATOM   4105  CE1 PHE A 511       5.671  16.487  46.559  1.00  0.92           C  
ATOM   4106  CE2 PHE A 511       3.269  16.698  46.351  1.00  0.92           C  
ATOM   4107  CZ  PHE A 511       4.465  16.070  45.989  1.00  0.92           C  
ATOM   4108  N   VAL A 512       3.414  21.299  46.451  1.00  0.93           N  
ATOM   4109  CA  VAL A 512       2.286  21.750  45.656  1.00  0.93           C  
ATOM   4110  C   VAL A 512       2.166  20.935  44.370  1.00  0.93           C  
ATOM   4111  O   VAL A 512       3.146  20.631  43.687  1.00  0.93           O  
ATOM   4112  CB  VAL A 512       2.333  23.262  45.420  1.00  0.93           C  
ATOM   4113  CG1 VAL A 512       3.569  23.698  44.617  1.00  0.93           C  
ATOM   4114  CG2 VAL A 512       1.037  23.775  44.771  1.00  0.93           C  
ATOM   4115  N   LYS A 513       0.937  20.499  44.017  1.00  0.89           N  
ATOM   4116  CA  LYS A 513       0.633  19.821  42.767  1.00  0.89           C  
ATOM   4117  C   LYS A 513       0.422  20.838  41.662  1.00  0.89           C  
ATOM   4118  O   LYS A 513      -0.108  21.920  41.916  1.00  0.89           O  
ATOM   4119  CB  LYS A 513      -0.655  18.978  42.909  1.00  0.89           C  
ATOM   4120  CG  LYS A 513      -0.426  17.744  43.786  1.00  0.89           C  
ATOM   4121  CD  LYS A 513      -1.706  17.064  44.281  1.00  0.89           C  
ATOM   4122  CE  LYS A 513      -2.416  17.854  45.376  1.00  0.89           C  
ATOM   4123  NZ  LYS A 513      -3.414  16.981  46.025  1.00  0.89           N1+
ATOM   4124  N   GLY A 514       0.800  20.514  40.407  1.00  0.92           N  
ATOM   4125  CA  GLY A 514       0.804  21.429  39.257  1.00  0.92           C  
ATOM   4126  C   GLY A 514      -0.385  22.357  39.058  1.00  0.92           C  
ATOM   4127  O   GLY A 514      -0.226  23.538  38.775  1.00  0.92           O  
ATOM   4128  N   TYR A 515      -1.623  21.863  39.233  1.00  0.92           N  
ATOM   4129  CA  TYR A 515      -2.837  22.650  39.054  1.00  0.92           C  
ATOM   4130  C   TYR A 515      -3.095  23.702  40.160  1.00  0.92           C  
ATOM   4131  O   TYR A 515      -3.829  24.673  39.954  1.00  0.92           O  
ATOM   4132  CB  TYR A 515      -4.050  21.701  38.798  1.00  0.92           C  
ATOM   4133  CG  TYR A 515      -4.122  20.506  39.717  1.00  0.92           C  
ATOM   4134  CD1 TYR A 515      -3.685  19.237  39.293  1.00  0.92           C  
ATOM   4135  CD2 TYR A 515      -4.683  20.630  40.993  1.00  0.92           C  
ATOM   4136  CE1 TYR A 515      -3.781  18.123  40.146  1.00  0.92           C  
ATOM   4137  CE2 TYR A 515      -4.801  19.516  41.832  1.00  0.92           C  
ATOM   4138  CZ  TYR A 515      -4.345  18.266  41.421  1.00  0.92           C  
ATOM   4139  OH  TYR A 515      -4.573  17.183  42.301  1.00  0.92           O  
ATOM   4140  N   ASP A 516      -2.441  23.576  41.343  1.00  0.92           N  
ATOM   4141  CA  ASP A 516      -2.582  24.452  42.495  1.00  0.92           C  
ATOM   4142  C   ASP A 516      -1.396  25.426  42.564  1.00  0.92           C  
ATOM   4143  O   ASP A 516      -1.270  26.204  43.503  1.00  0.92           O  
ATOM   4144  CB  ASP A 516      -2.742  23.575  43.786  1.00  0.92           C  
ATOM   4145  CG  ASP A 516      -3.355  24.262  45.023  1.00  0.92           C  
ATOM   4146  OD1 ASP A 516      -3.442  23.563  46.089  1.00  0.92           O  
ATOM   4147  OD2 ASP A 516      -3.808  25.432  44.916  1.00  0.92           O  
ATOM   4148  N   LEU A 517      -0.502  25.461  41.532  1.00  0.94           N  
ATOM   4149  CA  LEU A 517       0.585  26.439  41.472  1.00  0.94           C  
ATOM   4150  C   LEU A 517       0.073  27.878  41.534  1.00  0.94           C  
ATOM   4151  O   LEU A 517      -0.933  28.138  40.879  1.00  0.94           O  
ATOM   4152  CB  LEU A 517       1.428  26.289  40.183  1.00  0.94           C  
ATOM   4153  CG  LEU A 517       2.425  25.125  40.240  1.00  0.94           C  
ATOM   4154  CD1 LEU A 517       2.907  24.774  38.830  1.00  0.94           C  
ATOM   4155  CD2 LEU A 517       3.612  25.455  41.154  1.00  0.94           C  
ATOM   4156  N   PRO A 518       0.635  28.830  42.258  1.00  0.96           N  
ATOM   4157  CA  PRO A 518       0.244  30.245  42.195  1.00  0.96           C  
ATOM   4158  C   PRO A 518       0.094  30.861  40.793  1.00  0.96           C  
ATOM   4159  O   PRO A 518       0.789  30.426  39.876  1.00  0.96           O  
ATOM   4160  CB  PRO A 518       1.368  30.918  42.985  1.00  0.96           C  
ATOM   4161  CG  PRO A 518       1.743  29.889  44.044  1.00  0.96           C  
ATOM   4162  CD  PRO A 518       1.720  28.606  43.225  1.00  0.96           C  
ATOM   4163  N   ASP A 519      -0.771  31.872  40.571  1.00  0.92           N  
ATOM   4164  CA  ASP A 519      -0.894  32.616  39.318  1.00  0.92           C  
ATOM   4165  C   ASP A 519       0.402  33.343  38.861  1.00  0.92           C  
ATOM   4166  O   ASP A 519       0.661  33.470  37.668  1.00  0.92           O  
ATOM   4167  CB  ASP A 519      -2.132  33.576  39.366  1.00  0.92           C  
ATOM   4168  CG  ASP A 519      -3.475  32.948  38.953  1.00  0.92           C  
ATOM   4169  OD1 ASP A 519      -3.484  31.803  38.420  1.00  0.92           O  
ATOM   4170  OD2 ASP A 519      -4.520  33.633  39.107  1.00  0.92           O  
ATOM   4171  N   GLU A 520       1.288  33.791  39.788  1.00  0.90           N  
ATOM   4172  CA  GLU A 520       2.552  34.486  39.517  1.00  0.90           C  
ATOM   4173  C   GLU A 520       3.535  33.739  38.634  1.00  0.90           C  
ATOM   4174  O   GLU A 520       4.401  34.323  37.982  1.00  0.90           O  
ATOM   4175  CB  GLU A 520       3.300  34.789  40.840  1.00  0.90           C  
ATOM   4176  CG  GLU A 520       3.759  33.527  41.623  1.00  0.90           C  
ATOM   4177  CD  GLU A 520       4.591  33.830  42.873  1.00  0.90           C  
ATOM   4178  OE1 GLU A 520       4.565  35.008  43.318  1.00  0.90           O  
ATOM   4179  OE2 GLU A 520       5.249  32.895  43.399  1.00  0.90           O  
ATOM   4180  N   VAL A 521       3.409  32.407  38.648  1.00  0.94           N  
ATOM   4181  CA  VAL A 521       4.190  31.429  37.936  1.00  0.94           C  
ATOM   4182  C   VAL A 521       3.944  31.422  36.426  1.00  0.94           C  
ATOM   4183  O   VAL A 521       4.846  31.087  35.651  1.00  0.94           O  
ATOM   4184  CB  VAL A 521       3.983  30.091  38.646  1.00  0.94           C  
ATOM   4185  CG1 VAL A 521       3.748  28.914  37.698  1.00  0.94           C  
ATOM   4186  CG2 VAL A 521       5.183  29.860  39.581  1.00  0.94           C  
ATOM   4187  N   PHE A 522       2.743  31.832  35.970  1.00  0.90           N  
ATOM   4188  CA  PHE A 522       2.301  31.720  34.588  1.00  0.90           C  
ATOM   4189  C   PHE A 522       2.280  33.111  33.971  1.00  0.90           C  
ATOM   4190  O   PHE A 522       1.810  34.066  34.593  1.00  0.90           O  
ATOM   4191  CB  PHE A 522       0.869  31.111  34.486  1.00  0.90           C  
ATOM   4192  CG  PHE A 522       0.805  29.746  35.118  1.00  0.90           C  
ATOM   4193  CD1 PHE A 522       0.204  29.553  36.375  1.00  0.90           C  
ATOM   4194  CD2 PHE A 522       1.382  28.642  34.471  1.00  0.90           C  
ATOM   4195  CE1 PHE A 522       0.193  28.287  36.976  1.00  0.90           C  
ATOM   4196  CE2 PHE A 522       1.363  27.374  35.065  1.00  0.90           C  
ATOM   4197  CZ  PHE A 522       0.769  27.196  36.319  1.00  0.90           C  
ATOM   4198  N   ASP A 523       2.815  33.292  32.739  1.00  0.84           N  
ATOM   4199  CA  ASP A 523       2.776  34.587  32.074  1.00  0.84           C  
ATOM   4200  C   ASP A 523       1.401  34.909  31.474  1.00  0.84           C  
ATOM   4201  O   ASP A 523       0.461  34.120  31.563  1.00  0.84           O  
ATOM   4202  CB  ASP A 523       4.025  34.873  31.170  1.00  0.84           C  
ATOM   4203  CG  ASP A 523       4.147  34.113  29.850  1.00  0.84           C  
ATOM   4204  OD1 ASP A 523       3.219  34.239  29.009  1.00  0.84           O  
ATOM   4205  OD2 ASP A 523       5.221  33.490  29.629  1.00  0.84           O  
ATOM   4206  N   GLU A 524       1.231  36.110  30.880  1.00  0.76           N  
ATOM   4207  CA  GLU A 524      -0.002  36.563  30.243  1.00  0.76           C  
ATOM   4208  C   GLU A 524      -0.473  35.653  29.115  1.00  0.76           C  
ATOM   4209  O   GLU A 524      -1.671  35.472  28.885  1.00  0.76           O  
ATOM   4210  CB  GLU A 524       0.196  37.984  29.670  1.00  0.76           C  
ATOM   4211  CG  GLU A 524      -1.064  38.592  29.004  1.00  0.76           C  
ATOM   4212  CD  GLU A 524      -0.853  40.022  28.505  1.00  0.76           C  
ATOM   4213  OE1 GLU A 524      -1.834  40.574  27.942  1.00  0.76           O  
ATOM   4214  OE2 GLU A 524       0.261  40.579  28.688  1.00  0.76           O  
ATOM   4215  N   ASN A 525       0.478  35.051  28.372  1.00  0.76           N  
ATOM   4216  CA  ASN A 525       0.173  34.239  27.215  1.00  0.76           C  
ATOM   4217  C   ASN A 525      -0.218  32.823  27.630  1.00  0.76           C  
ATOM   4218  O   ASN A 525      -0.880  32.090  26.894  1.00  0.76           O  
ATOM   4219  CB  ASN A 525       1.401  34.107  26.277  1.00  0.76           C  
ATOM   4220  CG  ASN A 525       2.039  35.453  25.931  1.00  0.76           C  
ATOM   4221  ND2 ASN A 525       3.398  35.487  26.005  1.00  0.76           N  
ATOM   4222  OD1 ASN A 525       1.396  36.419  25.540  1.00  0.76           O  
ATOM   4223  N   GLU A 526       0.201  32.416  28.842  1.00  0.79           N  
ATOM   4224  CA  GLU A 526       0.054  31.078  29.363  1.00  0.79           C  
ATOM   4225  C   GLU A 526      -1.231  30.919  30.161  1.00  0.79           C  
ATOM   4226  O   GLU A 526      -1.872  31.876  30.593  1.00  0.79           O  
ATOM   4227  CB  GLU A 526       1.278  30.688  30.232  1.00  0.79           C  
ATOM   4228  CG  GLU A 526       2.590  30.587  29.432  1.00  0.79           C  
ATOM   4229  CD  GLU A 526       3.775  30.160  30.275  1.00  0.79           C  
ATOM   4230  OE1 GLU A 526       3.903  30.462  31.490  1.00  0.79           O  
ATOM   4231  OE2 GLU A 526       4.615  29.444  29.660  1.00  0.79           O  
ATOM   4232  N   LYS A 527      -1.689  29.669  30.369  1.00  0.82           N  
ATOM   4233  CA  LYS A 527      -2.855  29.420  31.175  1.00  0.82           C  
ATOM   4234  C   LYS A 527      -2.616  28.169  31.977  1.00  0.82           C  
ATOM   4235  O   LYS A 527      -2.139  27.175  31.440  1.00  0.82           O  
ATOM   4236  CB  LYS A 527      -4.120  29.251  30.309  1.00  0.82           C  
ATOM   4237  CG  LYS A 527      -5.426  29.357  31.111  1.00  0.82           C  
ATOM   4238  CD  LYS A 527      -6.605  29.806  30.234  1.00  0.82           C  
ATOM   4239  CE  LYS A 527      -6.510  31.284  29.836  1.00  0.82           C  
ATOM   4240  NZ  LYS A 527      -7.229  31.527  28.567  1.00  0.82           N1+
ATOM   4241  N   ARG A 528      -2.917  28.235  33.284  1.00  0.74           N  
ATOM   4242  CA  ARG A 528      -2.967  27.159  34.263  1.00  0.74           C  
ATOM   4243  C   ARG A 528      -3.342  25.743  33.755  1.00  0.74           C  
ATOM   4244  O   ARG A 528      -4.317  25.641  33.007  1.00  0.74           O  
ATOM   4245  CB  ARG A 528      -3.951  27.639  35.360  1.00  0.74           C  
ATOM   4246  CG  ARG A 528      -4.300  26.597  36.433  1.00  0.74           C  
ATOM   4247  CD  ARG A 528      -5.177  27.095  37.585  1.00  0.74           C  
ATOM   4248  NE  ARG A 528      -4.551  28.332  38.161  1.00  0.74           N  
ATOM   4249  CZ  ARG A 528      -3.446  28.318  38.918  1.00  0.74           C  
ATOM   4250  NH1 ARG A 528      -2.905  27.208  39.393  1.00  0.74           N  
ATOM   4251  NH2 ARG A 528      -2.813  29.444  39.226  1.00  0.74           N  
ATOM   4252  N   PRO A 529      -2.618  24.668  34.110  1.00  0.80           N  
ATOM   4253  CA  PRO A 529      -3.007  23.288  33.817  1.00  0.80           C  
ATOM   4254  C   PRO A 529      -4.086  22.734  34.743  1.00  0.80           C  
ATOM   4255  O   PRO A 529      -4.405  23.366  35.792  1.00  0.80           O  
ATOM   4256  CB  PRO A 529      -1.698  22.507  34.037  1.00  0.80           C  
ATOM   4257  CG  PRO A 529      -0.982  23.279  35.143  1.00  0.80           C  
ATOM   4258  CD  PRO A 529      -1.357  24.726  34.851  1.00  0.80           C  
ATOM   4259  OXT PRO A 529      -4.578  21.607  34.446  1.00  0.80           O  
TER    4260      PRO A 529 
END
