# Supplementary material for: Investigation of the Substrate Selection Mechanism of Poly (A) Polymerase Based on Molecular Dynamics Simulations and Markov State Model
Source: Int J Mol Sci. 2025 Sep 29;26(19):9512. doi: 10.3390/ijms26199512 (PMC12524461; doi:10.3390/ijms26199512)
Supplement: Supplementary file 1 [file ijms-26-09512-s001.zip › PAP_CTP/11_FINAL_DECOMP_MMPBSA.csv]

| Run on Sat Nov 11 08:38:12 2023
idecomp = 1: Per-residue decomp adding 1-4 interactions to Internal.
Energy Decomposition Analysis (All units kcal/mol): Poisson Boltzmann solvent
DELTAS:
Total Energy Decomposition:
Residue	Location	Internal			van der Waals			Electrostatic			Polar Solvation			Non-Polar Solv.			TOTAL
		Avg.	Std. Dev.	Std. Err. of Mean	Avg.	Std. Dev.	Std. Err. of Mean	Avg.	Std. Dev.	Std. Err. of Mean	Avg.	Std. Dev.	Std. Err. of Mean	Avg.	Std. Dev.	Std. Err. of Mean
MET 1	R MET 1	0.0	0.0	0.0	-0.0005759999999999828	0.0005061857366619315	2.2637314328337725e-05	-6.530039999999997	1.182546690156474	0.052885095715145145	6.530929999999999	1.1928900574235934	0.05334766516165565	0.0	0.0	0.0	0.0003140000000000498	0.06261782017924265	0.0028003540504728925
SER 2	R SER 2	0.0	0.0	0.0	-0.000127999999999997	0.00033408980828512983	1.4940950438308454e-05	0.10019199999999967	0.04742804166313407	0.0021210465039691994	-0.10223400000000006	0.047921511286685974	0.002143115136431065	0.0	0.0	0.0	-0.0021700000000003986	0.0027482903776714306	0.00012290728212763777
SER 3	R SER 3	0.0	0.0	0.0	-0.00010799999999999609	0.00031038041175305035	1.3880633991283904e-05	0.04435400000000021	0.05282537916570026	0.002362422775034138	-0.04540399999999998	0.05314336067656989	0.0023766433405119896	0.0	0.0	0.0	-0.0011579999999996814	0.0021598694404986866	9.659229782959001e-05
GLN 4	R GLN 4	0.0	0.0	0.0	-0.00010600000000000343	0.00030783761953342574	1.376691686616914e-05	0.05055999999999992	0.0668003173645157	0.0029874010109123337	-0.05140000000000002	0.06717877641041098	0.003004326213978765	0.0	0.0	0.0	-0.0009460000000000406	0.002276638750439053	0.00010181438012383803
LYS 5	R LYS 5	0.0	0.0	0.0	-0.00029200000000000515	0.0004546823066713799	2.0334010917672232e-05	-5.518359999999997	0.7110327322986324	0.03179835047294304	5.511440000000001	0.7184659758123496	0.032130775228742664	0.0	0.0	0.0	-0.007211999999999208	0.054336277531681694	0.002429992204102695
VAL 6	R VAL 6	0.0	0.0	0.0	-0.0003340000000000014	0.00047163969298607747	2.109236828808e-05	0.011185999999999722	0.0430798259513659	0.001926588385722274	-0.012388	0.04342572343669131	0.001942057391530951	0.0	0.0	0.0	-0.0015360000000003318	0.002563728534770929	0.00011465342559207459
PHE 7	R PHE 7	0.0	0.0	0.0	-0.00019600000000002992	0.0003969685126052795	1.7752971582247742e-05	0.034618000000000024	0.03466993042969667	0.0015504864243198048	-0.035414000000000015	0.03512023069400314	0.0015706244643453127	0.0	0.0	0.0	-0.0009919999999997975	0.0021881352791818538	9.78563845643221e-05
GLY 8	R GLY 8	0.0	0.0	0.0	-0.0001240000000000041	0.00032958155288184324	1.4739335127474862e-05	-0.01993199999999976	0.04173395950541938	0.0018663994084868246	0.020798000000000014	0.04198777436349772	0.001877750354014077	0.0	0.0	0.0	0.0007420000000004077	0.0016527056604244605	7.391124407015556e-05
ILE 9	R ILE 9	0.0	0.0	0.0	-0.0007059999999999959	0.0004555919226676405	2.037469018169343e-05	-0.05083799999999951	0.06348517745111774	0.002839143446886722	0.05292200000000004	0.06509433090523319	0.0029111069770793364	0.0	0.0	0.0	0.0013780000000005307	0.003246400468210998	0.00014518344258213873
THR 10	R THR 10	0.0	0.0	0.0	-0.00045800000000000105	0.0004982328772772837	2.2281651644346335e-05	0.11494200000000017	0.049468642956928106	0.0022123049681271488	-0.11722000000000016	0.05093776202386541	0.002278005970141406	0.0	0.0	0.0	-0.0027359999999999047	0.003931704973672085	0.00017583119177209605
GLY 11	R GLY 11	0.0	0.0	0.0	-8.400000000000407e-05	0.00027738781516138645	1.2405160216620138e-05	0.09579199999999968	0.026127624002193428	0.0011684628671891923	-0.09702200000000007	0.026631438489123794	0.0011909941360057018	0.0	0.0	0.0	-0.0013140000000005027	0.0026876391126784385	0.0001201948750987241
PRO 12	R PRO 12	0.0	0.0	0.0	-0.00014799999999999435	0.00035509998591944536	1.588055414650196e-05	-0.13295999999999986	0.016136120971287582	0.0007216292676991792	0.13378999999999994	0.016780044696007336	0.0007504264121151439	0.0	0.0	0.0	0.0006819999999998246	0.0020554503156243807	9.192253260219026e-05
VAL 13	R VAL 13	0.0	0.0	0.0	-0.00017200000000000592	0.00037738044464440595	1.6876966552079763e-05	-0.13650199999999993	0.015011661999926214	0.0006713419337417091	0.13758400000000007	0.015366813072331079	0.0006872247725452936	0.0	0.0	0.0	0.0009100000000000872	0.00196313524750613	8.779407724899162e-05
SER 14	R SER 14	0.0	0.0	0.0	-9.600000000000363e-05	0.0002945912422323627	1.3174520864153398e-05	0.10842599999999993	0.043213152210872297	0.0019325509173111156	-0.10895200000000001	0.0431701018761828	0.001930625647814719	0.0	0.0	0.0	-0.0006220000000000087	0.0017050266860079238	7.625111146729813e-05
THR 15	R THR 15	0.0	0.0	0.0	-8.19999999999963e-05	0.0002743647207641559	1.2269963325128013e-05	-0.010056000000000054	0.03765640535154664	0.001684045643086903	0.009725999999999966	0.037623914256759615	0.0016825925971547594	0.0	0.0	0.0	-0.0004120000000002122	0.0011585577240689877	5.181227653751401e-05
VAL 16	R VAL 16	0.0	0.0	0.0	-5.9999999999997386e-05	0.00023748684174074804	1.062073443788094e-05	0.13493799999999995	0.019146753145115127	0.0008562688316177063	-0.13481000000000018	0.019497638318522956	0.0008719608936184405	0.0	0.0	0.0	6.799999999979622e-05	0.0019275310633037079	8.620180972579082e-05
GLY 17	R GLY 17	0.0	0.0	0.0	-5.6000000000000047e-05	0.00022992172581119889	1.0282412168358174e-05	-0.07424000000000017	0.0254690086183189	0.0011390086918017812	0.07474400000000007	0.025424918170959442	0.0011370369070526987	0.0	0.0	0.0	0.0004479999999998796	0.001157279568643613	5.175511568917506e-05
ALA 18	R ALA 18	0.0	0.0	0.0	-7.200000000000184e-05	0.00025848791074246284	1.15599307956409e-05	-0.09224599999999998	0.02080013182650576	0.0009302101741004747	0.09224200000000002	0.020933882487488936	0.0009361916855003529	0.0	0.0	0.0	-7.599999999998141e-05	0.0012939180808695515	5.786577572280775e-05
THR 19	R THR 19	0.0	0.0	0.0	-2.5999999999999802e-05	0.00015913516267625962	7.116740827092077e-06	0.1902519999999998	0.031060980280733338	0.0013890892671100047	-0.1904679999999998	0.03128809639463676	0.0013992462084994777	0.0	0.0	0.0	-0.00024200000000016076	0.002005850443079158	8.970435886846139e-05
ALA 20	R ALA 20	0.0	0.0	0.0	-1.9999999999998687e-05	0.0001399999999999908	6.2609903369989995e-06	0.11311800000000001	0.013484957397040542	0.0006030656282694254	-0.11304399999999995	0.013649984029295728	0.0006104458436258345	0.0	0.0	0.0	5.4000000000046897e-05	0.0015241666575542953	6.816280510660095e-05
ALA 21	R ALA 21	0.0	0.0	0.0	-3.2000000000006246e-05	0.00017600000000003436	7.870959280800796e-06	0.0964359999999999	0.01081378305682147	0.00048360708017976554	-0.09605800000000009	0.010944342648144754	0.0004894458826060346	0.0	0.0	0.0	0.0003460000000000949	0.0013001092261806075	5.8142652158289746e-05
GLU 22	R GLU 22	0.0	0.0	0.0	-8.600000000000385e-05	0.00028036404905052836	1.2538261442481334e-05	5.9918480000000045	0.17705476242091958	0.007918129690265029	-5.966471999999998	0.19529308542817375	0.008733772291061401	0.0	0.0	0.0	0.025290000000000007	0.05189186737823206	0.0023206748587426135
ASN 23	R ASN 23	0.0	0.0	0.0	-8.000000000000185e-05	0.00027129319932501703	1.2132600710482762e-05	0.29636200000000007	0.06946923747962254	0.003106758746990243	-0.29585199999999995	0.06967936635762459	0.00311615599609521	0.0	0.0	0.0	0.0004300000000003763	0.00253240991942451	0.00011325281453455938
LYS 24	R LYS 24	0.0	0.0	0.0	-7.80000000000065e-05	0.00026817158686186725	1.1992997957142492e-05	-5.2815420000000035	0.19864886668682177	0.008883847391300537	5.250188	0.20366074893319	0.009107985579262613	0.0	0.0	0.0	-0.03143199999999973	0.04206596457945588	0.0018812471267752341
LEU 25	R LEU 25	0.0	0.0	0.0	-0.00011600000000002453	0.0003202249209540747	1.4320893826856156e-05	0.1427179999999999	0.018316289908167374	0.0008191293866051125	-0.1407500000000001	0.018153663542105222	0.0008118565144161378	0.0	0.0	0.0	0.0018519999999999542	0.0014635901065529905	6.545373938897294e-05
ASN 26	R ASN 26	0.0	0.0	0.0	-0.00024000000000000732	0.0004270831300812653	1.9099738218101887e-05	0.29589800000000027	0.05172836355424316	0.0023133627454422065	-0.28996800000000006	0.05133192940071408	0.002295633671124334	0.0	0.0	0.0	0.005690000000000112	0.005844818217875073	0.00026138821702595676
ASP 27	R ASP 27	0.0	0.0	0.0	-0.00014600000000000078	0.0003531062163145832	1.5791390059143064e-05	6.9455140000000055	0.20991216687922043	0.009387557488924335	-6.914012000000002	0.22489322767903872	0.010057530895393355	0.0	0.0	0.0	0.03135599999999955	0.053336903397178524	0.0023852988341086126
SER 28	R SER 28	0.0	0.0	0.0	-0.00013400000000000212	0.00034065231541852706	1.5234434679370525e-05	0.1741239999999999	0.05648281706855623	0.0025259883705195424	-0.17228200000000013	0.05601544854769907	0.00250508701485594	0.0	0.0	0.0	0.001707999999999906	0.0021332454148550763	9.54016352061138e-05
LEU 29	R LEU 29	0.0	0.0	0.0	-0.0005780000000000242	0.0004938785275753734	2.2086919205720785e-05	0.1267039999999998	0.033970640029295764	0.0015192132068936155	-0.12247799999999986	0.03332790896531047	0.0014904693998871775	0.0	0.0	0.0	0.0036479999999999464	0.0018719230753424802	8.371494490232493e-05
ILE 30	R ILE 30	0.0	0.0	0.0	-0.0005300000000000366	0.0004990991885387444	2.2320394261752328e-05	0.22006199999999995	0.029007829219022736	0.0012972695602687895	-0.21416199999999966	0.028487115613908175	0.0012739825399118866	0.0	0.0	0.0	0.005370000000000198	0.0023801470542806655	0.00010644341219634899
GLN 31	R GLN 31	0.0	0.0	0.0	-0.00024800000000001085	0.0004318518264405233	1.9313000802569023e-05	0.1705840000000001	0.11725813807152134	0.005243943352859556	-0.16888600000000015	0.11655404327606968	0.005212455276354881	0.0	0.0	0.0	0.0014500000000004008	0.002308137777516794	0.00010322305943925674
GLU 32	R GLU 32	0.0	0.0	0.0	-0.0004280000000000186	0.0004947888438516172	2.2127629787214895e-05	8.181749999999996	0.30037258113891957	0.013433070200073907	-8.108354000000002	0.3099479902886598	0.01386129551549776	0.0	0.0	0.0	0.07296799999999917	0.05954993682616273	0.0026631541359823587
LEU 33	R LEU 33	0.0	0.0	0.0	-0.0015180000000000256	0.0005231405164962546	2.3395555133399507e-05	0.17092600000000024	0.045135667979991724	0.0020185284362624423	-0.16484400000000002	0.044263344473728775	0.001979516943094944	0.0	0.0	0.0	0.004564000000000526	0.00269033529508921	0.00012031545204172858
LYS 34	R LYS 34	0.0	0.0	0.0	-0.0005479999999999982	0.0004976906669810051	2.225740326273475e-05	-8.158869999999997	0.4714019400681583	0.021081735654353673	8.116668000000006	0.48019745290443105	0.02147508294633123	0.0	0.0	0.0	-0.0427500000000002	0.052056656634862246	0.0023280444583383486
LYS 35	R LYS 35	0.0	0.0	0.0	-0.0003999999999999853	0.0004898979485566169	2.190890230020581e-05	-7.480802000000001	0.37400880042585094	0.0167261820387071	7.411359999999997	0.3741820337750736	0.016733929269603737	0.0	0.0	0.0	-0.06984200000000014	0.054176314344923274	0.0024228384329129083
GLU 36	R GLU 36	0.0	0.0	0.0	-0.0010859999999999817	0.0004081715325693397	1.8253985866106256e-05	10.145880000000002	0.4821301625080696	0.021561516347421282	-10.007638000000002	0.48018360962860085	0.02147446385621548	0.0	0.0	0.0	0.1371560000000003	0.06846873493792541	0.003062014913092321
GLY 37	R GLY 37	0.0	0.0	0.0	-0.0009199999999999995	0.0004621688003316429	2.0668817092421616e-05	0.4238519999999999	0.08914786646914205	0.003986813789481515	-0.41016000000000047	0.08481715864139418	0.0037931386476108215	0.0	0.0	0.0	0.012772000000000255	0.005616049857328495	0.0002511573849202902
SER 38	R SER 38	0.0	0.0	0.0	-0.0032320000000000083	0.000932832246440852	4.171752629291162e-05	0.5966840000000002	0.3371233010991666	0.015076612361137321	-0.5793059999999994	0.32737627947669096	0.014640712302617005	0.0	0.0	0.0	0.014145999999999876	0.014804752074925313	0.0006620886405912812
PHE 39	R PHE 39	0.0	0.0	0.0	-0.0031919999999999965	0.0007530843246276497	3.367895485313888e-05	-0.21571399999999996	0.09185453828744657	0.004107859833051753	0.21357400000000015	0.08844838338827864	0.003955531955123084	0.0	0.0	0.0	-0.0053319999999999835	0.00522166410256311	0.00023351991778003094
GLU 40	R GLU 40	0.0	0.0	0.0	-0.005219999999999957	0.0010428806259587177	4.663903944122449e-05	14.781109999999995	0.6345645577089398	0.02837858974298555	-14.580643999999987	0.617512060825022	0.02761597889861468	0.0	0.0	0.0	0.1952460000000003	0.07413038165286964	0.0033152114514763947
THR 41	R THR 41	0.0	0.0	0.0	-0.001026000000000014	0.00029887120972085514	1.336592682906856e-05	0.39130000000000004	0.17092435168810785	0.007643969387693801	-0.3811299999999999	0.16775958124649726	0.007502436550881335	0.0	0.0	0.0	0.009144000000000105	0.004437033243057769	0.00019843015899807036
GLU 42	R GLU 42	0.0	0.0	0.0	-0.0008100000000000096	0.00040730823708832754	1.821537811850203e-05	10.142961999999997	0.8305105059878427	0.037141558948331245	-10.095044000000012	0.8379684063637755	0.03747508639253139	0.0	0.0	0.0	0.04710800000000037	0.0574622688031027	0.002569790783702062
GLN 43	R GLN 43	0.0	0.0	0.0	-0.0005279999999999812	0.0004992153843783081	2.2325590697671668e-05	0.111214	0.1980633035269275	0.008857660210687674	-0.11217199999999998	0.19629549769671234	0.008778601530540043	0.0	0.0	0.0	-0.0014860000000001747	0.003212756448907885	0.00014367883629817722
GLU 44	R GLU 44	0.0	0.0	0.0	-0.0017880000000000172	0.0006442483992994841	2.8811664304581486e-05	11.590954000000002	0.9505576720451308	0.042510231424537276	-11.464723999999995	0.9093585254585642	0.04066774957688645	0.0	0.0	0.0	0.12444200000000037	0.06872771374052807	0.003073596797239342
THR 45	R THR 45	0.0	0.0	0.0	-0.002399999999999988	0.0006356099432828386	2.842534080710426e-05	0.5541179999999997	0.10127307675784573	0.004529069678421941	-0.5338879999999997	0.09631832357345337	0.004307486379781243	0.0	0.0	0.0	0.017830000000000106	0.009039308601878883	0.00040425017006799526
ALA 46	R ALA 46	0.0	0.0	0.0	-0.0006459999999999946	0.0004782091592598329	2.1386163751360187e-05	0.10504600000000003	0.05283017967033626	0.002362637460127986	-0.10353599999999999	0.05093349294913916	0.002277815051315628	0.0	0.0	0.0	0.0008639999999997617	0.002680579041923209	0.00011987913913603107
ASN 47	R ASN 47	0.0	0.0	0.0	-0.0011420000000000056	0.00038188479938329126	1.707840741989818e-05	-0.36180599999999935	0.12167310452191261	0.005441386654888673	0.3515939999999996	0.11809452639305672	0.0052813477757103575	0.0	0.0	0.0	-0.011353999999999247	0.0059188414406872066	0.0002646986361883877
ARG 48	R ARG 48	0.0	0.0	0.0	-0.021790000000000004	0.0034196344833914783	0.0001529307032613144	-20.768255999999987	0.6918257659732842	0.030939388826042486	19.914332000000005	0.65481149484101	0.029284060298255022	0.0	0.0	0.0	-0.8757139999999988	0.14443812586710347	0.006459469359630282
VAL 49	R VAL 49	0.0	0.0	0.0	-0.0017259999999999973	0.0004504708647626275	2.0145669509846994e-05	0.07600200000000025	0.06186777833412169	0.0027668111594396955	-0.06531999999999999	0.05972186869146016	0.0026708431627484263	0.0	0.0	0.0	0.008956000000000354	0.00391434081295955	0.00017505464289758687
GLN 50	R GLN 50	0.0	0.0	0.0	-0.0007740000000000187	0.00041823916602825293	1.8704224121839884e-05	-0.07273800000000037	0.132059325138363	0.005905872561442529	0.070206	0.13100521960593794	0.005858731528923309	0.0	0.0	0.0	-0.0033060000000005234	0.003134384150036695	0.00014017392054159898
VAL 51	R VAL 51	0.0	0.0	0.0	-0.0019120000000000222	0.000533156637396534	2.384348967747713e-05	-0.350012	0.05565806191379766	0.002489104198702872	0.337004	0.05196244782532909	0.002323831312294439	0.0	0.0	0.0	-0.014920000000000194	0.005198615200224497	0.0002324891395313131
LEU 52	R LEU 52	0.0	0.0	0.0	-0.0061000000000000065	0.0007784600182410646	3.4813790371054934e-05	-0.3206379999999996	0.051763761030280867	0.0023149457686952512	0.30993600000000054	0.04896447593919225	0.0021897579336537347	0.0	0.0	0.0	-0.016801999999999345	0.005438639168027627	0.00024322333769605348
LYS 53	R LYS 53	0.0	0.0	0.0	-0.0008039999999999976	0.0004019751236084123	1.7976874033045807e-05	-8.381465999999996	0.4363016489129238	0.019512002913290895	8.33171	0.4411280153198902	0.019727844580696863	0.0	0.0	0.0	-0.05055999999999934	0.04569357066371589	0.0020434786027751783
ILE 54	R ILE 54	0.0	0.0	0.0	-0.0006559999999999704	0.00047504105085769045	2.124448163641461e-05	-0.24169200000000027	0.03220188093885188	0.001440111895652551	0.2337239999999997	0.03027242679403423	0.001353824083106931	0.0	0.0	0.0	-0.008624000000000515	0.0032653673606505354	0.00014603166779847336
LEU 55	R LEU 55	0.0	0.0	0.0	-0.0024119999999999814	0.0005746790408567679	2.570042801200224e-05	-0.34756799999999927	0.04898082661613878	0.002190489158156346	0.33522799999999997	0.04618246437772705	0.0020653425943412042	0.0	0.0	0.0	-0.014751999999999604	0.004557027101081873	0.00020379644746655744
GLN 56	R GLN 56	0.0	0.0	0.0	-0.001030000000000033	0.00029171904291628887	1.3046072205840008e-05	0.24890199999999987	0.07940546830036285	0.0035511204980963203	-0.24155400000000007	0.07740567862889576	0.0034616871851742724	0.0	0.0	0.0	0.006317999999999614	0.005082605237474502	0.00022730101627578897
GLU 57	R GLU 57	0.0	0.0	0.0	-0.0003559999999999839	0.00047881520443692957	2.1413266915628668e-05	7.212049999999997	0.19733568227781692	0.008825119999189984	-7.151347999999999	0.1966227018835801	0.008793234546627221	0.0	0.0	0.0	0.060346000000000115	0.040643453150538175	0.001817630481698627
LEU 58	R LEU 58	0.0	0.0	0.0	-0.0005860000000000341	0.0004925484747718001	2.2027437436071704e-05	-0.2615119999999997	0.02965754298656636	0.0013263256432716902	0.25335799999999997	0.028174276139769177	0.001259991933307485	0.0	0.0	0.0	-0.008739999999999963	0.0029182871688720347	0.00013050976974926556
ALA 59	R ALA 59	0.0	0.0	0.0	-0.0005019999999999918	0.0004999959999839912	2.2360500888843758e-05	-0.21529600000000013	0.02552176294851262	0.0011413679371701936	0.2096899999999997	0.024349084171692296	0.0010889241479553626	0.0	0.0	0.0	-0.006108000000000177	0.0025807626779692596	0.00011541521563467326
GLN 60	R GLN 60	0.0	0.0	0.0	-0.0003679999999999808	0.00048226133993922276	2.1567382780484727e-05	-0.04239199999999985	0.174881978305371	0.00782095983060906	0.04117999999999997	0.1732905179171671	0.007749787558378618	0.0	0.0	0.0	-0.001579999999999913	0.002887836560472648	0.00012914797714252044
ARG 61	R ARG 61	0.0	0.0	0.0	-0.00019399999999999905	0.0003954288810898849	1.7684117167673274e-05	-6.707142000000001	0.3006980043764004	0.01344762356968321	6.641572	0.2979902495317588	0.01332652909170275	0.0	0.0	0.0	-0.06576400000000035	0.039023125246449714	0.0017451672149109958
PHE 62	R PHE 62	0.0	0.0	0.0	-0.0006360000000000206	0.00048114862568650666	2.1517620686312606e-05	-0.22599600000000022	0.019376170519481237	0.0008665286885037491	0.22003999999999954	0.01853219900605817	0.000828785135002002	0.0	0.0	0.0	-0.006591999999999969	0.00220851443282622	9.876776802177642e-05
VAL 63	R VAL 63	0.0	0.0	0.0	-0.0002880000000000287	0.0004528310943387618	2.025122218534183e-05	-0.14665399999999998	0.013897995682832944	0.0006215372619562614	0.14353000000000019	0.013556588803969403	0.0006062690821737631	0.0	0.0	0.0	-0.0034119999999999815	0.0019965610433945328	8.928892428516165e-05
TYR 64	R TYR 64	0.0	0.0	0.0	-0.00017799999999999728	0.00038251274488570374	1.710648999648937e-05	-0.11127600000000007	0.019222170116820515	0.0008596415811255149	0.10909199999999993	0.018794454926920064	0.0008405135763329821	0.0	0.0	0.0	-0.002362000000000059	0.0017683201067675266	7.90816792942375e-05
GLU 65	R GLU 65	0.0	0.0	0.0	-0.00010999999999999766	0.00031288975694323374	1.3992855319769149e-05	5.743470000000004	0.14345486084454698	0.0064154964110235985	-5.699653999999997	0.1429786357608138	0.0063941989778272396	0.0	0.0	0.0	0.04370599999999966	0.03596141771398817	0.0016082434915148526
VAL 66	R VAL 66	0.0	0.0	0.0	-0.00013399999999997547	0.00034065231541845935	1.5234434679367496e-05	-0.15582000000000004	0.009737946395415687	0.00043549420202797044	0.1531860000000001	0.009520893025340198	0.00042578728022328615	0.0	0.0	0.0	-0.002767999999999958	0.0013878674288276371	6.206731829232895e-05
SER 67	R SER 67	0.0	0.0	0.0	-6.400000000000005e-05	0.0002447529366524539	1.0945684080951734e-05	-0.11681400000000017	0.013083860439487298	0.0005851280270162774	0.11467799999999986	0.012962187932599598	0.0005796866670884032	0.0	0.0	0.0	-0.002200000000000217	0.001306904740216829	5.844655678483066e-05
LYS 68	R LYS 68	0.0	0.0	0.0	-5.599999999999561e-05	0.00022992172581118064	1.0282412168357357e-05	-5.146089999999996	0.18903484837463488	0.008453895421640984	5.106622000000001	0.1886464182431721	0.008436524298071785	0.0	0.0	0.0	-0.03952399999999983	0.03191979674120723	0.0014274967068263124
LYS 69	R LYS 69	0.0	0.0	0.0	-7.199999999999562e-05	0.00025848791074244056	1.1559930795639904e-05	-5.640548000000001	0.2827106147564908	0.01264320305112537	5.594526000000003	0.28198265429626107	0.012610647669645257	0.0	0.0	0.0	-0.04609399999999988	0.03555116262515152	0.0015898963261797732
LYS 70	R LYS 70	0.0	0.0	0.0	-9.20000000000103e-05	0.0002890259503920344	1.2925633446761417e-05	-5.655986000000002	0.3588080626239934	0.016046384378045016	5.614078	0.3586316047366405	0.016038492941419274	0.0	0.0	0.0	-0.0419999999999996	0.03795665949474511	0.0016974734165812577
ASN 71	R ASN 71	0.0	0.0	0.0	-2.5999999999998023e-05	0.00015913516267624875	7.1167408270915905e-06	-0.03345000000000008	0.04431491283981044	0.0019818231505358878	0.033165999999999994	0.044235624150677506	0.001978277252560926	0.0	0.0	0.0	-0.0003099999999998886	0.0010981347822564234	4.911008043164585e-05
MET 72	R MET 72	0.0	0.0	0.0	-5.399999999999672e-05	0.0002260176984220346	1.0107818755794327e-05	0.031069999999999938	0.02524212946642971	0.0011288623476757465	-0.030700000000000015	0.025166525385916867	0.0011254812304076847	0.0	0.0	0.0	0.00031600000000001435	0.0011696768784582828	5.230954023884959e-05
SER 73	R SER 73	0.0	0.0	0.0	-2.0000000000002238e-05	0.00014000000000001568	6.2609903370001125e-06	0.11792599999999989	0.03232244613267989	0.0014455037350349484	-0.11736400000000008	0.032114910929348525	0.001436222478587485	0.0	0.0	0.0	0.000541999999999856	0.001266584383292241	5.664337560562199e-05
ASP 74	R ASP 74	0.0	0.0	0.0	-2.9999999999997585e-05	0.0001705872210923061	7.628892449103647e-06	4.947313999999998	0.1543140803816241	0.006901135472373564	-4.908835999999994	0.1563775722540734	0.006993417634329862	0.0	0.0	0.0	0.038447999999999385	0.0308832526784338	0.0013811410471056085
GLY 75	R GLY 75	0.0	0.0	0.0	-1.7999999999999794e-05	0.00013295111883696053	5.94575478808193e-06	0.11010600000000008	0.011399244010020163	0.0005097896899702476	-0.10928	0.011302636860485223	0.0005054692869007953	0.0	0.0	0.0	0.0008080000000000371	0.001087720552348214	4.8644341911484494e-05
MET 76	R MET 76	0.0	0.0	0.0	-6.0000000000007604e-05	0.00023748684174078845	1.0620734437882748e-05	0.0893139999999997	0.029152073751278016	0.0013037203718588987	-0.08897800000000013	0.029243144769329977	0.0013077931916017846	0.0	0.0	0.0	0.0002759999999997169	0.0013310987942299472	5.9528547773323333e-05
ALA 77	R ALA 77	0.0	0.0	0.0	-4.1999999999999815e-05	0.00020058913230780885	8.970618707759197e-06	0.12707200000000032	0.008436990932789483	0.00037731370502533287	-0.12548800000000002	0.008549494487979967	0.0003823450169676593	0.0	0.0	0.0	0.0015420000000003745	0.002181796507467501	9.757290607537919e-05
ARG 78	R ARG 78	0.0	0.0	0.0	-0.00010399999999999299	0.0003052605444534021	1.3651666564928069e-05	-5.297185999999991	0.3798689555676836	0.01698825614382375	5.256468	0.37861986341977594	0.0169323950447661	0.0	0.0	0.0	-0.04082200000000143	0.032632657201029876	0.0014593767957590165
ASP 79	R ASP 79	0.0	0.0	0.0	-5.599999999999561e-05	0.00022992172581118062	1.0282412168357356e-05	5.394972000000003	0.1206113892465769	0.005393905304320662	-5.358849999999997	0.12322280430193999	0.0055106913359458266	0.0	0.0	0.0	0.03606600000000013	0.033197374052777485	0.0014846317011299628
ALA 80	R ALA 80	0.0	0.0	0.0	-0.00012999999999998657	0.00033630343441597003	1.5039946808415025e-05	0.08807599999999971	0.02254609110245053	0.0010082918466396513	-0.08804400000000001	0.022032659031538043	0.000985330466391875	0.0	0.0	0.0	-9.800000000016107e-05	0.002352104589511277	0.00010518931504672907
GLY 81	R GLY 81	0.0	0.0	0.0	-0.00012000000000000011	0.0003249615361854388	1.4532721699667976e-05	-0.000538000000000153	0.03416016036262116	0.0015276888138622954	0.00255200000000001	0.03317588425347544	0.0014836706480887188	0.0	0.0	0.0	0.0018940000000000174	0.002903577792999611	0.00012985194646211886
GLY 82	R GLY 82	0.0	0.0	0.0	-0.00032600000000001383	0.0004687472666587169	2.0963015050322234e-05	-0.12863400000000028	0.02981543298360742	0.0013333866985987112	0.12389799999999997	0.028873995151346806	0.0012912843188082157	0.0	0.0	0.0	-0.005062000000000415	0.003610838683740795	0.00016148161505260566
LYS 83	R LYS 83	0.0	0.0	0.0	-0.001995999999999972	0.00041470953690510976	1.8546374308745662e-05	-9.321183999999992	0.3862722487367513	0.01727462011994166	9.278067999999998	0.3886110644025146	0.017379215136251427	0.0	0.0	0.0	-0.04511200000000015	0.054339152146496074	0.0024301207607853766
ILE 84	R ILE 84	0.0	0.0	0.0	-0.004516000000000025	0.0006338327855199561	2.8345863895813325e-05	-0.36768799999999907	0.07928373512896618	0.0035456764251691284	0.33062600000000003	0.07862230042424369	0.0035160961659203888	0.0	0.0	0.0	-0.041577999999999136	0.008445111958997671	0.00037767688835830415
PHE 85	R PHE 85	0.0	0.0	0.0	-0.013468000000000018	0.0017277083087141962	7.72654644715227e-05	0.22460800000000017	0.09346637008036615	0.0041799431421970235	-0.15359799999999987	0.0871955755528916	0.0038995046854696886	0.0	0.0	0.0	0.05754199999999963	0.014334163247291577	0.0006410432684304619
THR 86	R THR 86	0.0	0.0	0.0	-0.04563400000000002	0.006609693185012078	0.000295594465442082	-1.2505899999999996	0.2377009505660403	0.010630309675639663	0.9721800000000003	0.2017760630005433	0.0090236998620299	0.0	0.0	0.0	-0.324044	0.0701855402771831	0.003138792781946617
TYR 87	R TYR 87	0.0	0.0	0.0	-1.781114	0.26097685147153465	0.011671239608884349	2.0248879999999985	0.755759432264003	0.033798589303579166	-0.42345599999999955	0.5994305331429155	0.026807348397929993	0.0	0.0	0.0	-0.17968200000000006	0.3273598583760692	0.014639977928671891
GLY 88	R GLY 88	0.0	0.0	0.0	-0.7250979999999994	0.34927791856342827	0.015620183378949225	-5.237902000000002	0.631463383258262	0.028239901005349528	4.319926000000003	0.47230049811956104	0.021121920392047	0.0	0.0	0.0	-1.6430739999999997	0.43133453898800966	0.019289867004414457
SER 89	R SER 89	0.0	0.0	0.0	-1.0521900000000002	0.3727896912469564	0.016671661818787056	-8.227872000000005	1.206063739449915	0.05393681013215209	5.530810000000002	1.163301523208828	0.05202442568447977	0.0	0.0	0.0	-3.749251999999997	0.7326036175832252	0.032763029789567036
TYR 90	R TYR 90	0.0	0.0	0.0	-0.1478239999999999	0.020386785523961976	0.0009117247654857528	-1.9524620000000001	0.20692986385730044	0.009254184843194012	1.2336940000000005	0.15030466514382948	0.006721828971938918	0.0	0.0	0.0	-0.8665919999999996	0.11660081275874663	0.0052145468712056445
ARG 91	R ARG 91	0.0	0.0	0.0	-0.06282999999999991	0.00792749014505881	0.0003545281371062233	-15.645292000000007	0.5251927062858902	0.02348733185084663	15.253085999999994	0.4902845894011075	0.021926193404428983	0.0	0.0	0.0	-0.4550360000000007	0.13294771417365528	0.00594560252691011
LEU 92	R LEU 92	0.0	0.0	0.0	-0.14254799999999998	0.0340474917725229	0.00152265012133452	-1.6294720000000003	0.1538991007641026	0.006882577019692465	1.4520519999999997	0.14464564043205844	0.006468749693101494	0.0	0.0	0.0	-0.31996800000000053	0.07431168801742957	0.0033233197185945818
GLY 93	R GLY 93	0.0	0.0	0.0	-0.01110600000000001	0.0014555974718307508	6.509629789780788e-05	-1.0586440000000006	0.12297050566700406	0.005499408197978883	0.9292379999999998	0.10666437716501241	0.004770175962372881	0.0	0.0	0.0	-0.1405120000000001	0.03099906217936211	0.001386320205435929
VAL 94	R VAL 94	0.0	0.0	0.0	-0.05820000000000003	0.014128977316139874	0.0006318670746288258	-0.15252400000000005	0.35647988081236787	0.01594226492214955	0.041706	0.338277217033604	0.015128217050531767	0.0	0.0	0.0	-0.16901800000000006	0.058359315246154106	0.002609907920214809
HIE 95	R HIE 95	0.0	0.0	0.0	-0.06271199999999998	0.017054649102224314	0.0007627070944995865	-0.6437040000000002	0.25469106852027645	0.011390130849467897	0.6480540000000004	0.2573397192117831	0.011508582109365112	0.0	0.0	0.0	-0.05836199999999989	0.09773109513353555	0.004370667444681687
GLY 96	R GLY 96	0.0	0.0	0.0	-0.019447999999999993	0.008282952130732157	0.00037042488037387656	0.32863600000000076	0.19668354151783957	0.008795955377785828	-0.26443	0.1985183646416626	0.008878011162416963	0.0	0.0	0.0	0.04475800000000041	0.03254110379197326	0.0014552824028345676
PRO 97	R PRO 97	0.0	0.0	0.0	-0.008584000000000026	0.002480915959882563	0.00011094993465523103	0.7107600000000004	0.17593463104232426	0.007868035892139634	-0.68623	0.16986814033243586	0.007596734179896006	0.0	0.0	0.0	0.01594599999999991	0.008538564516357938	0.00038185621377687925
GLY 98	R GLY 98	0.0	0.0	0.0	-0.008823999999999997	0.0033795005548157213	0.00015113585941132414	0.12846000000000055	0.13979954363301766	0.006252025655737508	-0.128396	0.1322222945799989	0.00591316077643759	0.0	0.0	0.0	-0.008759999999999674	0.013240785475190062	0.0005921459279603367
SER 99	R SER 99	0.0	0.0	0.0	-0.12380200000000012	0.09375638002824109	0.004192912781349014	-0.042592000000000255	0.7708582499629877	0.034473828958675304	0.23331799999999991	0.7878838828634586	0.0352352384091835	0.0	0.0	0.0	0.06692400000000014	0.16730029953350334	0.007481896848259796
AP1 100	R AP1 100	-116.82729600000015	1.5717128275696202	0.07028913447108152	-1.723482	0.28401508001512155	0.012701540510977076	90.81553799999998	2.032336771442389	0.0908888634823527	-36.249513999999984	1.276008268706099	0.05706482457357309	0.0	0.0	0.0	-63.984753999999946	1.1572112501568244	0.05175206039356347
ILE 101	R ILE 101	0.0	0.0	0.0	-0.213026	0.0349784694347823	0.0015642847081014373	-1.5703980000000017	0.4074652274685444	0.018222398941741595	1.0757719999999993	0.34586218645003763	0.015467427194979816	0.0	0.0	0.0	-0.7076520000000001	0.1728583087271178	0.00773045857578961
AP2 102	R AP2 102	-74.62984599999996	0.9681591595895106	0.04329739387762426	-1.8555780000000004	0.3233556801975091	0.014460905636646258	74.58394200000001	1.8627649520634812	0.08330538117836161	-31.561453999999998	1.3960063667062945	0.062431302659555474	0.0	0.0	0.0	-33.46293600000002	1.129120918193656	0.05049582255795987
THR 103	R THR 103	0.0	0.0	0.0	-0.0589220000000001	0.006619661320640361	0.0002960402540195576	0.16012200000000013	0.2418821347598866	0.010817297917317423	-0.11237800000000008	0.2104597042571333	0.009412044104869038	0.0	0.0	0.0	-0.011177999999999862	0.03808782372359985	0.0017033392592199685
LEU 104	R LEU 104	0.0	0.0	0.0	-0.028389999999999912	0.005148776553706795	0.00023026028750090978	0.2222420000000004	0.09885702522329919	0.004421020569054166	-0.19807800000000006	0.09135175923867037	0.004085374870437228	0.0	0.0	0.0	-0.004225999999999516	0.012130248307433467	0.00054248119598746
VAL 105	R VAL 105	0.0	0.0	0.0	-0.004705999999999928	0.0007235772246277549	3.2359357224765894e-05	0.024748000000000245	0.08693264344307083	0.0038877460040491548	-0.024836000000000028	0.08317998018754276	0.003719921801328626	0.0	0.0	0.0	-0.004793999999999684	0.005521192262546976	0.00024691522431801805
VAL 106	R VAL 106	0.0	0.0	0.0	-0.002903999999999982	0.0005956374736364535	2.6637717619946976e-05	0.038976000000000226	0.037113116603163264	0.0016597490316309828	-0.03329999999999998	0.035859364188451544	0.0016036795191059845	0.0	0.0	0.0	0.0027720000000004495	0.0031035489362986083	0.00013879492786121706
VAL 107	R VAL 107	0.0	0.0	0.0	-0.0010120000000000307	0.0003344488002669945	1.4957005047804989e-05	0.06599999999999978	0.02457291191535917	0.0010989340289571533	-0.06643199999999996	0.023971845485902945	0.0010720535210520092	0.0	0.0	0.0	-0.0014440000000001097	0.002142630159406922	9.582133374150176e-05
PRO 108	R PRO 108	0.0	0.0	0.0	-0.0003659999999999854	0.0004817094560001708	2.1542701780416515e-05	0.155284	0.020344909535311866	0.0009098520143408197	-0.15181400000000017	0.020278348157578237	0.0009068752990350511	0.0	0.0	0.0	0.003104000000000184	0.0023768012117125984	0.00010629378156786478
LYS 109	R LYS 109	0.0	0.0	0.0	-0.0002679999999999989	0.0004429175995600061	1.980787722094409e-05	-5.320212000000001	0.18931744519726051	0.008466533535753312	5.291664000000004	0.1912411647735572	0.008552564890598241	0.0	0.0	0.0	-0.02881600000000067	0.041062271539699526	0.0018363606094664619
HIE 110	R HIE 110	0.0	0.0	0.0	-0.0002059999999999942	0.0004044304637388121	1.808668018183495e-05	-0.012119999999999976	0.028240779026082494	0.0012629660327974153	0.010914000000000005	0.02795887343939306	0.0012503588316959244	0.0	0.0	0.0	-0.0014119999999997967	0.002232992610825433	9.9862465421208e-05
VAL 111	R VAL 111	0.0	0.0	0.0	-0.0003639999999999972	0.00048114862568648736	2.1517620686311742e-05	0.03152800000000012	0.06017415737673416	0.00269107012766296	-0.033007999999999996	0.05936359099650221	0.002654820497133468	0.0	0.0	0.0	-0.001843999999999859	0.0039994579632745	0.00017886119758069277
THR 112	R THR 112	0.0	0.0	0.0	-0.00038000000000000436	0.0004853864439804689	2.170714168194444e-05	0.143156	0.05090473125358781	0.0022765287891876084	-0.13868799999999992	0.05046173457185204	0.002256717375304248	0.0	0.0	0.0	0.004088000000000086	0.0027430377321501346	0.00012267237667869122
ARG 113	R ARG 113	0.0	0.0	0.0	-0.002261999999999952	0.0006582978049485282	2.9439972826076125e-05	-7.910629999999999	0.40955974057517364	0.01831606841546534	7.841976000000007	0.4034718867826561	0.01804381131712236	0.0	0.0	0.0	-0.07091599999999955	0.06443568067460723	0.0028816512432978253
GLU 114	R GLU 114	0.0	0.0	0.0	-0.00040400000000000836	0.0004906974628016837	2.194465766422478e-05	6.77738	0.36582544963414265	0.01636021146562737	-6.710048000000005	0.36030370757999997	0.01611327165388172	0.0	0.0	0.0	0.06692800000000021	0.04221012693655345	0.0018876942633805694
ASP 115	R ASP 115	0.0	0.0	0.0	-0.00034400000000001183	0.0004750410508577284	2.124448163641631e-05	6.620617999999998	0.18269599906962491	0.008170413462738392	-6.563997999999997	0.1835086973306604	0.008206758433875817	0.0	0.0	0.0	0.05627600000000015	0.04213791432902205	0.001884464817395115
PHE 116	R PHE 116	0.0	0.0	0.0	-0.0028680000000000307	0.0006217523622794171	2.7805610944557056e-05	-0.022682000000000074	0.05358388634654997	0.0023963442473901716	0.021972	0.051753485061394634	0.0023144862133959655	0.0	0.0	0.0	-0.0035779999999996028	0.0034905466620571237	0.0001561019922998943
PHE 117	R PHE 117	0.0	0.0	0.0	-0.0018520000000000144	0.0005000959907857524	2.2364972613441013e-05	-0.04033199999999991	0.034353191642117205	0.001536321435117034	0.038401999999999985	0.033540011866426016	0.0014999549299895632	0.0	0.0	0.0	-0.0037820000000000106	0.002400515777911784	0.00010735432920943073
THR 118	R THR 118	0.0	0.0	0.0	-0.00025999999999999976	0.0004386342439892252	1.961631973638272e-05	0.009715999999999753	0.05962931614566779	0.0026667040870707787	-0.009769999999999975	0.057936940720062155	0.0025910187571686915	0.0	0.0	0.0	-0.00031400000000037664	0.002612164619621151	0.00011681955315785548
VAL 119	R VAL 119	0.0	0.0	0.0	-0.000268000000000022	0.0004429175995600444	1.9807877220945804e-05	0.024003999999999935	0.027007257987437312	0.0012078012949156799	-0.02321599999999999	0.02628933897989835	0.0011756949808517537	0.0	0.0	0.0	0.0005200000000000795	0.002318965286501546	0.00010370728036159465
PHE 120	R PHE 120	0.0	0.0	0.0	-0.001505999999999993	0.0004999639987039313	2.235906974809214e-05	-0.06906799999999992	0.03672845458224453	0.0016425464230882482	0.06593199999999998	0.03533637468671634	0.0015802907175580113	0.0	0.0	0.0	-0.004642000000000298	0.0026309382356867715	0.00011765913479197968
ASP 121	R ASP 121	0.0	0.0	0.0	-0.0005519999999999925	0.0004972886485734337	2.223942445298403e-05	8.57711199999999	0.3173523522146646	0.01419242864742892	-8.465582	0.30808304607037246	0.013777892674571045	0.0	0.0	0.0	0.11097800000000041	0.04526603048644691	0.0020243584247854633
SER 122	R SER 122	0.0	0.0	0.0	-0.00017599999999999395	0.0003808201675331675	1.7030795636140418e-05	-0.011969999999999998	0.05389008350336852	0.00241003780053344	0.012608000000000017	0.05270057244470874	0.0023568412487904203	0.0	0.0	0.0	0.00046199999999999887	0.0022388738240465287	0.00010012548127225883
LEU 123	R LEU 123	0.0	0.0	0.0	-0.0003440000000000261	0.00047504105085774797	2.1244481636417183e-05	-0.06024799999999995	0.030291492138882877	0.001354676711248852	0.057728	0.029472461994207447	0.0013180485696665373	0.0	0.0	0.0	-0.0028640000000000397	0.002466070558601356	0.00011028602812687021
LEU 124	R LEU 124	0.0	0.0	0.0	-0.0010599999999999525	0.0003527038417709551	1.5773395322503705e-05	-0.1324159999999998	0.03511288857385558	0.0015702961147503346	0.12590999999999997	0.03398443614362333	0.0015198301878828512	0.0	0.0	0.0	-0.007565999999999653	0.0023928317951747518	0.00010701069105467196
ARG 125	R ARG 125	0.0	0.0	0.0	-0.0005539999999999879	0.0004970754469896778	2.2229889788300257e-05	-8.468826000000002	0.3337725628687472	0.014926762791976817	8.360469999999994	0.3248465747087409	0.014527580466134171	0.0	0.0	0.0	-0.10891000000000162	0.0440068392411902	0.001968045680364131
GLU 126	R GLU 126	0.0	0.0	0.0	-0.00017599999999999926	0.0003808201675331791	1.7030795636140936e-05	6.553952000000001	0.24504601546647206	0.010958790963969926	-6.485889999999995	0.24374438639697246	0.010900580342352108	0.0	0.0	0.0	0.06788599999999989	0.03717096990932502	0.001662336310136999
ARG 127	R ARG 127	0.0	0.0	0.0	-0.00040399999999999816	0.0004906974628016704	2.1944657664224185e-05	-7.844047999999997	0.34552253428109136	0.015452237488210434	7.758939999999997	0.3372361908218685	0.015081660943015772	0.0	0.0	0.0	-0.08551199999999982	0.043440233148546614	0.0019427062855717988
LYS 128	R LYS 128	0.0	0.0	0.0	-0.00018199999999999816	0.0003858445282753103	1.725549187939867e-05	-6.479878000000005	0.3079862515046916	0.013773563889996746	6.410001999999993	0.3020280880912537	0.01350710672172676	0.0	0.0	0.0	-0.07005799999999973	0.033692708944220995	0.0015067837509078663
GLU 129	R GLU 129	0.0	0.0	0.0	-0.00044799999999999197	0.0004972886485734323	2.223942445298397e-05	8.430905999999991	0.40421977829412004	0.018077258042310928	-8.337565999999999	0.39418327418093196	0.01762841193324003	0.0	0.0	0.0	0.09289199999999996	0.04341511644577246	0.0019415830324763254
LEU 130	R LEU 130	0.0	0.0	0.0	-0.0008160000000000416	0.0004076076544914378	1.8228768471842048e-05	-0.2989819999999995	0.03545625016834352	0.0015856517120730895	0.287714	0.03377437200008337	0.001510435833791039	0.0	0.0	0.0	-0.012084000000000124	0.0028873766640315824	0.0001291274099484238
ASP 131	R ASP 131	0.0	0.0	0.0	-0.0007200000000000016	0.0004707440918376018	2.105231578710563e-05	9.400495999999999	0.49165681321832394	0.02198756111914179	-9.287189999999995	0.48085536900415937	0.021504505848780914	0.0	0.0	0.0	0.11258599999999945	0.043413069506774975	0.001941491490581442
GLU 132	R GLU 132	0.0	0.0	0.0	-0.002049999999999999	0.0007896201618499899	3.531288716601927e-05	11.414208000000015	1.2102459653870183	0.05412384496200461	-11.206865999999993	1.170001352154859	0.05232405114369869	0.0	0.0	0.0	0.2052919999999999	0.061615150214861726	0.002755513286485832
ILE 133	R ILE 133	0.0	0.0	0.0	-0.0015800000000000187	0.000547357287336119	2.4478562049268938e-05	-0.312484	0.04526837465604362	0.002024463259236844	0.2967519999999999	0.04294455141225707	0.001920538724420828	0.0	0.0	0.0	-0.017311999999999897	0.0037537522560760874	0.00016787290430558658
ALA 134	R ALA 134	0.0	0.0	0.0	-0.0023240000000000066	0.0006348417125551955	2.8390984484515978e-05	0.3851260000000003	0.05097256246256383	0.002279562293072936	-0.3674580000000003	0.048670116457637656	0.002176593777442181	0.0	0.0	0.0	0.015344000000000043	0.0036328589292731342	0.00016246639037043658
PRO 135	R PRO 135	0.0	0.0	0.0	-0.001832000000000013	0.000521321397987817	2.3314201680519616e-05	-0.07134600000000008	0.060393429145893164	0.0027008762592906836	0.06623800000000009	0.05766920630631224	0.0025790453101874745	0.0	0.0	0.0	-0.006940000000000023	0.0037062649662430005	0.00016574920814290623
VAL 136	R VAL 136	0.0	0.0	0.0	-0.00438399999999999	0.0011421663626634856	5.107923257058463e-05	0.167486	0.06428248442616356	0.0028748000987894656	-0.1601339999999999	0.06132545999827515	0.0027425579461517473	0.0	0.0	0.0	0.0029679999999998787	0.004155355099146216	0.00018583312944682633
PRO 137	R PRO 137	0.0	0.0	0.0	-0.0015419999999999928	0.0005587808157050235	2.4989437768784294e-05	0.05275399999999999	0.061190697691724485	0.0027365311925867082	-0.05369599999999998	0.05907977305305082	0.0026421277728376383	0.0	0.0	0.0	-0.002484000000000269	0.0034712741176690454	0.00015524009791287178
ASP 138	R ASP 138	0.0	0.0	0.0	-0.0018600000000000114	0.0007644605941446484	3.418771709254623e-05	8.226027999999996	0.6255612737502881	0.02797595064393998	-8.101402000000004	0.6058620407286626	0.02709497416112071	0.0	0.0	0.0	0.12276599999999965	0.05318939033303585	0.0023787018493287666
ALA 139	R ALA 139	0.0	0.0	0.0	-0.005363999999999985	0.0026167735859259785	0.00011702567239712749	-0.3397979999999999	0.13597844386519412	0.006081140879144266	0.3182500000000001	0.12758172086940978	0.005705628011008076	0.0	0.0	0.0	-0.02691199999999915	0.011773030875691887	0.0005265059467850187
PHE 140	R PHE 140	0.0	0.0	0.0	-0.058437999999999934	0.11247299300721054	0.005029945159939625	-0.29874599999999973	0.12662090460899408	0.005662659001564544	0.27551199999999987	0.12009092328731606	0.005370629359023024	0.0	0.0	0.0	-0.08167200000000002	0.10905382348180229	0.004877035250231454
VAL 141	R VAL 141	0.0	0.0	0.0	-0.05630600000000004	0.05236258553585743	0.0023417260147164894	0.39255200000000023	0.11317541824972305	0.00506135857176702	-0.3630620000000002	0.10370499581022931	0.004637828404760072	0.0	0.0	0.0	-0.026815999999999673	0.05040760006189532	0.0022542964064204106
PRO 142	R PRO 142	0.0	0.0	0.0	-0.008525999999999992	0.002781604572903923	0.00012439713823074884	0.40105000000000013	0.11026645682164617	0.004931265861824925	-0.389516	0.1027287581157305	0.004594169727818132	0.0	0.0	0.0	0.0030079999999998697	0.01312188766908137	0.0005868286564236441
ILE 143	R ILE 143	0.0	0.0	0.0	-0.04006999999999999	0.01195010878611576	0.0005344251116854466	-0.6542900000000009	0.09320977362915979	0.004168467800043371	0.617728	0.08701207971310444	0.0038912985020426384	0.0	0.0	0.0	-0.07663200000000027	0.018067445198478273	0.000808000712870992
ILE 144	R ILE 144	0.0	0.0	0.0	-0.007585999999999957	0.0015174333593274806	6.786168285564222e-05	0.4318440000000003	0.1276925826506765	0.005710585900588459	-0.3993299999999998	0.12023878367648307	0.005377241876650164	0.0	0.0	0.0	0.02492800000000043	0.009715081883340594	0.000434471669962525
LYS 145	R LYS 145	0.0	0.0	0.0	-0.05433799999999994	0.03107628928942449	0.001389773906792036	-23.01152200000002	3.2340577671889763	0.14463146021191478	22.406663999999985	3.154929820313728	0.14109275084925385	0.0	0.0	0.0	-0.6591960000000002	0.14003018811670173	0.006262340390620566
ILE 146	R ILE 146	0.0	0.0	0.0	-0.007167999999999965	0.0019656490022381947	8.790649577818479e-05	0.8061439999999997	0.10340423233117518	0.004624377853073785	-0.7787959999999999	0.09795726815300651	0.0043807822096059565	0.0	0.0	0.0	0.02017999999999981	0.007212184135198562	0.00032253867985099037
LYS 147	R LYS 147	0.0	0.0	0.0	-0.004304000000000014	0.001750309686883989	7.827622883097943e-05	-13.128507999999997	1.3353814593351208	0.05972007437932402	12.896055999999998	1.29147222070942	0.057756393531177494	0.0	0.0	0.0	-0.2367559999999999	0.06778784894064781	0.003031564765595512
PHE 148	R PHE 148	0.0	0.0	0.0	-0.0020800000000000553	0.000719444229944202	3.217452408350451e-05	0.3607679999999997	0.05427926101192112	0.0024274423478221926	-0.3468119999999999	0.049758463159548766	0.0022252661216134	0.0	0.0	0.0	0.011875999999999595	0.0055216504778916676	0.0002469357163311994
SER 149	R SER 149	0.0	0.0	0.0	-0.0007280000000000179	0.0004754114007888371	2.1261044188844738e-05	0.14128800000000025	0.13033360677891206	0.0058286960902074955	-0.14191599999999988	0.12647370060214108	0.00565607583824687	0.0	0.0	0.0	-0.0013559999999995282	0.006068711889684856	0.00027140104642393083
GLY 150	R GLY 150	0.0	0.0	0.0	-0.0009679999999999937	0.0005009750492789058	2.2404285304378807e-05	0.22056200000000023	0.0839155656359418	0.0037528181826462243	-0.21909599999999985	0.08068736446309319	0.0036084486372955434	0.0	0.0	0.0	0.0004980000000000764	0.005334603640384481	0.00023857072745835082
ILE 151	R ILE 151	0.0	0.0	0.0	-0.00629199999999996	0.002642486707629773	0.00011817559815799568	-0.5007339999999995	0.11433088490867296	0.005113032611669952	0.4886159999999997	0.10369206596456833	0.004637250164483342	0.0	0.0	0.0	-0.018409999999999465	0.015801199321570817	0.0007066511161811181
SER 152	R SER 152	0.0	0.0	0.0	-0.02191600000000002	0.01636596908221448	0.0007319083877098284	0.49223	0.543957510381096	0.02432651940167356	-0.4391159999999999	0.5086905292454342	0.022749332058062715	0.0	0.0	0.0	0.031198000000000007	0.0543845823372767	0.002432152460681702
ILE 153	R ILE 153	0.0	0.0	0.0	-0.029368000000000033	0.008992250886179744	0.00040214568504461264	-0.813806	0.1412733108693913	0.006317934530208377	0.7001039999999998	0.13885255915538736	0.006209675222425138	0.0	0.0	0.0	-0.14306999999999986	0.0416548328528634	0.0018628607570078811
ASP 154	R ASP 154	0.0	0.0	0.0	-0.23600600000000005	0.10493355023061003	0.004692771028720655	30.02567000000002	2.7051002822629058	0.12097576234187452	-28.612833999999978	2.2038162506082655	0.09855765892557587	0.0	0.0	0.0	1.1768300000000018	0.5022323417503057	0.022460513133051786
LEU 155	R LEU 155	0.0	0.0	0.0	-0.019609999999999995	0.003173940768193394	0.00014194294628476663	0.18241199999999966	0.148545892760453	0.006643174279815335	-0.17566599999999996	0.13964329716817758	0.006245038101404979	0.0	0.0	0.0	-0.012864000000000163	0.00965264233254313	0.00043167928836117134
ILE 156	R ILE 156	0.0	0.0	0.0	-0.061132000000000006	0.01871658558605145	0.0008370311535420757	0.14797800000000055	0.1089654510200359	0.004873083113594481	-0.129334	0.10111062478295738	0.004521804605243352	0.0	0.0	0.0	-0.04248799999999905	0.02275068913241879	0.0010174417487010825
CYS 157	R CYS 157	0.0	0.0	0.0	-0.00506200000000003	0.0012075413036414084	5.4002888811618064e-05	0.016129999999999967	0.09869347040204837	0.004413706175086873	-0.015771999999999994	0.09313686711501519	0.004165207321610773	0.0	0.0	0.0	-0.004704000000000054	0.009012457156624803	0.0004030493369303506
ALA 158	R ALA 158	0.0	0.0	0.0	-0.003099999999999997	0.0008087026647662223	3.616628264004994e-05	0.12212199999999951	0.040262626789616916	0.001800599409085751	-0.11617999999999991	0.03865570591775567	0.0017287357230068513	0.0	0.0	0.0	0.0028419999999993767	0.0036672927344298806	0.0001640063169515259
ARG 159	R ARG 159	0.0	0.0	0.0	-0.0013020000000000262	0.0004720127116932796	2.110905019180366e-05	-6.478829999999994	0.23934356289663425	0.010703769532277413	6.435164	0.2427409094157735	0.010855703487475766	0.0	0.0	0.0	-0.04496800000000036	0.04953078816251522	0.0022150841862105188
LEU 160	R LEU 160	0.0	0.0	0.0	-0.0013699999999999691	0.00048692915295758446	2.1776133724791033e-05	-0.04751000000000042	0.025186462633724132	0.0011263728512353108	0.04791600000000003	0.025120687570207818	0.0011234313009703739	0.0	0.0	0.0	-0.0009640000000004321	0.0023534451342655154	0.00010524926603067623
ASP 161	R ASP 161	0.0	0.0	0.0	-0.00032400000000000473	0.0004680000000000064	2.0929596269398317e-05	5.513466000000005	0.1566290038401183	0.007004661996691602	-5.484508000000005	0.16298663115708054	0.007288983733818345	0.0	0.0	0.0	0.028633999999999774	0.04507145486890813	0.0020156567386338487
GLN 162	R GLN 162	0.0	0.0	0.0	-0.000387999999999975	0.0004872945721018945	2.179247576573017e-05	0.10050399999999984	0.07905323512671661	0.0035353681516922504	-0.09930599999999992	0.07862674076928283	0.00351629474418741	0.0	0.0	0.0	0.0008100000000000734	0.0025514505678142633	0.00011410433821726259
PRO 163	R PRO 163	0.0	0.0	0.0	-0.00015799999999999858	0.000364741004001466	1.6311713582576014e-05	0.059435999999999906	0.018063053562451595	0.0008078043129372301	-0.058480000000000025	0.01786710944724968	0.0007990414257095796	0.0	0.0	0.0	0.0007980000000000667	0.0014230938127893005	6.364269007512471e-05
GLN 164	R GLN 164	0.0	0.0	0.0	-0.00020200000000000705	0.0004014922166119923	1.79552777756297e-05	-0.008891999999999711	0.06996362151861481	0.0031288682733537953	0.006651999999999975	0.06971177013962554	0.003117605137280854	0.0	0.0	0.0	-0.0024419999999998224	0.002913183138767652	0.00013028151058381345
VAL 165	R VAL 165	0.0	0.0	0.0	-0.0005400000000000417	0.0004983974317751221	2.228901074520973e-05	0.012476000000000155	0.028057680303261286	0.001254777608980983	-0.011368000000000007	0.027690225278967993	0.00123834452072111	0.0	0.0	0.0	0.0005680000000001562	0.0016557101195561737	7.404560756723817e-05
PRO 166	R PRO 166	0.0	0.0	0.0	-0.00032200000000001693	0.00046724297747534154	2.0895741192885332e-05	0.22953399999999988	0.028023576574020808	0.0012532524438436238	-0.2272919999999999	0.02760874383234464	0.0012347005596500134	0.0	0.0	0.0	0.0019199999999998977	0.0023599999999999203	0.00010554240853798651
LEU 167	R LEU 167	0.0	0.0	0.0	-0.0005199999999999902	0.0004995998398718623	2.2342784070029874e-05	0.21334799999999987	0.026573951456266086	0.00118842323773981	-0.2132619999999998	0.026453532013704255	0.0011830379165521923	0.0	0.0	0.0	-0.0004340000000003048	0.0019415571070666364	8.682907347197672e-05
SER 168	R SER 168	0.0	0.0	0.0	-0.00028200000000000935	0.0004499733325431779	2.012341919257328e-05	0.07268600000000018	0.065835031738429	0.0029442321253596677	-0.07325000000000005	0.06564705248524104	0.002935825437589909	0.0	0.0	0.0	-0.0008459999999997799	0.0015186454490760985	6.791588915709702e-05
LEU 169	R LEU 169	0.0	0.0	0.0	-0.0010959999999999592	0.0003560674093483138	1.5923818637501476e-05	0.24672200000000033	0.035249917957352335	0.001576424255078607	-0.24573600000000015	0.0349717929766244	0.0015639861278156375	0.0	0.0	0.0	-0.0001099999999998431	0.0022248370726870048	9.949773866779566e-05
THR 170	R THR 170	0.0	0.0	0.0	-0.0014499999999999852	0.0005054700782440249	2.2605309110915542e-05	-0.26844599999999996	0.09408147046044725	0.00420745126745397	0.2692639999999999	0.09389523046459895	0.004199122361637048	0.0	0.0	0.0	-0.0006319999999996	0.003031266402017446	0.0001355623546564443
LEU 171	R LEU 171	0.0	0.0	0.0	-0.007217999999999962	0.00134405208232419	6.010783642754065e-05	-0.23060200000000014	0.04894192064069379	0.0021887492300398273	0.22363399999999992	0.048854478238950096	0.0021848386869515323	0.0	0.0	0.0	-0.014185999999999978	0.004404475451174672	0.00019697413028111244
SER 172	R SER 172	0.0	0.0	0.0	-0.0021260000000000155	0.0005984346246667243	2.6762810016887358e-05	-0.07446000000000018	0.11605815955804262	0.005190278682306005	0.07435800000000004	0.1167786189163067	0.005222498604308092	0.0	0.0	0.0	-0.0022280000000004653	0.002976577900878532	0.00013311661053376058
ASP 173	R ASP 173	0.0	0.0	0.0	-0.0012619999999999947	0.00045755436835418634	2.0462453420838783e-05	6.3196040000000036	0.2583103156746537	0.0115519885027591	-6.300160000000001	0.26293225439257234	0.011758687885981188	0.0	0.0	0.0	0.01818200000000003	0.05258848615428983	0.002351828597495971
LYS 174	R LYS 174	0.0	0.0	0.0	-0.0016340000000000022	0.0005440992556510685	2.4332858442856513e-05	-5.613344	0.2762581793612654	0.012354641367842376	5.593437999999997	0.28512621443149444	0.012751231952720063	0.0	0.0	0.0	-0.02153999999999963	0.05643970588158671	0.0025240603796264516
ASN 175	R ASN 175	0.0	0.0	0.0	-0.0005800000000000099	0.000493558507170131	2.2072607458114607e-05	-0.08356000000000006	0.06682740755109352	0.0029886125208865573	0.08460399999999997	0.06722736930744791	0.0030064993543987297	0.0	0.0	0.0	0.0004639999999995723	0.0023075320149466235	0.00010319596891355421
LEU 176	R LEU 176	0.0	0.0	0.0	-0.0018160000000000034	0.0005273935911630991	2.3585758414768438e-05	-0.03632000000000005	0.029510703143096697	0.0013197587658356183	0.039766000000000024	0.029917206487237388	0.0013379381480472098	0.0	0.0	0.0	0.0016300000000002263	0.0030953351999424565	0.00013842759840438471
LEU 177	R LEU 177	0.0	0.0	0.0	-0.004663999999999971	0.001059766011910234	4.73941768575027e-05	-0.0010580000000000212	0.02477738154042945	0.0011080781885769739	0.006385999999999993	0.025008418662522423	0.00111841048278349	0.0	0.0	0.0	0.0006640000000001435	0.00347204608264329	0.00015527462123604498
ARG 178	R ARG 178	0.0	0.0	0.0	-0.0007740000000000258	0.00042299408979324234	1.8916870777166796e-05	-5.216136	0.26841503963823343	0.01200388549628781	5.185020000000003	0.2714194016646225	0.012138244650688308	0.0	0.0	0.0	-0.03188999999999874	0.04409260595610165	0.0019718812844591077
ASN 179	R ASN 179	0.0	0.0	0.0	-0.00048399999999999377	0.0004997439344304177	2.234922817459223e-05	0.031798000000000284	0.035260362958994255	0.0015768913697525356	-0.031379999999999936	0.035376709852669996	0.0015820945610171336	0.0	0.0	0.0	-6.59999999996046e-05	0.001605504282149268	7.18003342610553e-05
LEU 180	R LEU 180	0.0	0.0	0.0	-0.002430000000000046	0.0007050531894829108	3.153093718873657e-05	-0.16806999999999994	0.023966916781263087	0.0010718331026796943	0.16819800000000013	0.023404418300824726	0.001046677405889684	0.0	0.0	0.0	-0.002301999999999932	0.0026726009803189114	0.00011952234937451326
ASP 181	R ASP 181	0.0	0.0	0.0	-0.001941999999999991	0.0006889383136391548	3.0810258032024416e-05	6.963871999999996	0.4073582840890897	0.01821761628841751	-6.916920000000002	0.4040407227000584	0.01806925043270946	0.0	0.0	0.0	0.045010000000000334	0.05976592591100792	0.002672813461504595
GLU 182	R GLU 182	0.0	0.0	0.0	-0.005663999999999993	0.0026957566655764435	0.00012055790310054189	6.41362	0.592167975831228	0.026482556961141566	-6.383682	0.5736650040537283	0.02565507890753658	0.0	0.0	0.0	0.02427399999999973	0.0690294351997749	0.0030870901911022692
LYS 183	R LYS 183	0.0	0.0	0.0	-0.00913599999999999	0.00491340045182558	0.00021973394821920352	-7.551103999999997	0.4605964406984415	0.020598499031923317	7.474778000000002	0.4587235951158641	0.02051474283124325	0.0	0.0	0.0	-0.08546199999999964	0.05858331294831339	0.002619925401991447
ASP 184	R ASP 184	0.0	0.0	0.0	-0.00726200000000001	0.002947092804782278	0.0001317979969498738	8.519274	0.5032836287065169	0.022507528115010726	-8.458533999999988	0.4904701345078793	0.02193449123386167	0.0	0.0	0.0	0.05347800000000103	0.08051557312719064	0.003600765895195072
LEU 185	R LEU 185	0.0	0.0	0.0	-0.019218	0.009463745347377097	0.00042323155836965096	0.1567580000000001	0.11087765976967616	0.004958599688621791	-0.17985599999999993	0.10395596790949525	0.004649052218248362	0.0	0.0	0.0	-0.04231599999999961	0.02296275558377111	0.0010269256487205013
ARG 186	R ARG 186	0.0	0.0	0.0	-0.16532200000000025	0.1931034394204304	0.0086358483446619	-7.463179999999996	0.7447618516009171	0.03330676254456522	7.490936000000002	0.6373936553685109	0.02850511083662128	0.0	0.0	0.0	-0.13756599999999883	0.19027564648162487	0.008509385599912638
ALA 187	R ALA 187	0.0	0.0	0.0	-0.05193800000000004	0.030377263800414857	0.0013585125365634244	0.6276940000000004	0.12958003073004581	0.005794995144777882	-0.6061139999999999	0.11802666225899931	0.005278312799370626	0.0	0.0	0.0	-0.03035799999999997	0.04165733832111624	0.0018629728049544573
LEU 188	R LEU 188	0.0	0.0	0.0	-0.04871000000000003	0.014951050130341741	0.0006686312885290245	0.5161320000000001	0.12115044604127326	0.005418012657054145	-0.5523099999999996	0.1103931243329954	0.004936930605143277	0.0	0.0	0.0	-0.08488800000000021	0.04022739683350158	0.0017990238775513862
ASN 189	R ASN 189	0.0	0.0	0.0	-0.46792600000000073	0.5483100952234959	0.02452117291338239	-4.235309999999996	2.062884911452904	0.09225501783534656	2.9074819999999972	1.0904073191592292	0.0487644977760669	0.0	0.0	0.0	-1.7957540000000003	1.128531230176638	0.05046945090812849
GLY 190	R GLY 190	0.0	0.0	0.0	-0.8428579999999996	0.3038378676794577	0.013588042525397073	-0.2580080000000001	0.4169678739855146	0.018647370213303534	0.17144400000000004	0.41584470522540024	0.018597140579347138	0.0	0.0	0.0	-0.929422000000001	0.31767800036514826	0.01420699207545349
THR 191	R THR 191	0.0	0.0	0.0	-0.1210580000000001	0.026980708589656812	0.0012066139697517022	0.5306680000000001	0.2064530013731934	0.009232858904586357	-0.5706939999999997	0.19716324293336313	0.0088174082772661	0.0	0.0	0.0	-0.16108399999999978	0.0658522356795882	0.0029450015089979254
ARG 192	R ARG 192	0.0	0.0	0.0	-0.06319999999999996	0.014714482661649991	0.0006580516697038283	-7.517067999999997	0.6370000717237521	0.028487509240931023	7.771574	0.5944123421699926	0.026582928075139366	0.0	0.0	0.0	0.19130599999999987	0.16345465537573367	0.007309914413178838
VAL 193	R VAL 193	0.0	0.0	0.0	-0.9454700000000006	0.3350894285112531	0.014985654813854362	-0.14217000000000043	0.2155172965216485	0.0096382265069877	0.50901	0.20012155780924715	0.00894970814049261	0.0	0.0	0.0	-0.5786300000000003	0.30868207771103306	0.013804682183954852
THR 194	R THR 194	0.0	0.0	0.0	-0.21690800000000007	0.06737901406224343	0.003013281114001811	0.6478720000000002	0.19440972099151677	0.008694267032475986	-0.4395080000000002	0.28681232528606543	0.012826637122488481	0.0	0.0	0.0	-0.008544000000000523	0.20569390867014067	0.009198911246881358
ASP 195	R ASP 195	0.0	0.0	0.0	-0.01963199999999997	0.004011555309353175	0.00017940220734427792	12.210292000000006	0.6301897196366727	0.028182941036582684	-12.230999999999987	0.6206843642305471	0.027757848619814843	0.0	0.0	0.0	-0.04034000000000033	0.10002971758432563	0.004473464965773163
GLU 196	R GLU 196	0.0	0.0	0.0	-0.01618200000000004	0.003892155700893773	0.00017406249452423631	8.015827999999996	0.36738177746871553	0.01642981256229497	-8.020460000000009	0.3786391004635025	0.016933255351515273	0.0	0.0	0.0	-0.020814000000000915	0.07998702022203331	0.003577128290682336
ILE 197	R ILE 197	0.0	0.0	0.0	-0.07057200000000004	0.024320872023839896	0.0010876624623475778	-0.6065939999999999	0.07548174059996328	0.003375646060830473	0.6748039999999996	0.07226601956660209	0.003231834644285043	0.0	0.0	0.0	-0.0023620000000004024	0.046109814096350586	0.002062093574986359
LEU 198	R LEU 198	0.0	0.0	0.0	-0.012591999999999947	0.0020701536174883395	9.258008425142048e-05	-0.4027319999999999	0.0550146905471613	0.0024603317564913553	0.40881799999999974	0.05431751905233007	0.0024291532994029997	0.0	0.0	0.0	-0.006505999999999943	0.013345634642084258	0.0005968349252515294
GLU 199	R GLU 199	0.0	0.0	0.0	-0.0028960000000000335	0.0006238461348762718	2.789924730167692e-05	7.947122000000003	0.294424155116307	0.013167048501160098	-7.943588000000002	0.30558876657366557	0.013666345104380634	0.0	0.0	0.0	0.0006380000000006021	0.07155662761757259	0.0032001096718706225
LEU 200	R LEU 200	0.0	0.0	0.0	-0.003998000000000029	0.0010009975024943296	4.4765969217696724e-05	-0.25853800000000005	0.046155959051893965	0.0020641572401346327	0.28519600000000006	0.04611227151203856	0.0020622034739569044	0.0	0.0	0.0	0.022659999999999726	0.016965859836742446	0.0007587363178337918
VAL 201	R VAL 201	0.0	0.0	0.0	-0.0030060000000000056	0.000614787768258283	2.7494144831218166e-05	-0.12657999999999997	0.059821364076724566	0.0026752927316464016	0.13243599999999986	0.06174513668298114	0.002761326458063234	0.0	0.0	0.0	0.002849999999999978	0.011724653513003912	0.0005243424453541692
PRO 202	R PRO 202	0.0	0.0	0.0	-0.0007439999999999758	0.00043642181430353307	1.95173768729298e-05	0.012351999999999847	0.043357030525625416	0.0019389853511566372	-0.012713999999999986	0.04392548467575517	0.0019644073935922773	0.0	0.0	0.0	-0.001106000000000151	0.004394856539183114	0.0001965439594594582
LYS 203	R LYS 203	0.0	0.0	0.0	-0.0007580000000000151	0.0004282942913465086	1.9153902996517862e-05	-7.043026000000001	0.2306858151772478	0.010316583283625575	7.033384000000001	0.2427371181835121	0.010855533938414666	0.0	0.0	0.0	-0.010399999999999295	0.05670798885518645	0.0025360583589499473
PRO 204	R PRO 204	0.0	0.0	0.0	-0.0017939999999999987	0.0004555919226676404	2.0374690181693425e-05	0.28454399999999996	0.056429567285246444	0.0025236069678141863	-0.2751440000000002	0.05644564876055384	0.0025243261532535027	0.0	0.0	0.0	0.00760600000000014	0.010860329829245887	0.0004856887151252497
ASN 205	R ASN 205	0.0	0.0	0.0	-0.0010840000000000077	0.0003477700389625764	1.5552748953161424e-05	0.5065140000000004	0.24294547084479684	0.010864851752693179	-0.5003519999999997	0.2417454200103909	0.010811183847849438	0.0	0.0	0.0	0.005077999999999833	0.006850979200085491	0.0003063851040765658
VAL 206	R VAL 206	0.0	0.0	0.0	-0.0009399999999999426	0.0003039736830713885	1.3594116374372033e-05	0.2370680000000005	0.045357991313546966	0.0020284710379987196	-0.228142	0.04481073349098383	0.0020039969241493257	0.0	0.0	0.0	0.00798600000000044	0.00693814124964273	0.00031028310943392965
PHE 207	R PHE 207	0.0	0.0	0.0	-0.01074000000000001	0.0017310112651279996	7.741317717288236e-05	0.14610199999999995	0.08032585882516333	0.0035922816136823316	-0.12461200000000004	0.07729544265996532	0.0034567572827723923	0.0	0.0	0.0	0.010750000000000134	0.016139253390414342	0.0007217693537412085
ARG 208	R ARG 208	0.0	0.0	0.0	-0.006772000000000039	0.0009695442228180427	4.335933578826692e-05	-12.040670000000002	0.6001596763361533	0.026839956672838214	12.019435999999988	0.6046347839019518	0.027040089567313193	0.0	0.0	0.0	-0.028005999999999403	0.07880574829287477	0.00352430020401212
ILE 209	R ILE 209	0.0	0.0	0.0	-0.0020480000000000107	0.0004875407675261787	2.180348595981915e-05	0.39572799999999975	0.07266059465762677	0.00324948057880023	-0.37622999999999984	0.07016415822911465	0.003137836547687032	0.0	0.0	0.0	0.017449999999999397	0.010898233801860098	0.00048738383231290304
ALA 210	R ALA 210	0.0	0.0	0.0	-0.0018819999999999978	0.0005404405610240631	2.416923664495857e-05	0.10433800000000008	0.0533971137422242	0.00238799152259803	-0.09257400000000003	0.051810042694442775	0.002317015547638808	0.0	0.0	0.0	0.009882000000000285	0.006600611789826347	0.0002951883331027653
LEU 211	R LEU 211	0.0	0.0	0.0	-0.02746000000000005	0.007320409824593086	0.000327378679818949	0.049581999999999966	0.12822681184526052	0.005734477356481555	-0.03326200000000002	0.12249426662501392	0.005478110140550297	0.0	0.0	0.0	-0.011140000000000197	0.023224564581494724	0.001038634103041123
ARG 212	R ARG 212	0.0	0.0	0.0	-0.011972000000000019	0.0024849981891341337	0.00011113249749735603	-15.244479999999987	0.8049009191199914	0.03599626340608722	15.048139999999991	0.7840874009957882	0.035065454578554374	0.0	0.0	0.0	-0.20831200000000036	0.10104323161894778	0.004518790691324467
ALA 213	R ALA 213	0.0	0.0	0.0	-0.0022580000000000312	0.0006924131714518387	3.096565839765056e-05	0.15244799999999986	0.07449920332459928	0.0033317056580676463	-0.14282399999999992	0.0722620026293211	0.00323165500138861	0.0	0.0	0.0	0.007365999999999924	0.006584226909819817	0.00029445557899280975
ILE 214	R ILE 214	0.0	0.0	0.0	-0.00800399999999999	0.002421566435181919	0.00010829574322197219	-0.14746599999999996	0.0821500629579795	0.003673862502598592	0.14425400000000002	0.08280954947347573	0.003703355636176473	0.0	0.0	0.0	-0.011215999999999877	0.024350469071456993	0.0010889860825556803
LYS 215	R LYS 215	0.0	0.0	0.0	-0.125856	0.10441754289390262	0.004669694479085327	-26.444127999999992	3.6070350388672447	0.1613115108826151	26.016565999999983	3.9053890379378595	0.17465430734823117	0.0	0.0	0.0	-0.5534180000000003	0.5427488031087675	0.024272464369157067
LEU 216	R LEU 216	0.0	0.0	0.0	-0.006060000000000109	0.002191894158028579	9.802448673673139e-05	0.18469400000000044	0.09671556422830885	0.0043252515219349115	-0.17573799999999995	0.0932084832834435	0.0041684100940286494	0.0	0.0	0.0	0.002896000000000196	0.006084832290212091	0.00027212197265199926
TRP 217	R TRP 217	0.0	0.0	0.0	-0.004888000000000058	0.0015256002097535398	6.822691550993705e-05	0.10097800000000032	0.05654355415076021	0.0025287046154108045	-0.09798599999999999	0.055239748406378596	0.0024703966499329644	0.0	0.0	0.0	-0.0018959999999995337	0.011264687479020445	0.000503772138967609
ALA 218	R ALA 218	0.0	0.0	0.0	-0.0069659999999999705	0.0031004586757445835	0.00013865672720787733	-0.46343600000000074	0.10105443040262764	0.0045192915161559365	0.4535500000000003	0.09813133801186835	0.004388566850350934	0.0	0.0	0.0	-0.016852000000000568	0.021673349902588065	0.0009692616736465071
GLN 219	R GLN 219	0.0	0.0	0.0	-0.03977399999999989	0.03646865673424239	0.0016309279101174292	-1.0308479999999993	1.0281749622005008	0.04598138216487193	1.0104879999999996	1.0022678134391036	0.04482277925019826	0.0	0.0	0.0	-0.06013399999999974	0.060184483415578076	0.002691531922158826
ARG 220	R ARG 220	0.0	0.0	0.0	-0.0029759999999999956	0.0010370265184651425	4.637723579515999e-05	-10.840442	0.6094146458988945	0.02725385149427783	10.672342000000002	0.6124022281441395	0.027387460234052613	0.0	0.0	0.0	-0.17107599999999998	0.07179943052698919	0.003210968148082427
ARG 221	R ARG 221	0.0	0.0	0.0	-0.0019199999999999857	0.0007194442299441853	3.217452408350376e-05	-8.745544	0.4871989984226705	0.02178820158085808	8.614035999999988	0.49616192790682245	0.0221890359729401	0.0	0.0	0.0	-0.13342799999999994	0.08017419046052213	0.0035854987982148526
ALA 222	R ALA 222	0.0	0.0	0.0	-0.0024780000000000192	0.001043798831193079	4.668010282765105e-05	-0.472488	0.09219790591982077	0.00412321570039699	0.4538540000000001	0.08645056786395314	0.00386618692874516	0.0	0.0	0.0	-0.021112000000000148	0.008972817617671535	0.00040127660285642537
VAL 223	R VAL 223	0.0	0.0	0.0	-0.007611999999999945	0.0033896100070656804	0.00015158796786024807	-0.01202199999999995	0.07440750980915851	0.003327604999395217	-0.0020920000000000136	0.07090917808013289	0.0031711548483163033	0.0	0.0	0.0	-0.02172599999999977	0.015001964004755829	0.0006709082262127802
TYR 224	R TYR 224	0.0	0.0	0.0	-0.44931399999999966	0.3812714143546568	0.017050976007490032	0.07502600000000005	1.3730998133143857	0.06140689044926474	0.8403940000000018	1.8790602020063107	0.08403412691001194	0.0	0.0	0.0	0.4661060000000001	0.8396301154460807	0.03754940028186865
ALA 225	R ALA 225	0.0	0.0	0.0	-0.03340000000000001	0.022740448544388978	0.001016983775681798	-0.7546900000000005	0.1717597214133733	0.007681328257534579	0.7243619999999998	0.1700250186178493	0.007603749990103567	0.0	0.0	0.0	-0.06372800000000042	0.025974795783604794	0.0011616281814763047
ASN 226	R ASN 226	0.0	0.0	0.0	-0.1566859999999998	0.1062875317429099	0.0047533229227562646	-1.476242	0.9072993020145006	0.0405756583048507	1.4800159999999987	0.9185070210640774	0.04107688273820217	0.0	0.0	0.0	-0.15291200000000008	0.10986617430310402	0.004913364683391624
ILE 227	R ILE 227	0.0	0.0	0.0	-0.02585800000000002	0.011060462738963432	0.0004946389309385149	-0.6520799999999999	0.10188470739026505	0.004556422631846156	0.6196579999999997	0.0948238421284443	0.004240651137738196	0.0	0.0	0.0	-0.05828000000000052	0.01981397486624017	0.0008861078941077065
PHE 228	R PHE 228	0.0	0.0	0.0	-0.008286000000000009	0.0030469991795207584	0.00013626594585589	-0.42714800000000025	0.08579199319283526	0.003836734574087577	0.4120319999999998	0.08140053424886207	0.003640342559705107	0.0	0.0	0.0	-0.02340199999999995	0.008108045140476026	0.0003626028019748245
GLY 229	R GLY 229	0.0	0.0	0.0	-0.003942000000000013	0.0013216035714237366	5.910390850019947e-05	-0.37829399999999974	0.07465531169314103	0.0033386870365459654	0.3661040000000001	0.07150410606391672	0.0031977608365854537	0.0	0.0	0.0	-0.016132000000000122	0.007856880806019706	0.000351370391467468
PHE 230	R PHE 230	0.0	0.0	0.0	-0.017773999999999988	0.007093865236949359	0.0003172472978608284	0.07706800000000007	0.14730768946663972	0.006587800145116723	-0.07304400000000001	0.14059938144956394	0.0062877954903129574	0.0	0.0	0.0	-0.013749999999999823	0.029185398746633225	0.001305210710958181
PRO 231	R PRO 231	0.0	0.0	0.0	-0.04596400000000004	0.021156434104073186	0.00094614449636405	0.517344	0.2447489850111743	0.010945507358181257	-0.4257859999999997	0.2060503147389011	0.009214850210828194	0.0	0.0	0.0	0.0455939999999999	0.0783364102062384	0.0035033107666891474
GLY 232	R GLY 232	0.0	0.0	0.0	-0.22279200000000007	0.1737940411406558	0.007772305801498029	-1.5982540000000003	0.4787866011951452	0.021411987739768535	1.60197	0.5557007621913067	0.024851693588164133	0.0	0.0	0.0	-0.21907600000000024	0.17047610455427403	0.0076239231664543645
GLY 233	R GLY 233	0.0	0.0	0.0	-0.46185600000000054	0.34754682456325026	0.015542766501752424	-2.722668	0.8994965446159365	0.04022670838574813	2.8872179999999994	1.0118134504324439	0.04524967311431117	0.0	0.0	0.0	-0.29730600000000096	0.28549783250315647	0.012767851218118135
VAL 234	R VAL 234	0.0	0.0	0.0	-2.4399740000000016	0.4043609097378143	0.01808356963234819	-0.9244739999999999	0.5428259696477316	0.024275915361691304	1.3434440000000007	0.5931027658542806	0.02652436204186625	0.0	0.0	0.0	-2.021003999999999	0.46053411163995867	0.020595711591688493
ALA 235	R ALA 235	0.0	0.0	0.0	-0.22302000000000002	0.10867978468878196	0.004860307726883146	-0.5705539999999995	0.22598321858934706	0.010106276770799482	0.5303080000000004	0.27018987607976686	0.012083258594932061	0.0	0.0	0.0	-0.26326600000000017	0.17204974642236512	0.007694298570240192
TRP 236	R TRP 236	0.0	0.0	0.0	-0.066106	0.023087459019996225	0.0010325025559290446	-1.493342000000001	0.2897872202772232	0.01295967847101153	1.4309199999999995	0.2832566426405578	0.012667622160453054	0.0	0.0	0.0	-0.1285280000000005	0.06847788851885085	0.0030624242736760577
ALA 237	R ALA 237	0.0	0.0	0.0	-0.04935999999999993	0.011533360308253715	0.0005157875531650647	-0.9766980000000007	0.16294429353616038	0.007287090337850684	1.0349879999999987	0.16650853388340967	0.007446488011942621	0.0	0.0	0.0	0.008930000000000117	0.061364493805458116	0.002744303591077382
MET 238	R MET 238	0.0	0.0	0.0	-0.29391600000000007	0.18122823440071337	0.008104773031245219	-0.6778980000000006	0.2811700616993199	0.012574307423949787	0.8629279999999996	0.32301414646420773	0.014445631783760836	0.0	0.0	0.0	-0.10888600000000044	0.20431449533501048	0.009137222007152942
LEU 239	R LEU 239	0.0	0.0	0.0	-0.01300799999999999	0.002850251918690643	0.0001274671408638296	-0.4809499999999997	0.07673212821237216	0.003431565094821871	0.48827599999999993	0.07910013795183801	0.0035374657097984154	0.0	0.0	0.0	-0.005681999999999654	0.02438829383126276	0.0010906776572388462
VAL 240	R VAL 240	0.0	0.0	0.0	-0.006350000000000017	0.0012130539971493218	5.424942396007439e-05	-0.5814159999999999	0.07304896264834959	0.003266848923351055	0.5865640000000001	0.07211159340910184	0.00322492849657155	0.0	0.0	0.0	-0.0012019999999999165	0.02574593552388433	0.0011513932395146404
ALA 241	R ALA 241	0.0	0.0	0.0	-0.004570000000000007	0.0009214662229295581	4.120922226880934e-05	-0.36816600000000027	0.05489129661430517	0.0024548134120538083	0.4027419999999999	0.054636209934436866	0.002443405588927003	0.0	0.0	0.0	0.03000600000000002	0.02378793736329402	0.0010638288997766507
ARG 242	R ARG 242	0.0	0.0	0.0	-0.003168000000000035	0.0006926586460876336	3.0976636357098346e-05	-7.315714	0.37477816399039604	0.016760589023301787	7.3830120000000035	0.3918195756415585	0.01752270412099291	0.0	0.0	0.0	0.06413000000000119	0.09269306932020302	0.004145360080861483
ILE 243	R ILE 243	0.0	0.0	0.0	-0.001484000000000009	0.0004997439344304671	2.2349228174594442e-05	-0.30705799999999966	0.03301349172687036	0.001476408233518181	0.31038999999999967	0.03306922889938818	0.0014789008756506505	0.0	0.0	0.0	0.0018480000000002264	0.00995634953183107	0.0004452614872184496
CYS 244	R CYS 244	0.0	0.0	0.0	-0.0012599999999999855	0.00044766058571197746	2.0019990009987055e-05	-0.16848600000000027	0.06846010373933151	0.0030616289141566556	0.18170199999999997	0.07034748891040826	0.0031460353450017096	0.0	0.0	0.0	0.011956000000000196	0.01013972701802181	0.00045346237771176
GLN 245	R GLN 245	0.0	0.0	0.0	-0.0014660000000000864	0.0005028359573459669	2.2487507643135332e-05	-0.04445800000000017	0.0713723212176822	0.003191867239093759	0.03689999999999995	0.07722032115965327	0.003453397747147002	0.0	0.0	0.0	-0.009024000000000242	0.00989683909134634	0.0004426000994125533
LEU 246	R LEU 246	0.0	0.0	0.0	-0.0005160000000000213	0.0004997439344304433	2.2349228174593375e-05	-0.17247800000000027	0.018780136208238214	0.0008398732237665158	0.17640800000000006	0.01900004042100948	0.0008497076391324183	0.0	0.0	0.0	0.0034139999999998486	0.003861425125520385	0.00017268818141378476
TYR 247	R TYR 247	0.0	0.0	0.0	-0.0004500000000000206	0.0004974937185533314	2.2248595461287948e-05	0.1448460000000003	0.03768450986811365	0.001685302515277275	-0.14407599999999995	0.03857131348554301	0.0017249615787025704	0.0	0.0	0.0	0.0003200000000006149	0.005464942817633621	0.00024439967266756023
PRO 248	R PRO 248	0.0	0.0	0.0	-0.0002800000000000047	0.00044899888641287993	2.0079840636818123e-05	0.09807999999999997	0.03617719723803947	0.0016178934451934778	-0.09885999999999993	0.0364281264958825	0.0016291153427550895	0.0	0.0	0.0	-0.0010600000000000151	0.0025699027218942933	0.00011492954363434754
ASN 249	R ASN 249	0.0	0.0	0.0	-0.0001359999999999859	0.0003427885645700213	1.532997064576287e-05	0.03623200000000014	0.08487259967739873	0.0037956180461158054	-0.03705400000000001	0.08552531253377565	0.0038248082524487428	0.0	0.0	0.0	-0.00095799999999943	0.0026275912924196387	0.00011750945493873679
ALA 250	R ALA 250	0.0	0.0	0.0	-0.00014599999999999902	0.000353106216314579	1.5791390059142878e-05	0.15639599999999976	0.030603385172232035	0.0013686249917343987	-0.1569100000000001	0.03061577861168892	0.0013691792431964112	0.0	0.0	0.0	-0.0006600000000001511	0.005219233660222016	0.00023341122509422935
CYS 251	R CYS 251	0.0	0.0	0.0	-0.00021200000000000152	0.0004087248463208496	1.827873080933149e-05	-0.010166000000000053	0.03275305243790235	0.0014647610344352972	0.012248000000000014	0.03300870333715034	0.0014761940902198465	0.0	0.0	0.0	0.0018699999999999485	0.0048659120419513695	0.0002176102019667614
SER 252	R SER 252	0.0	0.0	0.0	-0.0005479999999999698	0.0004976906669809792	2.225740326273359e-05	0.010377999999999943	0.1205599399303099	0.005391604420949284	-0.008745999999999993	0.11763347093408409	0.005260728748757154	0.0	0.0	0.0	0.0010839999999998793	0.006778269985770867	0.0003031334491606038
ALA 253	R ALA 253	0.0	0.0	0.0	-0.0002319999999999851	0.00042210899066470574	1.887728794080212e-05	0.07841599999999943	0.028766768049261725	0.0012864889770223646	-0.07562	0.028569067188132055	0.0012776475257284408	0.0	0.0	0.0	0.0025639999999992535	0.004253222778082469	0.00019020990510485805
VAL 254	R VAL 254	0.0	0.0	0.0	-0.0002820000000000089	0.00044997333254317664	2.0123419192573225e-05	0.020865999999999843	0.02227815171866809	0.0009963092331199124	-0.01900399999999999	0.021994817207696877	0.0009836381285818466	0.0	0.0	0.0	0.0015799999999999094	0.0028906054729069446	0.00012927180667105708
ILE 255	R ILE 255	0.0	0.0	0.0	-0.0008459999999999699	0.0003772055142756851	1.6869143428163986e-05	-0.1003959999999998	0.03660501583116709	0.0016370260743189115	0.09899200000000001	0.03608678339780364	0.0016138500153359955	0.0	0.0	0.0	-0.0022499999999997912	0.0027370604669974354	0.0001224050652546717
LEU 256	R LEU 256	0.0	0.0	0.0	-0.0010160000000000126	0.0003517726538547234	1.5731751332893296e-05	-0.01728399999999999	0.031189667263374306	0.0013948443239300955	0.015413999999999995	0.030406094849552763	0.0013598019002781243	0.0	0.0	0.0	-0.0028859999999998605	0.0034809487212540246	0.0001556727593382993
ASN 257	R ASN 257	0.0	0.0	0.0	-0.00028600000000002625	0.0004518893669915645	2.0209106858049755e-05	-0.080578	0.03549078635364359	0.001587196217233379	0.07857200000000009	0.03516482355991563	0.00157261871793515	0.0	0.0	0.0	-0.0022920000000002006	0.0026530616276291383	0.00011864852295749974
ARG 258	R ARG 258	0.0	0.0	0.0	-0.00038800000000001946	0.0004872945721019502	2.1792475765732665e-05	-6.289305999999995	0.24022604430826805	0.010743235300783275	6.258893999999997	0.25843716211876994	0.011557661248194063	0.0	0.0	0.0	-0.0307999999999995	0.06024974688743534	0.0026944505933492358
PHE 259	R PHE 259	0.0	0.0	0.0	-0.00270799999999997	0.0006154153069269919	2.752220921365302e-05	-0.19666599999999998	0.036657801952654126	0.001639386741437183	0.19472200000000012	0.03624269189781549	0.001620822455421926	0.0	0.0	0.0	-0.004651999999999776	0.006104334197927328	0.0002729941244788432
PHE 260	R PHE 260	0.0	0.0	0.0	-0.0010260000000000603	0.00034831594852956693	1.557716277118859e-05	-0.0779260000000003	0.02520786631192773	0.0011273300528239463	0.07405599999999998	0.025035911487301696	0.0011196399992854892	0.0	0.0	0.0	-0.004896000000000687	0.0025268921623213024	0.0001130060529352373
ILE 261	R ILE 261	0.0	0.0	0.0	-0.0002639999999999834	0.00044079927404656107	1.9713142824013385e-05	-0.04089000000000006	0.026937072966452837	0.0012046625253572091	0.04080799999999988	0.02700583522129993	0.0012077376668796942	0.0	0.0	0.0	-0.00034600000000016	0.0019126641106055676	8.55369393887645e-05
ILE 262	R ILE 262	0.0	0.0	0.0	-0.0005399999999999814	0.0004983974317750661	2.228901074520723e-05	-0.15892399999999987	0.0234062859932966	0.0010467609316362476	0.16049600000000022	0.023968604131236606	0.0010719085632645469	0.0	0.0	0.0	0.0010320000000000817	0.00456453458744716	0.00020413219246361613
LEU 263	R LEU 263	0.0	0.0	0.0	-0.0015879999999999566	0.0005042380390251991	2.255021064203074e-05	-0.13857000000000022	0.03182365629527837	0.001423197175376631	0.13880400000000015	0.03204518035524136	0.0014331040325112107	0.0	0.0	0.0	-0.0013540000000002302	0.004494072095550289	0.0002009810140287075
SER 264	R SER 264	0.0	0.0	0.0	-0.0002840000000000007	0.0004509368026675139	2.016650688641939e-05	-0.15960400000000022	0.03342626488257405	0.001494868010226992	0.15881399999999993	0.03365090495068519	0.001504914219482326	0.0	0.0	0.0	-0.0010740000000000727	0.004167076193207965	0.00018635731270868114
GLU 265	R GLU 265	0.0	0.0	0.0	-0.00022400000000000198	0.00041692205506545525	1.864532112890537e-05	5.513054000000001	0.22258523554809861	0.009954314349467024	-5.480290000000002	0.2353546045863481	0.010525377893453163	0.0	0.0	0.0	0.03253999999999958	0.05593310647550361	0.002501404565439195
TRP 266	R TRP 266	0.0	0.0	0.0	-0.0011860000000000106	0.00042825693222644937	1.9152232245877222e-05	-0.014817999999999472	0.03097645680190045	0.001385309262222703	0.02067999999999998	0.03208753028825997	0.001434997979092654	0.0	0.0	0.0	0.004676000000000608	0.005128257403836097	0.00022934264322188206
ASN 267	R ASN 267	0.0	0.0	0.0	-0.00026800000000000066	0.000442917599560009	1.980787722094422e-05	-0.011063999999999964	0.05679524543480762	0.002539960591820289	0.01101799999999999	0.057105671136936965	0.002553843251258775	0.0	0.0	0.0	-0.0003140000000001919	0.002193491281040611	9.809591224919803e-05
TRP 268	R TRP 268	0.0	0.0	0.0	-0.0021140000000000256	0.0005522716722773103	2.4698340025191037e-05	-0.1345420000000002	0.026460087603785924	0.001183331091453297	0.13753200000000007	0.026505489544620446	0.0011853615279736251	0.0	0.0	0.0	0.0008760000000003743	0.0035950833091877702	0.00016077701328237495
PRO 269	R PRO 269	0.0	0.0	0.0	-0.0006579999999999497	0.0004743795948393704	2.121490042399281e-05	0.026298000000000186	0.025421903862614552	0.0011369021030854121	-0.029634000000000004	0.02706961477376433	0.0012105899751773926	0.0	0.0	0.0	-0.003994000000000092	0.0035108352282613325	0.0001570093245638666
GLN 270	R GLN 270	0.0	0.0	0.0	-0.0007999999999999865	0.00039999999999999357	1.7888543819998028e-05	0.13352600000000012	0.07089006505851171	0.0031703000880042957	-0.13884599999999997	0.07233390825885194	0.0032348707189005276	0.0	0.0	0.0	-0.0061199999999999475	0.007281867892237617	0.0003256550322043285
PRO 271	R PRO 271	0.0	0.0	0.0	-0.0017619999999999934	0.0004993555847289442	2.23318606479615e-05	-0.08300199999999977	0.026602894504170405	0.0011897176101916117	0.1090800000000001	0.02870354681916469	0.0012836616376600022	0.0	0.0	0.0	0.024316000000000327	0.014140584994971152	0.0006323861858073803
VAL 272	R VAL 272	0.0	0.0	0.0	-0.004731999999999987	0.0011225756099256727	5.020310747354183e-05	-0.014257999999999996	0.047418640174513714	0.002120626056616303	-0.03513400000000002	0.0534208203231661	0.0023890517131280333	0.0	0.0	0.0	-0.054123999999999665	0.025944337031421905	0.0011602660246684895
ILE 273	R ILE 273	0.0	0.0	0.0	-0.0035940000000000117	0.0008701517109102151	3.891436752665973e-05	-0.024414000000000158	0.03293895268523279	0.0014730747462365949	0.05121399999999999	0.035024166000063445	0.0015663283206275753	0.0	0.0	0.0	0.023206	0.016395351902292393	0.0007332224273711255
LEU 274	R LEU 274	0.0	0.0	0.0	-0.009309999999999988	0.0026210494081569486	0.00011721689298049057	-0.1520800000000004	0.049931368897718154	0.0022329987012983305	0.2010820000000001	0.054392970832635404	0.002432527605598722	0.0	0.0	0.0	0.03969199999999955	0.026539199987942373	0.0011868691048300148
LYS 275	R LYS 275	0.0	0.0	0.0	-0.0038320000000000415	0.000950671341736927	4.251531488769403e-05	-6.9304520000000105	0.38445819499112927	0.017193493170140683	6.956796000000007	0.39792877551628303	0.017795915845153255	0.0	0.0	0.0	0.022511999999999227	0.08230451904968544	0.0036807699890104607
PRO 276	R PRO 276	0.0	0.0	0.0	-0.0012379999999999952	0.0004953342305958528	2.2152020223897658e-05	0.12591600000000003	0.029808403915674343	0.0013330723491243746	-0.13870999999999997	0.03267583051737173	0.0014613075651621061	0.0	0.0	0.0	-0.014032000000000025	0.011493779883049806	0.0005140174627383789
ILE 277	R ILE 277	0.0	0.0	0.0	-0.0027900000000000095	0.0007279423054061614	3.255456957172179e-05	-0.061072000000000015	0.0269521579098964	0.00120533714453674	0.07430399999999998	0.03126575737128403	0.0013982471770041243	0.0	0.0	0.0	0.010441999999999825	0.011820094585069928	0.0005286106998538706
GLU 278	R GLU 278	0.0	0.0	0.0	-0.0018599999999999804	0.0006636264009215085	2.967827488248044e-05	5.91706800000001	0.3970167041522383	0.017755126773746556	-5.923164000000001	0.4151494587542391	0.018566048211934475	0.0	0.0	0.0	-0.007955999999999009	0.07183128889279393	0.0032123928975142566
ASP 279	R ASP 279	0.0	0.0	0.0	-0.0006739999999999831	0.0004687472666586834	2.0963015050320737e-05	5.0241760000000015	0.20867343152394352	0.009332159559713704	-5.001079999999997	0.21925651096386503	0.009805449260492602	0.0	0.0	0.0	0.0224219999999998	0.05182076722704923	0.0023174951633175072
GLY 280	R GLY 280	0.0	0.0	0.0	-0.00033200000000000205	0.00047093099282166894	2.1060674253214345e-05	-0.059721999999999935	0.024920046468656774	0.0011144583581274025	0.060677999999999996	0.025309490630986614	0.0011318748305356023	0.0	0.0	0.0	0.0006240000000002226	0.001634204393581459	7.308384226353927e-05
PRO 281	R PRO 281	0.0	0.0	0.0	-0.000507999999999996	0.0004999359959034715	2.2357817424784375e-05	-0.04174199999999979	0.03862992927769863	0.0017275829566188697	0.04284599999999996	0.03890452780846978	0.0017398633762453868	0.0	0.0	0.0	0.0005960000000001937	0.0015075755370792352	6.74208276424985e-05
LEU 282	R LEU 282	0.0	0.0	0.0	-0.0013059999999999769	0.000536995344486294	2.40151618774454e-05	-0.044989999999999614	0.029294332216317883	0.0013100823638229771	0.04667400000000005	0.029797713402205765	0.0013325942548277725	0.0	0.0	0.0	0.0003780000000003074	0.0017283275152583676	7.72931562300203e-05
GLN 283	R GLN 283	0.0	0.0	0.0	-0.0006120000000000165	0.00048729457210193835	2.1792475765732133e-05	0.038474000000000015	0.05334785210296671	0.0023857884751167734	-0.03850799999999998	0.05325423866698315	0.002381601954987442	0.0	0.0	0.0	-0.0006460000000001571	0.0015952065696957427	7.133980655987873e-05
VAL 284	R VAL 284	0.0	0.0	0.0	-0.0026459999999999973	0.0007541113976065284	3.37248869531114e-05	-0.04604600000000018	0.022959614195364856	0.001026785161560099	0.050500000000000045	0.02209864249224367	0.0009882813364624442	0.0	0.0	0.0	0.0018080000000000424	0.0031488308941570887	0.0001408199985797339
ARG 285	R ARG 285	0.0	0.0	0.0	-0.00512000000000003	0.001268700122172336	5.673799432479263e-05	-5.346862000000007	0.2732582715233836	0.012220481410807615	5.3321999999999985	0.2751101379448178	0.012303299394879138	0.0	0.0	0.0	-0.01978199999999714	0.05803049608610971	0.002595202680331536
VAL 286	R VAL 286	0.0	0.0	0.0	-0.0037619999999999906	0.0008996421510800596	4.023322010478298e-05	-0.02292000000000013	0.02742024069916217	0.0012262704432546595	0.034422000000000015	0.025825876867978766	0.0011549683251067975	0.0	0.0	0.0	0.007740000000000023	0.006824690469171635	0.00030520943628925415
TRP 287	R TRP 287	0.0	0.0	0.0	-0.00852800000000003	0.0017393148076181783	7.778452288212432e-05	-0.031958000000000056	0.033731057439695185	0.0015084987477621689	0.03014999999999997	0.034541330316014196	0.0015447352523976405	0.0	0.0	0.0	-0.010336000000000544	0.009250032648590738	0.0004136740359268263
ASN 288	R ASN 288	0.0	0.0	0.0	-0.0010579999999999954	0.0003829308031485749	1.712518613037608e-05	-0.03726800000000014	0.026756908939561907	0.0011966053451326446	0.036772000000000034	0.027340665975795084	0.0012227117534398685	0.0	0.0	0.0	-0.0015539999999999452	0.0020433022292356854	9.1379253662957e-05
PRO 289	R PRO 289	0.0	0.0	0.0	-0.0007580000000000098	0.00042829429134650466	1.9153902996517686e-05	-0.06140800000000024	0.013110359873016555	0.0005863131177110105	0.06358799999999999	0.01358993215582786	0.0006077602422008272	0.0	0.0	0.0	0.0014219999999996568	0.0023443370064904164	0.00010484193817361873
LYS 290	R LYS 290	0.0	0.0	0.0	-0.00033399999999999164	0.00047163969298606365	2.1092368288079382e-05	-4.518713999999999	0.21784003352001338	0.009742102463431653	4.494847999999999	0.22309979134010827	0.009977325984050019	0.0	0.0	0.0	-0.02419999999999959	0.044291714800852436	0.001980785702694792
ILE 291	R ILE 291	0.0	0.0	0.0	-0.00039999999999999145	0.0004898979485566249	2.1908902300206168e-05	-0.05299199999999998	0.012319575317355934	0.0005509481572707282	0.05426000000000001	0.01250137592427332	0.0005590785275790881	0.0	0.0	0.0	0.0008679999999998706	0.0018575726096176583	8.307317256493526e-05
TYR 292	R TYR 292	0.0	0.0	0.0	-0.0012140000000000377	0.00044294920702041594	1.980929074954554e-05	0.023399999999999522	0.020648196047112783	0.0009234153994817327	-0.024727999999999962	0.020730895204983335	0.0009271138182553434	0.0	0.0	0.0	-0.002542000000000307	0.0016745853218041401	7.488973227354835e-05
ALA 293	R ALA 293	0.0	0.0	0.0	-0.00028000000000000225	0.00044899888641287614	2.0079840636817953e-05	0.057751999999999894	0.013923020361976105	0.0006226563996298459	-0.05761800000000004	0.013992000428816353	0.0006257412820007914	0.0	0.0	0.0	-0.00014600000000039603	0.0017471931776421774	7.813685430063548e-05
GLN 294	R GLN 294	0.0	0.0	0.0	-0.001811999999999994	0.000704738249281225	3.1516852634740224e-05	0.03963599999999971	0.09699172904944058	0.004337601988195804	-0.0387940000000001	0.09606674535967165	0.004296235460027766	0.0	0.0	0.0	-0.0009700000000001836	0.005808020316769082	0.00025974256485991056
ASP 295	R ASP 295	0.0	0.0	0.0	-0.0020480000000000355	0.0005456152490537566	2.440065572889355e-05	5.616574000000001	0.32117869251240555	0.01436354778764483	-5.621520000000001	0.321776639301209	0.014390288780978673	0.0	0.0	0.0	-0.006994000000000384	0.06304511054792428	0.002819463056682954
ARG 296	R ARG 296	0.0	0.0	0.0	-0.0006960000000000264	0.0004599826083668982	2.0571047615520955e-05	-4.7693479999999955	0.18530781660801032	0.008287217493951511	4.7361379999999995	0.191476491914877	0.008563089040297078	0.0	0.0	0.0	-0.03390600000000097	0.044455743880853264	0.001988121306158164
SER 297	R SER 297	0.0	0.0	0.0	-0.0006959999999999878	0.00046859790865942793	2.0956335557534362e-05	0.06511599999999972	0.05473925962232273	0.002448014111070462	-0.061442000000000004	0.054412265492258215	0.0024333904890091085	0.0	0.0	0.0	0.0029779999999996606	0.0031237022905522896	0.00013969621326293436
HIE 298	R HIE 298	0.0	0.0	0.0	-0.005163999999999989	0.0011528677287529524	5.1557812211147806e-05	-0.09812399999999974	0.0541832504008387	0.002423148622763361	0.07951399999999989	0.0538035110750221	0.0024061661638382437	0.0	0.0	0.0	-0.023773999999999577	0.011301456720263387	0.0005054165094256151
ARG 299	R ARG 299	0.0	0.0	0.0	-0.001573999999999991	0.0005104155170054687	2.2826475855898557e-05	-6.175593999999995	0.3042147747300143	0.013604898321121944	6.129179999999998	0.309375350666442	0.013835686293059982	0.0	0.0	0.0	-0.047987999999999656	0.057684277372609116	0.002579719308762139
MET 300	R MET 300	0.0	0.0	0.0	-0.004392000000000001	0.001162039586244833	5.196799014778352e-05	0.24603599999999995	0.09046450521613475	0.004045695664283232	-0.25324600000000014	0.09269423651986108	0.004145412279617058	0.0	0.0	0.0	-0.01160199999999974	0.012730577206081704	0.0005693287205121607
PRO 301	R PRO 301	0.0	0.0	0.0	-0.0051940000000000345	0.0012248934647552208	5.477890104775833e-05	0.05833999999999968	0.04006245624022565	0.0017916475099751038	-0.03786399999999996	0.03882779293238283	0.001736431688261878	0.0	0.0	0.0	0.015281999999999919	0.011804341404754467	0.000527906196212927
VAL 302	R VAL 302	0.0	0.0	0.0	-0.03542800000000003	0.012358188216724953	0.0005526749786266779	-0.1605179999999999	0.09600419613746049	0.004293438173771687	0.07719599999999999	0.09895765550981898	0.004425520892279237	0.0	0.0	0.0	-0.11874999999999977	0.06137852637527237	0.0027449311466774557
ILE 303	R ILE 303	0.0	0.0	0.0	-0.03039999999999999	0.009373153151421424	0.0004191801522018937	0.3478839999999999	0.06875581825562047	0.0030748536693637673	-0.31445399999999984	0.07553298540373025	0.0033779377981248047	0.0	0.0	0.0	0.003029999999999982	0.03923708832214679	0.0017547359345496678
THR 304	R THR 304	0.0	0.0	0.0	-0.4516039999999996	0.18301908967099623	0.008184862513689543	-0.09936800000000005	0.23120716376444725	0.010339898701244604	0.6546500000000003	0.20177658808692292	0.009023723344606677	0.0	0.0	0.0	0.10367799999999973	0.2404692544089574	0.010754111987142394
PRO 305	R PRO 305	0.0	0.0	0.0	-0.042424	0.015461701846821354	0.0006914683275465318	-0.24415800000000007	0.11411589300355957	0.005103417881381037	0.33753	0.13715409253828328	0.0061337174861579614	0.0	0.0	0.0	0.050947999999999896	0.047124614544842756	0.002107476830714874
ALA 306	R ALA 306	0.0	0.0	0.0	-0.03075399999999999	0.009676232944694973	0.0004327342926092184	-0.21084999999999976	0.09098593023099795	0.004069014499851291	0.13781000000000004	0.08338502203633451	0.003729091551571238	0.0	0.0	0.0	-0.10379400000000001	0.061431942538063715	0.0027473199900994285
TYR 307	R TYR 307	0.0	0.0	0.0	-0.011716000000000018	0.0027984538588299284	0.00012515066120480638	0.19597599999999987	0.05995070828605732	0.0026810771805376816	-0.2424839999999999	0.054013607026378724	0.002415561940418862	0.0	0.0	0.0	-0.05822399999999996	0.025996034774557333	0.0011625780180271723
PRO 308	R PRO 308	0.0	0.0	0.0	-0.02184799999999998	0.007076785711041444	0.00031648347824175707	-0.16923799999999967	0.1310256667832683	0.005859645954492482	0.10086800000000001	0.10909342132319444	0.0048788061195337564	0.0	0.0	0.0	-0.09021799999999947	0.06441619731092507	0.002880779920785352
SER 309	R SER 309	0.0	0.0	0.0	-0.018383999999999987	0.005507862017153303	0.00024631907762087793	-0.052724000000000174	0.08736621672019465	0.003907135990466679	0.1960060000000001	0.09340210899117822	0.004177069298922376	0.0	0.0	0.0	0.12489799999999995	0.09074819885815875	0.004058382829650235
MET 310	R MET 310	0.0	0.0	0.0	-0.5304860000000002	0.22611626611988758	0.010112226837250025	-0.42972200000000044	0.5830891293070039	0.026076538601432508	0.30032999999999943	0.4104168333536042	0.01835439876977724	0.0	0.0	0.0	-0.6598780000000003	0.399304909957291	0.017857458448278705
CYS 311	R CYS 311	0.0	0.0	0.0	-0.08050199999999991	0.03444935407231912	0.0015406219497332949	-0.25031000000000014	0.22527420158553432	0.010074568566444913	0.3858240000000002	0.3047278474704926	0.013627843631624174	0.0	0.0	0.0	0.055011999999999825	0.12246447589403224	0.005476777858558808
ALA 312	R ALA 312	0.0	0.0	0.0	-0.48112200000000066	0.2301149954175071	0.010291055447911968	0.42161999999999944	0.3094101155424628	0.013837241025580219	-0.14881999999999998	0.28055854932616103	0.012546959759240478	0.0	0.0	0.0	-0.20832200000000073	0.18634161724102297	0.008333450463763483
THR 313	R THR 313	0.0	0.0	0.0	-0.04705799999999994	0.018012513317135964	0.0008055440844547248	-0.14461199999999985	0.08178626691566257	0.003657593048987271	0.10664199999999996	0.08136961248525156	0.0036389596963967616	0.0	0.0	0.0	-0.08502799999999959	0.03571575585088467	0.0015972571590072793
HIE 314	R HIE 314	0.0	0.0	0.0	-0.04772599999999997	0.025787417939762854	0.0011532483895501464	-0.10699800000000015	0.19364413235623734	0.008660028867850264	0.09540200000000001	0.18668074457747383	0.008348616699310134	0.0	0.0	0.0	-0.05932200000000021	0.041170794454321806	0.0018412139017506984
ASN 315	R ASN 315	0.0	0.0	0.0	-0.016032000000000053	0.00636859293721931	0.00028481213457294855	-0.3561179999999997	0.27723911714619187	0.012398510239218249	0.33682399999999973	0.2724989633448173	0.0121865241167447	0.0	0.0	0.0	-0.03532599999999965	0.019745169637154246	0.000883030830718835
ILE 316	R ILE 316	0.0	0.0	0.0	-0.007759999999999994	0.0026219077024182136	0.0001172552770667483	-0.21136400000000014	0.04617150099357844	0.0020648522968968095	0.21307400000000018	0.045517738564211714	0.002035615152232821	0.0	0.0	0.0	-0.006049999999999597	0.00931984441930247	0.0004167961132256475
THR 317	R THR 317	0.0	0.0	0.0	-0.0013600000000000279	0.000520000000000031	2.3255106965999196e-05	0.16493	0.08360383424221692	0.0037388771309044325	-0.16639799999999982	0.0832755642190432	0.0037241964491685955	0.0	0.0	0.0	-0.0028280000000000458	0.005816735854411786	0.00026013233555250147
GLU 318	R GLU 318	0.0	0.0	0.0	-0.0005619999999999772	0.0004961411089599205	2.2188104921330242e-05	6.202116000000005	0.3247319795522753	0.014522455614939185	-6.147488000000001	0.33124905713972325	0.014813908184942664	0.0	0.0	0.0	0.05406599999999984	0.05880793861376194	0.002629970967140129
SER 319	R SER 319	0.0	0.0	0.0	-0.0003980000000000086	0.0004894854441145412	2.1890454540735768e-05	-0.04218000000000028	0.0620299572787208	0.0027740640223325513	0.040308	0.06124763779934706	0.002739077631612513	0.0	0.0	0.0	-0.002270000000000082	0.003610138501498042	0.00016145030195077696
THR 320	R THR 320	0.0	0.0	0.0	-0.0016399999999999952	0.0005642694391866551	2.5234896472940887e-05	-0.14581799999999998	0.0433411222282028	0.0019382739104677723	0.14081600000000002	0.0427219164364143	0.0019105821856177589	0.0	0.0	0.0	-0.0066419999999999466	0.0036284757130233413	0.00016227036698054418
LYS 321	R LYS 321	0.0	0.0	0.0	-0.0011440000000000215	0.00044188686334856934	1.9761781296231226e-05	-6.271235999999998	0.3327303056590719	0.014880151632559355	6.225378000000005	0.3401472138882456	0.015211845852225554	0.0	0.0	0.0	-0.04700199999999974	0.060948027006622246	0.002725678629626007
LYS 322	R LYS 322	0.0	0.0	0.0	-0.00045800000000003927	0.0004982328772773243	2.2281651644348147e-05	-5.911969999999994	0.25009822290466055	0.011184732549334317	5.847884000000006	0.25825749658796815	0.011549626361392335	0.0	0.0	0.0	-0.06454400000000055	0.05908732574757479	0.002642465539605016
VAL 323	R VAL 323	0.0	0.0	0.0	-0.000806000000000008	0.00045646905700167913	2.0413916821619616e-05	-0.09142199999999993	0.03569151041914616	0.0015961728703370564	0.08887199999999996	0.0347733175869086	0.0015551100385503317	0.0	0.0	0.0	-0.0033560000000000196	0.002767898842082185	0.00012378419931477442
ILE 324	R ILE 324	0.0	0.0	0.0	-0.0026219999999999165	0.0007342451906551455	3.2836443169143976e-05	-0.0334580000000001	0.034022349066459165	0.001521525705336584	0.03589400000000002	0.03326185148184022	0.001487515219417937	0.0	0.0	0.0	-0.0001860000000000367	0.003925736109317348	0.00017556425604318268
LEU 325	R LEU 325	0.0	0.0	0.0	-0.0006800000000000015	0.0004664761515876238	2.0861447696648463e-05	0.04474000000000031	0.031915143740863766	0.0014272886183249662	-0.044303999999999975	0.03143392409483732	0.0014057678215124959	0.0	0.0	0.0	-0.0002439999999997724	0.0026329572727263675	0.00011774942887337221
GLN 326	R GLN 326	0.0	0.0	0.0	-0.0003980000000000103	0.0004894854441145433	2.1890454540735863e-05	-0.06193999999999997	0.14099107915042017	0.006305312744027855	0.059440000000000014	0.13757263681415732	0.006152435355206917	0.0	0.0	0.0	-0.002897999999999911	0.0062874156853192364	0.0002811817775034448
GLU 327	R GLU 327	0.0	0.0	0.0	-0.0008159999999999865	0.0004496042704423291	2.0106914233664945e-05	8.196006	0.4286393238656364	0.019169333319862217	-8.085193999999998	0.44891600591202574	0.02007613410813974	0.0	0.0	0.0	0.10999600000000011	0.09061935766711188	0.004052620876420578
PHE 328	R PHE 328	0.0	0.0	0.0	-0.001600000000000044	0.0005329165037789276	2.3832750575624112e-05	-0.052619999999999834	0.026807603399035613	0.0011988724702819609	0.05564799999999999	0.02657931707173832	0.0011886631953585507	0.0	0.0	0.0	0.001428000000000019	0.00424697727801774	0.00018993059785089378
VAL 329	R VAL 329	0.0	0.0	0.0	-0.00022399999999999842	0.0004169220550654487	1.8645321128905075e-05	-0.018595999999999863	0.018574089048995233	0.0008306585146737553	0.018573999999999983	0.018606142104154736	0.0008320919708782192	0.0	0.0	0.0	-0.000245999999999889	0.0019208029570989865	8.590091966911892e-05
ARG 330	R ARG 330	0.0	0.0	0.0	-0.00041600000000003055	0.0004928934976240147	2.204286732709856e-05	-7.552515999999996	0.426845093381679	0.019089092893273596	7.4606919999999946	0.4470138713016061	0.01999106806231467	0.0	0.0	0.0	-0.09223999999999899	0.0765976657607775	0.003425551751178133
GLY 331	R GLY 331	0.0	0.0	0.0	-0.00018199999999999505	0.0003858445282753037	1.7255491879398374e-05	-0.10165200000000005	0.024932205999469794	0.0011150021488768509	0.100796	0.024699602911787893	0.0011045998225601894	0.0	0.0	0.0	-0.0010379999999999754	0.003198211375128844	0.0001430283608240235
VAL 332	R VAL 332	0.0	0.0	0.0	-0.00019999999999998152	0.0003999999999999629	1.7888543819996656e-05	0.0075299999999998025	0.021415814250221796	0.0009577443291400925	-0.006945999999999998	0.02123965828350353	0.0009498663948156079	0.0	0.0	0.0	0.0003839999999997943	0.00182003956000965	8.13946435584077e-05
GLN 333	R GLN 333	0.0	0.0	0.0	-0.00012400000000000055	0.0003295815528818338	1.473933512747444e-05	-0.021201999999999898	0.07790163795453882	0.0034838671604985293	0.020824000000000027	0.07695721554214391	0.003441631306226742	0.0	0.0	0.0	-0.000502000000000038	0.0027817253638703415	0.00012440254016698842
ILE 334	R ILE 334	0.0	0.0	0.0	-0.0002100000000000062	0.00040730823708833795	1.8215378118502493e-05	-0.15488999999999986	0.02481164847405453	0.001109610652436297	0.15139799999999995	0.025236473525436173	0.001128609406304981	0.0	0.0	0.0	-0.0037019999999997914	0.004430936244181853	0.00019815749291916457
THR 335	R THR 335	0.0	0.0	0.0	-0.00021800000000001774	0.0004128873938497368	1.84648855940148e-05	-0.13165399999999994	0.028034947547659717	0.001253760969244163	0.12819199999999997	0.028234219238364094	0.001262672670172289	0.0	0.0	0.0	-0.00367999999999968	0.003816490534509705	0.00017067864541296413
ASN 336	R ASN 336	0.0	0.0	0.0	-0.00010599999999999809	0.00030783761953341024	1.3766916866168447e-05	0.029764000000000096	0.0638916919794739	0.002857323329271635	-0.03093999999999998	0.06372105146652877	0.00284969205353842	0.0	0.0	0.0	-0.0012819999999999824	0.002867486006940619	0.00012823787272097314
ASP 337	R ASP 337	0.0	0.0	0.0	-6.000000000001293e-05	0.00023748684174080956	1.0620734437883693e-05	5.545531999999996	0.17924480738946943	0.008016071478734205	-5.4969240000000035	0.19581835006947265	0.00875726283994383	0.0	0.0	0.0	0.048547999999999876	0.052528237130137205	0.0023491341792243052
ILE 338	R ILE 338	0.0	0.0	0.0	-0.00017800000000002569	0.0003825127448857649	1.7106489996492107e-05	-0.1387219999999997	0.016952071141898957	0.000758119668653971	0.1369020000000002	0.017203383271900817	0.0007693586887790594	0.0	0.0	0.0	-0.001997999999999834	0.0025787586160787054	0.00011532559126230535
PHE 339	R PHE 339	0.0	0.0	0.0	-0.000124000000000013	0.0003295815528818668	1.4739335127475918e-05	-0.08636200000000013	0.014997965061967187	0.0006707293880545094	0.08470799999999998	0.015317660918038739	0.0006850266213805291	0.0	0.0	0.0	-0.0017780000000001612	0.0024836899967587986	0.00011107399335577811
SER 340	R SER 340	0.0	0.0	0.0	-2.3999999999999133e-05	0.0001530490117576664	6.844559883586132e-06	-0.0828420000000002	0.04075582211169347	0.0018226557744127124	0.08245	0.040746036617074696	0.0018222181537894918	0.0	0.0	0.0	-0.0004160000000002029	0.0016343022976179804	7.308822066515793e-05
ASN 341	R ASN 341	0.0	0.0	0.0	-1.3999999999998458e-05	0.00011749042514178319	5.2543315464475516e-06	-0.07619200000000013	0.11240234488657204	0.0050267856799350195	0.07574800000000013	0.1120782427413991	0.005012291391369815	0.0	0.0	0.0	-0.0004580000000006521	0.0018942639731564426	8.471406022613284e-05
LYS 342	R LYS 342	0.0	0.0	0.0	-4.4000000000001374e-05	0.0002050950998927147	9.172131704244398e-06	-4.980094	0.18637853192894696	0.008335101338794807	4.935029999999999	0.198967658427211	0.008898104191344054	0.0	0.0	0.0	-0.045108000000000516	0.04584277844982803	0.0020501513778255582
LYS 343	R LYS 343	0.0	0.0	0.0	-0.00011800000000000032	0.0003226081214104825	1.4427473791346885e-05	-6.021363999999995	0.2285141910342895	0.010219465299520886	5.967348000000002	0.2453050405025674	0.010970374915741597	0.0	0.0	0.0	-0.054134000000000196	0.05161782680431219	0.002308419391705056
SER 344	R SER 344	0.0	0.0	0.0	-0.00010600000000000076	0.00030783761953341794	1.3766916866168791e-05	0.06151000000000039	0.05751637940621793	0.0025722106834394453	-0.057717999999999964	0.05699598649027851	0.002548938004738448	0.0	0.0	0.0	0.0036860000000003552	0.003812007869876352	0.0001704781745561539
TRP 345	R TRP 345	0.0	0.0	0.0	-0.0005160000000000089	0.0004997439344304319	2.2349228174592866e-05	0.21370399999999984	0.03887735052701017	0.00173864797126964	-0.20515400000000003	0.03849210677528534	0.0017214193469343648	0.0	0.0	0.0	0.008033999999999826	0.006334417415990192	0.00028328375880025267
ALA 346	R ALA 346	0.0	0.0	0.0	-0.0001379999999999999	0.0003448999855030437	1.5424396260469953e-05	0.16761999999999985	0.03294103216354952	0.001473167743334074	-0.162946	0.03258550420048771	0.001457268049467909	0.0	0.0	0.0	0.004535999999999986	0.0029921069499600403	0.00013381109072120424
ASN 347	R ASN 347	0.0	0.0	0.0	-0.0001960000000000015	0.0003969685126052218	1.775297158224516e-05	0.020283999999999993	0.06708009648174372	0.0029999131134084687	-0.019333999999999983	0.06590567838965011	0.0029473915396499304	0.0	0.0	0.0	0.000753999999999337	0.003162512292466547	0.0001414318493126779
LEU 348	R LEU 348	0.0	0.0	0.0	-0.0006300000000000203	0.00048280430818294675	2.1591665058536536e-05	0.07605000000000038	0.043020919330018836	0.0019239540015291365	-0.07049999999999987	0.04330517290116766	0.0019366662076878531	0.0	0.0	0.0	0.004920000000000464	0.006912423598131279	0.0003091329810939045
PHE 349	R PHE 349	0.0	0.0	0.0	-0.0012859999999999695	0.0004982007627452982	2.228021543881463e-05	0.13544000000000053	0.04306583796932304	0.0019259628241479563	-0.13047799999999996	0.04119652310571864	0.0018423645220205526	0.0	0.0	0.0	0.0036760000000004107	0.003261138451522757	0.00014584254523286572
GLU 350	R GLU 350	0.0	0.0	0.0	-0.0004339999999999957	0.0004956248581336441	2.2165017482510352e-05	7.457365999999999	0.3839434698545924	0.017170473962240196	-7.367979999999996	0.39205623015079305	0.017533287632389517	0.0	0.0	0.0	0.08895199999999948	0.06376229054856868	0.002851536321353838
LYS 351	R LYS 351	0.0	0.0	0.0	-0.0006640000000000157	0.0004970955642530005	2.2230789459666468e-05	-8.721507999999998	0.8344058160967507	0.03731576251227045	8.568437999999992	0.8142857939053877	0.03641596776569662	0.0	0.0	0.0	-0.15373400000000004	0.06857065876889407	0.0030665730853837833
ASN 352	R ASN 352	0.0	0.0	0.0	-0.0006920000000000073	0.00047025099680915303	2.1030263907046058e-05	0.14805400000000016	0.2470687011420099	0.011049248217322281	-0.13920799999999978	0.23793951486880052	0.010640978595599197	0.0	0.0	0.0	0.008154000000000166	0.015763574594615085	0.0007049684872389604
ASP 353	R ASP 353	0.0	0.0	0.0	-0.00019600000000000794	0.0003969685126052348	1.775297158224574e-05	6.854437999999997	0.32117564377771357	0.014363411444084498	-6.754856000000005	0.3404133535335387	0.015223747978993214	0.0	0.0	0.0	0.09938599999999968	0.07386572279481181	0.003303375547527099
PHE 354	R PHE 354	0.0	0.0	0.0	-0.00044000000000000484	0.0004963869458396382	2.2199099080818747e-05	-0.17529000000000022	0.02254395484381599	0.001008196310249164	0.17081000000000024	0.021889036068312894	0.000978907452213847	0.0	0.0	0.0	-0.004920000000000069	0.0025639032743066557	0.00011466124018167944
PHE 355	R PHE 355	0.0	0.0	0.0	-0.0002639999999999851	0.000440799274046564	1.9713142824013517e-05	-0.13653399999999974	0.01534955517270823	0.0006864529758111826	0.1324340000000001	0.014539932737119649	0.0006502455597694822	0.0	0.0	0.0	-0.004363999999999503	0.0023046700414594474	0.00010306797756821165
PHE 356	R PHE 356	0.0	0.0	0.0	-0.00010399999999999388	0.0003052605444534047	1.3651666564928184e-05	-0.1234839999999995	0.01438852820826308	0.00064347454339699	0.12123199999999992	0.01412749715979613	0.000631800880024787	0.0	0.0	0.0	-0.0023559999999994666	0.001616559309149942	7.229473009838736e-05
ARG 357	R ARG 357	0.0	0.0	0.0	-0.00024199999999996712	0.00042829429134644064	1.9153902996514823e-05	-6.782353999999999	0.4358141951382642	0.019490203317770342	6.688187999999996	0.44881444345746485	0.02007159209709254	0.0	0.0	0.0	-0.09440799999999991	0.07278267332270828	0.003254940102674724
TYR 358	R TYR 358	0.0	0.0	0.0	-0.00021999999999999887	0.0004142463035441572	1.852565788305495e-05	-0.05640999999999957	0.04082815082758481	0.0018258904129218785	0.05567	0.03979152045348361	0.001779530893241252	0.0	0.0	0.0	-0.0009599999999994005	0.002776760702689111	0.0001241805137692587
LYS 359	R LYS 359	0.0	0.0	0.0	-4.599999999999582e-05	0.00020948508300113407	9.36845771725443e-06	-4.686066000000002	0.1949064740946112	0.008716482506607047	4.616783999999997	0.20206113269018375	0.009036448566117116	0.0	0.0	0.0	-0.06932799999999971	0.05270256555425035	0.002356930383358853
PHE 360	R PHE 360	0.0	0.0	0.0	-6.799999999999784e-05	0.000251745903640945	1.1258419071965296e-05	0.0690979999999999	0.014491666432815896	0.0006480870250205646	-0.06842400000000004	0.014336255578078863	0.0006411368403078976	0.0	0.0	0.0	0.0006059999999997676	0.0022800798231638795	0.00010196826957440267
TYR 361	R TYR 361	0.0	0.0	0.0	-0.00016800000000003124	0.00037386628625760295	1.671980861134791e-05	-0.21089399999999997	0.033737023638726764	0.0015087655642942069	0.20676799999999954	0.033181593933990325	0.0014839259927639406	0.0	0.0	0.0	-0.0042939999999999185	0.004457753245750401	0.00019935678568836445
LEU 362	R LEU 362	0.0	0.0	0.0	-0.00017000000000001947	0.00037563279941990195	1.6798809481628887e-05	0.11873200000000014	0.014540707548121356	0.0006502802103708729	-0.11571399999999993	0.014385138303124571	0.0006433229422304503	0.0	0.0	0.0	0.002848000000000077	0.0023801041994002607	0.00010644149566783393
GLU 363	R GLU 363	0.0	0.0	0.0	-0.00013599999999999745	0.00034278856457005044	1.5329970645764175e-05	5.930261999999995	0.22103008246839917	0.0098847657894345	-5.822268	0.23541050990977	0.01052787805552267	0.0	0.0	0.0	0.10785799999999943	0.069040552112508	0.0030875873545536917
ILE 364	R ILE 364	0.0	0.0	0.0	-0.00029999999999999184	0.0004582575694955707	2.04939015319186e-05	0.09690600000000017	0.024675274344978952	0.0011035118159765907	-0.09162399999999993	0.02355891814154494	0.00105358684881695	0.0	0.0	0.0	0.004982000000000126	0.003566185076521084	0.00015948464502892865
THR 365	R THR 365	0.0	0.0	0.0	-0.0001559999999999988	0.0003628553430776483	1.6227384262412585e-05	-0.11217400000000013	0.06508554158951116	0.0029107139069307333	0.10636000000000013	0.06295768737811105	0.002815553373672736	0.0	0.0	0.0	-0.005970000000000127	0.0048009478230865155	0.00021470491377702166
ALA 366	R ALA 366	0.0	0.0	0.0	-0.000152000000000001	0.0003590208907570724	1.6055902341506797e-05	0.012411999999999921	0.03134865636674111	0.001401954532786294	-0.012584000000000014	0.029932239207917592	0.0013386104317537639	0.0	0.0	0.0	-0.0003240000000000559	0.0023603016756343926	0.00010555589988250322
TYR 367	R TYR 367	0.0	0.0	0.0	-0.00011800000000000921	0.00032260812141050676	1.4427473791347968e-05	0.029888000000000175	0.027188737668380498	0.0012159173129781585	-0.029270000000000015	0.0263507324376382	0.001178440579749355	0.0	0.0	0.0	0.0005000000000002771	0.003672873534441452	0.00016425589791542003
THR 368	R THR 368	0.0	0.0	0.0	-0.00011400000000000432	0.0003178112647468741	1.4212951839783858e-05	0.03156599999999992	0.040609920512111056	0.0018161308565188678	-0.03077600000000001	0.039294144907352245	0.0017572875826113359	0.0	0.0	0.0	0.0006759999999998775	0.0021323752015063395	9.536271808205974e-05
ARG 369	R ARG 369	0.0	0.0	0.0	-7.000000000000028e-05	0.00025514701644346253	1.1410521460476776e-05	-4.872048000000001	0.19113619671850346	0.008547870576466918	4.788491999999997	0.19711764491298195	0.008815369071801865	0.0	0.0	0.0	-0.08362599999999941	0.046582079429755396	0.002083213922764554
GLY 370	R GLY 370	0.0	0.0	0.0	-4.20000000000007e-05	0.00020058913230781313	8.970618707759388e-06	-0.036517999999999946	0.03381085145334241	0.0015120672445364236	0.035614	0.033036540436310755	0.0014774390031402282	0.0	0.0	0.0	-0.0009459999999999891	0.0021182738255477863	9.473208537766761e-05
SER 371	R SER 371	0.0	0.0	0.0	-9.199999999999698e-05	0.0002890259503919925	1.2925633446759545e-05	0.10519599999999993	0.04568677690535864	0.002043174776664988	-0.09907600000000001	0.04448858532252961	0.001989590020079512	0.0	0.0	0.0	0.00602799999999984	0.0030211282660623723	0.0001351089634332307
ASP 372	R ASP 372	0.0	0.0	0.0	-0.00024399999999999756	0.00042949272403615364	1.9207498535727946e-05	7.578166000000001	0.5296120867615853	0.023684972554088423	-7.434959999999998	0.5187644536781743	0.023199851654698768	0.0	0.0	0.0	0.1429619999999999	0.05010816855563581	0.0022409054223683825
GLU 373	R GLU 373	0.0	0.0	0.0	-0.00045200000000003104	0.0004976906669810414	2.2257403262736372e-05	8.306133999999998	0.8538546621317216	0.0381855413486329	-8.144223999999998	0.8287508225178195	0.03706286351117415	0.0	0.0	0.0	0.16145800000000063	0.055044202564849	0.002461651574045413
GLN 374	R GLN 374	0.0	0.0	0.0	-0.0002719999999999878	0.00044498988752552775	1.9900552756141314e-05	0.12461000000000012	0.1022853748098913	0.0045743410235792314	-0.11878399999999992	0.09941326543273805	0.004445896387456646	0.0	0.0	0.0	0.005553999999999931	0.004048590371968544	0.00018105846569545645
HIE 375	R HIE 375	0.0	0.0	0.0	-0.00045599999999998886	0.0004980602373207346	2.2273930950776806e-05	-0.05295599999999962	0.05506361833370555	0.0024625198736253863	0.05290800000000002	0.05257983963459757	0.0023514419133799573	0.0	0.0	0.0	-0.0005039999999997269	0.003957017058341031	0.00017696318261153593
LEU 376	R LEU 376	0.0	0.0	0.0	-0.0015159999999999983	0.0007441397718170756	3.327894229088326e-05	0.11078799999999996	0.052263859941645674	0.002337310871920958	-0.101808	0.05028310984813898	0.0022487290348105577	0.0	0.0	0.0	0.0074640000000003055	0.003452637252883348	0.00015440663198190596
LYS 377	R LYS 377	0.0	0.0	0.0	-0.0009600000000000133	0.00046733285782190475	2.0899760764180467e-05	-7.961970000000004	0.761474257673804	0.03405416406549633	7.808630000000005	0.7468355676451968	0.033399501945386045	0.0	0.0	0.0	-0.15429999999999952	0.052253057326820666	0.002336827764299289
TRP 378	R TRP 378	0.0	0.0	0.0	-0.0005879999999999441	0.0004962418765077676	2.2192611383068487e-05	0.1634900000000002	0.04393784132157613	0.0019649599995928686	-0.158046	0.04221194006439436	0.0018877753489226527	0.0	0.0	0.0	0.004856000000000379	0.0036572208027410642	0.00016355588647310736
SER 379	R SER 379	0.0	0.0	0.0	-0.0006900000000000057	0.0004918333050943221	2.1995454075785956e-05	0.08738999999999997	0.14844887975326732	0.006638835726239958	-0.08371000000000006	0.14237027042188266	0.006366992052767146	0.0	0.0	0.0	0.002989999999999899	0.006816296648474605	0.0003048340532158641
GLY 380	R GLY 380	0.0	0.0	0.0	-0.0011280000000000335	0.0005617971164041592	2.5124330836861242e-05	0.1029480000000001	0.05326981599367504	0.002382298594215258	-0.09932400000000007	0.051220650366819755	0.00229065712143917	0.0	0.0	0.0	0.0024959999999999154	0.0032811558938889767	0.00014673775247019678
LEU 381	R LEU 381	0.0	0.0	0.0	-0.0012079999999999559	0.000548394018931587	2.45249260957067e-05	0.18876399999999974	0.05158217040800018	0.002306824789185329	-0.18500400000000009	0.04957822086360114	0.0022172054410902094	0.0	0.0	0.0	0.0025519999999993777	0.003138677428472194	0.00014036592179016117
VAL 382	R VAL 382	0.0	0.0	0.0	-0.0007879999999999984	0.0004461569230663039	1.9952744172167988e-05	0.010067999999999728	0.03731154480854442	0.001668623010748694	-0.014281999999999986	0.035831082540163345	0.0016024147253442215	0.0	0.0	0.0	-0.005002000000000258	0.0032214897175067685	0.00014406939994323457
GLU 383	R GLU 383	0.0	0.0	0.0	-0.00484400000000001	0.0021428168377162046	9.582968224929137e-05	12.314663999999995	1.1131444196976588	0.04978133182437042	-11.992436000000003	1.0716796395863353	0.047926970484350406	0.0	0.0	0.0	0.3173840000000006	0.07909377057644891	0.0035371809521142494
SER 384	R SER 384	0.0	0.0	0.0	-0.002890000000000015	0.0011462547709824114	5.12620717490025e-05	-0.04171199999999993	0.19570707972886406	0.008752286679034223	0.03293599999999997	0.18785966012957633	0.008401339405594793	0.0	0.0	0.0	-0.011666000000000079	0.009363676841924575	0.000418756358757678
LYS 385	R LYS 385	0.0	0.0	0.0	-0.0015740000000000229	0.0006484782186010348	2.9000827574397645e-05	-7.936187999999999	0.5499914005291376	0.02459636317246931	7.787986000000002	0.5350049362426634	0.023926148114730726	0.0	0.0	0.0	-0.14977599999999996	0.05999551503237504	0.0026830809991500214
VAL 386	R VAL 386	0.0	0.0	0.0	-0.0011220000000000158	0.000505090090973847	2.2588315563581496e-05	-0.26018800000000014	0.03819890909437048	0.0017083071480269464	0.250784	0.03677370451830989	0.0016445700617486415	0.0	0.0	0.0	-0.010526000000000164	0.0030088742080721337	0.00013456094529990274
ARG 387	R ARG 387	0.0	0.0	0.0	-0.004665999999999976	0.0017715654094613575	7.922681364285688e-05	-8.618616000000001	0.7851171839566432	0.03511150787260523	8.489615999999996	0.7553843131440265	0.033781813466540626	0.0	0.0	0.0	-0.13366600000000023	0.07257703799412044	0.0032457438112087652
LEU 388	R LEU 388	0.0	0.0	0.0	-0.0009860000000000114	0.00047096072023046753	2.1062003703351715e-05	-0.12687800000000002	0.025705546405396504	0.001149586983224839	0.12221400000000004	0.025336223159736878	0.0011330703455655234	0.0	0.0	0.0	-0.005650000000000407	0.002521011701678749	0.00011274307074052207
LEU 389	R LEU 389	0.0	0.0	0.0	-0.00035400000000001343	0.0004782091592598541	2.1386163751361136e-05	-0.16762599999999983	0.019863487206429203	0.0008883221532754619	0.16189200000000006	0.019260434470695847	0.0008613528150531218	0.0	0.0	0.0	-0.006087999999999859	0.0024593202312833246	0.00010998414431180037
VAL 390	R VAL 390	0.0	0.0	0.0	-0.0006120000000000356	0.000487294572101954	2.1792475765732834e-05	-0.2108780000000004	0.023530302080506167	0.0010523070996623304	0.20608199999999957	0.023045764816993383	0.001030637934485404	0.0	0.0	0.0	-0.005408000000000083	0.0025623301894956443	0.00011459088969024355
MET 391	R MET 391	0.0	0.0	0.0	-0.0007959999999999958	0.00045867635648676365	2.05126302555266e-05	-0.07911800000000019	0.06768146035658498	0.0030268069234756236	0.07713000000000002	0.06607880976530978	0.0029551342101501914	0.0	0.0	0.0	-0.0027840000000000594	0.002623231594808057	0.00011731448333432
LYS 392	R LYS 392	0.0	0.0	0.0	-0.00026000000000001754	0.0004386342439892553	1.9616319736384067e-05	-5.627679999999994	0.26070863737145855	0.011659244709678468	5.554289999999994	0.26313618888334794	0.011767808113667809	0.0	0.0	0.0	-0.07364999999999988	0.0504289153165123	0.0022552496535860364
LEU 393	R LEU 393	0.0	0.0	0.0	-0.0001859999999999964	0.0003891066691795376	1.7401379255679367e-05	-0.14134000000000035	0.017623064432725863	0.0007881274008686759	0.13824000000000014	0.017259617608740334	0.000771873564775915	0.0	0.0	0.0	-0.0032860000000002857	0.0018931994084097168	8.466645144333027e-05
GLU 394	R GLU 394	0.0	0.0	0.0	-0.00033400000000005734	0.0004716396929861563	2.1092368288083523e-05	6.138489999999994	0.41642132738376636	0.018622927906215923	-6.069825999999999	0.4222119417117244	0.01888189205159189	0.0	0.0	0.0	0.0683299999999989	0.05693509550356438	0.0025462148770282514
VAL 395	R VAL 395	0.0	0.0	0.0	-0.00011599999999999188	0.0003202249209539846	1.4320893826852126e-05	-0.06852400000000022	0.010329250892489683	0.00046193814304514605	0.06696999999999997	0.010241537970442166	0.0004580155019210783	0.0	0.0	0.0	-0.0016700000000001473	0.0012526372180323509	5.6019639413331236e-05
LEU 396	R LEU 396	0.0	0.0	0.0	-7.399999999999452e-05	0.00026177089219389893	1.170675018952654e-05	0.04479200000000009	0.015022141525095623	0.0006718105923547234	-0.04420400000000002	0.014753927748230197	0.0006598157076032625	0.0	0.0	0.0	0.000514000000000049	0.0025388587987520803	0.00011354121718566218
ALA 397	R ALA 397	0.0	0.0	0.0	-2.799999999999958e-05	0.0001649727250184078	7.377804551490801e-06	0.035196000000000796	0.017197487723501652	0.0007690950318393559	-0.03428800000000001	0.017055235442526115	0.0007627333164350419	0.0	0.0	0.0	0.0008800000000007351	0.0017508854902589335	7.830197954074041e-05
GLY 398	R GLY 398	0.0	0.0	0.0	-5.9999999999993395e-06	7.72269383052228e-05	3.4536936748932113e-06	0.005054000000000087	0.009849217430841961	0.00044047039401076915	-0.004286000000000002	0.009933791018538706	0.0004442526398345884	0.0	0.0	0.0	0.0007620000000000133	0.0015418676986046044	6.895441972782107e-05
ILE 399	R ILE 399	0.0	0.0	0.0	-9.600000000000186e-05	0.00029459124223235725	1.3174520864153154e-05	-0.02614000000000027	0.02266469501228661	0.001013595974735466	0.024812000000000046	0.022311177826372073	0.000997786205557079	0.0	0.0	0.0	-0.0014240000000004045	0.001950442001188397	8.722641801655962e-05
LYS 400	R LYS 400	0.0	0.0	0.0	-0.00010600000000000076	0.00030783761953341794	1.3766916866168791e-05	-5.003767999999998	0.22026874080542574	0.009850717555184274	4.943101999999997	0.22398009642825054	0.01001669442441052	0.0	0.0	0.0	-0.0607720000000002	0.05094836617596305	0.002278480202240088
ILE 401	R ILE 401	0.0	0.0	0.0	-0.0002479999999999922	0.000431851826440491	1.9313000802567576e-05	-0.10273800000000058	0.018400580316935363	0.0008228989682822419	0.10216800000000008	0.018259019031700782	0.0008165681551469067	0.0	0.0	0.0	-0.0008180000000004378	0.0020466743756634045	9.153006063580627e-05
ALA 402	R ALA 402	0.0	0.0	0.0	-0.00020999999999999995	0.00040730823708832537	1.821537811850193e-05	0.07557199999999967	0.02017267498374979	0.00090214945103348	-0.07558200000000005	0.01967616009286363	0.0008799446300762331	0.0	0.0	0.0	-0.00022000000000015096	0.0018792551716037525	8.404284621548045e-05
HIE 403	R HIE 403	0.0	0.0	0.0	-0.0006939999999999919	0.00046942944091736734	2.099352281061909e-05	-0.37177200000000005	0.08485238957153722	0.0037947142227050296	0.3656300000000001	0.08307700704767836	0.003715316702516758	0.0	0.0	0.0	-0.006835999999999222	0.008392681573847182	0.0003753321302526444
PRO 404	R PRO 404	0.0	0.0	0.0	-0.0010919999999999862	0.0004727959390688942	2.114407718487792e-05	0.1293320000000001	0.0677752003021756	0.0030309991012865784	-0.12721400000000002	0.06563496175057924	0.0029352847234978756	0.0	0.0	0.0	0.0010259999999999389	0.007182570848937126	0.0003212143334286357
PHE 405	R PHE 405	0.0	0.0	0.0	-0.0014860000000000114	0.0005846400602080453	2.6145898339895183e-05	-0.059162000000000034	0.05839496344720126	0.0026115021562311495	0.058419999999999986	0.05610496947686545	0.002509090512516439	0.0	0.0	0.0	-0.0022280000000004384	0.007321476353850764	0.00032742637645735224
THR 406	R THR 406	0.0	0.0	0.0	-0.004603999999999995	0.0018295310874647396	8.181911757040542e-05	0.19818800000000034	0.16849302850859996	0.00753523730960079	-0.18968400000000027	0.16292506297067935	0.007286230320817457	0.0	0.0	0.0	0.0039000000000002756	0.006866877019431601	0.00030709607617160405
LYS 407	R LYS 407	0.0	0.0	0.0	-0.002032000000000011	0.0008848593108511601	3.957211139173623e-05	-9.904524000000007	0.9655216069171753	0.043179438936232696	9.690004	0.945092078045375	0.0422658026301199	0.0	0.0	0.0	-0.2165520000000002	0.06912651659095881	0.0030914318029030183
PRO 408	R PRO 408	0.0	0.0	0.0	-0.0017799999999999923	0.0007263607918933813	3.2483842137283574e-05	0.04678800000000024	0.11319029576779123	0.005062023914601759	-0.049245999999999894	0.10891272416021919	0.0048707250967386755	0.0	0.0	0.0	-0.004237999999999624	0.005447692722612179	0.00024362822496583474
PHE 409	R PHE 409	0.0	0.0	0.0	-0.0006139999999999865	0.0004868305660083271	2.1771724782386355e-05	-0.04669800000000015	0.05459409121873873	0.002441521982698483	0.04552	0.05190666238547802	0.0023213365115812047	0.0	0.0	0.0	-0.0017920000000000546	0.0038095585046037574	0.00017036863561112895
GLU 410	R GLU 410	0.0	0.0	0.0	-0.0005939999999999979	0.0005031540519562545	2.2501733266572922e-05	8.857401999999995	0.6837319653168434	0.030577423056759808	-8.654052000000007	0.6683689469865522	0.02989036799023768	0.0	0.0	0.0	0.2027560000000003	0.06348546655731727	0.002839156376109019
SER 411	R SER 411	0.0	0.0	0.0	-9.599999999999209e-05	0.0002945912422323273	1.3174520864151816e-05	0.06494200000000007	0.04596327486156748	0.0020555401411794425	-0.06203000000000002	0.04477455862429019	0.0020023791349292465	0.0	0.0	0.0	0.0028160000000001643	0.002428609478693111	0.00010861071770316246
SER 412	R SER 412	0.0	0.0	0.0	-7.400000000000162e-05	0.0002617708921939241	1.1706750189527665e-05	-0.018563999999999907	0.031926695788947614	0.0014278052416208627	0.017779999999999997	0.0308892796937708	0.0013814105834255078	0.0	0.0	0.0	-0.0008580000000000305	0.002233794081826026	9.989830829399443e-05
TYR 413	R TYR 413	0.0	0.0	0.0	-5.799999999999983e-05	0.0002337434491060652	1.0453324829928485e-05	0.05154800000000014	0.04802074235161284	0.0021475528845641884	-0.04990200000000001	0.046702124105869124	0.0020885824838870986	0.0	0.0	0.0	0.0015880000000001537	0.0025167947870260066	0.00011255448458414513
CYS 414	R CYS 414	0.0	0.0	0.0	-2.7999999999991587e-05	0.00016497272501836066	7.377804551488693e-06	-0.022669999999999534	0.037982220840809364	0.001698616554729179	0.02282800000000002	0.0371138574659116	0.0016597821640203284	0.0	0.0	0.0	0.0001300000000005118	0.003012822596834595	0.00013473752261339194
CYS 415	R CYS 415	0.0	0.0	0.0	-1.6000000000000013e-05	0.0001254750971308651	5.611416933360063e-06	0.035743999999999804	0.02401546301864664	0.0010740041564165238	-0.03489600000000002	0.02352175979811037	0.0010519250771799302	0.0	0.0	0.0	0.0008319999999997219	0.0015924120069881577	7.121482991624781e-05
PRO 416	R PRO 416	0.0	0.0	0.0	-1.2000000000000454e-05	0.00010888526071053373	4.869496893930809e-06	-0.01779599999999998	0.012239705225209133	0.0005473762581625399	0.017527999999999988	0.011999217307808022	0.000536621311541015	0.0	0.0	0.0	-0.00027999999999996295	0.0013644046320654586	6.101803012227909e-05
THR 417	R THR 417	0.0	0.0	0.0	-9.999999999999787e-06	9.949874371065987e-05	4.4497190922573025e-06	0.04960999999999965	0.010861763208614003	0.0004857528177993428	-0.048046000000000005	0.010693731060766353	0.00047823819169948997	0.0	0.0	0.0	0.0015539999999996468	0.0015706953874002425	7.024363316344618e-05
GLU 418	R GLU 418	0.0	0.0	0.0	-5.999999999999783e-06	7.72269383052285e-05	3.4536936748934662e-06	4.465020000000001	0.1739571085066722	0.007779598395804519	-4.389710000000004	0.17889586328357754	0.008000466223911762	0.0	0.0	0.0	0.07530399999999983	0.042756889316226336	0.0019121462203503317
ASP 419	R ASP 419	0.0	0.0	0.0	-6.000000000000227e-06	7.72269383052342e-05	3.4536936748937216e-06	4.006092000000002	0.11720255771944108	0.005241457723950259	-3.9334620000000013	0.12614793123942464	0.0056415069894464554	0.0	0.0	0.0	0.07262399999999981	0.04393061146854187	0.00196463667073583
ASP 420	R ASP 420	0.0	0.0	0.0	-5.999999999996675e-06	7.722693830518849e-05	3.4536936748916773e-06	4.433061999999997	0.1505686360303542	0.006733634108865921	-4.354771999999997	0.15945990096578733	0.007131263564897696	0.0	0.0	0.0	0.0782839999999996	0.046022465644509396	0.0020581872334654336
TYR 421	R TYR 421	0.0	0.0	0.0	-3.599999999999781e-05	0.00018629009635510896	8.331146379700187e-06	0.05384599999999998	0.04269981597150027	0.0019095938227801164	-0.052108	0.04162235380177341	0.001861408249686243	0.0	0.0	0.0	0.001702000000000144	0.0028490693217260586	0.0001274142535197737
GLU 422	R GLU 422	0.0	0.0	0.0	-2.1999999999998465e-05	0.000146683332386461	6.559878047646465e-06	4.299874000000002	0.17349636919538158	0.007758993507405474	-4.217080000000002	0.17986258532549745	0.00804369934793337	0.0	0.0	0.0	0.0827719999999996	0.05169537712407102	0.0023118875474382075
MET 423	R MET 423	0.0	0.0	0.0	-3.000000000000469e-05	0.00017058722109234646	7.628892449105451e-06	0.009591999999999757	0.02011649909899822	0.0008996371890934657	-0.009056000000000005	0.019900473964204985	0.0008899762513685412	0.0	0.0	0.0	0.0005059999999998807	0.0023676917029044394	0.00010588639194913125
ILE 424	R ILE 424	0.0	0.0	0.0	-4.400000000001114e-05	0.00020509509989276024	9.172131704246435e-06	0.03334599999999989	0.01767354757823113	0.0007903850757700317	-0.032603999999999994	0.018462697094411756	0.0008256769150218507	0.0	0.0	0.0	0.0006979999999998543	0.005648610094527651	0.0002526135229951068
GLN 425	R GLN 425	0.0	0.0	0.0	-4.599999999999138e-05	0.00020948508300111383	9.368457717253523e-06	0.12052000000000053	0.05860380192444887	0.0026208416968600133	-0.11922600000000011	0.05762165325639315	0.002576918673144344	0.0	0.0	0.0	0.0012480000000005163	0.004449550089616844	0.0001989899293934709
ASP 426	R ASP 426	0.0	0.0	0.0	-1.4000000000001123e-05	0.00011749042514180555	5.254331546448551e-06	4.499503999999999	0.14732775021704692	0.0065886972891485256	-4.4076419999999965	0.1558270895448887	0.006968799299166357	0.0	0.0	0.0	0.09184800000000017	0.06105060930080887	0.002730266249287791
LYS 427	R LYS 427	0.0	0.0	0.0	-1.800000000000068e-05	0.0001329511188369671	5.945754788082224e-06	-4.227055999999998	0.1246142883623053	0.005572920394917511	4.137176000000002	0.13761167473718416	0.006154181184198686	0.0	0.0	0.0	-0.08989800000000031	0.06143978837854203	0.0027476708667524313
TYR 428	R TYR 428	0.0	0.0	0.0	-7.60000000000005e-05	0.000264998113200832	1.1851075900524895e-05	-0.0755019999999998	0.02974279738020612	0.0013301383356628708	0.07394800000000004	0.02916938970907682	0.0013044947650335714	0.0	0.0	0.0	-0.0016299999999996278	0.0026565202803665467	0.00011880319861012796
GLY 429	R GLY 429	0.0	0.0	0.0	-4.000000000001336e-06	6.311893535225908e-05	2.8227646023013184e-06	-0.02681799999999987	0.015139249519048263	0.0006770478210584583	0.02604200000000002	0.015198560326557172	0.0006797002810062647	0.0	0.0	0.0	-0.0007799999999998635	0.0021003809178333655	9.393189021837611e-05
SER 430	R SER 430	0.0	0.0	0.0	-1.2000000000000454e-05	0.00010888526071053373	4.869496893930809e-06	0.03619199999999992	0.03270056782381573	0.0014624138511378868	-0.03584000000000001	0.03254071910698962	0.0014552651991991009	0.0	0.0	0.0	0.000339999999999933	0.002615415836917677	0.00011696495201554859
HIE 431	R HIE 431	0.0	0.0	0.0	-2.9999999999995806e-05	0.00017058722109229596	7.628892449103193e-06	-0.07783199999999976	0.056725512567097895	0.00253684204317099	0.07606400000000013	0.05564904225590949	0.0024887008273394374	0.0	0.0	0.0	-0.0017979999999997486	0.003393110077789927	0.0001517444957815575
LYS 432	R LYS 432	0.0	0.0	0.0	-1.799999999999713e-05	0.00013295111883694083	5.945754788081049e-06	-4.1905480000000015	0.1841390553250224	0.008234948900386894	4.106905999999999	0.191418685514256	0.008560503859470613	0.0	0.0	0.0	-0.0836599999999999	0.05973411420620563	0.0026713907988162333
THR 433	R THR 433	0.0	0.0	0.0	-3.999999999999559e-06	6.311893535223105e-05	2.8227646023000653e-06	0.04130000000000017	0.0256669047608005	0.0011478588763432578	-0.040078	0.02542636261835336	0.001137101504703953	0.0	0.0	0.0	0.0012180000000003588	0.002121903862101236	9.489442554755407e-05
GLU 434	R GLU 434	0.0	0.0	0.0	-5.999999999998451e-06	7.722693830521136e-05	3.4536936748926997e-06	4.298644000000005	0.23133514489576923	0.010345622191434069	-4.219004	0.2366884872231568	0.01058503093845138	0.0	0.0	0.0	0.07963399999999994	0.05427334561274049	0.002427177803128554
THR 435	R THR 435	0.0	0.0	0.0	-7.999999999999119e-06	8.908422980527055e-05	3.983967871355956e-06	0.006094000000000307	0.024641046325186537	0.0011019810923967696	-0.006155999999999958	0.02408500911355441	0.0010771143523321922	0.0	0.0	0.0	-6.99999999997054e-05	0.00278443890218478	0.00012452389328960112
ALA 436	R ALA 436	0.0	0.0	0.0	-8.000000000000896e-06	8.908422980529032e-05	3.98396787135684e-06	-0.016199999999999846	0.02378688714397085	0.0010637819325406929	0.015668	0.02301377361494629	0.0010292072444362194	0.0	0.0	0.0	-0.0005399999999998334	0.0032031859140548985	0.00014325082896793104
LEU 437	R LEU 437	0.0	0.0	0.0	-1.9999999999999575e-05	0.000139999999999997	6.260990336999277e-06	0.012569999999999765	0.018163400012112186	0.0008122919425920669	-0.01309799999999999	0.01774002243516057	0.0007933579217478077	0.0	0.0	0.0	-0.0005480000000002559	0.0020306885531759643	9.081515292064304e-05
ASN 438	R ASN 438	0.0	0.0	0.0	-1.0000000000000675e-05	9.949874371066871e-05	4.449719092257698e-06	0.0399019999999997	0.06401631351460359	0.002862896573751842	-0.03996599999999995	0.06288688928544646	0.002812387186715229	0.0	0.0	0.0	-7.400000000043861e-05	0.0035609723391231887	0.00015925152432551767
ALA 439	R ALA 439	0.0	0.0	0.0	-7.999999999999119e-06	8.908422980527055e-05	3.983967871355956e-06	0.006366000000000128	0.011130500617672349	0.0004977711200943754	-0.0070439999999999895	0.011086120331297125	0.0004957863733504572	0.0	0.0	0.0	-0.0006859999999999017	0.0027537981044363116	0.00012315359515659315
LEU 440	R LEU 440	0.0	0.0	0.0	-2.3999999999993804e-05	0.0001530490117576324	6.844559883584612e-06	-0.03123600000000005	0.029464492257630998	0.001317692152211583	0.03029400000000001	0.028556882953151598	0.0012771026301750382	0.0	0.0	0.0	-0.0009660000000000526	0.002352199821443959	0.0001051935739482312
LYS 441	R LYS 441	0.0	0.0	0.0	-2.4000000000002687e-05	0.00015304901175768905	6.844559883587145e-06	-4.518129999999996	0.25007211979754373	0.011183565182895575	4.442861999999994	0.2524979979248739	0.011292053750852377	0.0	0.0	0.0	-0.07529199999999987	0.04433778000757384	0.001982845801367325
LEU 442	R LEU 442	0.0	0.0	0.0	-4.0000000000000925e-05	0.00019595917942265878	8.76356092008286e-06	-0.03521799999999979	0.06969862606967202	0.003117017316602512	0.034083999999999996	0.0677379136377849	0.0030293315909619423	0.0	0.0	0.0	-0.001173999999999694	0.0028361459764971414	0.00012683630395120258
VAL 443	R VAL 443	0.0	0.0	0.0	-5.800000000000427e-05	0.0002337434491060831	1.0453324829929285e-05	0.0315179999999997	0.05961065069264046	0.00266586934263478	-0.029796000000000003	0.05792307298477869	0.0025903985731929357	0.0	0.0	0.0	0.0016639999999997475	0.0023028469336887564	0.0001029864457101002
THR 444	R THR 444	0.0	0.0	0.0	-4.800000000000626e-05	0.0002137662274542261	9.559916317626627e-06	-0.0583879999999998	0.08268420318295373	0.0036977499796497803	0.056306000000000085	0.08048070802372442	0.003599206680367211	0.0	0.0	0.0	-0.002129999999999761	0.0028984651110542524	0.0001296233003745757
ASP 445	R ASP 445	0.0	0.0	0.0	-6.19999999999985e-05	0.0002411555514600425	1.0784804124322073e-05	5.921808	1.438970570628883	0.06435272027095688	-5.817978000000001	1.4118793466567996	0.06314116390305188	0.0	0.0	0.0	0.10376800000000051	0.05230994337599716	0.0023393717857578896
GLU 446	R GLU 446	0.0	0.0	0.0	-4.400000000000048e-05	0.00020509509989271059	9.172131704244214e-06	5.036779999999997	0.852929033155769	0.03814414596238942	-4.955107999999996	0.8415925453187346	0.037637162813795255	0.0	0.0	0.0	0.08162799999999958	0.041677207392050664	0.0018638613768196402
ASN 447	R ASN 447	0.0	0.0	0.0	-1.999999999999602e-05	0.00013999999999997215	6.260990336998165e-06	0.017128000000000327	0.0955005110771664	0.004270912693090314	-0.01686199999999998	0.09329584640272041	0.004172317091497241	0.0	0.0	0.0	0.0002460000000003788	0.0028293964020615478	0.00012653445380605893
LYS 448	R LYS 448	0.0	0.0	0.0	-6.79999999999943e-05	0.00025174590364093193	1.1258419071964711e-05	-6.035149999999998	1.1508260126969805	0.05146650389330969	5.934345999999999	1.1274188566296306	0.05041970405077887	0.0	0.0	0.0	-0.10087199999999956	0.04794759239002553	0.002144281518830974
GLU 449	R GLU 449	0.0	0.0	0.0	-3.8000000000005586e-05	0.00019119623427256812	8.550555537508747e-06	5.142311999999999	0.831561405222752	0.037188556590866444	-5.064034000000007	0.819128671726193	0.036632547845977546	0.0	0.0	0.0	0.07823999999999996	0.03809491304623157	0.0017036563033663475
GLU 450	R GLU 450	0.0	0.0	0.0	-1.599999999999957e-05	0.0001254750971308616	5.6114169333599065e-06	4.569397999999999	0.42316287123992785	0.018924418912929387	-4.496947999999998	0.4216998568840391	0.01885899092189288	0.0	0.0	0.0	0.07243399999999968	0.0380685387689096	0.0017024768098273604
GLU 451	R GLU 451	0.0	0.0	0.0	-1.6000000000003567e-05	0.00012547509713089296	5.611416933361309e-06	4.649303999999999	0.4414392546931279	0.01974176362861354	-4.577837999999997	0.43774697229795373	0.019576639740058837	0.0	0.0	0.0	0.07145000000000043	0.035647882125029506	0.0015942217537093127
SER 452	R SER 452	0.0	0.0	0.0	-5.9999999999993395e-06	7.72269383052228e-05	3.4536936748932113e-06	0.029801999999999468	0.031243796120190074	0.001397265039997784	-0.028878000000000015	0.03075521282644622	0.0013754149308481437	0.0	0.0	0.0	0.0009179999999994628	0.0016514466385570482	7.385493890054169e-05
ILE 453	R ILE 453	0.0	0.0	0.0	-1.6000000000003567e-05	0.00012547509713089296	5.611416933361309e-06	0.023425999999999805	0.02949441513236006	0.001319030343851111	-0.022976000000000003	0.029071832140407008	0.0013001318579282655	0.0	0.0	0.0	0.00043399999999984564	0.0015791276072564375	7.062073349943968e-05
LYS 454	R LYS 454	0.0	0.0	0.0	-2.399999999999558e-05	0.00015304901175764376	6.84455988358512e-06	-5.275326000000001	0.6246726052293273	0.02793620817949333	5.191936000000006	0.6155435873306828	0.0275279460877097	0.0	0.0	0.0	-0.08341400000000004	0.038944404013928	0.0017416466943671735
ASP 455	R ASP 455	0.0	0.0	0.0	-2.399999999999647e-05	0.0001530490117576494	6.844559883585372e-06	4.901584000000004	0.3157536934763194	0.01412093445519364	-4.823084000000001	0.3142487692004742	0.014053632195558049	0.0	0.0	0.0	0.07847600000000021	0.03860804869454062	0.0017266044271922966
ALA 456	R ALA 456	0.0	0.0	0.0	-1.7999999999998906e-05	0.00013295111883695394	5.945754788081636e-06	0.10265000000000012	0.018815618512288863	0.0008414600406436272	-0.10069000000000002	0.01840396424686816	0.0008230503022294584	0.0	0.0	0.0	0.0019420000000000943	0.0014651402663221297	6.552306464136855e-05
PRO 457	R PRO 457	0.0	0.0	0.0	-3.400000000000425e-05	0.0001812291367302957	8.104813384650902e-06	-0.010987999999999786	0.021306521442976428	0.000952856606211044	0.010730000000000005	0.02110604415801307	0.0009438909894685907	0.0	0.0	0.0	-0.00029199999999990746	0.0019232098169467769	8.60085577137584e-05
LYS 458	R LYS 458	0.0	0.0	0.0	-6.99999999999914e-05	0.00025514701644343017	1.141052146047533e-05	-5.909219999999996	0.3587030465441353	0.016041687916179152	5.804671999999998	0.35520814801466755	0.015885391302452073	0.0	0.0	0.0	-0.10461800000000038	0.0489632931490512	0.0021897050376705643
ALA 459	R ALA 459	0.0	0.0	0.0	-4.60000000000047e-05	0.00020948508300117451	9.368457717256237e-06	0.004470000000000141	0.022189842270732913	0.0009923599145471417	-0.004287999999999997	0.021518760559102856	0.0009623482280339073	0.0	0.0	0.0	0.00013600000000029588	0.0023352738597434146	0.00010443662192929169
TYR 460	R TYR 460	0.0	0.0	0.0	-0.00021400000000000574	0.00041012680965770684	1.8341428515794994e-05	-0.11350800000000047	0.05314690899760759	0.0023768020262529155	0.109526	0.05133460162502485	0.0022957531766285345	0.0	0.0	0.0	-0.004196000000000463	0.003127552397642716	0.00013986839528643132
LEU 461	R LEU 461	0.0	0.0	0.0	-0.0001940000000000115	0.0003954288810899104	1.7684117167674416e-05	0.10341799999999972	0.028342887573428562	0.0012675324658564064	-0.100222	0.02681851442567241	0.0011993604262272447	0.0	0.0	0.0	0.0030019999999995866	0.003061044919631395	0.00013689409044952358
SER 462	R SER 462	0.0	0.0	0.0	-0.00032399999999998473	0.00046799999999997744	2.0929596269397022e-05	-0.15043000000000034	0.0734224291344275	0.0032835508523548183	0.14675599999999986	0.06860216078229638	0.003067981898251697	0.0	0.0	0.0	-0.0039980000000004665	0.00704059628156618	0.0003148650377542845
THR 463	R THR 463	0.0	0.0	0.0	-0.0003100000000000076	0.000462493243193898	2.0683326618317955e-05	0.13873399999999989	0.05669415528958927	0.0025354397030890176	-0.133122	0.05479849556329082	0.002450663222884778	0.0	0.0	0.0	0.005302000000000128	0.0034384292925697694	0.00015377123268025034
MET 464	R MET 464	0.0	0.0	0.0	-0.0008600000000000296	0.00046086874487211816	2.0610676844781276e-05	-0.15132799999999966	0.1162304453058664	0.005197983535179772	0.14680399999999996	0.11190201778341623	0.00500441037166218	0.0	0.0	0.0	-0.005383999999999614	0.0057813963711199085	0.0002585519058138943
TYR 465	R TYR 465	0.0	0.0	0.0	-0.0004199999999999804	0.0004935585071700982	2.2072607458113136e-05	0.2341020000000002	0.04296621458774363	0.0019215075310807569	-0.22890800000000006	0.041859139217140726	0.0018719976153830798	0.0	0.0	0.0	0.0047740000000007	0.0047873713037532815	0.00021409775337448262
ILE 466	R ILE 466	0.0	0.0	0.0	-0.00037200000000000167	0.000483338390778139	2.1615549958305525e-05	-0.0909239999999998	0.015364707091253166	0.0006871305902083029	0.09023599999999989	0.01523129357605684	0.0006811641564263791	0.0	0.0	0.0	-0.00105999999999985	0.0016912717108730488	7.563597027869015e-05
GLY 467	R GLY 467	0.0	0.0	0.0	-9.800000000000076e-05	0.0002973146481423366	1.3296315279053923e-05	0.04797000000000011	0.016422457185208367	0.0007344346124741152	-0.048058000000000003	0.01635807555918481	0.0007315553786283024	0.0	0.0	0.0	-0.00018599999999985428	0.0018459154910233364	8.255185037296165e-05
LEU 468	R LEU 468	0.0	0.0	0.0	-0.00015399999999999637	0.0003609487498246723	1.614211882003065e-05	-0.00564999999999985	0.022187823237082217	0.0009922696206173054	0.006837999999999996	0.022026342320049422	0.0009850479744662186	0.0	0.0	0.0	0.0010340000000001765	0.0026983039117194924	0.00012067181941116752
ASP 469	R ASP 469	0.0	0.0	0.0	-7.79999999999923e-05	0.00026817158686181846	1.199299795714031e-05	5.3922380000000025	0.2143740221108407	0.009587097720997655	-5.320228	0.21910078962891527	0.009798485190682708	0.0	0.0	0.0	0.07193200000000034	0.05762457267520487	0.0025770492335227
PHE 470	R PHE 470	0.0	0.0	0.0	-5.5999999999997384e-05	0.00022992172581118794	1.0282412168357684e-05	0.019323999999999585	0.016265762324588266	0.0007274270052726871	-0.019261999999999998	0.01634323578732189	0.0007308917238551808	0.0	0.0	0.0	5.99999999949119e-06	0.002387040845900694	0.00010675171193005104
ASN 471	R ASN 471	0.0	0.0	0.0	-2.5999999999998023e-05	0.00015913516267624875	7.1167408270915905e-06	-0.026660000000000166	0.05178849679224109	0.0023160519855996175	0.026203999999999984	0.05117572064954242	0.002288647803398331	0.0	0.0	0.0	-0.0004820000000003688	0.0016314643728865194	7.296130481286644e-05
ILE 472	R ILE 472	0.0	0.0	0.0	-1.9999999999999575e-05	0.000139999999999997	6.260990336999277e-06	0.009655999999999451	0.02144009477590964	0.0009588301872594414	-0.009417999999999984	0.02101845084681552	0.0009399736975043505	0.0	0.0	0.0	0.00021799999999941734	0.0012010312235740388	5.371174918022597e-05
GLU 473	R GLU 473	0.0	0.0	0.0	-2.4000000000001796e-05	0.00015304901175768341	6.844559883586893e-06	3.963895999999995	0.18073245747247135	0.008082601212980715	-3.9155199999999977	0.18226538234131848	0.008151155697203557	0.0	0.0	0.0	0.04835200000000002	0.039152881068958534	0.0017509700717031182
ASN 474	R ASN 474	0.0	0.0	0.0	-1.1999999999998679e-05	0.00010888526071051761	4.869496893930088e-06	0.03465399999999985	0.03142594921398575	0.0014054111739985643	-0.03357799999999997	0.030903655382494868	0.0013820534837697158	0.0	0.0	0.0	0.0010639999999993678	0.0017492581284643427	7.82292017088066e-05
LYS 475	R LYS 475	0.0	0.0	0.0	-6.000000000001116e-06	7.722693830524564e-05	3.4536936748942332e-06	-3.649947999999997	0.21768662176629658	0.00973524168123449	3.600852000000001	0.216228920581872	0.009670051302449382	0.0	0.0	0.0	-0.04910199999999994	0.03754687198689063	0.0016791471621034006
LYS 476	R LYS 476	0.0	0.0	0.0	-8.000000000001783e-06	8.908422980530021e-05	3.983967871357282e-06	-3.404937999999997	0.12765775399882978	0.00570902831592658	3.3608139999999964	0.13135000344124226	0.0058741507307889795	0.0	0.0	0.0	-0.04413200000000011	0.032860471329547586	0.0014695649533110258
GLU 477	R GLU 477	0.0	0.0	0.0	-1.2000000000000454e-05	0.00010888526071053373	4.869496893930809e-06	3.8893500000000003	0.1510204340478709	0.006753839130451261	-3.839613999999998	0.15578965628059946	0.006967125232694949	0.0	0.0	0.0	0.04972400000000032	0.03910283652115267	0.0017487320114871752
LYS 478	R LYS 478	0.0	0.0	0.0	-9.99999999999801e-06	9.949874371064221e-05	4.449719092256513e-06	-3.908583999999998	0.1617009800341512	0.007231487667693967	3.855601999999999	0.16521731021902325	0.007388742734188132	0.0	0.0	0.0	-0.05299199999999965	0.04068886747010781	0.001819661471812819
VAL 479	R VAL 479	0.0	0.0	0.0	-3.3999999999995365e-05	0.00018122913673024836	8.104813384648786e-06	-0.024618000000000265	0.01807230134764263	0.0008082178864637995	0.024853999999999987	0.017795299491719686	0.0007958299868690534	0.0	0.0	0.0	0.00020199999999972462	0.001963974541586666	8.783161162133545e-05
ASP 480	R ASP 480	0.0	0.0	0.0	-2.8000000000002246e-05	0.0001649727250184235	7.377804551491503e-06	4.308761999999998	0.12489633043444992	0.005585533699834117	-4.255799999999997	0.13272433085166443	0.0059356125210498845	0.0	0.0	0.0	0.05293399999999998	0.0427506449541993	0.0019118669639909603
ILE 481	R ILE 481	0.0	0.0	0.0	-6.0000000000007604e-05	0.00023748684174078842	1.0620734437882748e-05	0.06479800000000008	0.009778404573344716	0.00043730354674987226	-0.06343200000000002	0.00975363398944227	0.0004361957725609076	0.0	0.0	0.0	0.0013059999999999565	0.002210059727699409	9.883687570941106e-05
HIE 482	R HIE 482	0.0	0.0	0.0	-2.5999999999996248e-05	0.00015913516267623788	7.116740827091104e-06	0.12756399999999987	0.01863174452379553	0.000833236945892325	-0.12447799999999991	0.01856527715925677	0.0008302644349844464	0.0	0.0	0.0	0.0030599999999999902	0.0022307846153312204	9.976372086082656e-05
ILE 483	R ILE 483	0.0	0.0	0.0	-5.5999999999997384e-05	0.00022992172581118794	1.0282412168357684e-05	0.04701000000000002	0.013222779586758425	0.0005913406801497683	-0.045394000000000004	0.013331570200092697	0.0005962059442843549	0.0	0.0	0.0	0.001559999999999988	0.0016438978070430579	7.35173448922222e-05
PRO 484	R PRO 484	0.0	0.0	0.0	-9.399999999999053e-05	0.00029182871688712014	1.3050976974922829e-05	0.04577599999999994	0.016790885146412155	0.0007509112117953817	-0.04443999999999994	0.016935005166813646	0.0007573564550461096	0.0	0.0	0.0	0.0012419999999999794	0.002940652308587598	0.00013150996920387114
CYS 485	R CYS 485	0.0	0.0	0.0	-6.200000000000294e-05	0.00024115555146005978	1.0784804124322846e-05	0.11728200000000007	0.018222581485617926	0.0008149386185474157	-0.11412399999999984	0.01812966144195864	0.0008107831078655275	0.0	0.0	0.0	0.003096000000000052	0.0017727898916677757	7.928157415187268e-05
THR 486	R THR 486	0.0	0.0	0.0	-4.600000000000293e-05	0.00020948508300116644	9.368457717255876e-06	0.035848000000000026	0.02126558007673436	0.0009510256526508644	-0.034562000000000016	0.020917125901997107	0.0009354423082157426	0.0	0.0	0.0	0.0012400000000001227	0.0019324595726691067	8.642221936516634e-05
GLU 487	R GLU 487	0.0	0.0	0.0	-0.00014199999999999323	0.0003490501396647598	1.560999679692397e-05	5.229247999999994	0.25531732118299694	0.011418137719966562	-5.159403999999999	0.26046566910819824	0.011648378838617966	0.0	0.0	0.0	0.06970199999999982	0.046320289247801384	0.0020715063099107298
PHE 488	R PHE 488	0.0	0.0	0.0	-0.00040799999999998704	0.0004914631217090286	2.1978898971512813e-05	0.037079999999999586	0.01760595353850514	0.0007873621784160091	-0.036065999999999966	0.017193767591775898	0.0007689286624908752	0.0	0.0	0.0	0.0006059999999998379	0.002076237943974299	9.285218360381866e-05
VAL 489	R VAL 489	0.0	0.0	0.0	-0.00012399999999999168	0.00032958155288181023	1.4739335127473387e-05	0.0973419999999999	0.01897464192020499	0.0008485717836459099	-0.09442400000000006	0.018612797317974425	0.0008323896010883316	0.0	0.0	0.0	0.0027940000000000113	0.0021108206934743116	9.439877117843615e-05
ASN 490	R ASN 490	0.0	0.0	0.0	-8.39999999999943e-05	0.0002773878151613542	1.2405160216618695e-05	0.0513779999999998	0.042225811016486335	0.0018883956767584587	-0.04902400000000001	0.04161306794746089	0.001860992973656804	0.0	0.0	0.0	0.002269999999999783	0.002683486538068885	0.00012000916631655208
LEU 491	R LEU 491	0.0	0.0	0.0	-0.00029000000000002315	0.0004537620521815731	2.0292855885756082e-05	-0.001604000000000582	0.02715936641381743	0.001214603790542409	0.002119999999999993	0.0267109266031712	0.001194548952533967	0.0	0.0	0.0	0.0002259999999993365	0.002459862597788549	0.00011000839967928837
CYS 492	R CYS 492	0.0	0.0	0.0	-0.00021000000000000085	0.00040730823708832754	1.821537811850203e-05	0.13638999999999998	0.025080468496421354	0.0011216326493108018	-0.13181199999999998	0.024307790027067143	0.0010870774176662717	0.0	0.0	0.0	0.004367999999999771	0.002452055464298967	0.00010965925405544598
ARG 493	R ARG 493	0.0	0.0	0.0	-0.00014599999999999547	0.00035310621631457037	1.5791390059142492e-05	-5.4561340000000005	0.20808900029546748	0.009306023000612782	5.3646899999999995	0.21495896794506045	0.009613257293967068	0.0	0.0	0.0	-0.09158999999999855	0.05197408873660005	0.0023243519096728775
SER 494	R SER 494	0.0	0.0	0.0	-0.00011200000000000454	0.0003153664535108452	1.4103616557465543e-05	-0.04188400000000027	0.05536087557111073	0.0024758136214182215	0.040816000000000005	0.05418389192370739	0.0024231773125382313	0.0	0.0	0.0	-0.0011800000000000903	0.0020917934888507865	9.354784871923613e-05
PHE 495	R PHE 495	0.0	0.0	0.0	-0.00072199999999998	0.0004824064676183235	2.1573873087602448e-05	-0.008825999999999909	0.04846359173647813	0.0021673577111312433	0.00836800000000001	0.04687558614033535	0.0020963399418987365	0.0	0.0	0.0	-0.0011800000000004296	0.0022626533097235336	0.00010118893220113414
ASN 496	R ASN 496	0.0	0.0	0.0	-0.00020600000000000663	0.00040443046373883623	1.808668018183603e-05	-0.10579800000000009	0.11428256733202985	0.0051108717839523105	0.10288200000000008	0.11007410265816384	0.004922663522118892	0.0	0.0	0.0	-0.003122000000000355	0.004804072855401045	0.00021484466947076507
GLU 497	R GLU 497	0.0	0.0	0.0	-0.00010200000000000209	0.00030264831075028947	1.3534843922262552e-05	5.140285999999995	0.2997150450078139	0.013403664290337616	-5.060048000000006	0.2978283090908667	0.013319286895019931	0.0	0.0	0.0	0.0801359999999998	0.04139653975877662	0.0018513095386779453
ASP 498	R ASP 498	0.0	0.0	0.0	-0.0001279999999999939	0.00033408980828512176	1.4940950438308093e-05	5.857861999999999	0.3901963236064379	0.01745011008309002	-5.756994000000003	0.38587359324518405	0.017256791704366704	0.0	0.0	0.0	0.10073999999999986	0.04753828351970644	0.0021259766696744313
TYR 499	R TYR 499	0.0	0.0	0.0	-0.0003359999999999914	0.00047233886141200346	2.112363605064184e-05	-0.035120000000000144	0.04963584994739161	0.00221978269206694	0.034202000000000045	0.04667184586021854	0.002087228399576816	0.0	0.0	0.0	-0.0012540000000000938	0.003968561956174669	0.00017747948613852202
GLY 500	R GLY 500	0.0	0.0	0.0	-3.600000000000136e-05	0.00018629009635512733	8.33114637970101e-06	-0.043771999999999596	0.01891570818129711	0.000845936186718585	0.042489999999999986	0.018498483721645975	0.0008272773416454739	0.0	0.0	0.0	-0.0013179999999996604	0.0013239622351109363	5.920939114701224e-05
ASP 501	R ASP 501	0.0	0.0	0.0	-5.399999999999317e-05	0.00022601769842201975	1.0107818755793661e-05	5.027655999999997	0.216895121346731	0.009699844706387125	-4.945545999999999	0.21800679779315266	0.009749560388450809	0.0	0.0	0.0	0.08205600000000017	0.04558018060517084	0.00203840764519759
HIE 502	R HIE 502	0.0	0.0	0.0	-3.799999999999315e-05	0.00019119623427250553	8.550555537505949e-06	0.05626800000000028	0.05508252151091095	0.002463365249409826	-0.05393599999999999	0.053878492035319775	0.0024095194143231202	0.0	0.0	0.0	0.00229400000000021	0.0032260756345754847	0.0001442744883893311
LYS 503	R LYS 503	0.0	0.0	0.0	-4.9999999999998044e-05	0.0002179449471770252	9.746794344808585e-06	-4.484094	0.2218422889441869	0.009921088767267038	4.4122460000000014	0.2267824452729622	0.010142019274679387	0.0	0.0	0.0	-0.07189799999999943	0.04031956840046798	0.0018031459153379772
VAL 504	R VAL 504	0.0	0.0	0.0	-5.200000000000227e-05	0.00022202702538205637	9.929350431926984e-06	0.035975999999999855	0.023371252084558702	0.0010451941676071384	-0.034632000000000024	0.022689481615938263	0.0010147044653493946	0.0	0.0	0.0	0.0012919999999998523	0.0024105468259297343	0.00010780293131450477
PHE 505	R PHE 505	0.0	0.0	0.0	-0.00015800000000003677	0.0003647410040015543	1.6311713582579965e-05	-0.12258399999999989	0.01734989752131028	0.0007759110052060978	0.11887999999999993	0.016790163787171176	0.0007508789516294012	0.0	0.0	0.0	-0.003862000000000066	0.0017896804183985962	8.003694147079053e-05
ASN 506	R ASN 506	0.0	0.0	0.0	-9.400000000000298e-05	0.0002918287168871587	1.3050976974924551e-05	0.10243799999999953	0.05885081270466869	0.0026318883547749488	-0.09947200000000007	0.05870605774534672	0.002625414716192466	0.0	0.0	0.0	0.0028719999999998152	0.004602131679993997	0.0002058135855574377
LEU 507	R LEU 507	0.0	0.0	0.0	-0.00016600000000000748	0.00037208063642174717	1.6639951923008214e-05	-0.09594400000000028	0.016286216994747055	0.0007283417659313349	0.09271200000000006	0.016105559785366055	0.0007202625299153084	0.0	0.0	0.0	-0.0033980000000002944	0.0027246276809866636	0.00012184905416127581
ALA 508	R ALA 508	0.0	0.0	0.0	-6.0000000000000496e-05	0.00023748684174076037	1.0620734437881493e-05	0.1275980000000003	0.014984805504242837	0.0006701408747419999	-0.12351799999999989	0.014638226531927362	0.0006546413919086115	0.0	0.0	0.0	0.004020000000000366	0.002922943721661404	0.00013071801712082246
LEU 509	R LEU 509	0.0	0.0	0.0	-0.0001460000000000079	0.0003531062163146006	1.5791390059143844e-05	-0.09212600000000012	0.010927310922637363	0.0004886842006858618	0.09013200000000013	0.010838937955352644	0.00048473204144142183	0.0	0.0	0.0	-0.002140000000000122	0.0020387250918160035	9.117455785470167e-05
ARG 510	R ARG 510	0.0	0.0	0.0	-8.00000000000125e-05	0.0002712931993250532	1.213260071048438e-05	-5.261147999999997	0.17416771829481845	0.007789017151864956	5.1641419999999965	0.18519006948547032	0.008281951682548421	0.0	0.0	0.0	-0.09708600000000052	0.06565414384484684	0.002936142572832539
PHE 511	R PHE 511	0.0	0.0	0.0	-5.799999999999983e-05	0.00023374344910606518	1.0453324829928483e-05	-0.026846000000000318	0.01630442528885972	0.0007291560655991396	0.027273999999999996	0.01702230665920455	0.0007612606964765744	0.0	0.0	0.0	0.00036999999999974786	0.004924743648150955	0.00022024123138051683
VAL 512	R VAL 512	0.0	0.0	0.0	-2.99999999999887e-05	0.00017058722109225555	7.628892449101386e-06	0.05156199999999997	0.01566608298203478	0.0007006085297796477	-0.05075999999999996	0.015362369608885384	0.0006870260548188915	0.0	0.0	0.0	0.0007719999999999966	0.0017378193231746863	7.771764278462548e-05
LYS 513	R LYS 513	0.0	0.0	0.0	-4.599999999999227e-05	0.00020948508300111792	9.368457717253706e-06	-4.43016	0.13458725942669678	0.006018925219669867	4.359348	0.1438316616604631	0.006432347455790915	0.0	0.0	0.0	-0.07085800000000028	0.05205030101738144	0.002327760226483827
GLY 514	R GLY 514	0.0	0.0	0.0	-2.8000000000002246e-05	0.0001649727250184235	7.377804551491503e-06	0.05246199999999999	0.014191284508457993	0.0006346535369790352	-0.051044	0.014005644005185842	0.0006263514412851592	0.0	0.0	0.0	0.001389999999999974	0.001613040607052129	7.213736895672175e-05
TYR 515	R TYR 515	0.0	0.0	0.0	-2.6000000000010458e-05	0.00015913516267632483	7.116740827094993e-06	0.022679999999999836	0.027830443762181745	0.0012446152819244674	-0.02217200000000002	0.02727934046123553	0.0012199691930536623	0.0	0.0	0.0	0.00048199999999973644	0.0019813318752796545	8.860785518224886e-05
ASP 516	R ASP 516	0.0	0.0	0.0	-2.8000000000005797e-05	0.00016497272501844442	7.377804551492439e-06	4.753944000000003	0.1539837811718953	0.006886364042656201	-4.674172000000004	0.16551378920184442	0.007402001677377895	0.0	0.0	0.0	0.07974399999999995	0.05488317104541282	0.002454450025565825
LEU 517	R LEU 517	0.0	0.0	0.0	-8.399999999999608e-05	0.00027738781516136005	1.2405160216618957e-05	-0.12369000000000005	0.015131222686880967	0.0006766888502110571	0.12042799999999988	0.015161557175964107	0.0006780454498041096	0.0	0.0	0.0	-0.0033460000000000525	0.002939776181957045	0.00013147078762981487
PRO 518	R PRO 518	0.0	0.0	0.0	-5.9999999999996945e-05	0.00023748684174074627	1.0620734437880863e-05	0.07601799999999972	0.027754525324710514	0.0012412201061858426	-0.07482599999999989	0.027238203391560384	0.0012181294873698867	0.0	0.0	0.0	0.0011319999999996949	0.002504910377638332	0.00011202299763887958
ASP 519	R ASP 519	0.0	0.0	0.0	-4.4000000000001374e-05	0.0002050950998927147	9.172131704244398e-06	5.471040000000002	0.2553453943191305	0.011419393188781287	-5.377296000000005	0.26020123824444835	0.011636553130884091	0.0	0.0	0.0	0.09370000000000009	0.05285241716326781	0.0023636319510448684
GLU 520	R GLU 520	0.0	0.0	0.0	-0.00013399999999999767	0.0003406523154185158	1.523443467937002e-05	6.652344	0.5417963322725016	0.02422986857842753	-6.528991999999997	0.5327672849715727	0.02382607730768877	0.0	0.0	0.0	0.12321799999999992	0.058109228836734576	0.0025987237159805906
VAL 521	R VAL 521	0.0	0.0	0.0	-0.00014799999999998904	0.0003550999859194326	1.5880554146501388e-05	0.16621600000000028	0.037776994904306034	0.0016894385718338291	-0.1611279999999999	0.03626479857933933	0.0016218110962748107	0.0	0.0	0.0	0.004940000000000104	0.002629904941247787	0.00011761292445985284
PHE 522	R PHE 522	0.0	0.0	0.0	-0.00016200000000000258	0.00036845081082826286	1.6477621187538225e-05	0.03744600000000007	0.05565079589727352	0.0024887792525654	-0.03697800000000004	0.05404547636944269	0.0024169871807686477	0.0	0.0	0.0	0.0003060000000001315	0.002954380476512648	0.00013212391153761
ASP 523	R ASP 523	0.0	0.0	0.0	-0.00022399999999999664	0.0004169220550654454	1.8645321128904926e-05	7.668589999999999	0.6380934053099879	0.028536404605349164	-7.528867999999994	0.6217377795952518	0.027804958787095293	0.0	0.0	0.0	0.13949799999999976	0.06487087170679899	0.0029011135779214068
GLU 524	R GLU 524	0.0	0.0	0.0	-9.600000000000453e-05	0.00029459124223236543	1.317452086415352e-05	6.392977999999998	0.6560013853004028	0.029337273817314637	-6.292521999999998	0.6484090973421142	0.028997736377724907	0.0	0.0	0.0	0.10035999999999988	0.04973480069327712	0.002224207903951426
ASN 525	R ASN 525	0.0	0.0	0.0	-6.400000000000539e-05	0.0002447529366524743	1.0945684080952647e-05	-0.08561400000000036	0.12146176766373834	0.005431935383268095	0.083192	0.11870012272950686	0.005308430867214904	0.0	0.0	0.0	-0.002486000000000189	0.0035946910854757217	0.0001607594725047244
GLU 526	R GLU 526	0.0	0.0	0.0	-0.00011400000000000432	0.0003178112647468741	1.4212951839783858e-05	6.536629999999999	0.6766933552947001	0.03026264684722733	-6.4399359999999986	0.6627344414650669	0.029638385242924895	0.0	0.0	0.0	0.09658000000000061	0.057881427072938904	0.0025885361113957613
LYS 527	R LYS 527	0.0	0.0	0.0	-5.1999999999999604e-05	0.000222027025382045	9.929350431926477e-06	-5.28837	0.5234710126645021	0.0234103353713696	5.216311999999994	0.5150719393017155	0.023034717391625624	0.0	0.0	0.0	-0.07210999999999966	0.047237462886992924	0.002112523561998793
ARG 528	R ARG 528	0.0	0.0	0.0	-9.399999999999143e-05	0.00029182871688712285	1.3050976974922949e-05	-5.904051999999999	0.4574813321830578	0.02045918714396959	5.804805999999998	0.44932205862166874	0.020094293337363935	0.0	0.0	0.0	-0.09934000000000089	0.054973670061221454	0.002458497264590724
PRO 529	R PRO 529	0.0	0.0	0.0	-3.999999999999826e-05	0.0001959591794226457	8.763560920082276e-06	0.03915599999999985	0.030321735834216296	0.0013560292504219786	-0.03821599999999999	0.029724692496306857	0.001329328660640401	0.0	0.0	0.0	0.0008999999999998119	0.0017938784797187325	8.022468448050127e-05
SER 530	R SER 530	0.0	0.0	0.0	-9.999999999998898e-06	9.949874371065103e-05	4.449719092256908e-06	-0.007903999999999613	0.042000175999631344	0.0018783049720426173	0.007812000000000005	0.04126791315295697	0.001845557181991389	0.0	0.0	0.0	-0.00010199999999961306	0.0015567902877394887	6.962177820193908e-05
LYS 531	R LYS 531	0.0	0.0	0.0	-1.800000000000157e-05	0.00013295111883697365	5.945754788082517e-06	-4.981776000000002	0.2921092908895206	0.01306352462576456	4.898067999999995	0.2941678625819816	0.013155586750582551	0.0	0.0	0.0	-0.08372599999999993	0.052496199138604524	0.0023477013966857123
LYS 532	R LYS 532	0.0	0.0	0.0	-1.4000000000001123e-05	0.00011749042514180555	5.254331546448551e-06	-4.062466000000005	0.388838558844098	0.017389388996969103	3.997408000000002	0.37597086793523904	0.01681392836525581	0.0	0.0	0.0	-0.06507199999999984	0.04627339209524154	0.00206940900548923
SER 533	R SER 533	0.0	0.0	0.0	-4.000000000000448e-06	6.311893535224507e-05	2.822764602300692e-06	0.016182000000000158	0.05243156373788591	0.002344810813690517	-0.015960000000000005	0.051541734545899796	0.002305016442457624	0.0	0.0	0.0	0.00021800000000015717	0.002146270253253135	9.598412368719399e-05
LYS 534	R LYS 534	0.0	0.0	0.0	-1.2000000000000454e-05	0.00010888526071053373	4.869496893930809e-06	-4.6977220000000015	0.6862594558299439	0.030690455868755375	4.617385999999998	0.6695004593008052	0.02994097075927863	0.0	0.0	0.0	-0.080348	0.055894676812734564	0.002499685938673115
ARG 535	R ARG 535	0.0	0.0	0.0	-2.3999999999997358e-05	0.00015304901175765506	6.844559883585626e-06	-4.251249999999997	0.5547150218806355	0.024807609941307682	4.1740499999999985	0.5448937836863509	0.02436839081679493	0.0	0.0	0.0	-0.07722399999999936	0.053886378835472315	0.0024098721227484407
LYS 536	R LYS 536	0.0	0.0	0.0	-1.6000000000000904e-05	0.00012547509713087206	5.611416933360375e-06	-4.094355999999997	0.677996313606521	0.03032091691436893	4.028107999999999	0.6631400940495283	0.02965652657800698	0.0	0.0	0.0	-0.06626399999999959	0.04579277567477177	0.0020479151857437693
ASN 537	R ASN 537	0.0	0.0	0.0	-6.000000000000227e-06	7.72269383052342e-05	3.4536936748937216e-06	0.012280000000000187	0.045470975357913786	0.002033523838070261	-0.011901999999999916	0.04465311182885239	0.001996947869124278	0.0	0.0	0.0	0.0003719999999999004	0.002134857372285013	9.54737241339173e-05
LEU 538	R LEU 538	0.0	0.0	0.0	-5.9999999999993395e-06	7.72269383052228e-05	3.4536936748932113e-06	-0.0175179999999998	0.025579477633446486	0.0011439490163464357	0.017095999999999997	0.025036588905040517	0.0011196702943277524	0.0	0.0	0.0	-0.0004279999999998605	0.0015049305631818866	6.730254081383481e-05
ASP 539	R ASP 539	0.0	0.0	0.0	-4.000000000000448e-06	6.311893535224507e-05	2.822764602300692e-06	3.730509999999999	0.28183477766239773	0.012604034425533211	-3.666528000000002	0.27826556599045366	0.01244441442704216	0.0	0.0	0.0	0.06397799999999987	0.04336705565288039	0.0019394336884771414
ALA 540	R ALA 540	0.0	0.0	0.0	-1.9999999999997797e-06	4.467661580737243e-05	1.997998998998528e-06	0.02228800000000015	0.025675300504570366	0.0011482343454190798	-0.021573999999999992	0.02529846880741995	0.001131381919600981	0.0	0.0	0.0	0.000712000000000165	0.0015546883932156988	6.95277786212045e-05
ARG 541	R ARG 541	0.0	0.0	0.0	-4.000000000001336e-06	6.311893535225908e-05	2.8227646023013184e-06	-3.626095999999999	0.350103405844653	0.015657100292456826	3.5639180000000037	0.3433741330909675	0.015356158066129265	0.0	0.0	0.0	-0.062181999999999106	0.042360605236469034	0.001894423857535566
HIE 542	R HIE 542	0.0	0.0	0.0	-3.999999999999559e-06	6.311893535223105e-05	2.8227646023000653e-06	0.031196000000000113	0.04521612084201797	0.002022126397631944	-0.03062800000000003	0.04415488213097156	0.0019746663596668635	0.0	0.0	0.0	0.000564000000000072	0.0020712083429724644	9.262725300902258e-05
GLU 543	R GLU 543	0.0	0.0	0.0	-6.000000000000672e-06	7.722693830523992e-05	3.4536936748939774e-06	3.2319120000000052	0.19262593868937217	0.008614493862782858	-3.179350000000001	0.19333723774790423	0.008646304123727045	0.0	0.0	0.0	0.05255600000000014	0.03294751681083154	0.0014734577455767278
THR 544	R THR 544	0.0	0.0	0.0	-1.9999999999988916e-06	4.46766158073526e-05	1.997998998997641e-06	0.00799000000000008	0.02401969816629674	0.001074193557977331	-0.007793999999999999	0.023273065204222707	0.00104080311682854	0.0	0.0	0.0	0.00019400000000014116	0.0016199888888508993	7.244810556529924e-05
VAL 545	R VAL 545	0.0	0.0	0.0	-2.000000000000668e-06	4.467661580739227e-05	1.997998998999415e-06	5.599999999991212e-05	0.025975158594318665	0.0011616444068646883	0.0001559999999999855	0.02554086263226047	0.0011422221009943724	0.0	0.0	0.0	0.00020999999999989826	0.00182260802149003	8.150950864776209e-05
LYS 546	R LYS 546	0.0	0.0	0.0	-8.000000000001783e-06	8.908422980530021e-05	3.983967871357282e-06	-3.5986039999999972	0.2614941283929876	0.01169437293607556	3.5370819999999994	0.2635729562683024	0.011787340944930069	0.0	0.0	0.0	-0.061529999999999974	0.038828508856251824	0.0017364637053506337
ARG 547	R ARG 547	0.0	0.0	0.0	-1.4000000000001123e-05	0.00011749042514180556	5.254331546448552e-06	-4.184305999999997	0.13277698732842935	0.005937967390279924	4.107734000000003	0.1427010975569231	0.006381787092022183	0.0	0.0	0.0	-0.07658599999999836	0.048853194409372955	0.002184781272347412
SER 548	R SER 548	0.0	0.0	0.0	-3.999999999999559e-06	6.311893535223105e-05	2.8227646023000653e-06	0.03869400000000005	0.021778254383673458	0.0009739531446635327	-0.037346000000000004	0.021873780743163776	0.0009782252133328014	0.0	0.0	0.0	0.0013440000000000465	0.0038191182228359604	0.00017079615920738794
LYS 549	R LYS 549	0.0	0.0	0.0	-1.0000000000001563e-05	9.949874371067756e-05	4.449719092258094e-06	-3.7319379999999995	0.15670315298678233	0.00700797804733989	3.663902000000001	0.16002294959160385	0.007156443864936968	0.0	0.0	0.0	-0.06804599999999965	0.04357760759839831	0.0019488498577365993
SER 550	R SER 550	0.0	0.0	0.0	0.0	0.0	0.0	0.08233600000000008	0.017137534945260095	0.0007664138620875942	-0.07959799999999993	0.017261876954723233	0.0007719746057999642	0.0	0.0	0.0	0.0027379999999999497	0.00286030697653246	0.0001279168167208695
ASP 551	R ASP 551	0.0	0.0	0.0	-7.999999999998231e-06	8.908422980526065e-05	3.983967871355514e-06	3.8428879999999945	0.15080009103459813	0.00674398509133036	-3.7682340000000005	0.1578250906668829	0.007058152625724356	0.0	0.0	0.0	0.07464600000000053	0.05038702892610384	0.0022533764372603283
ALA 552	R ALA 552	0.0	0.0	0.0	-6.000000000002003e-06	7.722693830525707e-05	3.453693674894744e-06	0.03616800000000026	0.011149339711390979	0.0004986136299781623	-0.03508399999999998	0.011217528426529611	0.0005016631220251293	0.0	0.0	0.0	0.0010780000000002396	0.001614904331531437	7.2220717249263e-05
ALA 553	R ALA 553	0.0	0.0	0.0	-4.000000000001336e-06	6.311893535225908e-05	2.8227646023013184e-06	0.04829400000000035	0.01074372207384336	0.0004804738577695753	-0.04751599999999998	0.010708582726019517	0.00047890237836119287	0.0	0.0	0.0	0.0007740000000003342	0.001650128479846586	7.379598905090715e-05
SER 554	R SER 554	0.0	0.0	0.0	-1.000000000000334e-05	9.949874371069522e-05	4.449719092258883e-06	-0.05063599999999977	0.02393473425797734	0.0010703938564846063	0.04957000000000003	0.023699981012650573	0.0010598953721948196	0.0	0.0	0.0	-0.001075999999999712	0.002073215859480411	9.271703187657702e-05
GLY 555	R GLY 555	0.0	0.0	0.0	-1.0000000000002452e-05	9.94987437106864e-05	4.449719092258488e-06	-0.07934199999999983	0.018383499014061593	0.0008221350691948417	0.07801199999999989	0.018323314547319603	0.0008194435380183484	0.0	0.0	0.0	-0.0013399999999998693	0.002370738281633351	0.00010602263909186428
ASP 556	R ASP 556	0.0	0.0	0.0	-2.400000000000002e-05	0.00015304901175767208	6.8445598835863864e-06	4.456260000000001	0.15056402093461008	0.0067334277155097905	-4.374545999999999	0.15557844286402567	0.006957679481550569	0.0	0.0	0.0	0.08169000000000008	0.05706412095178548	0.0025519850704892465
ASN 557	R ASN 557	0.0	0.0	0.0	-4.8000000000008926e-05	0.00021376622745423795	9.559916317627157e-06	-0.00531599999999969	0.04194463188537999	0.0018758209637382962	0.0046300000000000395	0.041897363878888726	0.0018737070742247891	0.0	0.0	0.0	-0.0007340000000004352	0.0029392590903147852	0.00013144766258856106
ILE 558	R ILE 558	0.0	0.0	0.0	-4.999999999999183e-05	0.0002179449471769981	9.746794344807372e-06	0.011747999999999904	0.06456971810376744	0.002887645579360456	-0.011779999999999999	0.06318151311894962	0.002825563165105322	0.0	0.0	0.0	-8.200000000006062e-05	0.002540723518999889	0.0001136246100103246
ASN 559	R ASN 559	0.0	0.0	0.0	-5.2000000000003155e-05	0.00022202702538206016	9.929350431927155e-06	-0.0727120000000001	0.06669384571307879	0.002982639453906542	0.07151599999999989	0.06558516405407573	0.0029330577028077805	0.0	0.0	0.0	-0.0012480000000000757	0.0025468600275635	0.00011389904301617947
GLY 560	R GLY 560	0.0	0.0	0.0	-1.3999999999999346e-05	0.00011749042514179064	5.2543315464478845e-06	0.04468599999999995	0.016300165766028628	0.0007289655739470989	-0.04406000000000002	0.016143617934031927	0.0007219645420656021	0.0	0.0	0.0	0.0006119999999999468	0.0014203717823162614	6.352095717163388e-05
THR 561	R THR 561	0.0	0.0	0.0	-1.599999999999735e-05	0.0001254750971308442	5.611416933359129e-06	-0.015487999999999828	0.0242848482803577	0.0010860514315629737	0.014921999999999965	0.023859587506912167	0.0010670331916112067	0.0	0.0	0.0	-0.0005820000000000647	0.00110601808303493	4.94626323602022e-05
THR 562	R THR 562	0.0	0.0	0.0	-2.000000000000135e-05	0.00014000000000000945	6.260990336999833e-06	0.02165399999999998	0.03265746903849098	0.0014604864148632106	-0.020695999999999982	0.0322289867045181	0.001441324102344788	0.0	0.0	0.0	0.0009379999999999988	0.00152123502457704	6.803169849415649e-05
ALA 563	R ALA 563	0.0	0.0	0.0	-8.000000000001783e-06	8.908422980530021e-05	3.983967871357282e-06	-0.030231999999999915	0.030667151416458885	0.0013714767048696205	0.029231999999999984	0.029876716285428713	0.0013361273711738721	0.0	0.0	0.0	-0.00100799999999994	0.0022144832354302115	9.903470098911247e-05
ALA 564	R ALA 564	0.0	0.0	0.0	-1.7999999999999794e-05	0.0001329511188369605	5.945754788081929e-06	0.015395999999999816	0.04240225446836484	0.0018962864678101596	-0.01495999999999997	0.041429921554354876	0.001852802417960425	0.0	0.0	0.0	0.0004179999999998256	0.002402348018085323	0.00010743626948101352
VAL 565	R VAL 565	0.0	0.0	0.0	-1.800000000000068e-05	0.0001329511188369671	5.945754788082224e-06	-0.04397000000000006	0.02516014904566349	0.0011251960718026005	0.042746	0.024891072375452197	0.0011131625972875655	0.0	0.0	0.0	-0.0012420000000000807	0.0026742168947188213	0.00011959461526339365
ASP 566	R ASP 566	0.0	0.0	0.0	-2.4000000000001796e-05	0.0001530490117576834	6.844559883586892e-06	4.157601999999999	0.16617552044757078	0.00743159519834349	-4.092118000000002	0.16905147167646606	0.007560211647299168	0.0	0.0	0.0	0.06546000000000009	0.04966850511138858	0.0022212430753972127
VAL 567	R VAL 567	0.0	0.0	0.0	-1.1999999999996902e-05	0.00010888526071050149	4.869496893929367e-06	0.011559999999999918	0.024162830959968327	0.0010805946511065136	-0.011068000000000008	0.023666672262910103	0.0010584057596215153	0.0	0.0	0.0	0.00047999999999992005	0.001638780034049639	7.328847112608825e-05
ASN 568	R ASN 568	0.0	0.0	0.0	-8.000000000001783e-06	8.908422980530021e-05	3.983967871357282e-06	4.106945999999997	0.19761780052419772	0.008837736710721994	-4.0471960000000005	0.20052125469384757	0.008967583128579839	0.0	0.0	0.0	0.059741999999999705	0.04601038400187484	0.002057646925981219
CP1 569	L CP1 1	-407.19033800000017	3.6316245207394102	0.16241118594256831	-43.215328000000014	15.911706642230843	0.7115931538012618	33.70657200000003	8.809777834248377	0.39398524208100494	121.54042399999996	7.992522889565692	0.35743648985583865	0.0	0.0	0.0	-295.15867000000014	19.010945320971555	0.850195321084479
MG1 570	R MG1 569	-112.53883999999991	2.014416313084709	0.09008743622083816	-0.03843599999999998	0.008634923508636459	0.00038616551891644226	8.821178000000009	2.7976413712833	0.12511432565710373	115.80636799999994	3.3959617283754318	0.15187202547270284	0.0	0.0	0.0	12.050270000000005	2.177461879597408	0.09737905562388532
Sidechain Energy Decomposition:
Residue	Location	Internal			van der Waals			Electrostatic			Polar Solvation			Non-Polar Solv.			TOTAL
		Avg.	Std. Dev.	Std. Err. of Mean	Avg.	Std. Dev.	Std. Err. of Mean	Avg.	Std. Dev.	Std. Err. of Mean	Avg.	Std. Dev.	Std. Err. of Mean	Avg.	Std. Dev.	Std. Err. of Mean
MET 1	R MET 1	0.0	0.0	0.0	-0.00043999999999999416	0.0004963869458396275	2.2199099080818266e-05	-0.6361340000000002	0.12324763707268281	0.005511801891214839	0.6367080000000004	0.12447490805780582	0.005566687118205803	0.0	0.0	0.0	0.00013399999999996482	0.0063987533160765235	0.0002861609477199861
SER 2	R SER 2	0.0	0.0	0.0	-5.199999999999827e-05	0.00022202702538203935	9.929350431926223e-06	-0.14903199999999986	0.0423138154271164	0.0018923313536482315	0.14859000000000006	0.04264553786740143	0.0019071664321710202	0.0	0.0	0.0	-0.0004939999999999815	0.00166792206052918	7.45917421702953e-05
SER 3	R SER 3	0.0	0.0	0.0	-6.999999999999895e-05	0.0002551470164434577	1.141052146047656e-05	-0.16951600000000003	0.050977933893008816	0.002279802510745164	0.1692459999999999	0.05146740214932209	0.0023016921966240596	0.0	0.0	0.0	-0.00034000000000000073	0.0018995789007040154	8.495175101197003e-05
GLN 4	R GLN 4	0.0	0.0	0.0	-7.39999999999994e-05	0.0002617708921939162	1.1706750189527314e-05	-0.11821399999999994	0.060922673972832214	0.0027245448074862	0.11783399999999998	0.061279902447702976	0.002740520550552392	0.0	0.0	0.0	-0.00045399999999990825	0.0017515376102157948	7.833114323180094e-05
LYS 5	R LYS 5	0.0	0.0	0.0	-0.0002059999999999844	0.0004044304637387927	1.8086680181834083e-05	-4.306802	0.5942066936647689	0.026573731194396336	4.300504000000001	0.6001245054019815	0.026838383780845406	0.0	0.0	0.0	-0.006504000000000318	0.042542143622529734	0.0019025425009707127
VAL 6	R VAL 6	0.0	0.0	0.0	-0.00020400000000000062	0.0004029689814365377	1.8021320706318983e-05	-0.1172779999999999	0.018375437845124413	0.0008217745627604087	0.11740000000000009	0.018620204080513958	0.0008327208415789635	0.0	0.0	0.0	-8.199999999996521e-05	0.001367945905363193	6.117640067869187e-05
PHE 7	R PHE 7	0.0	0.0	0.0	-0.00011599999999999877	0.0003202249209540036	1.4320893826852978e-05	-0.08245399999999997	0.007893280940142395	0.0003529982549532369	0.08208400000000007	0.008073223891357579	0.00036104554837301843	0.0	0.0	0.0	-0.00048599999999995625	0.0010420191936812684	4.660051501861671e-05
GLY 8	R GLY 8	0.0	0.0	0.0	-2.000000000000002e-05	0.00014000000000000015	6.260990336999418e-06	0.1374180000000002	0.005281597864274311	0.00023620023708670134	-0.13736800000000024	0.005687932489043256	0.00025437207393860594	0.0	0.0	0.0	2.999999999999381e-05	0.0016165085833363148	7.229246157103768e-05
ILE 9	R ILE 9	0.0	0.0	0.0	-0.0005579999999999949	0.0004966246067202015	2.2209727598509387e-05	-0.18850800000000018	0.015125539196999535	0.0006764346768165708	0.18965000000000004	0.01567735628222836	0.0007011126870909197	0.0	0.0	0.0	0.0005839999999999845	0.0024006132549828866	0.0001073586885165754
THR 10	R THR 10	0.0	0.0	0.0	-0.0003040000000000054	0.0004599826083668895	2.0571047615520566e-05	-0.05686599999999997	0.03996793770011161	0.001787420512358523	0.055744	0.041597337222471296	0.001860289474248562	0.0	0.0	0.0	-0.0014259999999999896	0.0026714273338420864	0.00011946986230843859
GLY 11	R GLY 11	0.0	0.0	0.0	-3.0000000000000028e-05	0.00017058722109232	7.628892449104269e-06	0.14415000000000044	0.0049855290591688025	0.00022295963760204026	-0.14398000000000033	0.00542213979899617	0.00024248546348124963	0.0	0.0	0.0	0.0001399999999999959	0.0016983521425193195	7.595261680811218e-05
PRO 12	R PRO 12	0.0	0.0	0.0	-9.799999999999986e-05	0.0002973146481423339	1.3296315279053801e-05	-1.0185700000000002	0.03593451126702394	0.0016070401986259524	1.0162419999999994	0.03930164673397051	0.001757623074496813	0.0	0.0	0.0	-0.0024259999999999807	0.010288076788204746	0.00046009678112327035
VAL 13	R VAL 13	0.0	0.0	0.0	-0.0001000000000000032	0.0003000000000000096	1.3416407864999168e-05	-0.11222800000000017	0.006111629569922597	0.0002733203834328946	0.11194999999999979	0.006485021202744235	0.0002900189648972711	0.0	0.0	0.0	-0.00037799999999996105	0.001288066768455659	5.7604097076506704e-05
SER 14	R SER 14	0.0	0.0	0.0	-3.9999999999999814e-05	0.00019595917942265336	8.763560920082618e-06	-0.17024799999999973	0.042327750897018394	0.0018929545668082165	0.16960599999999995	0.04233129768858989	0.0018931131841493343	0.0	0.0	0.0	-0.0006819999999999587	0.0020603096854599104	9.213985022779139e-05
THR 15	R THR 15	0.0	0.0	0.0	-4.7999999999999154e-05	0.00021376622745419445	9.559916317625212e-06	-0.10501800000000003	0.02579654387703883	0.001153656513872296	0.10482200000000001	0.025843573978844493	0.00115575976396482	0.0	0.0	0.0	-0.00024400000000002818	0.0013843641139524906	6.191064528818067e-05
VAL 16	R VAL 16	0.0	0.0	0.0	-3.2000000000002696e-05	0.00017600000000001482	7.870959280799922e-06	-0.08520999999999994	0.00434671140058987	0.00019439084340584537	0.0847680000000001	0.004465666355652864	0.00019971067072147112	0.0	0.0	0.0	-0.0004739999999999751	0.001000661781022899	4.475095529706422e-05
GLY 17	R GLY 17	0.0	0.0	0.0	-8.000000000000006e-06	8.908422980528044e-05	3.983967871356398e-06	0.14596000000000034	0.004426556223503389	0.00019796161243956661	-0.14541800000000035	0.004780300827336593	0.0002137815520564621	0.0	0.0	0.0	0.0005339999999999934	0.001397441948704833	6.249550383827562e-05
ALA 18	R ALA 18	0.0	0.0	0.0	-3.4000000000001585e-05	0.0001812291367302815	8.104813384650268e-06	-0.20381199999999947	0.006038265976272293	0.00027003946378337956	0.20313599999999932	0.006574306351264901	0.0002940119181267386	0.0	0.0	0.0	-0.0007100000000000333	0.001818213408816484	8.131297559430548e-05
THR 19	R THR 19	0.0	0.0	0.0	-2.3999999999999133e-05	0.00015304901175766642	6.844559883586133e-06	-0.01768000000000006	0.02935039352376734	0.0013125895017102672	0.017366000000000013	0.02939244875814196	0.001314470268967694	0.0	0.0	0.0	-0.0003379999999999832	0.0007666524636365755	3.428574047618136e-05
ALA 20	R ALA 20	0.0	0.0	0.0	-1.7999999999998906e-05	0.00013295111883695394	5.945754788081636e-06	-0.16467400000000004	0.004017427535132687	0.00017966482126472225	0.16384600000000005	0.004432864085446928	0.00019824370860153535	0.0	0.0	0.0	-0.0008460000000000001	0.0014893904793572168	6.660756713767468e-05
ALA 21	R ALA 21	0.0	0.0	0.0	-1.1999999999998679e-05	0.0001088852607105176	4.869496893930088e-06	-0.1710340000000001	0.004523808572433623	0.00020231086970315724	0.1701220000000001	0.005050060989732869	0.00022584559327125123	0.0	0.0	0.0	-0.0009239999999999942	0.0015793112422825618	7.062894590746896e-05
GLU 22	R GLU 22	0.0	0.0	0.0	-5.600000000000183e-05	0.00022992172581120612	1.0282412168358497e-05	4.907095999999998	0.1489529549355246	0.006661378653705916	-4.887128000000001	0.16420918249598093	0.0073436578918136385	0.0	0.0	0.0	0.019911999999999905	0.04320398426071368	0.0019321409141157357
ASN 23	R ASN 23	0.0	0.0	0.0	-4.999999999999627e-05	0.00021794494717701743	9.746794344808237e-06	0.10209200000000007	0.06975889574814088	0.0031197126585632813	-0.10263	0.07010678355195024	0.003135270674120498	0.0	0.0	0.0	-0.000587999999999795	0.0016019538070745321	7.164155218866475e-05
LYS 24	R LYS 24	0.0	0.0	0.0	-4.1999999999999815e-05	0.0002005891323078089	8.970618707759199e-06	-4.0497159999999965	0.18128091831198198	0.008107129127383563	4.024319999999999	0.18333795460839533	0.008199122587202855	0.0	0.0	0.0	-0.02543800000000015	0.031501462759687966	0.0014087882424268082
LEU 25	R LEU 25	0.0	0.0	0.0	-7.999999999998941e-05	0.00027129319932497485	1.2132600710480877e-05	-0.13325000000000015	0.007044962739430664	0.00031506031168640204	0.13239800000000013	0.007318442183957229	0.0003272906842546077	0.0	0.0	0.0	-0.0009320000000000235	0.0013810778399495364	6.176367864691476e-05
ASN 26	R ASN 26	0.0	0.0	0.0	-0.0001539999999999857	0.0003609487498246471	1.6142118820029522e-05	0.045694000000000005	0.048382397253546594	0.002163726583466586	-0.04266799999999999	0.0477872135199364	0.0021371091577174956	0.0	0.0	0.0	0.0028719999999997584	0.004695062938874848	0.000209969597799282
ASP 27	R ASP 27	0.0	0.0	0.0	-6.599999999999805e-05	0.0002482820976228379	1.1103512957618088e-05	5.468604000000003	0.1687760622362405	0.007547894962699378	-5.444644000000001	0.18064046408258133	0.008078487143515221	0.0	0.0	0.0	0.023893999999999777	0.042806386953350595	0.001914359821977041
SER 28	R SER 28	0.0	0.0	0.0	-5.799999999999983e-05	0.0002337434491060652	1.0453324829928485e-05	-0.15496799999999994	0.05286305870832681	0.0023641078554076196	0.15425599999999984	0.052472378105056804	0.002346636087679572	0.0	0.0	0.0	-0.0007699999999999294	0.0018881472400213211	8.44405116043257e-05
LEU 29	R LEU 29	0.0	0.0	0.0	-0.000468000000000016	0.0004989749492710187	2.2314838112790137e-05	-0.2126419999999995	0.013055184257616058	0.0005838455891762927	0.21076599999999948	0.013265415334627008	0.0005932474087598822	0.0	0.0	0.0	-0.0023440000000000028	0.0019166804637184575	8.57165561604058e-05
ILE 30	R ILE 30	0.0	0.0	0.0	-0.00037200000000001056	0.0004833383907781512	2.161554995830607e-05	-0.2248079999999997	0.009789133567386215	0.00043778336195001187	0.2242459999999996	0.010063274019926405	0.0004500432956952603	0.0	0.0	0.0	-0.0009340000000000082	0.0018551668388584591	8.296558322581826e-05
GLN 31	R GLN 31	0.0	0.0	0.0	-0.00014000000000000855	0.0003469870314579706	1.5517731793017602e-05	-0.1946300000000001	0.11180953939624261	0.005000274612458785	0.19235400000000008	0.11146379090987343	0.004984812270086002	0.0	0.0	0.0	-0.0024160000000000253	0.0023738036987078037	0.00010615972871102158
GLU 32	R GLU 32	0.0	0.0	0.0	-0.00025399999999999425	0.00043529759935013513	1.9467100451787406e-05	6.706021999999999	0.2568046446542871	0.011484652847693278	-6.647877999999999	0.2648160627983295	0.011842934359018358	0.0	0.0	0.0	0.057890000000000226	0.050097124667988775	0.0022404115246980895
LEU 33	R LEU 33	0.0	0.0	0.0	-0.0011599999999999965	0.00043174066289843873	1.9308029417834605e-05	-0.2616480000000002	0.016951226976235547	0.0007580819164178179	0.25882800000000034	0.01694138176182198	0.0007576416250441819	0.0	0.0	0.0	-0.003980000000000233	0.0020365657367244425	9.107798855925587e-05
LYS 34	R LYS 34	0.0	0.0	0.0	-0.00039799999999998994	0.0004894854441145185	2.189045454073475e-05	-6.262415999999994	0.43610543558184317	0.019503227986363135	6.233229999999998	0.4419676109173938	0.019765392437289413	0.0	0.0	0.0	-0.0295840000000002	0.03970600639701723	0.0017757065883754403
LYS 35	R LYS 35	0.0	0.0	0.0	-0.0001940000000000035	0.00039542888108989394	1.7684117167673677e-05	-5.570026000000005	0.33548069590359486	0.015003152823587466	5.5174719999999935	0.3328426853876953	0.014885177406809252	0.0	0.0	0.0	-0.05274800000000013	0.041604765303988746	0.0018606216681528707
GLU 36	R GLU 36	0.0	0.0	0.0	-0.0006860000000000008	0.00048104469646800894	2.151297283036442e-05	8.270462000000006	0.4393564481783771	0.019648617689594295	-8.163813999999995	0.43795946319732487	0.019586142621970715	0.0	0.0	0.0	0.10596200000000004	0.05760014371509857	0.0025759567372143537
GLY 37	R GLY 37	0.0	0.0	0.0	-0.00015400000000000014	0.00036094874982468107	1.6142118820031043e-05	0.28445000000000065	0.01316022416220941	0.0005885431165167092	-0.28120800000000046	0.013028919218402548	0.0005826709809140305	0.0	0.0	0.0	0.003087999999999999	0.0017878075959118242	7.995318630298627e-05
SER 38	R SER 38	0.0	0.0	0.0	-0.001585999999999983	0.000581896898084178	2.6023220400249783e-05	-0.36480599999999996	0.19266541039844157	0.008616259091276203	0.3578440000000003	0.18680688334212908	0.008354257796357473	0.0	0.0	0.0	-0.008548000000000028	0.009475425900718105	0.0004237539285953571
PHE 39	R PHE 39	0.0	0.0	0.0	-0.002006000000000002	0.000531002824851243	2.374716825223588e-05	-0.1302580000000001	0.027093678893792918	0.0012116661553414454	0.13294399999999998	0.02562141416862101	0.0011458244752142568	0.0	0.0	0.0	0.0006799999999999926	0.0024053274205397155	0.00010756951240942056
GLU 40	R GLU 40	0.0	0.0	0.0	-0.004092000000000031	0.0008482546787374774	3.793510247778489e-05	12.858155999999994	0.5682665744737082	0.025413653797283164	-12.664941999999993	0.5468396022931709	0.0244554104703296	0.0	0.0	0.0	0.1891220000000004	0.06508725770840235	0.0029107906541006967
THR 41	R THR 41	0.0	0.0	0.0	-0.0004899999999999976	0.0004998999899979973	2.2356207191739735e-05	-0.20332199999999975	0.15199078365479957	0.006797234484111915	0.20153599999999983	0.14951790763651018	0.006686644106575434	0.0	0.0	0.0	-0.002275999999999893	0.0030554580671316024	0.00013664423881012757
GLU 42	R GLU 42	0.0	0.0	0.0	-0.0005339999999999912	0.0004988426605654244	2.2308921982022853e-05	8.281724000000002	0.8107813366278043	0.03625924367175821	-8.245806000000005	0.8169391411628711	0.03653462906240953	0.0	0.0	0.0	0.03538400000000024	0.0477513616978613	0.002135505815491953
GLN 43	R GLN 43	0.0	0.0	0.0	-0.0003080000000000023	0.0004616665463297109	2.0646355610615792e-05	-0.25369199999999986	0.19837656397871214	0.008871669643984729	0.25137800000000005	0.19631506084862654	0.00877947642129073	0.0	0.0	0.0	-0.0026219999999996303	0.0031942316760061877	0.00014285038326865838
GLU 44	R GLU 44	0.0	0.0	0.0	-0.0011979999999999942	0.0005646202263468691	2.5250584151658344e-05	9.612916	0.9346752852964483	0.04179994949623736	-9.515235999999998	0.8981435677574074	0.04016620142119503	0.0	0.0	0.0	0.09648199999999964	0.05886688097733701	0.002632606949774296
THR 45	R THR 45	0.0	0.0	0.0	-0.0016339999999999747	0.000521578373784783	2.3325693987531383e-05	0.18267	0.08977806580674334	0.004014997160646552	-0.1737739999999999	0.08423252889472105	0.00376699321050623	0.0	0.0	0.0	0.007261999999999954	0.00841625546190233	0.00037638638657635
ALA 46	R ALA 46	0.0	0.0	0.0	-0.00021000000000000107	0.00040730823708832797	1.8215378118502045e-05	-0.31177599999999983	0.008584743677014842	0.0003839214086243337	0.3101160000000001	0.008655087752291735	0.0003870672913070036	0.0	0.0	0.0	-0.0018700000000000073	0.0017869247326062722	7.991370345566518e-05
ASN 47	R ASN 47	0.0	0.0	0.0	-0.0006360000000000006	0.00048114862568649186	2.1517620686311942e-05	-0.3834340000000001	0.11133727877040937	0.004979154475209591	0.37385400000000013	0.10838061027693116	0.004846928240442607	0.0	0.0	0.0	-0.01021599999999995	0.004286413885756003	0.00019169425656498878
ARG 48	R ARG 48	0.0	0.0	0.0	-0.02065599999999998	0.0033005551048269823	0.00014760531155754152	-17.600859999999994	0.6243034329555931	0.02791969829350377	16.799074	0.5855493391031632	0.02618656252829497	0.0	0.0	0.0	-0.8224420000000011	0.13483169744537055	0.0060298568201906655
VAL 49	R VAL 49	0.0	0.0	0.0	-0.00101000000000001	0.00029308701779504553	1.3107249902248246e-05	-0.15840200000000004	0.012200508022209488	0.0005456233059538386	0.15972800000000018	0.01220991465981621	0.0005460439835764053	0.0	0.0	0.0	0.0003160000000000123	0.0012231696529917328	5.470180984208687e-05
GLN 50	R GLN 50	0.0	0.0	0.0	-0.0004160000000000057	0.0004928934976239863	2.204286732709729e-05	-0.24852800000000005	0.127333362541009	0.005694521088906429	0.245194	0.12648772416325627	0.005656702990965674	0.0	0.0	0.0	-0.00375000000000027	0.002873238590858575	0.0001284951360947096
VAL 51	R VAL 51	0.0	0.0	0.0	-0.0013340000000000086	0.0004923860274215474	2.2020172569713106e-05	-0.26334799999999997	0.0200543984202981	0.0008968599623130189	0.25651599999999997	0.018452147408908087	0.0008252051187433017	0.0	0.0	0.0	-0.00816600000000014	0.0024944827119063365	0.00011155665825041185
LEU 52	R LEU 52	0.0	0.0	0.0	-0.005355999999999986	0.0007136273537359061	3.191438547113549e-05	-0.40210800000000013	0.027835235511845673	0.0012448295754840615	0.3921519999999999	0.025203271533671356	0.0011271245680934906	0.0	0.0	0.0	-0.01531200000000005	0.004082481598243824	0.00018257412741130353
LYS 53	R LYS 53	0.0	0.0	0.0	-0.00047200000000000307	0.0004992153843783295	2.2325590697672627e-05	-6.12329400000001	0.4139972651647117	0.018514520548146018	6.09457999999999	0.4188768453855378	0.01873274200965463	0.0	0.0	0.0	-0.029186000000000413	0.034067101491028234	0.0015235270946064713
ILE 54	R ILE 54	0.0	0.0	0.0	-0.00043199999999998437	0.0004953544185731887	2.2152923057690688e-05	-0.2643160000000002	0.012305776854789561	0.0005503310712650603	0.2610480000000001	0.011787862231967771	0.0005271692252016466	0.0	0.0	0.0	-0.003700000000000089	0.0016774981371077491	7.501999733404378e-05
LEU 55	R LEU 55	0.0	0.0	0.0	-0.00197599999999996	0.0005616262102145982	2.5116687679708565e-05	-0.34684800000000005	0.021099973838846972	0.0009436195165425804	0.3362599999999999	0.019326468896315067	0.0008643059643439165	0.0	0.0	0.0	-0.012564000000000129	0.0030531793265380215	0.00013654233043272087
GLN 56	R GLN 56	0.0	0.0	0.0	-0.000734000000000016	0.00044186423254208843	1.9760769215797687e-05	0.09497600000000003	0.07310274566663003	0.003269254173049258	-0.09308399999999996	0.07123845130264983	0.003185880394490669	0.0	0.0	0.0	0.0011580000000001717	0.0045463211501170124	0.0002033176627841333
GLU 57	R GLU 57	0.0	0.0	0.0	-0.0001999999999999984	0.00039999999999999655	1.7888543819998164e-05	6.029143999999999	0.18422366640586746	0.008238732822955279	-5.980599999999997	0.1835759461368569	0.00820976589191704	0.0	0.0	0.0	0.04834399999999984	0.03410926067800333	0.0015254125107655202
LEU 58	R LEU 58	0.0	0.0	0.0	-0.00045199999999999196	0.0004976906669809982	2.2257403262734438e-05	-0.22810199999999983	0.013324698720801583	0.0005958986423883366	0.22398999999999944	0.012588006196386406	0.0005629527511261714	0.0	0.0	0.0	-0.004564000000000048	0.0016606938309033153	7.426848591428708e-05
ALA 59	R ALA 59	0.0	0.0	0.0	-0.00033399999999999343	0.0004716396929860667	2.1092368288079518e-05	-0.3094700000000002	0.00944420986635514	0.00042235790509888597	0.30471200000000037	0.00902402659568638	0.0004035667379744151	0.0	0.0	0.0	-0.00509199999999999	0.001895134823699907	8.475300584640143e-05
GLN 60	R GLN 60	0.0	0.0	0.0	-0.0002620000000000013	0.00043972263985380766	1.966499427917544e-05	-0.15024800000000002	0.17658707341139088	0.007897214001912314	0.1482480000000001	0.17505421587611059	0.007828662528938123	0.0	0.0	0.0	-0.0022620000000001285	0.0031166257394817454	0.00013937974027813466
ARG 61	R ARG 61	0.0	0.0	0.0	-0.00017399999999999772	0.00037910948286741124	1.6954291492126468e-05	-4.916122	0.2807652099459871	0.012556201903124543	4.871012000000003	0.27776234420086066	0.012421909664456377	0.0	0.0	0.0	-0.04528399999999914	0.029208343739418066	0.0013062368422303839
PHE 62	R PHE 62	0.0	0.0	0.0	-0.0005500000000000327	0.0004974937185533379	2.2248595461288236e-05	-0.14893000000000023	0.012244227211217349	0.0005475784875246933	0.14738600000000024	0.011790547230722996	0.0005272893019963703	0.0	0.0	0.0	-0.002094000000000013	0.0014258905988890238	6.376776615187487e-05
VAL 63	R VAL 63	0.0	0.0	0.0	-0.00016599999999998793	0.00037208063642170315	1.6639951923006245e-05	-0.13310599999999986	0.005814358434083932	0.00026002601408321805	0.13181400000000007	0.005701877234732515	0.00025499570192440856	0.0	0.0	0.0	-0.0014580000000000068	0.0010238339709151873	4.5787247132798025e-05
TYR 64	R TYR 64	0.0	0.0	0.0	-9.400000000000475e-05	0.0002918287168871642	1.3050976974924799e-05	-0.1640340000000001	0.016879124503361955	0.0007548573958039941	0.16254800000000016	0.016605170760940133	0.0007426058119890809	0.0	0.0	0.0	-0.0015799999999999734	0.0013036870790184953	5.83026586014699e-05
GLU 65	R GLU 65	0.0	0.0	0.0	-6.399999999999917e-05	0.0002447529366524505	1.0945684080951583e-05	4.917714	0.1311561062398495	0.005865479384329756	-4.879080000000006	0.13012951087265207	0.005819568643800959	0.0	0.0	0.0	0.03856999999999982	0.03048365299631949	0.0013632704060457105
VAL 66	R VAL 66	0.0	0.0	0.0	-0.00013599999999999745	0.00034278856457005034	1.532997064576417e-05	-0.12987799999999997	0.005044513455229231	0.00022559749998609803	0.12858800000000015	0.004965708005911645	0.00022207321315266732	0.0	0.0	0.0	-0.001426000000000017	0.0010433235356302611	4.665884696389375e-05
SER 67	R SER 67	0.0	0.0	0.0	-3.3999999999995365e-05	0.00018122913673024836	8.104813384648786e-06	-0.19129400000000024	0.010267597771625154	0.0004591809316595841	0.18914799999999987	0.010128281986596951	0.0004529505403463479	0.0	0.0	0.0	-0.0021800000000000014	0.0013189389675038433	5.8984743790239594e-05
LYS 68	R LYS 68	0.0	0.0	0.0	-2.2000000000003794e-05	0.00014668333238649652	6.559878047648053e-06	-3.906924	0.1786121558685116	0.007987778442595598	3.8764080000000014	0.17779188264931417	0.007951094709030637	0.0	0.0	0.0	-0.030538000000000155	0.024081954987085437	0.0010769777676442622
LYS 69	R LYS 69	0.0	0.0	0.0	-5.200000000000493e-05	0.00022202702538206778	9.929350431927496e-06	-4.412052000000003	0.26988123553886967	0.012069455770330893	4.374957999999998	0.2687944944302125	0.012020855230472876	0.0	0.0	0.0	-0.037146000000000075	0.027762072761233356	0.0012415576378082614
LYS 70	R LYS 70	0.0	0.0	0.0	-8.599999999999141e-05	0.0002803640490504878	1.2538261442479522e-05	-4.516964000000003	0.3540806782415128	0.015834969321345066	4.483373999999993	0.35316818956985624	0.015794161587374615	0.0	0.0	0.0	-0.03367600000000008	0.030845145874188826	0.0013794368590116677
ASN 71	R ASN 71	0.0	0.0	0.0	-1.4000000000000235e-05	0.00011749042514179808	5.254331546448217e-06	-0.016412000000000017	0.040716019648290726	0.0018208757541359028	0.016225999999999983	0.040587423224442316	0.0018151247472281344	0.0	0.0	0.0	-0.00019999999999964756	0.0009859006035091119	4.4090815370088836e-05
MET 72	R MET 72	0.0	0.0	0.0	-4.2000000000003365e-05	0.00020058913230782584	8.970618707759957e-06	-0.10676199999999986	0.017231986420608584	0.0007706378604766815	0.10607799999999987	0.017091281871177505	0.000764345361731254	0.0	0.0	0.0	-0.0007259999999999869	0.001181069007298	5.281901172873046e-05
SER 73	R SER 73	0.0	0.0	0.0	-9.999999999999787e-06	9.949874371065986e-05	4.449719092257302e-06	-0.12029799999999999	0.02906780342578371	0.0012999516883330728	0.11930200000000002	0.028908178704304715	0.0012928130537707427	0.0	0.0	0.0	-0.0010059999999999408	0.0011375253843321166	5.0871681709963735e-05
ASP 74	R ASP 74	0.0	0.0	0.0	-1.2000000000000232e-05	0.00010888526071053171	4.869496893930719e-06	3.9567760000000005	0.14204843478189758	0.00635259912539537	-3.925843999999998	0.1431737534048276	0.006402924904139729	0.0	0.0	0.0	0.030920000000000003	0.0247132676916672	0.0011052109300943435
GLY 75	R GLY 75	0.0	0.0	0.0	-8.000000000000006e-06	8.908422980528044e-05	3.983967871356398e-06	0.12503800000000007	0.0024747840309811333	0.00011067570645809518	-0.12409799999999994	0.00260238275433053	0.00011638209484312401	0.0	0.0	0.0	0.0009319999999999963	0.001031201241271553	4.6116721479307074e-05
MET 76	R MET 76	0.0	0.0	0.0	-2.200000000000024e-05	0.00014668333238647286	6.559878047646995e-06	-0.13968800000000006	0.02734641943655476	0.0012229690560271588	0.13881200000000007	0.027318869961987416	0.001221737006069619	0.0	0.0	0.0	-0.0008980000000000175	0.0012213091336758224	5.461860488881033e-05
ALA 77	R ALA 77	0.0	0.0	0.0	-5.999999999998451e-06	7.722693830521136e-05	3.4536936748926997e-06	-0.17571200000000042	0.004052290216648709	0.00018122392777967725	0.17433600000000032	0.004157295274568658	0.0001859198967294834	0.0	0.0	0.0	-0.0013819999999999794	0.0012377705764801278	5.5354782991173355e-05
ARG 78	R ARG 78	0.0	0.0	0.0	-6.199999999999762e-05	0.00024115555146003901	1.0784804124321917e-05	-4.104373999999995	0.3695220401059287	0.0165255280172252	4.072795999999997	0.36747610858943247	0.016434031178261307	0.0	0.0	0.0	-0.03163999999999993	0.025340923424375675	0.0011332805477904152
ASP 79	R ASP 79	0.0	0.0	0.0	-4.199999999999804e-05	0.0002005891323078004	8.970618707758819e-06	4.270075999999997	0.10374512144677951	0.004639622877779406	-4.240875999999999	0.10464028203329873	0.004679655676224117	0.0	0.0	0.0	0.02915800000000033	0.026429321519857427	0.0011819551903519852
ALA 80	R ALA 80	0.0	0.0	0.0	-2.6000000000002465e-05	0.00015913516267627593	7.116740827092807e-06	-0.19537599999999936	0.004613309441188778	0.0002063134702347935	0.19398199999999974	0.004694856334332316	0.00020996035816325077	0.0	0.0	0.0	-0.001419999999999972	0.0013128594745821277	5.87128606014059e-05
GLY 81	R GLY 81	0.0	0.0	0.0	-3.199999999999914e-05	0.00017599999999999528	7.870959280799048e-06	0.17353200000000035	0.003900381519793684	0.00017443036432885237	-0.17220200000000027	0.003968021673322911	0.00017745532395484984	0.0	0.0	0.0	0.0012979999999999927	0.0011371877593432053	5.085658266144157e-05
GLY 82	R GLY 82	0.0	0.0	0.0	-5.399999999999983e-05	0.00022601769842204764	1.010781875579491e-05	0.20188799999999962	0.005191093911700903	0.0002321527772829702	-0.19990999999999967	0.00515886615450229	0.00023071150816580106	0.0	0.0	0.0	0.0019240000000000014	0.0013513785554018576	6.043548626428038e-05
LYS 83	R LYS 83	0.0	0.0	0.0	-0.0013159999999999776	0.00046919505538738575	2.0983040771059467e-05	-7.280421999999999	0.3628281465322921	0.016226167995929193	7.253834000000005	0.3645218874690458	0.0163019143933463	0.0	0.0	0.0	-0.02790399999999939	0.04344047403056303	0.0019427170581430642
ILE 84	R ILE 84	0.0	0.0	0.0	-0.0031619999999999903	0.0005828859236591197	2.606745096859089e-05	-0.34099199999999974	0.021609996205465554	0.0009664284101786698	0.3357699999999997	0.020084449208289168	0.0008982038744075282	0.0	0.0	0.0	-0.008383999999999964	0.0027583589324087945	0.00012335756158419624
PHE 85	R PHE 85	0.0	0.0	0.0	-0.007407999999999971	0.0010361158236414127	4.633650828450765e-05	-0.1930679999999999	0.013619668718437644	0.0006090901017090802	0.18851799999999994	0.01323562148144228	0.0005919149871392281	0.0	0.0	0.0	-0.011957999999999953	0.0021909440887435704	9.79819983466391e-05
THR 86	R THR 86	0.0	0.0	0.0	-0.02435600000000003	0.0042158349113785125	0.0001885378688751831	-0.12772799999999998	0.21057481809561174	0.009417192152228812	0.11634999999999995	0.17411590249026648	0.007786699878639215	0.0	0.0	0.0	-0.03573399999999996	0.045068250953415066	0.0020155134551771156
TYR 87	R TYR 87	0.0	0.0	0.0	-1.4308500000000013	0.22240159958956443	0.009946101899739107	-0.3553700000000001	0.5318534470133665	0.0237852092317894	0.850706	0.4918772484716073	0.021997419283361366	0.0	0.0	0.0	-0.9355139999999997	0.24983798310905464	0.011173094271865807
GLY 88	R GLY 88	0.0	0.0	0.0	-0.34243000000000007	0.0947625933583496	0.004237912009468796	1.0565039999999997	0.05974966095302246	0.0026720860704704617	-0.9683220000000005	0.050920313392590545	0.0022772256436285076	0.0	0.0	0.0	-0.2542479999999999	0.11441167115290278	0.005116645482344847
SER 89	R SER 89	0.0	0.0	0.0	-0.7948960000000004	0.20202076423971646	0.009034643234129293	-4.097066	1.0173622725676357	0.04549782398409805	2.997046000000001	1.0462414252379748	0.046789338954167516	0.0	0.0	0.0	-1.8949160000000007	0.6535867111133739	0.02922928630480042
TYR 90	R TYR 90	0.0	0.0	0.0	-0.06731999999999995	0.009428340256906522	0.0004216481945888163	-0.7113140000000001	0.0732791061899604	0.0032771412554235416	0.6172579999999999	0.06304483671165977	0.002819450810352911	0.0	0.0	0.0	-0.161376	0.02536561893587534	0.0011343849646394627
ARG 91	R ARG 91	0.0	0.0	0.0	-0.038230000000000035	0.005690439350348873	0.0002544841841843964	-9.294097999999995	0.40116523328436815	0.017940654636668166	9.379691999999997	0.3930527103787965	0.017577851582950523	0.0	0.0	0.0	0.04736400000000316	0.0671782368330702	0.003004302083346503
LEU 92	R LEU 92	0.0	0.0	0.0	-0.125244	0.03259976171692082	0.001457905664986604	-0.7397859999999995	0.08500663623506326	0.0038016123432039646	0.7168560000000003	0.08147183110744172	0.0036435310521524327	0.0	0.0	0.0	-0.14817399999999975	0.045373601620325874	0.002029169152140865
GLY 93	R GLY 93	0.0	0.0	0.0	-0.0023940000000000038	0.0005279810602664136	2.3612030831762277e-05	0.4565640000000002	0.014303632545599904	0.0006396778939427949	-0.44774799999999976	0.013732752673805974	0.000614147369936443	0.0	0.0	0.0	0.006422000000000004	0.003128564527063506	0.0001399136590901696
VAL 94	R VAL 94	0.0	0.0	0.0	-0.037165999999999984	0.009260585510646813	0.0004141459742651175	-0.3827399999999998	0.04958217824985336	0.002217382420783673	0.3718499999999999	0.04688240074910854	0.002096644700467875	0.0	0.0	0.0	-0.04805600000000001	0.01715100183662749	0.0007670161197784561
HIE 95	R HIE 95	0.0	0.0	0.0	-0.04131000000000005	0.010671171444597716	0.00047722929499350247	1.622352000000002	0.1601979528458203	0.007164270248391201	-1.473612	0.13479264614954603	0.006028110393149204	0.0	0.0	0.0	0.10742999999999986	0.045869130142177354	0.002051329861333863
GLY 96	R GLY 96	0.0	0.0	0.0	-0.004102000000000002	0.0019119612966794254	8.550550859447676e-05	0.519424	0.030609675333132073	0.0013689062962816366	-0.5078559999999995	0.030354888634294336	0.0013575118887143578	0.0	0.0	0.0	0.007465999999999974	0.0040949778998182595	0.00018313297900705904
PRO 97	R PRO 97	0.0	0.0	0.0	-0.004135999999999993	0.0011972902739102373	5.354444882525267e-05	-2.6523540000000008	0.10862710842139767	0.004857951972589701	2.6139399999999995	0.10651715542578807	0.004763592006039453	0.0	0.0	0.0	-0.042549999999999984	0.013183455540942433	0.0005895820553578708
GLY 98	R GLY 98	0.0	0.0	0.0	-0.001480000000000001	0.0006144916598294917	2.7480902459708404e-05	0.43765200000000026	0.01655472428038767	0.0007403497767942624	-0.43029200000000056	0.016084238744779523	0.000719309023993258	0.0	0.0	0.0	0.00587999999999998	0.0020643643089338633	9.232117850200988e-05
SER 99	R SER 99	0.0	0.0	0.0	-0.07680799999999993	0.07390780159090116	0.0033052573684964415	0.1566859999999999	0.7173535135510244	0.03208102440396814	-0.04707000000000004	0.6982810702718498	0.031228078810583274	0.0	0.0	0.0	0.03280799999999991	0.18683913705645297	0.008355700226312575
AP1 100	R AP1 100	-116.82729600000015	1.5717128275696202	0.07028913447108152	-1.723482	0.28401508001512155	0.012701540510977076	90.81553799999998	2.032336771442389	0.0908888634823527	-36.249513999999984	1.276008268706099	0.05706482457357309	0.0	0.0	0.0	-63.984753999999946	1.1572112501568244	0.05175206039356347
ILE 101	R ILE 101	0.0	0.0	0.0	-0.07410399999999996	0.011000599256404675	0.0004919617546110898	-0.29740599999999984	0.03636351418661203	0.0016262257924408495	0.34596400000000016	0.03065254808331772	0.001370823623957586	0.0	0.0	0.0	-0.025545999999999958	0.012269632594336258	0.0005487146507976594
AP2 102	R AP2 102	-74.62984599999996	0.9681591595895106	0.04329739387762426	-1.8555780000000004	0.3233556801975091	0.014460905636646258	74.58394200000001	1.8627649520634812	0.08330538117836161	-31.561453999999998	1.3960063667062945	0.062431302659555474	0.0	0.0	0.0	-33.46293600000002	1.129120918193656	0.05049582255795987
THR 103	R THR 103	0.0	0.0	0.0	-0.02316200000000001	0.0026045644549517635	0.00011647966346103663	-0.7594660000000005	0.1790024939602753	0.00800523489274342	0.6844200000000004	0.14955749262407317	0.00668841440103702	0.0	0.0	0.0	-0.09820799999999989	0.03580258001876423	0.00160114005383665
LEU 104	R LEU 104	0.0	0.0	0.0	-0.02094400000000001	0.0042742091666178065	0.0001911484449322028	-0.2628539999999999	0.03073175367596262	0.0013743658057446292	0.26463999999999993	0.02892608511361362	0.0012936138527396956	0.0	0.0	0.0	-0.019157999999999807	0.006635136471844191	0.0002967323238206346
VAL 105	R VAL 105	0.0	0.0	0.0	-0.0024880000000000154	0.000545761852825958	2.4407212048901555e-05	-0.1845520000000002	0.014820502555578723	0.0006627930234996676	0.18024000000000015	0.013937661209829796	0.0006233111582508277	0.0	0.0	0.0	-0.006799999999999971	0.0016780941570721682	7.504665215717154e-05
VAL 106	R VAL 106	0.0	0.0	0.0	-0.002118000000000009	0.0004858765275252546	2.1729058884360338e-05	-0.16617000000000012	0.010991683219598989	0.0004915630173233417	0.16519800000000018	0.0106919968200508	0.0004781606340969035	0.0	0.0	0.0	-0.0030900000000001144	0.0014607874588727727	6.532840117437396e-05
VAL 107	R VAL 107	0.0	0.0	0.0	-0.0006280000000000001	0.0004833383907781379	2.1615549958305477e-05	-0.14399200000000006	0.007794866002694693	0.0003485970051505478	0.14220400000000036	0.0075785476181036955	0.0003389229528959796	0.0	0.0	0.0	-0.0024160000000000635	0.001221042177813686	5.4606666259715745e-05
PRO 108	R PRO 108	0.0	0.0	0.0	-0.00020399999999999173	0.00040296898143652	1.802132070631819e-05	-1.2112540000000005	0.0310156973805319	0.0013870641542486296	1.2016679999999997	0.031175659993060538	0.0013942178997580796	0.0	0.0	0.0	-0.009790000000000035	0.007794478815161439	0.0003485796895976599
LYS 109	R LYS 109	0.0	0.0	0.0	-0.0001659999999999906	0.0003720806364217091	1.6639951923006513e-05	-3.997657999999999	0.16691189602903697	0.0074645269154860775	3.9763919999999997	0.16791273428781744	0.007509285763108391	0.0	0.0	0.0	-0.02143199999999984	0.031329369224419756	0.0014010919855598487
HIE 110	R HIE 110	0.0	0.0	0.0	-0.0001480000000000121	0.00035509998591948803	1.5880554146503868e-05	0.1435539999999999	0.027209834325111894	0.0012168607841491462	-0.14402800000000007	0.026912956285030605	0.0012035839945761728	0.0	0.0	0.0	-0.0006220000000000283	0.003100825051498395	0.00013867311202969394
VAL 111	R VAL 111	0.0	0.0	0.0	-0.0001939999999999955	0.00039542888108987735	1.7684117167672935e-05	-0.14083799999999996	0.00621415770639672	0.0002779055810881449	0.13942200000000032	0.0061308984659545675	0.00027418211466047186	0.0	0.0	0.0	-0.0016100000000000589	0.001158404074578542	5.1805405123407114e-05
THR 112	R THR 112	0.0	0.0	0.0	-0.00022400000000000043	0.00041692205506545265	1.864532112890525e-05	-0.06824999999999994	0.026947866334832593	0.0012051452194652757	0.06826600000000002	0.026470195390287558	0.001183783125407691	0.0	0.0	0.0	-0.00020799999999999842	0.0013713992854014942	6.133084052904752e-05
ARG 113	R ARG 113	0.0	0.0	0.0	-0.001963999999999965	0.0006345896311790658	2.837971106265822e-05	-6.270155999999996	0.3483909408466747	0.015580516529565455	6.21324	0.3430770152603736	0.01534287055279856	0.0	0.0	0.0	-0.058879999999999315	0.052636504443209844	0.0023539760406597384
GLU 114	R GLU 114	0.0	0.0	0.0	-0.00023000000000000264	0.000420832508250021	1.882020191177576e-05	5.5130580000000045	0.34853356027211657	0.015586894664169454	-5.459741999999995	0.34338039465880166	0.015356438091955724	0.0	0.0	0.0	0.053085999999999856	0.03525958882346757	0.0015768567493593063
ASP 115	R ASP 115	0.0	0.0	0.0	-0.00018599999999999818	0.00038910666917954095	1.7401379255679516e-05	5.247965999999994	0.14547570533972778	0.006505871324287209	-5.207357999999996	0.14673048025563176	0.006561986564455667	0.0	0.0	0.0	0.040421999999999375	0.034779590509377845	0.001555390572171508
PHE 116	R PHE 116	0.0	0.0	0.0	-0.0025979999999999706	0.0006199967741851469	2.7727098658171504e-05	-0.22712799999999939	0.016079415909798354	0.000719093340256015	0.2198139999999997	0.015094615066310916	0.000675051707649274	0.0	0.0	0.0	-0.00991200000000001	0.0022521669565109927	0.00010071996822874784
PHE 117	R PHE 117	0.0	0.0	0.0	-0.001643999999999986	0.0005227465925284325	2.3377938317999173e-05	-0.1764220000000003	0.01657902035706317	0.0007414363303749217	0.17345000000000013	0.01598372609875451	0.000714813961811052	0.0	0.0	0.0	-0.004616000000000079	0.0016722870566981635	7.478695073340277e-05
THR 118	R THR 118	0.0	0.0	0.0	-0.00013600000000000078	0.00034278856457005885	1.532997064576455e-05	-0.15114199999999997	0.020616154733606635	0.00092198246837997	0.1483920000000001	0.020253649942663966	0.0009057707612856268	0.0	0.0	0.0	-0.002886000000000088	0.0013888858844412061	6.211286501200909e-05
VAL 119	R VAL 119	0.0	0.0	0.0	-0.00012800000000000279	0.00033408980828514485	1.4940950438309126e-05	-0.11089600000000019	0.005087355305062654	0.00022751344575628547	0.11006799999999965	0.005023482457426476	0.00022465696517166587	0.0	0.0	0.0	-0.0009560000000000077	0.0010149206865562946	4.538863293821263e-05
PHE 120	R PHE 120	0.0	0.0	0.0	-0.0013459999999999664	0.00047987915145376983	2.1460848072710925e-05	-0.2088179999999995	0.014983353296247033	0.0006700759300260782	0.20303799999999966	0.014027564150630832	0.0006273317399909927	0.0	0.0	0.0	-0.007126000000000037	0.001787211235416794	7.992651625086662e-05
ASP 121	R ASP 121	0.0	0.0	0.0	-0.000361999999999997	0.0004805788176771798	2.1492138097453032e-05	6.959431999999996	0.2666703458880668	0.011925860419781978	-6.8730979999999935	0.25948099814064546	0.011604343014239595	0.0	0.0	0.0	0.08597199999999991	0.037104652215052755	0.0016593704926869221
SER 122	R SER 122	0.0	0.0	0.0	-7.199999999999873e-05	0.0002584879107424517	1.1559930795640402e-05	-0.25455000000000017	0.043388932920732745	0.0019404120696387382	0.2516200000000001	0.04247422277099245	0.001899504988148172	0.0	0.0	0.0	-0.0030020000000000125	0.0019894712865481984	8.897186072011469e-05
LEU 123	R LEU 123	0.0	0.0	0.0	-0.00018200000000001283	0.00038584452827534126	1.7255491879400055e-05	-0.1686319999999999	0.009333411809197317	0.0004174028653472899	0.16671000000000033	0.008996327028289987	0.0004023279756615017	0.0	0.0	0.0	-0.002103999999999999	0.0012748270470930951	5.7011998737109724e-05
LEU 124	R LEU 124	0.0	0.0	0.0	-0.0008820000000000121	0.0003742672841700338	1.673774178316853e-05	-0.2689660000000004	0.01600202624668621	0.0007156323693065236	0.26290400000000025	0.015132177107073517	0.0006767315331796499	0.0	0.0	0.0	-0.006943999999999909	0.0017102233772230758	7.648351456360126e-05
ARG 125	R ARG 125	0.0	0.0	0.0	-0.0004099999999999886	0.0004918333050943036	2.1995454075785126e-05	-6.566911999999996	0.27566024061516053	0.012327900734188947	6.483053999999999	0.2683261878460568	0.011999911923343216	0.0	0.0	0.0	-0.08426800000000026	0.03385912249306066	0.0015142259910595156
GLU 126	R GLU 126	0.0	0.0	0.0	-0.0001039999999999981	0.0003052605444534171	1.365166656492874e-05	5.479930000000005	0.22222133358429727	0.009938040158902914	-5.423277999999995	0.22097728552061677	0.009882404638149581	0.0	0.0	0.0	0.056548000000000175	0.031486500218347396	0.0014081190972357349
ARG 127	R ARG 127	0.0	0.0	0.0	-0.0003159999999999914	0.0004649128950674391	2.079153673974041e-05	-6.130309999999999	0.2825827983087207	0.01263748692580824	6.065180000000005	0.2764971168021196	0.012365326975044772	0.0	0.0	0.0	-0.065445999999999	0.033920422815760916	0.0015169674248315245
LYS 128	R LYS 128	0.0	0.0	0.0	-0.00010799999999999855	0.00031038041175305734	1.3880633991284218e-05	-4.863007999999997	0.2722684409475905	0.012176214841733993	4.8111900000000025	0.26756377538825954	0.01196581580169267	0.0	0.0	0.0	-0.051925999999999965	0.02534443773296222	0.0011334377124482837
GLU 129	R GLU 129	0.0	0.0	0.0	-0.0002480000000000011	0.0004318518264405065	1.931300080256827e-05	6.829483999999995	0.338221202386972	0.01512571199937967	-6.756725999999996	0.3302787836419713	0.014770516234987865	0.0	0.0	0.0	0.0725099999999993	0.03630655450466199	0.0016236784780245081
LEU 130	R LEU 130	0.0	0.0	0.0	-0.0005839999999999819	0.000492893497623964	2.204286732709629e-05	-0.20995599999999945	0.01653777687599719	0.0007395918658290765	0.20648799999999987	0.015832430514612902	0.0007080478175943286	0.0	0.0	0.0	-0.004052000000000007	0.0015586199023493786	6.97036010547459e-05
ASP 131	R ASP 131	0.0	0.0	0.0	-0.0004340000000000068	0.0004956248581336574	2.2165017482510948e-05	7.869534000000007	0.45169759889100936	0.02020053072787461	-7.772179999999999	0.4416052169076521	0.019749185684480988	0.0	0.0	0.0	0.0969200000000005	0.036453444281713564	0.0016302475885582503
GLU 132	R GLU 132	0.0	0.0	0.0	-0.0014659999999999918	0.0007020284894503839	3.139566849105105e-05	9.480822000000005	1.1650398097558605	0.052102164222150534	-9.313306000000006	1.1270951549731498	0.05040522767261246	0.0	0.0	0.0	0.1660500000000001	0.05437355515321769	0.002431659310018575
ILE 133	R ILE 133	0.0	0.0	0.0	-0.0009860000000000086	0.00036579229078808847	1.635872855695072e-05	-0.25496800000000025	0.012965761682208327	0.0005798464900295968	0.2512900000000002	0.012543759404576334	0.0005609739744406993	0.0	0.0	0.0	-0.004664000000000023	0.00155148445045378	6.938449394497113e-05
ALA 134	R ALA 134	0.0	0.0	0.0	-0.0010660000000000086	0.00041187862289757544	1.8419771985559602e-05	-0.40941200000000016	0.022508981673980848	0.0010066322625463637	0.4011679999999998	0.02180164617638153	0.0009749992574357493	0.0	0.0	0.0	-0.00931000000000001	0.0020952088201417877	9.370058697788335e-05
PRO 135	R PRO 135	0.0	0.0	0.0	-0.0009780000000000095	0.0003369213558087379	1.506758109319463e-05	-1.7349780000000015	0.07140692904748337	0.0031934149482935425	1.7089919999999994	0.06953775906657769	0.0031098231255174006	0.0	0.0	0.0	-0.02696399999999987	0.008529402323726842	0.0003814464680659577
VAL 136	R VAL 136	0.0	0.0	0.0	-0.0030380000000000025	0.0008880067567310496	3.971286945059491e-05	-0.2596079999999999	0.023429603837878794	0.0010478037373477388	0.252492	0.022510573870960542	0.001006703467759967	0.0	0.0	0.0	-0.010154000000000045	0.0022650130242451096	0.00010129446184268889
PRO 137	R PRO 137	0.0	0.0	0.0	-0.0008000000000000149	0.00043358966777357907	1.9390719429665454e-05	-1.5569500000000005	0.0665629288718195	0.0029767846747774354	1.535922000000001	0.06529765628254816	0.002920199964383878	0.0	0.0	0.0	-0.02182800000000004	0.008642824538309215	0.0003865188637052528
ASP 138	R ASP 138	0.0	0.0	0.0	-0.0008680000000000104	0.0005124217013359306	2.2916195146664713e-05	6.592493999999993	0.5765588347810494	0.02578449495196993	-6.495005999999998	0.558307307818942	0.024968261852361083	0.0	0.0	0.0	0.09661999999999975	0.043913091442074524	0.001963853151332858
ALA 139	R ALA 139	0.0	0.0	0.0	-0.0029120000000000023	0.0014574827614760868	6.518061061389283e-05	-0.3806959999999998	0.03479953424976006	0.0015562824833559128	0.37142199999999975	0.03333436539069185	0.0014907581400080661	0.0	0.0	0.0	-0.01218600000000001	0.0036429938237663387	0.00016291963663106845
PHE 140	R PHE 140	0.0	0.0	0.0	-0.05165399999999996	0.10899138628350417	0.00487424297383707	-0.12455400000000001	0.054273926373535904	0.002427203775540898	0.12282000000000014	0.05409280543658243	0.00241910380099737	0.0	0.0	0.0	-0.053387999999999956	0.09218662297752317	0.004122711111877717
VAL 141	R VAL 141	0.0	0.0	0.0	-0.046628000000000044	0.0473027442755702	0.00211544303444928	-0.26665999999999995	0.05186922401578808	0.0023196622167893353	0.25776400000000005	0.04802737036315837	0.0021478492982516173	0.0	0.0	0.0	-0.055523999999999976	0.04624795588996336	0.002068271463807397
PRO 142	R PRO 142	0.0	0.0	0.0	-0.004032000000000011	0.0013910341476757434	6.220893826452887e-05	-1.7084220000000003	0.10259313776270167	0.004588104601248032	1.6850160000000014	0.09892087617886205	0.004423876070595504	0.0	0.0	0.0	-0.027437999999999938	0.013647496327165613	0.0006103345902044204
ILE 143	R ILE 143	0.0	0.0	0.0	-0.036523999999999994	0.011206311792913726	0.0005011614989202527	-0.51337	0.040546727364853666	0.001813304773059274	0.49673599999999984	0.03842033711460911	0.001718209710134482	0.0	0.0	0.0	-0.05315800000000003	0.013234237265516752	0.0005918530831211278
ILE 144	R ILE 144	0.0	0.0	0.0	-0.0033140000000000053	0.0006894954677152682	3.0835174719787024e-05	-0.2877780000000004	0.015161290050640307	0.0006780335035964591	0.2819700000000005	0.014229023156904191	0.0006363412606451285	0.0	0.0	0.0	-0.009122000000000043	0.002223311943925091	9.942953283607406e-05
LYS 145	R LYS 145	0.0	0.0	0.0	-0.05057600000000006	0.030356683349799417	0.0013575921508317504	-18.81501799999999	3.081661676705594	0.13781609985539378	18.334546000000017	3.0107541699519995	0.13464501975107251	0.0	0.0	0.0	-0.531048	0.12523640723048599	0.005600742396504256
ILE 146	R ILE 146	0.0	0.0	0.0	-0.0037559999999999994	0.0009297655618487319	4.158037998864099e-05	-0.3281980000000002	0.018978798592109863	0.0008487576756646991	0.3198939999999998	0.017675711131385493	0.0007904818328085536	0.0	0.0	0.0	-0.012059999999999972	0.002861538047973395	0.00012797187190941131
LYS 147	R LYS 147	0.0	0.0	0.0	-0.0031459999999999847	0.0015035571156427623	6.724111837261457e-05	-9.96920799999999	1.2498128166794538	0.05589332834491483	9.807164000000007	1.208686945864739	0.054054123489403284	0.0	0.0	0.0	-0.16518999999999995	0.05828627539995961	0.0026066414789916686
PHE 148	R PHE 148	0.0	0.0	0.0	-0.0013860000000000135	0.0005449807336043863	2.437227933534223e-05	-0.1797819999999999	0.019250414956568134	0.0008609047287593002	0.17688600000000002	0.017488996655039713	0.0007821317075787048	0.0	0.0	0.0	-0.004281999999999954	0.0028556043143263825	0.00012770650727350936
SER 149	R SER 149	0.0	0.0	0.0	-0.0002960000000000065	0.00045649096376599734	2.041489652190327e-05	-0.39497600000000005	0.12215470283210526	0.005462924386077469	0.3884159999999999	0.11790901129260757	0.005273051288201217	0.0	0.0	0.0	-0.006855999999999979	0.006172136097008915	0.0002760263175858434
GLY 150	R GLY 150	0.0	0.0	0.0	-0.00019200000000000017	0.00039387307600291754	1.7614539448989294e-05	0.29462000000000044	0.015573939771287753	0.0006964877601217389	-0.2908800000000004	0.015151158371548677	0.0006775804011329571	0.0	0.0	0.0	0.0035479999999999913	0.0014393387370594938	6.436918517427448e-05
ILE 151	R ILE 151	0.0	0.0	0.0	-0.0042960000000000055	0.0018569824985712367	8.304678199665382e-05	-0.3995840000000001	0.039811241427516415	0.0017804128420116493	0.3892459999999998	0.035908793964710604	0.0016058900859025418	0.0	0.0	0.0	-0.014634000000000012	0.00675722161838719	0.000302192137554898
SER 152	R SER 152	0.0	0.0	0.0	-0.01085400000000001	0.010448956120110741	0.00046729152356960146	-0.8168520000000004	0.4811458844217619	0.021517498093226336	0.8000780000000001	0.45554374533737124	0.0203725356259843	0.0	0.0	0.0	-0.027627999999999917	0.03376077037035741	0.0015098275504175983
ILE 153	R ILE 153	0.0	0.0	0.0	-0.01584999999999999	0.0042203672825952415	0.0001887405626779805	-0.35155999999999993	0.026865338263276424	0.0012014544519042445	0.3382120000000006	0.024257433005157605	0.0010848253831835881	0.0	0.0	0.0	-0.029197999999999936	0.006639788852064581	0.0002969403845892339
ASP 154	R ASP 154	0.0	0.0	0.0	-0.20419400000000004	0.09856778562999184	0.0044080853812057735	25.401277999999973	2.574278469147764	0.1151252330005699	-24.220776000000015	2.104909607993513	0.09413441939931859	0.0	0.0	0.0	0.9763079999999996	0.4736507121666776	0.021182303799917555
LEU 155	R LEU 155	0.0	0.0	0.0	-0.009664000000000023	0.0015175981022655903	6.786905038381074e-05	-0.21215199999999998	0.026801807700227786	0.0011986132787517327	0.2091399999999996	0.024523140092577646	0.001096708165375082	0.0	0.0	0.0	-0.012676000000000107	0.0035212247869173077	0.00015747395975208622
ILE 156	R ILE 156	0.0	0.0	0.0	-0.05430000000000009	0.017559214105420322	0.00078527192742386	-0.45573000000000063	0.0460011423771092	0.0020572336279572486	0.4417899999999999	0.04292274338855743	0.0019195634399518816	0.0	0.0	0.0	-0.06824000000000004	0.01915208604826104	0.00085650732629674
CYS 157	R CYS 157	0.0	0.0	0.0	-0.001969999999999998	0.0005771481612203152	2.5810850431552655e-05	-0.15534200000000004	0.07408476925792506	0.003313171603162142	0.14881799999999992	0.06852138991585043	0.0030643697152922026	0.0	0.0	0.0	-0.008494000000000017	0.006763280564933004	0.0003024631018818675
ALA 158	R ALA 158	0.0	0.0	0.0	-0.0017779999999999933	0.0006330213266549216	2.8309574352150085e-05	-0.30654800000000004	0.018485661903209254	0.0008267039324930806	0.30381600000000025	0.017716606447052613	0.0007923107269244134	0.0	0.0	0.0	-0.004510000000000002	0.0027967659894957485	0.00012507517739343912
ARG 159	R ARG 159	0.0	0.0	0.0	-0.000753999999999964	0.0004352975993501239	1.9467100451786905e-05	-4.690087999999999	0.1895761489639626	0.008478103119920933	4.660046000000001	0.1926835641251755	0.008617070950616644	0.0	0.0	0.0	-0.030796000000000448	0.037235928671109905	0.001665241354278703
LEU 160	R LEU 160	0.0	0.0	0.0	-0.0010440000000000538	0.00037691378324494263	1.6856096819846258e-05	-0.17743400000000006	0.010013672852654176	0.0004478250640595794	0.1763940000000004	0.010012330597814948	0.0004477650365983066	0.0	0.0	0.0	-0.0020840000000000368	0.0014328098268787865	6.407720343461344e-05
ASP 161	R ASP 161	0.0	0.0	0.0	-0.0001699999999999995	0.00037563279941985777	1.679880948162691e-05	4.469982	0.12862336364748533	0.00575221169220905	-4.446013999999994	0.13349276311495736	0.005969977856586425	0.0	0.0	0.0	0.02379800000000003	0.03658181509985536	0.0016359885060720967
GLN 162	R GLN 162	0.0	0.0	0.0	-0.0002800000000000029	0.000448998886412877	2.0079840636817994e-05	-0.1707619999999998	0.0793913682713685	0.0035504899256299984	0.16941199999999995	0.07891802237765481	0.0035293212537257147	0.0	0.0	0.0	-0.0016300000000002085	0.0022779596133380322	0.00010187345090845953
PRO 163	R PRO 163	0.0	0.0	0.0	-8.400000000000008e-05	0.0002773878151613732	1.2405160216619545e-05	-0.9544900000000007	0.022117547332356335	0.000989126786614358	0.9501319999999999	0.023240193114528226	0.0010393330322861533	0.0	0.0	0.0	-0.004441999999999876	0.00723537393643205	0.0003235757592898461
GLN 164	R GLN 164	0.0	0.0	0.0	-9.199999999999786e-05	0.0002890259503919953	1.2925633446759668e-05	-0.1583780000000001	0.06626817574069739	0.0029636029140220365	0.1570840000000001	0.06588129434065444	0.0029463010518275103	0.0	0.0	0.0	-0.0013860000000001237	0.001815765403348947	8.120349746161139e-05
VAL 165	R VAL 165	0.0	0.0	0.0	-0.00034799999999999187	0.000476336015854343	2.130239423163457e-05	-0.15354399999999993	0.006832573746403298	0.00030556198716476365	0.15200400000000025	0.006642588652017069	0.00029706559544957723	0.0	0.0	0.0	-0.001887999999999966	0.0012212518167847657	5.461604159951709e-05
PRO 166	R PRO 166	0.0	0.0	0.0	-0.00013600000000000634	0.0003427885645700728	1.5329970645765175e-05	-1.1589960000000006	0.0314229849632203	0.0014052786086742864	1.1531960000000012	0.03247031850776591	0.0014521167886886821	0.0	0.0	0.0	-0.0059359999999999006	0.0075216955535303606	0.0003363804512750359
LEU 167	R LEU 167	0.0	0.0	0.0	-0.00029000000000000336	0.00045376205218154226	2.0292855885754703e-05	-0.15909600000000015	0.01185321829715295	0.0005300920372915659	0.15808800000000028	0.011721444279607062	0.0005241989240735488	0.0	0.0	0.0	-0.0012980000000000268	0.0011442010312877713	5.1170225717696405e-05
SER 168	R SER 168	0.0	0.0	0.0	-0.0001300000000000021	0.00033630343441601004	1.5039946808416814e-05	-0.19403400000000018	0.047719103554027135	0.0021340631874431294	0.19333399999999995	0.0475610181135775	0.002126993391621162	0.0	0.0	0.0	-0.0008300000000001049	0.0016532090007012853	7.393375413165142e-05
LEU 169	R LEU 169	0.0	0.0	0.0	-0.000743999999999998	0.00044098072520235915	1.9721257566392595e-05	-0.17476600000000023	0.014024665557508984	0.0006272021109658014	0.17359800000000034	0.013997156711273431	0.0006259718779624957	0.0	0.0	0.0	-0.0019119999999999636	0.0015060730393974557	6.735363390344859e-05
THR 170	R THR 170	0.0	0.0	0.0	-0.0008419999999999921	0.00039627768042118294	1.772207662775405e-05	-0.14039399999999996	0.09048528479261149	0.004046624955194145	0.13944599999999976	0.09045320936263154	0.004045190498357291	0.0	0.0	0.0	-0.0017900000000000275	0.001690532460498868	7.560290999690893e-05
LEU 171	R LEU 171	0.0	0.0	0.0	-0.0056380000000000015	0.0011449698685991583	5.1204609167534395e-05	-0.2725999999999998	0.018720576914190486	0.0008372096511628634	0.27355000000000024	0.018536437090220664	0.000828974667887636	0.0	0.0	0.0	-0.004688000000000075	0.0030994605982332655	0.00013861209182463493
SER 172	R SER 172	0.0	0.0	0.0	-0.001155999999999987	0.00046006955995805547	2.0574936208892545e-05	-0.20474399999999976	0.11766915680840088	0.005262324669573331	0.20430799999999968	0.11876055378786379	0.005311133426303671	0.0	0.0	0.0	-0.0015919999999999832	0.0034107969743155317	0.00015253547784040267
ASP 173	R ASP 173	0.0	0.0	0.0	-0.0005879999999999903	0.0004921950832749049	2.2011633287877145e-05	4.976359999999998	0.20085362431396747	0.008982447149864715	-4.954575999999996	0.20490767731846815	0.009163749911913733	0.0	0.0	0.0	0.02119599999999967	0.04118297687151826	0.0018417587160103291
LYS 174	R LYS 174	0.0	0.0	0.0	-0.0011060000000000095	0.0005164920134910338	2.30982250400338e-05	-4.2963000000000005	0.2361815107073171	0.01056235825940311	4.279698000000001	0.24393890791751427	0.010909279609212471	0.0	0.0	0.0	-0.01770800000000026	0.04439759831342245	0.0019855209573308523
ASN 175	R ASN 175	0.0	0.0	0.0	-0.00031199999999999116	0.000463309831538235	2.0719845559269388e-05	-0.10939200000000003	0.0629009565587043	0.002813016294300481	0.10969599999999999	0.06323134969301224	0.0028277919244527163	0.0	0.0	0.0	-8.000000000137675e-06	0.0017111212698108617	7.65236695408569e-05
LEU 176	R LEU 176	0.0	0.0	0.0	-0.0013120000000000206	0.0005163874514354326	2.3093548882749975e-05	-0.18504399999999996	0.010932431751445133	0.000488913211112168	0.18490600000000032	0.011036900108267788	0.0004935851780592313	0.0	0.0	0.0	-0.0014499999999999695	0.0016271140095273453	7.276675064890768e-05
LEU 177	R LEU 177	0.0	0.0	0.0	-0.0039779999999999885	0.0010087199809659339	4.511132895404244e-05	-0.14251999999999995	0.013397671439470822	0.0005991620815772843	0.14456400000000025	0.013128667259089219	0.0005871318489059867	0.0	0.0	0.0	-0.0019339999999999655	0.002348114988666414	0.000105010894672885
ARG 178	R ARG 178	0.0	0.0	0.0	-0.0004959999999999693	0.0004999839997439608	2.2359964221794674e-05	-3.9914700000000005	0.25345025764440193	0.01133464010015437	3.967812000000007	0.25541277308692445	0.011422406458881837	0.0	0.0	0.0	-0.024154000000000623	0.0330435815855373	0.0014777538929064337
ASN 179	R ASN 179	0.0	0.0	0.0	-0.00023799999999999643	0.0004258591316386143	1.904499934365946e-05	-0.08053600000000007	0.02771434112512855	0.0012394230141481088	0.08065000000000003	0.027733508613228295	0.0012402802102750878	0.0	0.0	0.0	-0.00012399999999951206	0.001736843113237909	7.767398534904658e-05
LEU 180	R LEU 180	0.0	0.0	0.0	-0.001919999999999998	0.0006209669878503633	2.7770487932333965e-05	-0.17041800000000004	0.012859054242051278	0.0005750743882316739	0.17027400000000031	0.012541408373861897	0.0005608688331508059	0.0	0.0	0.0	-0.002064000000000053	0.0018492982452810792	8.270313174239145e-05
ASP 181	R ASP 181	0.0	0.0	0.0	-0.0009599999999999935	0.0005462600113499068	2.4429490375363965e-05	5.646603999999995	0.3344191549299141	0.014955679268026436	-5.604273999999998	0.3335963532835123	0.014918882459759373	0.0	0.0	0.0	0.04137000000000033	0.04783865696275395	0.002139409778420229
GLU 182	R GLU 182	0.0	0.0	0.0	-0.0030639999999999994	0.0015218094493069522	6.80573875490373e-05	5.251166000000001	0.48811078501092986	0.02182897791670449	-5.220738000000001	0.4777728219101833	0.021366650151861413	0.0	0.0	0.0	0.02736400000000009	0.05257398124547908	0.0023511799182538056
LYS 183	R LYS 183	0.0	0.0	0.0	-0.004516000000000009	0.00214050087596338	9.572610929103926e-05	-6.061104000000001	0.4113827137641376	0.018397594254899	5.9921200000000026	0.40759638074937365	0.018228264294769723	0.0	0.0	0.0	-0.07350000000000005	0.04533570336941984	0.0020274742908357804
ASP 184	R ASP 184	0.0	0.0	0.0	-0.0028499999999999992	0.0010693455942771578	4.78225888048727e-05	6.748476000000002	0.3501772828496263	0.015660404172558713	-6.696463999999992	0.34760373516992144	0.015545311621455574	0.0	0.0	0.0	0.04916199999999999	0.06237284470023798	0.0027893984139953924
LEU 185	R LEU 185	0.0	0.0	0.0	-0.008259999999999997	0.0029557401780264613	0.00013218471923788996	-0.10265200000000019	0.010471814360462307	0.0004683137751550441	0.10331799999999984	0.010324576310921449	0.00046172908940208727	0.0	0.0	0.0	-0.0075940000000001145	0.003727890019837047	0.00016671630993997353
ARG 186	R ARG 186	0.0	0.0	0.0	-0.09397200000000003	0.12732614506062762	0.005694198313371248	-5.801280000000004	0.6778736826282189	0.030315432690296313	5.7546640000000036	0.5953571928715928	0.026625183083086694	0.0	0.0	0.0	-0.14058799999999916	0.10389478454667464	0.004646316015081183
ALA 187	R ALA 187	0.0	0.0	0.0	-0.015822000000000024	0.009085720444741884	0.00040632577078004946	-0.3522399999999999	0.03062858795309081	0.0013697520943588438	0.34718600000000005	0.02882574203728756	0.001289126373944965	0.0	0.0	0.0	-0.020875999999999992	0.009940856301144278	0.00044456860887831447
LEU 188	R LEU 188	0.0	0.0	0.0	-0.016264000000000032	0.004535449702069239	0.00020283147684715974	-0.11992000000000011	0.015498825761972302	0.0006931285595039008	0.1191339999999999	0.015151635027284067	0.000677601717825481	0.0	0.0	0.0	-0.017050000000000003	0.005889269903816563	0.00026337615685554966
ASN 189	R ASN 189	0.0	0.0	0.0	-0.20378800000000036	0.5307016441052352	0.02373369903980413	-4.607221999999993	2.0357358651642556	0.09104087557483242	3.3540380000000005	1.1089641024650032	0.049594382354375785	0.0	0.0	0.0	-1.4569719999999982	1.047990404162178	0.04686755566948216
GLY 190	R GLY 190	0.0	0.0	0.0	-0.2912080000000001	0.09927821883978419	0.004439856920217155	0.39943199999999984	0.06306334415490791	0.0028202784883767625	-0.45444599999999974	0.06548626637700351	0.0029286348642327746	0.0	0.0	0.0	-0.3462220000000004	0.1253565343968949	0.0056061146467049515
THR 191	R THR 191	0.0	0.0	0.0	-0.0460280000000001	0.009108414571152693	0.00040734068296694034	0.10577199999999996	0.14792967253394435	0.006615616073503662	-0.05272999999999998	0.14520474200245667	0.006493753475456241	0.0	0.0	0.0	0.007013999999999857	0.023337904875973932	0.0010437028351020301
ARG 192	R ARG 192	0.0	0.0	0.0	-0.031897999999999996	0.006989105522168232	0.0003125623009897466	-5.151576000000003	0.3722038476748152	0.016645462097757274	5.164799999999994	0.3652909908552846	0.01633630974241341	0.0	0.0	0.0	-0.018673999999999864	0.06811431364992333	0.0030461647112394077
VAL 193	R VAL 193	0.0	0.0	0.0	-0.864232	0.3128886865580151	0.013992807450686928	-0.12216799999999993	0.09589946702667343	0.004288754545552828	0.29260000000000014	0.06787055326133756	0.003035263415257417	0.0	0.0	0.0	-0.6937999999999992	0.28229193399741476	0.012624479078362066
THR 194	R THR 194	0.0	0.0	0.0	-0.16160800000000008	0.05001674055753745	0.002236816637992489	0.8989339999999992	0.1554175847322359	0.006950485687202259	-0.7163980000000006	0.24158535468028425	0.01080402550867025	0.0	0.0	0.0	0.020928000000000016	0.18207715621680803	0.008142737969012624
ASP 195	R ASP 195	0.0	0.0	0.0	-0.01007	0.0019892460883460406	8.896178955034598e-05	10.064294000000004	0.5991225580497541	0.02679357533305628	-10.063792000000003	0.592489207273909	0.026496922867988465	0.0	0.0	0.0	-0.009567999999999969	0.07651194270177711	0.0034217180994348504
GLU 196	R GLU 196	0.0	0.0	0.0	-0.010167999999999993	0.002547896387218291	0.00011394539042892448	6.571289999999998	0.333614540900093	0.014919695834699837	-6.596772000000003	0.33692835442560803	0.015067894080856032	0.0	0.0	0.0	-0.03565000000000028	0.07017608923272944	0.003138370118389482
ILE 197	R ILE 197	0.0	0.0	0.0	-0.06435799999999996	0.02296462139901296	0.001027009090514786	-0.43620999999999993	0.03259487536407879	0.0014576871406442675	0.4599380000000002	0.03259303845915316	0.0014576049917586291	0.0	0.0	0.0	-0.04063000000000004	0.023348171234595642	0.0010441619606172208
LEU 198	R LEU 198	0.0	0.0	0.0	-0.009746000000000005	0.0017057209619396063	7.628216043086582e-05	-0.3653380000000002	0.026243165891330387	0.001173630057556372	0.3624999999999999	0.025992498917959617	0.0011624198897129485	0.0	0.0	0.0	-0.012583999999999925	0.0038087982356643404	0.00017033463535053457
GLU 199	R GLU 199	0.0	0.0	0.0	-0.0017400000000000308	0.0005295280917949125	2.368121618498346e-05	6.642799999999996	0.27648587667375124	0.012364824301222623	-6.645043999999993	0.2830689422456923	0.012659227943606598	0.0	0.0	0.0	-0.003983999999999896	0.058846578014358955	0.002631698973667024
LEU 200	R LEU 200	0.0	0.0	0.0	-0.003052000000000005	0.0008884233225213815	3.9731498839080574e-05	-0.19726799999999992	0.01758215504425056	0.0007862978773977015	0.20583199999999963	0.017891220640306953	0.0008001197110434732	0.0	0.0	0.0	0.005511999999999992	0.0050764018753443035	0.0002270235934875455
VAL 201	R VAL 201	0.0	0.0	0.0	-0.0022519999999999884	0.0005333816644767422	2.3853553194439604e-05	-0.23248399999999977	0.014443605644026027	0.0006459376812048364	0.23422199999999965	0.014461698240532745	0.0006467468067184064	0.0	0.0	0.0	-0.0005139999999999039	0.0031644595115121778	0.00014151893159574015
PRO 202	R PRO 202	0.0	0.0	0.0	-0.0004619999999999971	0.0004985539088202969	2.2296008611408317e-05	-1.4027520000000002	0.05494348456368864	0.0024571473281023632	1.4068140000000002	0.057944105860719866	0.0025913391920002714	0.0	0.0	0.0	0.003600000000000012	0.013155379127946114	0.0005883264399973883
LYS 203	R LYS 203	0.0	0.0	0.0	-0.000381999999999991	0.0004858765275252433	2.1729058884359833e-05	-5.1944779999999975	0.19121403064636955	0.008551351415540207	5.181217999999997	0.19967681506880736	0.008929818640490151	0.0	0.0	0.0	-0.013642000000000152	0.04239657811663523	0.0018960326136435277
PRO 204	R PRO 204	0.0	0.0	0.0	-0.0010659999999999945	0.00037635621424392485	1.683116157607781e-05	-1.7170380000000005	0.06187313274754003	0.0027670506160873565	1.7185840000000028	0.0635967211732486	0.002844131833789681	0.0	0.0	0.0	0.0004799999999998725	0.012932810986015347	0.0005783728900977279
ASN 205	R ASN 205	0.0	0.0	0.0	-0.0005700000000000012	0.0004950757517794622	2.21404606998138e-05	0.14057999999999998	0.24312681382356832	0.010872961657248686	-0.14018199999999992	0.2422430367956942	0.0108334379470231	0.0	0.0	0.0	-0.00017199999999883175	0.0028855529799336026	0.00012904585231617244
VAL 206	R VAL 206	0.0	0.0	0.0	-0.0004659999999999922	0.0004988426605654245	2.2308921982022857e-05	-0.11779800000000001	0.007355895322801514	0.0003289656395431389	0.11796399999999989	0.00751602980303112	0.0003361270712098388	0.0	0.0	0.0	-0.0003000000000000567	0.0014933184523068554	6.678323142825812e-05
PHE 207	R PHE 207	0.0	0.0	0.0	-0.009475999999999967	0.0015701668701128674	7.021999715180908e-05	-0.26116800000000023	0.04066811743860007	0.0018187335021930876	0.2662299999999999	0.03716020855700311	0.0016618550478305664	0.0	0.0	0.0	-0.004413999999999948	0.007582519634000169	0.00033910058684702405
ARG 208	R ARG 208	0.0	0.0	0.0	-0.0049260000000000215	0.0008345801339596475	3.732355824409305e-05	-9.415479999999997	0.5575985523654509	0.024936565344892483	9.400150000000005	0.5597278691470379	0.025031791286277676	0.0	0.0	0.0	-0.02025599999999878	0.06166865057709808	0.002757905895421459
ILE 209	R ILE 209	0.0	0.0	0.0	-0.001108	0.00036378015338937614	1.626874303687891e-05	-0.22034799999999946	0.012277576959652712	0.0005490699336153731	0.22075999999999943	0.012524312356382015	0.0005601042760062151	0.0	0.0	0.0	-0.0006960000000000121	0.0021862259718519418	9.777099774472967e-05
ALA 210	R ALA 210	0.0	0.0	0.0	-0.0006720000000000032	0.00046948482403588005	2.0995999618975097e-05	-0.3397040000000002	0.015878425110827505	0.0007101047584689986	0.3373239999999996	0.01625961327954794	0.0007271520116185497	0.0	0.0	0.0	-0.0030520000000000113	0.0036613243505594947	0.000163739402710526
LEU 211	R LEU 211	0.0	0.0	0.0	-0.023613999999999986	0.006342633837767927	0.0002836512083527892	-0.500494	0.050260341861151595	0.002247710819478265	0.48675999999999997	0.0488670277385451	0.002185399917635093	0.0	0.0	0.0	-0.037348000000000145	0.020078717488923523	0.0008979475441249374
ARG 212	R ARG 212	0.0	0.0	0.0	-0.00888599999999999	0.0019091893567689982	8.538154367309156e-05	-12.08231599999999	0.7597845669294573	0.0339785987981901	11.935710000000004	0.7330125332488086	0.032781317054073215	0.0	0.0	0.0	-0.15549199999999938	0.08142833619815425	0.0036415859006755933
ALA 213	R ALA 213	0.0	0.0	0.0	-0.0007699999999999961	0.0004348562981031689	1.944736486005197e-05	-0.3530440000000002	0.01835598169535065	0.0008209044572909177	0.34855	0.01864187490571268	0.0008336899903444207	0.0	0.0	0.0	-0.005263999999999972	0.0032659308014714554	0.00014605686563801088
ILE 214	R ILE 214	0.0	0.0	0.0	-0.005059999999999988	0.001431223253025212	6.400624969485511e-05	-0.3717780000000005	0.031335678004468875	0.0014013741227807473	0.367618	0.03100142054809988	0.0013864256748922024	0.0	0.0	0.0	-0.009220000000000074	0.009257839920845402	0.0004140231877564318
LYS 215	R LYS 215	0.0	0.0	0.0	-0.11872199999999988	0.10218436629935145	0.004569823785661769	-22.720474000000006	3.4411951600168362	0.15389492603281824	22.37921599999998	3.7284506564181084	0.16674138237009206	0.0	0.0	0.0	-0.45997999999999944	0.5124065569447764	0.02291551786890274
LEU 216	R LEU 216	0.0	0.0	0.0	-0.0032259999999999776	0.0011308952206105605	5.057517177429669e-05	-0.19487599999999972	0.018289795624886068	0.0008179445262364698	0.19278799999999985	0.017802332880834708	0.0007961445295925214	0.0	0.0	0.0	-0.0053140000000001355	0.0024664557567488695	0.00011030325471172315
TRP 217	R TRP 217	0.0	0.0	0.0	-0.003432000000000038	0.0010664783167040066	4.769436025359416e-05	0.21215400000000012	0.031935094864427534	0.0014281808596952879	-0.20893399999999984	0.030506550837484943	0.0013642944286333895	0.0	0.0	0.0	-0.00021200000000017204	0.007684989004546557	0.00034368315641009083
ALA 218	R ALA 218	0.0	0.0	0.0	-0.003950000000000017	0.0018186533479473124	8.133265027035536e-05	-0.4829319999999999	0.04560429120159576	0.0020394859038492734	0.4736079999999999	0.044090615055811036	0.001971792248691383	0.0	0.0	0.0	-0.013274000000000013	0.00783140625941469	0.000350231135109372
GLN 219	R GLN 219	0.0	0.0	0.0	-0.03641600000000001	0.03520026908988045	0.0015742038902251468	-1.1119899999999991	1.0298799919893578	0.046057633415102855	1.0863200000000004	1.0029174610106257	0.04485183237282508	0.0	0.0	0.0	-0.0620860000000002	0.05969059058176601	0.0026694443631587505
ARG 220	R ARG 220	0.0	0.0	0.0	-0.0019360000000000486	0.0007265700241545856	3.2493199288466353e-05	-7.980726000000001	0.4389937527164211	0.01963239745543301	7.864734000000005	0.4411714896091	0.019729788810015796	0.0	0.0	0.0	-0.11792799999999982	0.0538469202090513	0.0024081074793289177
ARG 221	R ARG 221	0.0	0.0	0.0	-0.00109199999999999	0.0004511496425799848	2.017602537667159e-05	-6.036908000000002	0.30634927702865655	0.013700356165879815	5.960247999999995	0.3176043363936768	0.014203697722499435	0.0	0.0	0.0	-0.07775200000000103	0.06275462131190206	0.0028064719831134006
ALA 222	R ALA 222	0.0	0.0	0.0	-0.001010000000000003	0.000577840808527746	2.5841826560829603e-05	-0.3439499999999998	0.023453858957542234	0.0010488884592751357	0.33684000000000025	0.023074020022524847	0.0010319015456911357	0.0	0.0	0.0	-0.008119999999999985	0.002811689883326391	0.00012574259421532525
VAL 223	R VAL 223	0.0	0.0	0.0	-0.003176000000000017	0.001293454289876484	5.7845034359050726e-05	-0.14796600000000001	0.013138829628244052	0.0005875863238708397	0.14757800000000038	0.013313448689197156	0.0005953955256800062	0.0	0.0	0.0	-0.0035640000000002683	0.0024310294115867455	0.00010871894039218555
TYR 224	R TYR 224	0.0	0.0	0.0	-0.41382799999999986	0.3586289481009588	0.01603837413305976	-1.3195580000000002	1.325861538259557	0.05929433056601616	2.1060580000000004	1.8569381127641293	0.08304479700301526	0.0	0.0	0.0	0.3726719999999997	0.764590805866772	0.034193540337788944
ALA 225	R ALA 225	0.0	0.0	0.0	-0.014714000000000008	0.010322412702464487	0.00046163232989035805	-0.4983160000000003	0.05300290693914308	0.0023703620584203844	0.48531200000000013	0.05048214195138314	0.0022576300210617314	0.0	0.0	0.0	-0.027718000000000024	0.013344005245802266	0.0005967620564345531
ASN 226	R ASN 226	0.0	0.0	0.0	-0.13395600000000002	0.09566375522631337	0.004278213193378749	-0.6659279999999997	0.8538014656909423	0.038183162331478025	0.7012559999999999	0.8568230823594808	0.038318293136933995	0.0	0.0	0.0	-0.09862800000000041	0.10049715227806233	0.004494369280777904
ILE 227	R ILE 227	0.0	0.0	0.0	-0.017381999999999998	0.007843728450169667	0.0003507822002325689	-0.4074700000000002	0.03805928401848586	0.0017020629248061148	0.39556000000000013	0.03647841005307011	0.0016313640917955292	0.0	0.0	0.0	-0.029292	0.009405250448552713	0.0004206155869674851
PHE 228	R PHE 228	0.0	0.0	0.0	-0.005681999999999999	0.0022038321170180135	9.855836849299098e-05	-0.21351799999999987	0.04904040860351772	0.002193153745636623	0.20770799999999973	0.04691625236525294	0.002098158590764817	0.0	0.0	0.0	-0.011492000000000026	0.00458889267688844	0.0002052215193394706
GLY 229	R GLY 229	0.0	0.0	0.0	-0.0009200000000000041	0.0005075431016179795	2.269801753457771e-05	0.25740600000000047	0.018194756497400634	0.0008136942472448758	-0.25365800000000005	0.01768855663981524	0.0007910563014096427	0.0	0.0	0.0	0.002828000000000001	0.0023191412203658404	0.00010371514836319677
PHE 230	R PHE 230	0.0	0.0	0.0	-0.00791200000000005	0.0029107140017528305	0.0001301710874195954	-0.19915399999999997	0.023232009900134767	0.0010389670678129887	0.19542599999999988	0.022409116983941747	0.0010021661778367762	0.0	0.0	0.0	-0.011640000000000015	0.004121941290217542	0.00018433881848379225
PRO 231	R PRO 231	0.0	0.0	0.0	-0.01992000000000003	0.007555501306994741	0.000337892290530575	-2.1237800000000004	0.18609279298242842	0.008322322704630115	2.1209379999999998	0.18600354339636763	0.008318331341802203	0.0	0.0	0.0	-0.022762000000000133	0.030892286351126425	0.0013815450452301524
GLY 232	R GLY 232	0.0	0.0	0.0	-0.06358000000000001	0.05417692866894539	0.0024228659063183816	0.5209019999999994	0.07197291432198935	0.0032187265792547274	-0.5233560000000003	0.0771583129934787	0.0034506246576524726	0.0	0.0	0.0	-0.06603400000000006	0.07290243373166623	0.003260295950983587
GLY 233	R GLY 233	0.0	0.0	0.0	-0.12922399999999992	0.11101725011906928	0.00496484235882671	0.7400939999999998	0.12354413447833197	0.005525061658298516	-0.7416079999999998	0.13089234636143002	0.005853683683972095	0.0	0.0	0.0	-0.13073800000000005	0.1211230009370638	0.005416785274680907
VAL 234	R VAL 234	0.0	0.0	0.0	-2.0852979999999994	0.3581995996591952	0.016019173087023417	-0.4735440000000003	0.13440785715128217	0.006010902106006963	0.6019179999999998	0.12953115175895072	0.005792809210737105	0.0	0.0	0.0	-1.9569239999999986	0.3422317492927942	0.015305069109547069
ALA 235	R ALA 235	0.0	0.0	0.0	-0.096322	0.05125702211404785	0.0022922837154244194	-0.4457119999999998	0.07099493683355322	0.0031749900963625732	0.463596	0.07128568428513402	0.003187992717682963	0.0	0.0	0.0	-0.07843800000000004	0.046702999432584526	0.002088621629687862
TRP 236	R TRP 236	0.0	0.0	0.0	-0.04379000000000004	0.01713691629202851	0.0007663861950739878	-0.5761200000000001	0.1427335755875266	0.006383239553706279	0.5346440000000001	0.12938167282888072	0.005786124309760296	0.0	0.0	0.0	-0.08526600000000024	0.040701636871261014	0.0018202325367930295
ALA 237	R ALA 237	0.0	0.0	0.0	-0.030496000000000037	0.0073013686388236606	0.0003265271321038963	-0.631086	0.05887164516131541	0.0026328200105589566	0.6363879999999996	0.05657329278025264	0.002530034567352859	0.0	0.0	0.0	-0.02519399999999995	0.021838964352734348	0.000976668177018174
MET 238	R MET 238	0.0	0.0	0.0	-0.2811199999999998	0.1785095784544912	0.007983191041181482	-0.6168500000000003	0.219396945056215	0.009811729664029663	0.7292460000000002	0.26074566436280316	0.011660900607071445	0.0	0.0	0.0	-0.16872399999999999	0.19060356718592658	0.008524050659633603
LEU 239	R LEU 239	0.0	0.0	0.0	-0.008805999999999996	0.0019850350122856473	8.877346450375675e-05	-0.2655820000000001	0.027421000638195126	0.0012263044287613883	0.26674400000000015	0.028040372037472613	0.0012540035598034608	0.0	0.0	0.0	-0.0076439999999997656	0.005828315708676051	0.0002606502023785902
VAL 240	R VAL 240	0.0	0.0	0.0	-0.0041820000000000355	0.0009038119273388441	4.0419698168095115e-05	-0.27138000000000045	0.02455824912325201	0.001098278288959322	0.26770800000000017	0.024244560957044466	0.0010842497276917756	0.0	0.0	0.0	-0.007854000000000043	0.0056692754387136	0.00025353770528267105
ALA 241	R ALA 241	0.0	0.0	0.0	-0.002706000000000006	0.0006321107497899628	2.8268852116774356e-05	-0.36380800000000013	0.023582347974700647	0.0010546346628097028	0.37335199999999996	0.023199484821867854	0.0010375125020934224	0.0	0.0	0.0	0.00683799999999999	0.007569131786407239	0.00033850186410122005
ARG 242	R ARG 242	0.0	0.0	0.0	-0.0022259999999999815	0.000571772682103633	2.5570451697222016e-05	-5.081358000000001	0.2415799781355816	0.010803785062281466	5.104118000000012	0.25997344494367625	0.011626365904777182	0.0	0.0	0.0	0.020534000000000104	0.06474485959518002	0.0028954781449700407
ILE 243	R ILE 243	0.0	0.0	0.0	-0.0009719999999999765	0.00033943482437725196	1.5179986824764761e-05	-0.2609599999999998	0.015111134967301747	0.0006757905000812154	0.26032399999999983	0.015442766073473045	0.0006906214940182648	0.0	0.0	0.0	-0.0016079999999999979	0.00329823225379901	0.0001475014305015385
CYS 244	R CYS 244	0.0	0.0	0.0	-0.0008100000000000041	0.000412189276910497	1.8433664855367115e-05	0.049805999999999975	0.060679950263657925	0.002713689873216908	-0.04493600000000002	0.06262414793033115	0.0028006370361044644	0.0	0.0	0.0	0.004059999999999997	0.005272229130073855	0.0002357812545559944
GLN 245	R GLN 245	0.0	0.0	0.0	-0.0011700000000000087	0.000430232495286011	1.924058211177757e-05	-0.10733799999999998	0.07276441270291409	0.003254123462931302	0.09145600000000001	0.078358305647838	0.003504289960605429	0.0	0.0	0.0	-0.017052000000000105	0.013025409628875224	0.0005825140272989062
LEU 246	R LEU 246	0.0	0.0	0.0	-0.0004120000000000221	0.0004921950832749407	2.2011633287878745e-05	-0.15868599999999985	0.010190358384280153	0.0004557266812467069	0.15908400000000014	0.01059060640378911	0.00047362631683634074	0.0	0.0	0.0	-1.4000000000073953e-05	0.0019052044509709984	8.520333326812634e-05
TYR 247	R TYR 247	0.0	0.0	0.0	-0.0002959999999999887	0.0004564909637659692	2.041489652190201e-05	-0.16169800000000017	0.03139048894171496	0.0014038253424126016	0.16137600000000016	0.03198128552763249	0.0014302465689523295	0.0	0.0	0.0	-0.0006179999999999684	0.0018439294997368376	8.246303414257498e-05
PRO 248	R PRO 248	0.0	0.0	0.0	-0.00015799999999999682	0.00036474100400146184	1.6311713582575828e-05	-1.1510060000000002	0.038503116289458676	0.0017219117073761813	1.1490500000000021	0.04174617946584564	0.0018669459017307342	0.0	0.0	0.0	-0.0021140000000001075	0.011001863660307764	0.0004920183004726563
ASN 249	R ASN 249	0.0	0.0	0.0	-7.19999999999983e-05	0.00025848791074245005	1.1559930795640329e-05	-0.018402	0.08479028479725724	0.003791936812764683	0.018101999999999983	0.08549593906145485	0.0038234946308318522	0.0	0.0	0.0	-0.00037200000000012776	0.001967133955784516	8.797290491964486e-05
ALA 250	R ALA 250	0.0	0.0	0.0	-6.39999999999965e-05	0.00024475293665244033	1.0945684080951127e-05	-0.2242979999999995	0.008441160820657868	0.00037750018807997804	0.22363199999999953	0.009031532317395997	0.0004039024040536731	0.0	0.0	0.0	-0.0007299999999999933	0.0020388967605055493	9.118223511189033e-05
CYS 251	R CYS 251	0.0	0.0	0.0	-7.800000000000295e-05	0.00026817158686185506	1.1992997957141947e-05	0.008226000000000004	0.01597432076803268	0.0007143933426341544	-0.006964000000000002	0.01586060225842638	0.0007093076962785613	0.0	0.0	0.0	0.0011840000000000082	0.0014920268094106297	6.672546740188581e-05
SER 252	R SER 252	0.0	0.0	0.0	-0.00026799999999999936	0.0004429175995600068	1.9807877220944124e-05	-0.2878759999999999	0.11923513166848083	0.005332357194337221	0.28536	0.11618500075310943	0.005195951192996338	0.0	0.0	0.0	-0.0027840000000000104	0.0068053908043549894	0.00030434632903979453
ALA 253	R ALA 253	0.0	0.0	0.0	-0.00011200000000000454	0.0003153664535108452	1.4103616557465543e-05	-0.23790399999999973	0.008726900022353259	0.00039027883365652644	0.23652399999999968	0.009276714073428212	0.0004148672655202891	0.0	0.0	0.0	-0.0014919999999999977	0.0019834152364041	8.870102592416766e-05
VAL 254	R VAL 254	0.0	0.0	0.0	-0.00013200000000000324	0.0003384907679686487	1.5137767338680136e-05	-0.10241000000000006	0.004549934065455525	0.0002034792372700106	0.10232999999999977	0.004719014727679782	0.00021104075435829302	0.0	0.0	0.0	-0.00021200000000002727	0.0012486216400494471	5.584005730655675e-05
ILE 255	R ILE 255	0.0	0.0	0.0	-0.0006659999999999435	0.0004716396929860354	2.109236828807812e-05	-0.26767400000000047	0.015122821297620421	0.0006763131286612168	0.2666960000000002	0.015353031752712697	0.0006866084531955666	0.0	0.0	0.0	-0.0016439999999999198	0.0026452342051318765	0.00011829846998164998
LEU 256	R LEU 256	0.0	0.0	0.0	-0.0007899999999999583	0.00041218927691047646	1.8433664855366197e-05	-0.21487199999999987	0.015128767828216042	0.0006765790655940586	0.2123019999999997	0.015154497550235013	0.0006777297337435905	0.0	0.0	0.0	-0.0033599999999999837	0.0020635891063872677	9.228651039019952e-05
ASN 257	R ASN 257	0.0	0.0	0.0	-0.00015800000000000303	0.0003647410040014762	1.631171358257647e-05	-0.17845200000000006	0.02874953383969826	0.0012857182397399169	0.1749020000000001	0.02848909257944167	0.001274070952498328	0.0	0.0	0.0	-0.0037080000000001122	0.003925651028810323	0.00017556045112723733
ARG 258	R ARG 258	0.0	0.0	0.0	-0.00026200000000002887	0.0004397226398538541	1.966499427917752e-05	-4.5297299999999945	0.16896526595731173	0.007556356410337602	4.508178	0.1836094178302919	0.008211262791553892	0.0	0.0	0.0	-0.021813999999999282	0.04556875469002979	0.0020378966627383793
PHE 259	R PHE 259	0.0	0.0	0.0	-0.002433999999999969	0.0006079835524091226	2.718985104777208e-05	-0.19808599999999998	0.02422821916691369	0.0010835189006196467	0.20015599999999972	0.024018902223044	0.001074157962312944	0.0	0.0	0.0	-0.00036399999999996857	0.004051605114025839	0.00018119328905895124
PHE 260	R PHE 260	0.0	0.0	0.0	-0.0007840000000000096	0.000453148982123995	2.0265438559281796e-05	-0.15398000000000006	0.014393873696819071	0.0006437136009126728	0.151848	0.014410721564168245	0.0006444670604460459	0.0	0.0	0.0	-0.0029159999999999998	0.0019206623857409065	8.589463312687179e-05
ILE 261	R ILE 261	0.0	0.0	0.0	-0.0001820000000000066	0.0003858445282753281	1.7255491879399465e-05	-0.16924400000000026	0.007041339645260856	0.0003148982819893506	0.1682440000000002	0.007578684846328641	0.0003389290899287678	0.0	0.0	0.0	-0.0011820000000000092	0.0018678533132984597	8.353293961067136e-05
ILE 262	R ILE 262	0.0	0.0	0.0	-0.0003859999999999797	0.0004868305660083131	2.177172478238573e-05	-0.20475999999999972	0.011271663586183063	0.0005040841199642878	0.20478999999999944	0.011803469828831466	0.0005278672181526993	0.0	0.0	0.0	-0.00035600000000001673	0.002347182140354684	0.00010496917642813052
LEU 263	R LEU 263	0.0	0.0	0.0	-0.0013140000000000144	0.0004726563233471102	2.1137833379985187e-05	-0.22896799999999992	0.016386670680771997	0.0007328341913421788	0.22953999999999958	0.01683402506830173	0.0007528404877531642	0.0	0.0	0.0	-0.0007420000000000683	0.0035949180797342274	0.00016076962399657482
SER 264	R SER 264	0.0	0.0	0.0	-0.00014200000000000256	0.0003490501396647828	1.5609996796925e-05	-0.3106679999999996	0.030086504881759457	0.0013455094024198682	0.30913399999999996	0.030200464301063646	0.0013506058225846796	0.0	0.0	0.0	-0.0016759999999999965	0.003969259880632686	0.00017751069826914772
GLU 265	R GLU 265	0.0	0.0	0.0	-0.00011199999999999699	0.000315366453510824	1.4103616557464592e-05	4.632776	0.19139463373876298	0.008559428231370974	-4.604984	0.20140952247602167	0.009007307671443124	0.0	0.0	0.0	0.02768000000000002	0.046882807083194526	0.002096662872280632
TRP 266	R TRP 266	0.0	0.0	0.0	-0.0010919999999999882	0.0003841041525420494	1.717765991047942e-05	-0.017938000000000044	0.02940901487639463	0.0013152111282984194	0.020879999999999996	0.03076715131434826	0.0013759488362580941	0.0	0.0	0.0	0.0018500000000001133	0.0045461522191850715	0.00020331010796318687
ASN 267	R ASN 267	0.0	0.0	0.0	-0.00012200000000000255	0.00032728580781941116	1.463666628710271e-05	-0.040246000000000025	0.054812712795482	0.0024512990368374056	0.04080799999999999	0.0549866814419637	0.0024590791512271396	0.0	0.0	0.0	0.00044000000000002614	0.001975449315977616	8.83447791326282e-05
TRP 268	R TRP 268	0.0	0.0	0.0	-0.0019020000000000473	0.000533287914732765	2.3849360578431484e-05	-0.015376000000000086	0.022403451162711394	0.0010019127946083875	0.013643999999999988	0.022416718403905574	0.001002506123672069	0.0	0.0	0.0	-0.003634000000000116	0.004114856498105306	0.000184021976948404
PRO 269	R PRO 269	0.0	0.0	0.0	-0.0003959999999999955	0.0004890644129355507	2.1871625453998375e-05	-1.0081380000000002	0.04693394247236285	0.0020989497164053575	1.0029200000000005	0.04879042529020678	0.002181974152000545	0.0	0.0	0.0	-0.0056139999999999975	0.010047935310301256	0.000449357327747081
GLN 270	R GLN 270	0.0	0.0	0.0	-0.00042400000000001725	0.000494190246767396	2.2100859711785863e-05	-0.20691800000000002	0.06845798182827176	0.0030615340194092198	0.2089420000000001	0.0699127644711607	0.003126593877048949	0.0	0.0	0.0	0.001599999999999781	0.003765634076752754	0.00016840427548017636
PRO 271	R PRO 271	0.0	0.0	0.0	-0.0010740000000000088	0.00041051674752682753	1.83588670674421e-05	-1.053763999999999	0.055373462091526486	0.002476376507723218	1.058872	0.05739118064650108	0.0025666116246909347	0.0	0.0	0.0	0.00403399999999991	0.012162600215414404	0.0005439280172964038
VAL 272	R VAL 272	0.0	0.0	0.0	-0.0027499999999999717	0.0007399324293474556	3.309078421554942e-05	-0.17107	0.014459913554376529	0.0006466669931271304	0.1773800000000003	0.015470733660686105	0.0006918722425417659	0.0	0.0	0.0	0.003559999999999932	0.0042012379128061736	0.00018788507125367876
ILE 273	R ILE 273	0.0	0.0	0.0	-0.002355999999999991	0.0006397374461449045	2.8609928346642344e-05	-0.15534800000000007	0.008055488563705122	0.00036025240040833597	0.1537100000000002	0.009063437537708191	0.00040532924888277654	0.0	0.0	0.0	-0.003993999999999909	0.0028103316530259308	0.00012568185230970666
LEU 274	R LEU 274	0.0	0.0	0.0	-0.00793600000000004	0.0023409194774703665	0.00010468910162954053	-0.24052599999999988	0.01980982897452834	0.0008859224841938064	0.25747000000000003	0.02088552369465419	0.0009340290145385867	0.0	0.0	0.0	0.009007999999999936	0.008798632621038242	0.0003934868129937731
LYS 275	R LYS 275	0.0	0.0	0.0	-0.0026519999999999842	0.0007368147664101422	3.295135809037413e-05	-5.56436	0.3394528220533464	0.015180791705308446	5.593614000000006	0.3500857223651521	0.015656309463211972	0.0	0.0	0.0	0.026602000000000476	0.06805432826793631	0.003043482083403822
PRO 276	R PRO 276	0.0	0.0	0.0	-0.0006099999999999897	0.0004877499359302776	2.1812840255225357e-05	-1.043574	0.04539537998520289	0.002030143110226941	1.0443619999999982	0.04805221072960926	0.0021489601932110215	0.0	0.0	0.0	0.00017799999999980188	0.012159864966355538	0.0005438056932397835
ILE 277	R ILE 277	0.0	0.0	0.0	-0.0022080000000000008	0.0006668852974837338	2.9824017167375964e-05	-0.14873200000000011	0.009540449465301347	0.0004266618708063067	0.14901400000000029	0.010032836288901654	0.00044868207898221633	0.0	0.0	0.0	-0.0019259999999998501	0.002315280544556116	0.00010354249369220412
GLU 278	R GLU 278	0.0	0.0	0.0	-0.0012420000000000016	0.0005435402468999157	2.4307858811504614e-05	5.041038000000001	0.36592907585487244	0.016364845771103434	-5.046219999999998	0.38369872504352254	0.017159528641546348	0.0	0.0	0.0	-0.006424000000000007	0.0620140647272861	0.0027733532858256736
ASP 279	R ASP 279	0.0	0.0	0.0	-0.000374000000000009	0.00048386361714848034	2.16390387956587e-05	4.012056000000003	0.15578697270304553	0.006967005219458279	-3.9889319999999997	0.16420741571561284	0.0073435788789935515	0.0	0.0	0.0	0.02274999999999973	0.04081293299923387	0.0018252098509486262
GLY 280	R GLY 280	0.0	0.0	0.0	-0.0001060000000000001	0.0003078376195334161	1.3766916866168708e-05	0.13311200000000012	0.006041809000616661	0.00027019791264897843	-0.13248400000000018	0.0062104544117104095	0.00027773996471495884	0.0	0.0	0.0	0.0005220000000000098	0.001548391423381048	6.924616956915361e-05
PRO 281	R PRO 281	0.0	0.0	0.0	-0.00032000000000000425	0.00046647615158763015	2.0861447696648748e-05	-0.942058000000001	0.047503585506770266	0.0021244249273622423	0.9375399999999999	0.048232856021603744	0.0021570388962653207	0.0	0.0	0.0	-0.0048379999999999795	0.00920302971852211	0.00041157200099132385
LEU 282	R LEU 282	0.0	0.0	0.0	-0.0010260000000000202	0.0005341572802087296	2.388823978446245e-05	-0.13838200000000012	0.008928385968357344	0.00039928955909204614	0.13836800000000016	0.008920570385346013	0.00039894003559410354	0.0	0.0	0.0	-0.0010400000000001333	0.0016942254867637447	7.576806715232806e-05
GLN 283	R GLN 283	0.0	0.0	0.0	-0.0003179999999999998	0.00046569947390994517	2.0826713614970542e-05	-0.13309399999999988	0.04168156863650922	0.0018640564176011568	0.132188	0.04160471915540316	0.001860619604325382	0.0	0.0	0.0	-0.0012240000000003305	0.0016437226043342775	7.35095095888887e-05
VAL 284	R VAL 284	0.0	0.0	0.0	-0.0019940000000000053	0.0006942362710201678	3.1047189888941244e-05	-0.10370600000000021	0.008718002294101822	0.00038988091515221573	0.10412799999999972	0.008575291015473746	0.0003834986727488499	0.0	0.0	0.0	-0.001571999999999894	0.0016201283899741326	7.245434424518898e-05
ARG 285	R ARG 285	0.0	0.0	0.0	-0.0034820000000000033	0.0008908849532908037	3.984158631379924e-05	-4.161668000000002	0.2293571925534327	0.010257165473559681	4.157819999999998	0.22935917596645872	0.010257254174486754	0.0	0.0	0.0	-0.007330000000000496	0.04654375468309572	0.002081499987989524
VAL 286	R VAL 286	0.0	0.0	0.0	-0.0023359999999999913	0.000680517450180411	3.043366556956451e-05	-0.09278800000000015	0.005038159981577491	0.00022531336400652714	0.09250200000000006	0.005293580640739426	0.00023673612314140496	0.0	0.0	0.0	-0.0026220000000001286	0.0015320300258153628	6.851446562587817e-05
TRP 287	R TRP 287	0.0	0.0	0.0	-0.007050000000000026	0.0014951588544365657	6.686553671361747e-05	-0.033628000000000026	0.018931497986160648	0.0008466423282591116	0.019198	0.020356590971967764	0.0009103744240695687	0.0	0.0	0.0	-0.021480000000000058	0.009797019955068023	0.0004381360519290807
ASN 288	R ASN 288	0.0	0.0	0.0	-0.0005540000000000065	0.0004970754469896952	2.2229889788301033e-05	-0.04383200000000002	0.027524457778492092	0.0012309311727306232	0.04283600000000001	0.027883348149029718	0.0012469812380304676	0.0	0.0	0.0	-0.0015500000000000683	0.0019066987176793915	8.527015890685598e-05
PRO 289	R PRO 289	0.0	0.0	0.0	-0.0005659999999999857	0.0004956248581336365	2.2165017482510013e-05	-0.9531520000000001	0.04596225512308743	0.002055494537088229	0.9519840000000002	0.04772772510815599	0.002134448755065206	0.0	0.0	0.0	-0.0017340000000000764	0.010473549732540654	0.00046839138335371284
LYS 290	R LYS 290	0.0	0.0	0.0	-0.0001559999999999979	0.0003628553430776464	1.62273842624125e-05	-3.4501820000000016	0.19082095502326388	0.00853377253926896	3.431132	0.19423909641472073	0.008686636469429024	0.0	0.0	0.0	-0.0192060000000004	0.03326847703156888	0.0014878115230095685
ILE 291	R ILE 291	0.0	0.0	0.0	-0.0002819999999999998	0.0004499733325431626	2.0123419192572598e-05	-0.13311000000000006	0.005678899541283747	0.0002539681082340566	0.1324620000000002	0.005923897028132763	0.00026492472893227683	0.0	0.0	0.0	-0.0009299999999999908	0.0015326773959317733	6.854341689761609e-05
TYR 292	R TYR 292	0.0	0.0	0.0	-0.0009760000000000258	0.0003787136121134059	1.6936587613801267e-05	-0.1432960000000001	0.01806843612491117	0.000808045028448285	0.1423259999999999	0.018154000220337543	0.0008118715711244181	0.0	0.0	0.0	-0.0019460000000000495	0.001781876538933145	7.968794137133125e-05
ALA 293	R ALA 293	0.0	0.0	0.0	-0.00011800000000000121	0.00032260812141048475	1.4427473791346983e-05	-0.15796800000000005	0.0059082125892722815	0.00026422329950265733	0.15680399999999997	0.006130708278825241	0.0002741736092334795	0.0	0.0	0.0	-0.0012819999999999537	0.0015239671912478745	6.815388470219339e-05
GLN 294	R GLN 294	0.0	0.0	0.0	-0.0013459999999999995	0.0006182911935326425	2.7650822772569335e-05	-0.19682400000000005	0.09809022899351373	0.004386728399160349	0.19594599999999998	0.09737319489469357	0.004354661659417405	0.0	0.0	0.0	-0.002224000000000089	0.0055621779906795685	0.00024874816180225413
ASP 295	R ASP 295	0.0	0.0	0.0	-0.0014720000000000037	0.0005110929465370898	2.285677142555197e-05	4.508940000000003	0.2647937695641218	0.011841937375275825	-4.515439999999999	0.2637746128800168	0.011796359302768183	0.0	0.0	0.0	-0.007971999999999924	0.052054041303245216	0.002327927497152761
ARG 296	R ARG 296	0.0	0.0	0.0	-0.0003940000000000152	0.0004886348329785937	2.185241405428783e-05	-3.548958	0.13702189692170563	0.0061278055184580595	3.521607999999995	0.14134688654521596	0.006321224934461065	0.0	0.0	0.0	-0.02774399999999986	0.03273430103118212	0.0014639224460332935
SER 297	R SER 297	0.0	0.0	0.0	-0.0003100000000000025	0.00046249324319389066	2.068332661831763e-05	-0.17088199999999984	0.051808648660238266	0.0023169532045339233	0.170642	0.05170417619496519	0.0023122810538513715	0.0	0.0	0.0	-0.0005499999999999509	0.0022107690969434637	9.886859966642814e-05
HIE 298	R HIE 298	0.0	0.0	0.0	-0.004567999999999994	0.0010942467728990634	4.8936203367241606e-05	0.172584	0.049639691215800155	0.0022199544788125665	-0.19365400000000016	0.04912443672959479	0.002196911597675228	0.0	0.0	0.0	-0.025638000000000202	0.012787296665050112	0.0005718652918301682
ARG 299	R ARG 299	0.0	0.0	0.0	-0.0009339999999999931	0.00040699385744751227	1.820131863354993e-05	-4.547356	0.23189020087962525	0.01037044504965847	4.502579999999997	0.2356256683810503	0.010537500234877026	0.0	0.0	0.0	-0.0457099999999985	0.042604012721806174	0.0019053093712044888
MET 300	R MET 300	0.0	0.0	0.0	-0.0026179999999999984	0.0008899865167518235	3.980140701030665e-05	-0.1568460000000001	0.07472942047145804	0.003342001281866891	0.16187800000000005	0.07808984003056973	0.0034922838132087635	0.0	0.0	0.0	0.002413999999999968	0.007060496016569957	0.00031575498095833806
PRO 301	R PRO 301	0.0	0.0	0.0	-0.0026560000000000203	0.0006882325188481016	3.0778693929405205e-05	-1.1681960000000007	0.07150914335943345	0.0031979861112894172	1.1788280000000002	0.07242981717497136	0.003239159896022355	0.0	0.0	0.0	0.00797600000000005	0.01395060658179424	0.000623890092884958
VAL 302	R VAL 302	0.0	0.0	0.0	-0.019243999999999945	0.006998890197738496	0.00031299988498400443	-0.21404599999999988	0.027723922594035923	0.0012398515104641325	0.22982199999999986	0.029051304893241106	0.0012992138515271875	0.0	0.0	0.0	-0.003468000000000091	0.009513200092503048	0.00042544324180788205
ILE 303	R ILE 303	0.0	0.0	0.0	-0.014361999999999998	0.00413508839083283	0.00018492677469744852	-0.16424400000000017	0.008699911723689219	0.0003890718802483292	0.15525200000000033	0.010808168022374505	0.0004833559682053772	0.0	0.0	0.0	-0.023354000000000007	0.007835093107296109	0.00035039601595908307
THR 304	R THR 304	0.0	0.0	0.0	-0.4167139999999998	0.17554460459951549	0.007850593379356776	0.009404000000000017	0.17066476140082357	0.007632360157120474	0.291444	0.13470766445900548	0.006024309896411373	0.0	0.0	0.0	-0.11586599999999982	0.18120805733741535	0.008103870685542806
PRO 305	R PRO 305	0.0	0.0	0.0	-0.029799999999999997	0.011582227764985338	0.0005179729722678535	-1.5918059999999987	0.1440965799871748	0.006444194963531172	1.796041999999999	0.13102772315812336	0.005859737918371745	0.0	0.0	0.0	0.17443600000000004	0.09310498323935178	0.004163781431343383
ALA 306	R ALA 306	0.0	0.0	0.0	-0.015914	0.005597374741787455	0.0002503222083635416	-0.24980199999999989	0.02743025329813856	0.0012267182202935125	0.2736420000000002	0.02440052942048016	0.0010912248494235437	0.0	0.0	0.0	0.007926	0.011393354378759562	0.0005095262976530253
TYR 307	R TYR 307	0.0	0.0	0.0	-0.005078000000000003	0.0011260177618492356	5.03570451873412e-05	-0.15398200000000006	0.011995402285874888	0.0005364506985734523	0.1486160000000002	0.013292424308602483	0.0005944552867961159	0.0	0.0	0.0	-0.010443999999999952	0.0043158850772466	0.00019301224831600657
PRO 308	R PRO 308	0.0	0.0	0.0	-0.009977999999999992	0.0031958591958970873	0.00014292316817087408	-0.9912159999999997	0.11200904134935348	0.005009196611034783	1.0096859999999999	0.10644433006976538	0.004760335157108406	0.0	0.0	0.0	0.008491999999999939	0.017659273371234744	0.0007897467138266553
SER 309	R SER 309	0.0	0.0	0.0	-0.008012	0.0025791192295045264	0.00011534171838498004	-0.19530199999999975	0.04462311952340513	0.0019956065724486376	0.23547000000000007	0.05402300528478482	0.0024159822433121847	0.0	0.0	0.0	0.03215599999999999	0.0396005513092937	0.00177099049348098
MET 310	R MET 310	0.0	0.0	0.0	-0.48945600000000017	0.22167238904292952	0.009913490612695398	-0.6830560000000002	0.5826841484578063	0.026058427307264678	0.7227800000000005	0.41198820808367653	0.01842467278406858	0.0	0.0	0.0	-0.44973200000000024	0.38077761511937586	0.017028892634343522
CYS 311	R CYS 311	0.0	0.0	0.0	-0.020114000000000003	0.006630611133221421	0.0002965299445250002	0.12586200000000003	0.04671910696920454	0.00208934198062451	-0.156886	0.04531036309719905	0.0020263410394106996	0.0	0.0	0.0	-0.051137999999999996	0.02141987292212535	0.0009579258384655869
ALA 312	R ALA 312	0.0	0.0	0.0	-0.33044199999999985	0.16271090509243702	0.007276652889344117	-0.30249000000000004	0.10048885460587172	0.00449399819759644	0.3733859999999997	0.08960518402414025	0.004007265652287115	0.0	0.0	0.0	-0.25954599999999994	0.153044829654582	0.006844372854250419
THR 313	R THR 313	0.0	0.0	0.0	-0.025418000000000007	0.009516263762632812	0.0004255802533012978	-0.24433999999999992	0.06110515853837524	0.0027327057653541743	0.20282400000000003	0.06377031459856504	0.0028518951677787728	0.0	0.0	0.0	-0.06693399999999998	0.02755194446858515	0.0012321604148811142
HIE 314	R HIE 314	0.0	0.0	0.0	-0.04067599999999999	0.02432091741690677	0.0010876644923872426	0.11396199999999994	0.20196596880662837	0.009032192707864461	-0.13076599999999997	0.19619310702468631	0.008774022480481801	0.0	0.0	0.0	-0.05748000000000006	0.04609583061405865	0.00206146821464702
ASN 315	R ASN 315	0.0	0.0	0.0	-0.012383999999999985	0.00543144032462839	0.00024290139563205211	-0.3528780000000002	0.24737417633213035	0.01106290948313326	0.3285139999999999	0.24466643783731348	0.010941815736339192	0.0	0.0	0.0	-0.03674800000000022	0.021829807511748674	0.0009762586706401114
ILE 316	R ILE 316	0.0	0.0	0.0	-0.006054000000000029	0.002151995353154817	9.624015793835674e-05	-0.23941599999999993	0.024336452987236627	0.0010883592642137784	0.24012	0.024014195801649096	0.0010739474847495487	0.0	0.0	0.0	-0.005350000000000037	0.0037276668306059383	0.00016670632861412143
THR 317	R THR 317	0.0	0.0	0.0	-0.000774000000000024	0.0004369485095523403	1.9540931400524983e-05	-0.06535799999999994	0.0980892340473713	0.0043866839038161805	0.06532799999999997	0.09710975448429474	0.004342880246103961	0.0	0.0	0.0	-0.0008039999999999594	0.0024886912223092083	0.00011129765496180861
GLU 318	R GLU 318	0.0	0.0	0.0	-0.000315999999999986	0.00046491289506743136	2.0791536739740064e-05	5.049356000000001	0.2639607418992521	0.011804683245560093	-5.004762000000003	0.27006909737319484	0.01207785720696947	0.0	0.0	0.0	0.04427800000000003	0.04826983235935216	0.0021586925283606094
SER 319	R SER 319	0.0	0.0	0.0	-0.00018000000000000194	0.0003841874542459749	1.71813852759318e-05	-0.25845000000000007	0.06578017558504948	0.0029417788836008526	0.25517599999999996	0.0649602110834005	0.0029051089563043755	0.0	0.0	0.0	-0.0034539999999999953	0.0028572511265200096	0.00012778015495373187
THR 320	R THR 320	0.0	0.0	0.0	-0.001147999999999989	0.00044955088699723445	2.010452685342285e-05	-0.32477599999999973	0.0351900813298324	0.0015737482797450288	0.3180239999999998	0.0342259466487092	0.0015306308660158975	0.0	0.0	0.0	-0.007899999999999956	0.0037177950454536225	0.0001662648489609244
LYS 321	R LYS 321	0.0	0.0	0.0	-0.0007600000000000344	0.00043174066289847646	1.9308029417836296e-05	-4.71509	0.2460010363798969	0.011001500797616965	4.682380000000001	0.25277759315254256	0.01130455762955741	0.0	0.0	0.0	-0.033470000000000354	0.04720950222148038	0.0021112731230231493
LYS 322	R LYS 322	0.0	0.0	0.0	-0.000276000000000014	0.0004470167782086256	1.9991198063148668e-05	-4.3818660000000005	0.17874424198839925	0.007993685513454658	4.334487999999999	0.1853785474536061	0.008290380673528676	0.0	0.0	0.0	-0.04765399999999967	0.04484152410433878	0.0020053739222399376
VAL 323	R VAL 323	0.0	0.0	0.0	-0.0005399999999999725	0.0004983974317750588	2.2289010745206902e-05	-0.16460200000000014	0.01165879908052225	0.0005213973456011958	0.16201200000000004	0.011546594995929407	0.0005163794263911412	0.0	0.0	0.0	-0.0031299999999998785	0.0017358283325260555	7.762860297596738e-05
ILE 324	R ILE 324	0.0	0.0	0.0	-0.002175999999999982	0.0006730705757942315	3.010063122261652e-05	-0.26484000000000024	0.01962789851206147	0.0008777863065687285	0.26355600000000023	0.019854844849554364	0.0008879356553263028	0.0	0.0	0.0	-0.0034599999999998902	0.0035738494652125543	0.00015982740691133083
LEU 325	R LEU 325	0.0	0.0	0.0	-0.0004319999999999915	0.0004953544185731969	2.215292305769105e-05	-0.1298	0.00932373315791488	0.00041697002290332904	0.12919800000000012	0.009617005563061517	0.0004300855635799838	0.0	0.0	0.0	-0.0010339999999998799	0.0016226040798666638	7.256506046300715e-05
GLN 326	R GLN 326	0.0	0.0	0.0	-0.0001940000000000106	0.0003954288810899082	1.7684117167674318e-05	-0.19392599999999996	0.140151748201726	0.006267776722889864	0.1916440000000001	0.13683051291287293	0.006119246565386933	0.0	0.0	0.0	-0.002476000000000383	0.006024402376999562	0.0002694194647756467
GLU 327	R GLU 327	0.0	0.0	0.0	-0.0005960000000000223	0.0004906974628016923	2.1944657664225164e-05	7.011466000000003	0.3760103733196027	0.016815695099754096	-6.915046000000007	0.3919362344615186	0.017527921262025025	0.0	0.0	0.0	0.09582399999999988	0.0769264650429222	0.0034402561020947064
PHE 328	R PHE 328	0.0	0.0	0.0	-0.0014359999999999644	0.0005117655713312998	2.2886852120816078e-05	-0.16225600000000015	0.014386885138902196	0.0006434010631013363	0.16245800000000027	0.01479703470293737	0.0006617435092238273	0.0	0.0	0.0	-0.001233999999999943	0.0035337294746486743	0.0001580331863881811
VAL 329	R VAL 329	0.0	0.0	0.0	-0.00011799999999999766	0.00032260812141047526	1.442747379134656e-05	-0.09809000000000015	0.005315816023902245	0.00023773051970656133	0.0973579999999998	0.005493071636164774	0.0002456576316748085	0.0	0.0	0.0	-0.0008500000000000432	0.0013067134345372225	5.843800133474902e-05
ARG 330	R ARG 330	0.0	0.0	0.0	-0.0003359999999999825	0.0004723388614119913	2.1123636050641295e-05	-5.8308079999999975	0.3670199274372357	0.016413630136933983	5.758781999999996	0.38016421514401555	0.017001460553497473	0.0	0.0	0.0	-0.0723620000000003	0.05677755679843959	0.002539169531953325
GLY 331	R GLY 331	0.0	0.0	0.0	-4.999999999999982e-05	0.00021794494717703293	9.74679434480893e-06	0.19502999999999993	0.00919331822575395	0.00041113768983147173	-0.192922	0.009721106727117538	0.00043474110916730626	0.0	0.0	0.0	0.002058000000000006	0.0022957865754464225	0.000102670696890593
VAL 332	R VAL 332	0.0	0.0	0.0	-0.00014199999999999857	0.0003490501396647729	1.5609996796924555e-05	-0.10186600000000015	0.005796899516119267	0.00025924522753556636	0.10122999999999979	0.005982399184278098	0.00026754102489170235	0.0	0.0	0.0	-0.0007780000000000147	0.0013523002625156217	6.0476706259514815e-05
GLN 333	R GLN 333	0.0	0.0	0.0	-7.40000000000114e-05	0.0002617708921939586	1.170675018952921e-05	-0.130582	0.07852219607219356	0.0035116193631998353	0.12998200000000015	0.07752788966559065	0.0034671526288872828	0.0	0.0	0.0	-0.000674000000000163	0.0025431720350775062	0.00011373411097819566
ILE 334	R ILE 334	0.0	0.0	0.0	-0.00016199999999999193	0.00036845081082823836	1.647762118753713e-05	-0.21529799999999952	0.0112526084087301	0.0005032319465221248	0.2128019999999995	0.011785872729679563	0.0005270802519544901	0.0	0.0	0.0	-0.002657999999999936	0.0024151679030660184	0.00010800959216662479
THR 335	R THR 335	0.0	0.0	0.0	-0.00014800000000000856	0.00035509998591947946	1.5880554146503485e-05	-0.1521999999999999	0.02217403887432423	0.000991653165174238	0.1495320000000002	0.022122047283195626	0.000989328030533799	0.0	0.0	0.0	-0.0028159999999999527	0.002076088630092627	9.28455060840306e-05
ASN 336	R ASN 336	0.0	0.0	0.0	-5.3999999999994055e-05	0.00022601769842202352	1.010781875579383e-05	0.021942000000000034	0.06176632283048748	0.0027622739313833446	-0.022930000000000006	0.061568799728433835	0.0027534404297169727	0.0	0.0	0.0	-0.0010420000000002858	0.0021109798672655	9.440588964678283e-05
ASP 337	R ASP 337	0.0	0.0	0.0	-3.7999999999999365e-05	0.00019119623427253684	8.550555537507348e-06	4.566803999999999	0.15352004945289344	0.006865625329715982	-4.525956000000001	0.16673300232408456	0.007456526545785669	0.0	0.0	0.0	0.040810000000000075	0.04371207956617908	0.0019548636269571184
ILE 338	R ILE 338	0.0	0.0	0.0	-0.00011799999999998434	0.0003226081214104388	1.4427473791344929e-05	-0.20395399999999955	0.008078854126681594	0.00036129734015129483	0.20236199999999963	0.008455942052786651	0.0003781612248766013	0.0	0.0	0.0	-0.0017099999999999698	0.0017600852252092401	7.871340419521775e-05
PHE 339	R PHE 339	0.0	0.0	0.0	-0.00010599999999999809	0.00030783761953341024	1.3766916866168447e-05	-0.11519199999999968	0.007166528866898811	0.0003204969141820056	0.11409199999999976	0.0072789790492938005	0.00032552583922035457	0.0	0.0	0.0	-0.0012059999999999933	0.0013941176420948075	6.234683632711424e-05
SER 340	R SER 340	0.0	0.0	0.0	-6.000000000000227e-06	7.72269383052342e-05	3.4536936748937216e-06	-0.16376000000000013	0.03984738887304876	0.0017820294049201153	0.1623500000000001	0.03978627275832701	0.001779296209179345	0.0	0.0	0.0	-0.0014159999999999958	0.00201368915178085	9.005491657871744e-05
ASN 341	R ASN 341	0.0	0.0	0.0	-2.0000000000000462e-05	0.0001400000000000032	6.260990336999554e-06	-0.022496000000000002	0.11213667546347189	0.005014904582143117	0.021889999999999982	0.11191322486641159	0.0050049115676503225	0.0	0.0	0.0	-0.0006259999999998343	0.0016583497821631486	7.416365686777537e-05
LYS 342	R LYS 342	0.0	0.0	0.0	-3.1999999999996475e-05	0.00017599999999998064	7.870959280798394e-06	-3.7618839999999985	0.1586142318457622	0.007093444092120724	3.7268700000000017	0.16673084027856	0.0074564298561704025	0.0	0.0	0.0	-0.035045999999999945	0.03499079713296114	0.001564836019524117
LYS 343	R LYS 343	0.0	0.0	0.0	-7.19999999999983e-05	0.0002584879107424501	1.155993079564033e-05	-4.650483999999999	0.19013825954822522	0.008503241469466601	4.608015999999999	0.20268604230188875	0.009064395373548422	0.0	0.0	0.0	-0.04254000000000001	0.040880464772309354	0.0018282299636533834
SER 344	R SER 344	0.0	0.0	0.0	-2.7999999999998692e-05	0.00016497272501840257	7.377804551490568e-06	-0.14227199999999998	0.051463560078952975	0.002301520374013666	0.141604	0.051058703312951544	0.002283414629015067	0.0	0.0	0.0	-0.0006959999999999118	0.0017411444512159605	7.786634703130907e-05
TRP 345	R TRP 345	0.0	0.0	0.0	-0.0003900000000000112	0.0004877499359303008	2.1812840255226394e-05	0.0676360000000001	0.022264669411423788	0.0009957062860100764	-0.064908	0.021963777817124313	0.0009822500048358382	0.0	0.0	0.0	0.002338000000000184	0.002631303099226736	0.00011767545198553712
ALA 346	R ALA 346	0.0	0.0	0.0	-5.199999999999783e-05	0.00022202702538203742	9.929350431926137e-06	-0.24042200000000005	0.009242505937244842	0.0004133374311624974	0.23825199999999963	0.009666255531497987	0.0004322880891262571	0.0	0.0	0.0	-0.0022220000000000044	0.001921644087754019	8.593853617557115e-05
ASN 347	R ASN 347	0.0	0.0	0.0	-9.40000000000003e-05	0.0002918287168871504	1.305097697492418e-05	-0.11883599999999993	0.05771870670761814	0.0025812590354321444	0.1162240000000001	0.05705977413204478	0.0025517906748007235	0.0	0.0	0.0	-0.002705999999999676	0.0024931032870697607	0.00011149496849632314
LEU 348	R LEU 348	0.0	0.0	0.0	-0.00048599999999999	0.0004998039615689223	2.235191266983605e-05	-0.21306599999999973	0.01430893580949063	0.0006399150631140406	0.21051999999999949	0.014549556694284413	0.0006506759562181414	0.0	0.0	0.0	-0.003031999999999913	0.0021906565225973842	9.79691379976211e-05
PHE 349	R PHE 349	0.0	0.0	0.0	-0.0009959999999999808	0.00042893356128896777	1.9182492017464084e-05	-0.1530800000000001	0.02145836899673266	0.0009596474352593638	0.1519840000000001	0.020966157110924376	0.0009376350505393501	0.0	0.0	0.0	-0.00209199999999998	0.0019502656229344073	8.721853014124615e-05
GLU 350	R GLU 350	0.0	0.0	0.0	-0.00020800000000000085	0.0004058768286069077	1.8151363585141537e-05	5.888316000000002	0.3032462038409153	0.013561582514140887	-5.823658000000001	0.30716051347133755	0.013736635762513013	0.0	0.0	0.0	0.06445000000000001	0.05177898705073348	0.002315626697030428
LYS 351	R LYS 351	0.0	0.0	0.0	-0.000476000000000004	0.0005034123558277085	2.251328496688137e-05	-6.585938000000003	0.774213511995209	0.034623880838402725	6.474371999999993	0.7535724660682039	0.03370078520201315	0.0	0.0	0.0	-0.11204199999999996	0.05403073417972387	0.002416327890001678
ASN 352	R ASN 352	0.0	0.0	0.0	-0.0005079999999999911	0.0004999359959034665	2.235781742478415e-05	0.14860400000000024	0.2710000649151213	0.012119491341141339	-0.138652	0.26086331075105224	0.01166616191350009	0.0	0.0	0.0	0.009444000000000202	0.013639899706376007	0.0006099948589947234
ASP 353	R ASP 353	0.0	0.0	0.0	-0.00010600000000000275	0.0003078376195334238	1.3766916866169054e-05	5.663338000000002	0.2838732107050635	0.012695195922552858	-5.582654000000009	0.299606285454578	0.013398800415252857	0.0	0.0	0.0	0.08057799999999994	0.061642971343049996	0.0027567574851626257
PHE 354	R PHE 354	0.0	0.0	0.0	-0.0003179999999999623	0.0004656994739098896	2.082671361496806e-05	-0.11918799999999989	0.01330400901984143	0.0005949733708327156	0.11729599999999996	0.013126933533769376	0.0005870543143525971	0.0	0.0	0.0	-0.0022099999999999273	0.0015316331153379407	6.849671524970822e-05
PHE 355	R PHE 355	0.0	0.0	0.0	-0.0002140000000000395	0.0004101268096577716	1.834142851579789e-05	-0.1288820000000001	0.01132343039895442	0.0005063992022109929	0.12597800000000006	0.01107598826290307	0.0004953332534768215	0.0	0.0	0.0	-0.003117999999999963	0.001491333631351485	6.669446753667064e-05
PHE 356	R PHE 356	0.0	0.0	0.0	-9.400000000000475e-05	0.00029182871688716416	1.3050976974924797e-05	-0.10338799999999986	0.007268387441518577	0.0003250521681208263	0.1019779999999998	0.006951655630139366	0.00031088749090321514	0.0	0.0	0.0	-0.0015040000000000084	0.0012271853975663318	5.488139939906846e-05
ARG 357	R ARG 357	0.0	0.0	0.0	-0.00018400000000001437	0.0003874841932260246	1.732881992520109e-05	-5.288406000000004	0.3916790690909482	0.017516420477023936	5.219956000000003	0.40034789129454207	0.017904101991665845	0.0	0.0	0.0	-0.06863399999999985	0.05611128268004321	0.0025093728475456636
TYR 358	R TYR 358	0.0	0.0	0.0	-0.000168000000000017	0.00037386628625757135	1.6719808611346498e-05	-0.237876	0.04186942349734417	0.001872457542375771	0.23317800000000008	0.04082590251298677	0.001825789865236358	0.0	0.0	0.0	-0.004866000000000045	0.0031824587978478112	0.00014232388415159935
LYS 359	R LYS 359	0.0	0.0	0.0	-4.199999999999893e-05	0.00020058913230780465	8.970618707759009e-06	-3.51804	0.16213429742036106	0.007250866210321922	3.467791999999998	0.16634773438797634	0.007439296839891889	0.0	0.0	0.0	-0.050289999999999994	0.03865190680936721	0.0017285658217146417
PHE 360	R PHE 360	0.0	0.0	0.0	-4.800000000000182e-05	0.00021376622745420632	9.559916317625743e-06	-0.07727200000000008	0.0034073473553500213	0.00015238120619033557	0.07608400000000012	0.0035705663416311447	0.00015968058116119953	0.0	0.0	0.0	-0.0012360000000000504	0.0012265007134119094	5.485077939282034e-05
TYR 361	R TYR 361	0.0	0.0	0.0	-0.00013799999999999457	0.00034489998550303055	1.5424396260469367e-05	-0.24910999999999997	0.03105598010045672	0.0013888656522500393	0.24463600000000016	0.03069722306658773	0.0013728215499472943	0.0	0.0	0.0	-0.004611999999999896	0.002191222489844376	9.799444882236734e-05
LEU 362	R LEU 362	0.0	0.0	0.0	-6.799999999999784e-05	0.000251745903640945	1.1258419071965296e-05	-0.13896599999999998	0.007468657442939983	0.00033400851486147117	0.13672600000000038	0.007418552689026691	0.00033176776214655074	0.0	0.0	0.0	-0.0023079999999999997	0.0014916889756246532	6.671035901567502e-05
GLU 363	R GLU 363	0.0	0.0	0.0	-7.40000000000114e-05	0.0002617708921939586	1.170675018952921e-05	5.052343999999998	0.19555526498675702	0.008745497317367464	-4.958708000000006	0.20830000176658206	0.009315459273268075	0.0	0.0	0.0	0.09356200000000017	0.05989919996126805	0.0026787736582249626
ILE 364	R ILE 364	0.0	0.0	0.0	-0.00022200000000000664	0.00041559114523773236	1.858580103197115e-05	-0.21071599999999943	0.010742594844833902	0.00048042344655574817	0.20629999999999957	0.010510851535442556	0.0004700595706931519	0.0	0.0	0.0	-0.004637999999999966	0.002021622120971204	9.04096897461783e-05
THR 365	R THR 365	0.0	0.0	0.0	-8.00000000000045e-05	0.00027129319932502603	1.2132600710483165e-05	-0.08551200000000005	0.06440855421448308	0.0028804381111212944	0.08362400000000006	0.06202204949854514	0.0027737103756520732	0.0	0.0	0.0	-0.001968000000000014	0.004238275120847986	0.00018954142555124463
ALA 366	R ALA 366	0.0	0.0	0.0	-7.600000000000407e-05	0.0002649981132008444	1.1851075900525449e-05	-0.23890599999999965	0.012189387351305335	0.0005451259744318968	0.23334399999999955	0.012090395527037414	0.0005406989254663011	0.0	0.0	0.0	-0.005638000000000012	0.002231357434388319	9.978933810783615e-05
TYR 367	R TYR 367	0.0	0.0	0.0	-0.00010200000000000386	0.0003026483107502948	1.3534843922262789e-05	-0.14016399999999996	0.01792833243779261	0.0008017794010823758	0.13741400000000023	0.01808188607418856	0.0008086465284658484	0.0	0.0	0.0	-0.0028519999999999197	0.0035267684925438885	0.00015772188180465188
THR 368	R THR 368	0.0	0.0	0.0	-7.599999999998541e-05	0.00026499811320077933	1.1851075900522538e-05	-0.10091200000000014	0.031873503980579025	0.0014254264316336967	0.09860599999999987	0.03099617337672584	0.0013861910142545634	0.0	0.0	0.0	-0.0023819999999999696	0.0016161918202985566	7.227829549733393e-05
ARG 369	R ARG 369	0.0	0.0	0.0	-4.199999999999893e-05	0.00020058913230780462	8.970618707759007e-06	-3.5344979999999997	0.12925499601947663	0.005780459150620289	3.4760680000000024	0.13407005398666902	0.0059957950892251715	0.0	0.0	0.0	-0.05847200000000015	0.03365521082982444	0.0015051067842514912
GLY 370	R GLY 370	0.0	0.0	0.0	-8.000000000000452e-06	8.908422980528537e-05	3.983967871356619e-06	0.15157000000000026	0.008098709773779123	0.00036218531168424124	-0.14877000000000024	0.008209817293940531	0.000367154191042088	0.0	0.0	0.0	0.002792000000000001	0.0015299464042900475	6.842128323847844e-05
SER 371	R SER 371	0.0	0.0	0.0	-5.800000000000072e-05	0.0002337434491060688	1.0453324829928646e-05	-0.13563399999999995	0.044297178736348614	0.0019810300573186745	0.13459000000000007	0.043179276279252284	0.001931035939593046	0.0	0.0	0.0	-0.001102000000000017	0.002059999029125995	9.212595725418587e-05
ASP 372	R ASP 372	0.0	0.0	0.0	-0.00012199999999999811	0.00032728580781939923	1.4636666287102177e-05	6.089603999999998	0.43938935715829536	0.019650089423917643	-5.979228000000002	0.43089860061964397	0.01927037124790114	0.0	0.0	0.0	0.11025399999999994	0.039847527953437004	0.0017820356247841642
GLU 373	R GLU 373	0.0	0.0	0.0	-0.0003240000000000043	0.00046800000000000633	2.0929596269398313e-05	6.886917999999999	0.7913157393076359	0.035388715695147524	-6.758422000000004	0.7681948684519857	0.03435471891650297	0.0	0.0	0.0	0.12817199999999979	0.046387869276353404	0.0020745285806660035
GLN 374	R GLN 374	0.0	0.0	0.0	-0.00017799999999999283	0.00038251274488569387	1.710648999648893e-05	-0.2161	0.1012290768504781	0.004527101942744387	0.21271599999999985	0.0984764507077708	0.004404000759309655	0.0	0.0	0.0	-0.003562000000000154	0.003715125300713156	0.00016614545434647928
HIE 375	R HIE 375	0.0	0.0	0.0	-0.0002640000000000047	0.00044079927404659663	1.9713142824014977e-05	0.02696999999999998	0.04759173352589711	0.0021283670266192337	-0.02855200000000001	0.04535900457461559	0.002028516352411288	0.0	0.0	0.0	-0.0018460000000000338	0.003463276483331999	0.00015488243283213533
LEU 376	R LEU 376	0.0	0.0	0.0	-0.0011540000000000027	0.0006498338249121834	2.9061452131646767e-05	-0.2505779999999998	0.02805879391563449	0.0012548274112403244	0.24513999999999997	0.02718007358341715	0.001215529843319341	0.0	0.0	0.0	-0.0065920000000000345	0.001926015576260969	8.613403508485913e-05
LYS 377	R LYS 377	0.0	0.0	0.0	-0.0006419999999999952	0.0005116991303490713	2.288388078976098e-05	-6.234190000000006	0.6858949583572433	0.030674155046223672	6.118058000000001	0.6720336856408089	0.030054260085251458	0.0	0.0	0.0	-0.11677400000000035	0.04098007959972751	0.0018326848741668617
TRP 378	R TRP 378	0.0	0.0	0.0	-0.00038400000000002874	0.00048635789291429695	2.1750586198998624e-05	0.06200599999999998	0.018091599265957596	0.0008090809156073296	-0.05983799999999999	0.01759692461767125	0.0007869583928010482	0.0	0.0	0.0	0.0017839999999998213	0.002060423257488725	9.214492932332682e-05
SER 379	R SER 379	0.0	0.0	0.0	-0.0003140000000000014	0.0004641163647190235	2.0755914819636433e-05	-0.20187599999999994	0.13556396506446677	0.006062604823671087	0.19911599999999993	0.1298755964144149	0.005808213244019193	0.0	0.0	0.0	-0.003074000000000011	0.00627730228681078	0.0002807294925724757
GLY 380	R GLY 380	0.0	0.0	0.0	-0.00029199999999999783	0.000454682306671369	2.0334010917671744e-05	0.2565360000000003	0.018027332137612304	0.0008062068022533541	-0.24985400000000002	0.01737874230201712	0.0007772009830152291	0.0	0.0	0.0	0.006390000000000004	0.0018670565069113577	8.349730534574204e-05
LEU 381	R LEU 381	0.0	0.0	0.0	-0.0006659999999999995	0.0004883072803061648	2.1837765453452573e-05	-0.12945000000000004	0.009726844298126942	0.0004349977011433614	0.12717400000000006	0.009494615526707264	0.00042461211475884825	0.0	0.0	0.0	-0.0029419999999999967	0.0015920540191839377	7.119882021494077e-05
VAL 382	R VAL 382	0.0	0.0	0.0	-0.0004300000000000024	0.000495075751779465	2.214046069981392e-05	-0.12308000000000009	0.008222748932076742	0.0003677325114807479	0.12007799999999988	0.007931955370526834	0.00035472782805985066	0.0	0.0	0.0	-0.0034320000000000583	0.001568877305591588	7.016232607319004e-05
GLU 383	R GLU 383	0.0	0.0	0.0	-0.0038419999999999978	0.0018179757974186275	8.130234928954876e-05	10.822004	1.0406891389766693	0.04654103316395117	-10.52882599999999	1.0006162619727692	0.04474891962325699	0.0	0.0	0.0	0.28933600000000004	0.07041428196040894	0.0031490224210062308
SER 384	R SER 384	0.0	0.0	0.0	-0.001679999999999991	0.0007807688518377156	3.491704454847188e-05	-0.31744000000000017	0.1886198144416429	0.008435334539898202	0.308054	0.18151515386876124	0.00811760445993768	0.0	0.0	0.0	-0.01106600000000002	0.00785529401104755	0.00035129942783898615
LYS 385	R LYS 385	0.0	0.0	0.0	-0.0010739999999999804	0.0005482006931772619	2.4516280305137253e-05	-6.0039380000000016	0.474853415441031	0.02123609032548187	5.8965859999999966	0.46091274510912544	0.020612644595200763	0.0	0.0	0.0	-0.10842599999999966	0.046776666448133886	0.00209191611877722
VAL 386	R VAL 386	0.0	0.0	0.0	-0.0007820000000000214	0.0004499733325431784	2.0123419192573303e-05	-0.17060200000000006	0.013543249093183048	0.0006056725121713935	0.16685400000000006	0.013224397301958518	0.0005914130265728811	0.0	0.0	0.0	-0.00453000000000009	0.00163373804509766	7.306298652531969e-05
ARG 387	R ARG 387	0.0	0.0	0.0	-0.004203999999999961	0.0016764199951085532	7.49717813580518e-05	-6.571063999999998	0.7343730277617918	0.032842160218354136	6.478719999999997	0.7055577011130761	0.031553499634746345	0.0	0.0	0.0	-0.09654799999999825	0.059455930705018735	0.0026589500544387775
LEU 388	R LEU 388	0.0	0.0	0.0	-0.0007219999999999729	0.0004782426162524404	2.1387659993556047e-05	-0.15503999999999982	0.012861041948460368	0.0005751632811646745	0.15259200000000012	0.012663077666979354	0.0005663100493545055	0.0	0.0	0.0	-0.0031699999999999394	0.0015814866423717179	7.07262327570212e-05
LEU 389	R LEU 389	0.0	0.0	0.0	-0.00020999999999998665	0.0004073082370882997	1.8215378118500782e-05	-0.15314400000000014	0.00862712373853318	0.0003858167025932462	0.15018600000000035	0.008519119907588057	0.0003809866244367724	0.0	0.0	0.0	-0.0031679999999999478	0.0015387579406780274	6.881534712547317e-05
VAL 390	R VAL 390	0.0	0.0	0.0	-0.00041999999999998305	0.0004935585071701023	2.2072607458113323e-05	-0.1560279999999998	0.009681901466142293	0.00043298779659498086	0.1535400000000001	0.009564538671569646	0.00042773917286110526	0.0	0.0	0.0	-0.002908000000000059	0.0015084879847053654	6.74616335408572e-05
MET 391	R MET 391	0.0	0.0	0.0	-0.0006600000000000046	0.0004903060268852576	2.192715211786551e-05	-0.13194600000000006	0.06857643242397471	0.0030668312910885624	0.13031999999999996	0.06698735403044362	0.0029957655448983288	0.0	0.0	0.0	-0.0022859999999999847	0.0025409061375817037	0.00011363277696158245
LYS 392	R LYS 392	0.0	0.0	0.0	-0.0001680000000000037	0.0003738662862575414	1.671980861134516e-05	-4.256873999999999	0.22255804214635921	0.009953098223570447	4.202730000000006	0.223506288725701	0.009995505099787244	0.0	0.0	0.0	-0.05431199999999992	0.03891188322350874	0.0017401923204059836
LEU 393	R LEU 393	0.0	0.0	0.0	-0.00014999999999998259	0.0003570714214271009	1.596871942266945e-05	-0.14990200000000006	0.007865138015317349	0.0003517396650933475	0.14741200000000046	0.007799118924586246	0.000348787201599598	0.0	0.0	0.0	-0.002639999999999965	0.0014759403781995086	6.600606032781699e-05
GLU 394	R GLU 394	0.0	0.0	0.0	-0.0002559999999999776	0.0004364218143035084	1.9517376872928694e-05	5.319753999999999	0.39812082774455015	0.017804504681905968	-5.260863999999998	0.40185904681121837	0.017971682920863086	0.0	0.0	0.0	0.058633999999999985	0.049169584541665576	0.002198930669211741
VAL 395	R VAL 395	0.0	0.0	0.0	-8.399999999999653e-05	0.0002773878151613615	1.2405160216619022e-05	-0.08944	0.005025375607851821	0.00022474162943251995	0.08845400000000023	0.005162546270978143	0.00023087608797790356	0.0	0.0	0.0	-0.001070000000000013	0.0010262066068779808	4.589335463877136e-05
LEU 396	R LEU 396	0.0	0.0	0.0	-6.200000000000294e-05	0.00024115555146005975	1.0784804124322846e-05	-0.11875200000000011	0.005720008391601849	0.0002558065519098194	0.11703199999999991	0.005694117666506317	0.00025464868348381203	0.0	0.0	0.0	-0.00178200000000004	0.0013093800059569226	5.8557254033975166e-05
ALA 397	R ALA 397	0.0	0.0	0.0	-1.4000000000000235e-05	0.0001174904251417981	5.254331546448218e-06	-0.14369400000000032	0.0051389068876418805	0.00022981890261618236	0.14202600000000035	0.005290871761806316	0.00023661497839265995	0.0	0.0	0.0	-0.0016820000000000172	0.001463173263834418	6.543509761587986e-05
GLY 398	R GLY 398	0.0	0.0	0.0	-4.000000000000226e-06	6.311893535224156e-05	2.822764602300535e-06	0.11829199999999991	0.0037275643522345133	0.00016670174564202683	-0.11683799999999978	0.003901763191184017	0.0001744921545518794	0.0	0.0	0.0	0.0014499999999999984	0.0013067134345371985	5.8438001334747944e-05
ILE 399	R ILE 399	0.0	0.0	0.0	-6.600000000000782e-05	0.0002482820976228746	1.110351295761973e-05	-0.15587000000000023	0.006491617672040484	0.00029031396797242915	0.15373600000000018	0.006623768111879334	0.00029622391530715247	0.0	0.0	0.0	-0.002199999999999982	0.0016024980499207786	7.166589146867424e-05
LYS 400	R LYS 400	0.0	0.0	0.0	-5.1999999999998716e-05	0.00022202702538204122	9.929350431926306e-06	-3.8616960000000002	0.19551268906133787	0.00874359326409862	3.816691999999998	0.1974387326134934	0.008829728550303518	0.0	0.0	0.0	-0.045055999999999846	0.03935435000098466	0.0017599800362504121
ILE 401	R ILE 401	0.0	0.0	0.0	-0.00020800000000000107	0.00040587682860690786	1.8151363585141543e-05	-0.17966999999999997	0.008658700826339303	0.00038722887289056564	0.17740800000000026	0.008898400755187564	0.00039794857959269715	0.0	0.0	0.0	-0.002469999999999983	0.002045751695587745	9.14887971283931e-05
ALA 402	R ALA 402	0.0	0.0	0.0	-8.800000000000008e-05	0.00028329489935401266	1.2669333052690672e-05	-0.20731799999999953	0.008964422792355754	0.00040090117485511894	0.20432199999999942	0.009055733874189998	0.00040498473057672726	0.0	0.0	0.0	-0.00308399999999998	0.001970011167481034	8.81015777384263e-05
HIE 403	R HIE 403	0.0	0.0	0.0	-0.0005379999999999825	0.0004985539088202831	2.22960086114077e-05	-0.112002	0.08288595777331641	0.0037067727192262516	0.10827	0.0812938441703921	0.0036355712343454343	0.0	0.0	0.0	-0.004270000000000115	0.007054721823006245	0.00031549675117186404
PRO 404	R PRO 404	0.0	0.0	0.0	-0.000723999999999994	0.00046885392181360676	2.0967784813851925e-05	-1.5002860000000013	0.08037945137904788	0.003594678345553805	1.4756120000000015	0.07961131487416688	0.003560326236735545	0.0	0.0	0.0	-0.02539799999999994	0.01202778433461459	0.000537898867818106
PHE 405	R PHE 405	0.0	0.0	0.0	-0.0009499999999999816	0.00045552167895719566	2.03715487874625e-05	-0.11278399999999998	0.01968342815670105	0.0008802696677723385	0.11247599999999995	0.01912133426306906	0.0008551320646543653	0.0	0.0	0.0	-0.0012579999999999885	0.002156718804109718	9.645139708682763e-05
THR 406	R THR 406	0.0	0.0	0.0	-0.0033280000000000015	0.0013551442727620724	6.060389426431021e-05	-0.17249399999999995	0.17360410699058929	0.0077638116880820816	0.166626	0.16678279924500602	0.007458753531790681	0.0	0.0	0.0	-0.00919599999999975	0.007747359808347584	0.00034647246355229877
LYS 407	R LYS 407	0.0	0.0	0.0	-0.0013159999999999984	0.0007100309852393707	3.1753550982527655e-05	-7.364852000000001	0.855727123618269	0.0382692803720163	7.215846000000004	0.8387180231066463	0.03750861027241401	0.0	0.0	0.0	-0.15032199999999998	0.054358571688373575	0.0024309892290999766
PRO 408	R PRO 408	0.0	0.0	0.0	-0.00126000000000001	0.0005969924622639682	2.6698314553544217e-05	-1.9653620000000007	0.13548691064452234	0.006059158845251836	1.9151700000000014	0.1303471100561683	0.005829299975124775	0.0	0.0	0.0	-0.05145200000000005	0.013245969047223253	0.0005923777443489863
PHE 409	R PHE 409	0.0	0.0	0.0	-0.00042600000000000905	0.0004944936804449673	2.2114429678380108e-05	-0.10586799999999988	0.014015797372965513	0.0006268055136962772	0.10378999999999983	0.013688604749939066	0.0006121730147598052	0.0	0.0	0.0	-0.002504000000000094	0.001481210315924111	6.624173910760503e-05
GLU 410	R GLU 410	0.0	0.0	0.0	-0.0004379999999999893	0.0004961411089599288	2.2188104921330614e-05	7.665174	0.6366392728413595	0.028471373824386307	-7.484023999999993	0.6209546774314834	0.027769937393665026	0.0	0.0	0.0	0.18071200000000015	0.05466004990850241	0.002444471744978851
SER 411	R SER 411	0.0	0.0	0.0	-7.60000000000005e-05	0.000264998113200832	1.1851075900524895e-05	-0.24882600000000002	0.04065655819175968	0.0018182165569590113	0.24416199999999993	0.040111242264482365	0.0017938292873069031	0.0	0.0	0.0	-0.004740000000000007	0.0029543865691544187	0.00013212418400883327
SER 412	R SER 412	0.0	0.0	0.0	-4.000000000000315e-05	0.00019595917942266967	8.763560920083348e-06	-0.24567600000000006	0.030535406072293613	0.0013655848739641675	0.23979799999999968	0.02973404103044489	0.0013297467397968533	0.0	0.0	0.0	-0.005918000000000022	0.002723100438838077	0.00012178075381602897
TYR 413	R TYR 413	0.0	0.0	0.0	-5.1999999999988945e-05	0.00022202702538199947	9.92935043192444e-06	-0.14667199999999994	0.04705660863258245	0.0021044355138611554	0.14403800000000008	0.045712936418479906	0.0020443446656569367	0.0	0.0	0.0	-0.002685999999999968	0.0025257482059778654	0.00011295489365229294
CYS 414	R CYS 414	0.0	0.0	0.0	-8.000000000001783e-06	8.908422980530021e-05	3.983967871357282e-06	-0.02110400000000002	0.04039466776692191	0.0018065044611071403	0.020970000000000003	0.03950950645097962	0.001766918843637138	0.0	0.0	0.0	-0.0001420000000000723	0.0014703183328789074	6.575463481762801e-05
CYS 415	R CYS 415	0.0	0.0	0.0	-1.799999999999713e-05	0.00013295111883694083	5.945754788081049e-06	0.011022000000000007	0.025129455147296743	0.0011238233989377502	-0.010572000000000002	0.024712766255520633	0.0011051885051881413	0.0	0.0	0.0	0.00043200000000001104	0.0012559363041173368	5.616717902832428e-05
PRO 416	R PRO 416	0.0	0.0	0.0	-1.9999999999997797e-06	4.467661580737243e-05	1.997998998998528e-06	-0.7945079999999993	0.02963798130778162	0.0013254508184013564	0.7815499999999993	0.030906884346375108	0.0013821978874243778	0.0	0.0	0.0	-0.012960000000000077	0.007584879695815893	0.0003392061320200453
THR 417	R THR 417	0.0	0.0	0.0	-1.9999999999997797e-06	4.467661580737243e-05	1.997998998998528e-06	-0.072296	0.00911330807116753	0.00040755952694056176	0.07142	0.009086891657767356	0.00040637814901887124	0.0	0.0	0.0	-0.0008780000000001209	0.0012787165440394889	5.718594232851801e-05
GLU 418	R GLU 418	0.0	0.0	0.0	-1.0000000000000675e-05	9.949874371066871e-05	4.449719092257698e-06	3.7326620000000013	0.15187073370467655	0.0067918656871285045	-3.670749999999998	0.15550322022395383	0.006954315422817616	0.0	0.0	0.0	0.06190199999999979	0.03495740831354589	0.001563342826126098
ASP 419	R ASP 419	0.0	0.0	0.0	0.0	0.0	0.0	3.201518000000002	0.09362498425088335	0.004187036583546448	-3.1450240000000003	0.10056921707956257	0.004497592116676695	0.0	0.0	0.0	0.05649400000000021	0.033767113646268325	0.001510111230340335
ASP 420	R ASP 420	0.0	0.0	0.0	-6.000000000001116e-06	7.722693830524564e-05	3.4536936748942332e-06	3.573413999999999	0.12619077067678394	0.00564342282732752	-3.5120259999999957	0.13358942070403068	0.005974300515380608	0.0	0.0	0.0	0.06138199999999965	0.036263646755394056	0.001621759585142016
TYR 421	R TYR 421	0.0	0.0	0.0	-3.79999999999967e-05	0.00019119623427252342	8.550555537506748e-06	-0.13310200000000008	0.04367016826164038	0.001952989296437634	0.1307999999999999	0.042528531599386986	0.001901933752789543	0.0	0.0	0.0	-0.0023399999999999858	0.002143921640359069	9.58790905255147e-05
GLU 422	R GLU 422	0.0	0.0	0.0	-1.6000000000000904e-05	0.00012547509713087206	5.611416933360375e-06	3.5318800000000032	0.15861714157046058	0.007093574218965152	-3.4645739999999967	0.163572774397279	0.00731519685641106	0.0	0.0	0.0	0.06728999999999995	0.04183947776920739	0.0018711183287007797
MET 423	R MET 423	0.0	0.0	0.0	-1.399999999999757e-05	0.00011749042514177574	5.254331546447218e-06	-0.13127600000000023	0.020816527664332854	0.0009309434182590637	0.12854600000000024	0.020513797405646763	0.0009174049095136997	0.0	0.0	0.0	-0.0027439999999999895	0.0024832365976684436	0.0001110537167320387
ILE 424	R ILE 424	0.0	0.0	0.0	-1.5999999999994687e-05	0.0001254750971308233	5.611416933358194e-06	-0.15217600000000012	0.006901668204134673	0.00030865198525188047	0.1494120000000002	0.0070661344453596744	0.0003160071391595401	0.0	0.0	0.0	-0.0027800000000000403	0.0018131740126088025	8.108760694458687e-05
GLN 425	R GLN 425	0.0	0.0	0.0	-3.6000000000000035e-05	0.00018629009635512048	8.331146379700704e-06	-0.08137199999999996	0.05969972877660337	0.00266985303565571	0.07951799999999992	0.0585479775568722	0.002618345155245966	0.0	0.0	0.0	-0.0018900000000000858	0.003364208673670635	0.00015045198569643893
ASP 426	R ASP 426	0.0	0.0	0.0	-1.1999999999999123e-05	0.00010888526071052162	4.869496893930268e-06	3.628066000000001	0.12186286408908222	0.005449872960720116	-3.5535300000000003	0.12875498087450893	0.0057580977935417456	0.0	0.0	0.0	0.07452400000000052	0.049444731003414316	0.002211235593056516
LYS 427	R LYS 427	0.0	0.0	0.0	-1.1999999999996902e-05	0.0001088852607105015	4.869496893929368e-06	-3.200495999999998	0.0921209095917379	0.004119772319924766	3.130974	0.10318971520452168	0.004614784355523082	0.0	0.0	0.0	-0.06953400000000026	0.04881246607169094	0.0021829598457140612
TYR 428	R TYR 428	0.0	0.0	0.0	-7.600000000000585e-05	0.00026499811320085056	1.1851075900525725e-05	-0.157892	0.03045456182577585	0.001361969409348098	0.1550220000000002	0.029759528154860347	0.0013308865586517324	0.0	0.0	0.0	-0.0029459999999999526	0.002504213249705316	0.00011199182112993482
GLY 429	R GLY 429	0.0	0.0	0.0	-5.999999999999783e-06	7.72269383052285e-05	3.4536936748934662e-06	0.13217400000000012	0.005356838993283203	0.00023956512267005563	-0.12957200000000005	0.005687601955128747	0.00025435729201257176	0.0	0.0	0.0	0.0025959999999999902	0.0017890735032412687	8.000979939982334e-05
SER 430	R SER 430	0.0	0.0	0.0	-3.999999999999559e-06	6.311893535223105e-05	2.8227646023000653e-06	-0.14520400000000014	0.011067898806907214	0.000494971482006667	0.14221800000000015	0.011029708790350236	0.000493263572545002	0.0	0.0	0.0	-0.0029900000000000126	0.002329356134213884	0.00010417197319816735
HIE 431	R HIE 431	0.0	0.0	0.0	-2.6000000000002465e-05	0.00015913516267627593	7.116740827092807e-06	0.042782000000000056	0.0544544440427041	0.0024352767711288965	-0.04147600000000001	0.053601468487346364	0.002397130544630386	0.0	0.0	0.0	0.0012800000000000118	0.0033801775101317253	0.00015116613377341042
LYS 432	R LYS 432	0.0	0.0	0.0	-1.199999999999779e-05	0.00010888526071050954	4.869496893929727e-06	-3.2401319999999996	0.15272942930555475	0.006830267721839378	3.175886	0.1562779223178824	0.006988961153704331	0.0	0.0	0.0	-0.06425800000000001	0.046068073934124924	0.00206022689818379
THR 433	R THR 433	0.0	0.0	0.0	-2.000000000000668e-06	4.467661580739227e-05	1.997998998999415e-06	-0.05503999999999995	0.02358207794067348	0.001054622586520883	0.05389799999999997	0.023227819441350793	0.0010387796647990312	0.0	0.0	0.0	-0.001143999999999881	0.0015553983412617783	6.955952846303504e-05
GLU 434	R GLU 434	0.0	0.0	0.0	-3.999999999999781e-06	6.311893535223455e-05	2.8227646023002215e-06	3.580066	0.21843102720083965	0.00976853250432366	-3.5144859999999998	0.22110482085203312	0.00988810819156118	0.0	0.0	0.0	0.06557599999999976	0.04512312294156981	0.002017967405088607
THR 435	R THR 435	0.0	0.0	0.0	-5.999999999999783e-06	7.72269383052285e-05	3.4536936748934662e-06	-0.057767999999999944	0.017413160999657982	0.0007787402339676688	0.05684399999999999	0.016976797813486627	0.0007592254790245178	0.0	0.0	0.0	-0.0009299999999999695	0.001553415591527271	6.947085719926048e-05
ALA 436	R ALA 436	0.0	0.0	0.0	0.0	0.0	0.0	-0.14228200000000038	0.0063691817370723856	0.0002848384665028809	0.13937600000000014	0.006842705897517923	0.0003060151107377757	0.0	0.0	0.0	-0.0029060000000000097	0.002111199658961704	9.441571903025486e-05
LEU 437	R LEU 437	0.0	0.0	0.0	-1.799999999999713e-05	0.00013295111883694083	5.945754788081049e-06	-0.12132600000000004	0.008766055213149767	0.0003920299070223857	0.1189079999999997	0.008946481766598041	0.0004000988277915125	0.0	0.0	0.0	-0.0024360000000000106	0.0016167572483214647	7.230358220724605e-05
ASN 438	R ASN 438	0.0	0.0	0.0	-3.999999999999559e-06	6.311893535223105e-05	2.8227646023000653e-06	-0.026610000000000016	0.06202875059196347	0.002774010057660213	0.026043999999999998	0.06071597865471647	0.002715301111847445	0.0	0.0	0.0	-0.0005699999999999647	0.0027908959135015507	0.0001248126596143168
ALA 439	R ALA 439	0.0	0.0	0.0	-2.000000000000668e-06	4.467661580739227e-05	1.997998998999415e-06	-0.13629600000000033	0.004562935896971526	0.0002040606968520462	0.1337820000000002	0.004824362755837276	0.0002157520614034074	0.0	0.0	0.0	-0.002515999999999988	0.0017256140935910196	7.717180832402407e-05
LEU 440	R LEU 440	0.0	0.0	0.0	-1.9999999999999575e-05	0.00013999999999999703	6.260990336999278e-06	-0.11883999999999986	0.005374606962379474	0.00024035973040448317	0.11652999999999981	0.005442159497851724	0.00024338077163185148	0.0	0.0	0.0	-0.0023300000000000126	0.001519572308249951	6.79573395594631e-05
LYS 441	R LYS 441	0.0	0.0	0.0	-2.200000000000024e-05	0.00014668333238647283	6.559878047646994e-06	-3.471266000000001	0.21919967893219902	0.00980290765477051	3.413642000000002	0.22060591523340606	0.009865796454009047	0.0	0.0	0.0	-0.05764600000000003	0.03367742098201674	0.001506100052453343
LEU 442	R LEU 442	0.0	0.0	0.0	-2.0000000000003125e-05	0.0001400000000000219	6.2609903370003895e-06	-0.13126200000000024	0.009740911456323468	0.00043562680358291494	0.1288900000000001	0.00958446138288248	0.0004286301435969373	0.0	0.0	0.0	-0.0023919999999999267	0.0013690639137746846	6.122639953484211e-05
VAL 443	R VAL 443	0.0	0.0	0.0	-2.6000000000001577e-05	0.0001591351626762705	7.1167408270925646e-06	-0.105758	0.011338934517846063	0.0005070925674864519	0.10381600000000007	0.0110262479565796	0.0004931087993536026	0.0	0.0	0.0	-0.0019679999999999624	0.0011536793315301945	5.1594108190760625e-05
THR 444	R THR 444	0.0	0.0	0.0	-4.200000000000248e-05	0.00020058913230782159	8.970618707759766e-06	-0.096738	0.0348369538852067	0.001557955940326952	0.09463999999999997	0.03396707817873087	0.0015190539160938393	0.0	0.0	0.0	-0.002140000000000029	0.0017344739836620525	7.756803465346418e-05
ASP 445	R ASP 445	0.0	0.0	0.0	-5.1999999999997605e-05	0.00022202702538203647	9.929350431926095e-06	4.962476000000001	1.2772261387178192	0.057119289376252394	-4.874620000000003	1.252870618858941	0.056030077415616435	0.0	0.0	0.0	0.08780399999999973	0.04436036050349423	0.0019838556318441977
GLU 446	R GLU 446	0.0	0.0	0.0	-2.8000000000000914e-05	0.00016497272501841563	7.377804551491151e-06	4.216497999999999	0.7751913015482202	0.034667608916567165	-4.147889999999996	0.7647861543595256	0.034202276587970926	0.0	0.0	0.0	0.0685799999999999	0.03535018528947189	0.0015809083464894446
ASN 447	R ASN 447	0.0	0.0	0.0	-2.0000000000003125e-05	0.0001400000000000219	6.2609903370003895e-06	-0.003273999999999992	0.08320960836345763	0.0037212468136365254	0.0032239999999999834	0.08130683749845402	0.003636152313641443	0.0	0.0	0.0	-6.999999999979423e-05	0.0027160817366198905	0.00012146686791055509
LYS 448	R LYS 448	0.0	0.0	0.0	-4.400000000000404e-05	0.00020509509989272712	9.172131704244952e-06	-4.893746000000007	0.9762795181114579	0.04366054735075914	4.811634000000006	0.9561452672287586	0.04276011627776412	0.0	0.0	0.0	-0.08215599999999999	0.0385367313611315	0.0017234150190827604
GLU 449	R GLU 449	0.0	0.0	0.0	-2.5999999999999358e-05	0.0001591351626762569	7.1167408270919555e-06	4.368302000000001	0.7540066702596201	0.03372020340377559	-4.301943999999999	0.742168647184725	0.03319079091748206	0.0	0.0	0.0	0.06633200000000052	0.03253345625659811	0.0014549403946553844
GLU 450	R GLU 450	0.0	0.0	0.0	-6.000000000000227e-06	7.72269383052342e-05	3.4536936748937216e-06	3.739713999999998	0.35307675115195786	0.0157900723370111	-3.680640000000001	0.3520119918411745	0.01574245485303935	0.0	0.0	0.0	0.05906799999999997	0.03143805617400601	0.0014059526137106878
GLU 451	R GLU 451	0.0	0.0	0.0	-9.999999999999787e-06	9.949874371065987e-05	4.4497190922573025e-06	3.8596339999999976	0.3937668041417446	0.017609786826875733	-3.8010100000000024	0.3899844790500909	0.01744063610651692	0.0	0.0	0.0	0.058614000000000145	0.029099570512294514	0.0013013723556307782
SER 452	R SER 452	0.0	0.0	0.0	-1.9999999999997797e-06	4.467661580737243e-05	1.997998998998528e-06	-0.12511800000000006	0.02474784992681173	0.0011067574946662844	0.123234	0.02427919364394158	0.001085798548534684	0.0	0.0	0.0	-0.0018860000000000357	0.0014356197268079046	6.420286597964304e-05
ILE 453	R ILE 453	0.0	0.0	0.0	-1.7999999999999794e-05	0.00013295111883696053	5.94575478808193e-06	-0.14364200000000013	0.01591897722845162	0.0007119183043017804	0.14127600000000018	0.015681193321935714	0.0007012842847232799	0.0	0.0	0.0	-0.0023839999999999716	0.0014354595083108435	6.41957007906294e-05
LYS 454	R LYS 454	0.0	0.0	0.0	-2.4000000000002687e-05	0.00015304901175768905	6.844559883587145e-06	-4.211277999999998	0.5624435551377707	0.025153240455894125	4.1452560000000025	0.5533236760378055	0.024745387063612092	0.0	0.0	0.0	-0.06604599999999954	0.03044299400518964	0.0013614520806844524
ASP 455	R ASP 455	0.0	0.0	0.0	-1.4000000000001567e-05	0.00011749042514180929	5.254331546448719e-06	3.992473999999999	0.2747604216840767	0.012287659608242055	-3.928668000000001	0.27262360458327634	0.012192098242384581	0.0	0.0	0.0	0.06379199999999964	0.031496233679600916	0.0014085543908561194
ALA 456	R ALA 456	0.0	0.0	0.0	-4.000000000000448e-06	6.311893535224507e-05	2.822764602300692e-06	-0.15780600000000017	0.008043902286822207	0.0003597342463540093	0.1551900000000003	0.008193283834939188	0.0003664147922774838	0.0	0.0	0.0	-0.0026199999999999917	0.0015399999999999804	6.887089370699264e-05
PRO 457	R PRO 457	0.0	0.0	0.0	-1.2000000000000454e-05	0.00010888526071053371	4.869496893930808e-06	-0.8368380000000001	0.03928149381067814	0.0017567218083682716	0.823316	0.04009828106040679	0.0017932496446392385	0.0	0.0	0.0	-0.013534000000000004	0.00750525442606708	0.0003356451817023432
LYS 458	R LYS 458	0.0	0.0	0.0	-3.599999999999781e-05	0.00018629009635510896	8.331146379700187e-06	-4.731718000000002	0.32176015054074736	0.014389551381193535	4.648376000000008	0.31762380046832206	0.014204568182379952	0.0	0.0	0.0	-0.08337800000000009	0.03850905239031495	0.0017221771778768997
ALA 459	R ALA 459	0.0	0.0	0.0	-1.9999999999999575e-05	0.000139999999999997	6.260990336999277e-06	-0.1804160000000007	0.007824509185871072	0.0003499226886035851	0.1770700000000004	0.007970263483718655	0.000356441018963584	0.0	0.0	0.0	-0.0033660000000000044	0.0019099853402578752	8.541714113689349e-05
TYR 460	R TYR 460	0.0	0.0	0.0	-0.00017200000000001126	0.00037738044464441793	1.6876966552080298e-05	-0.1908660000000001	0.049402308083731916	0.0022093383824122385	0.1869740000000001	0.047519820327942094	0.0021251509706370973	0.0	0.0	0.0	-0.004063999999999927	0.002917516752308367	0.0001304753156731185
LEU 461	R LEU 461	0.0	0.0	0.0	-9.600000000000186e-05	0.0002945912422323573	1.3174520864153156e-05	-0.11919200000000012	0.006070184181717472	0.00027146688932528403	0.11718199999999981	0.006369998116173388	0.00028487497608618595	0.0	0.0	0.0	-0.0021059999999999243	0.0017716557227633637	7.923085257650805e-05
SER 462	R SER 462	0.0	0.0	0.0	-0.0001979999999999893	0.00039849215801566627	1.7821111076472348e-05	-0.27434800000000015	0.06639610603039917	0.002969324130505125	0.267246	0.06246203233965486	0.00279338700648517	0.0	0.0	0.0	-0.007299999999999985	0.005548513314393344	0.0002481370589009236
THR 463	R THR 463	0.0	0.0	0.0	-0.00014600000000000436	0.00035310621631459184	1.579139005914345e-05	-0.149048	0.0442883020220914	0.001980633078588755	0.14577399999999996	0.04371552268931473	0.001955017608104843	0.0	0.0	0.0	-0.0034199999999999556	0.0025960739588847983	0.00011609995693366806
MET 464	R MET 464	0.0	0.0	0.0	-0.0007059999999999959	0.0004728255492250746	2.1145401391318795e-05	-0.19518999999999986	0.11803444370182818	0.0052786607960731945	0.18974800000000006	0.11350945553565125	0.00507629717333412	0.0	0.0	0.0	-0.006147999999999986	0.005839357498903447	0.00026114400624942523
TYR 465	R TYR 465	0.0	0.0	0.0	-0.00027800000000001646	0.0004480133926569866	2.0035768016226544e-05	-0.15902400000000003	0.03699691100619105	0.0016545521593470665	0.1562540000000002	0.03625930892887949	0.0016215655916427924	0.0	0.0	0.0	-0.003048000000000054	0.0023327443066054904	0.00010432349687390976
ILE 466	R ILE 466	0.0	0.0	0.0	-0.0003180000000000138	0.00046569947390996496	2.0826713614971426e-05	-0.18632800000000008	0.009015565206905591	0.00040318833316445714	0.1832200000000001	0.00890660429119631	0.0003983154528761256	0.0	0.0	0.0	-0.0034260000000000206	0.001816734432986849	8.124683378446262e-05
GLY 467	R GLY 467	0.0	0.0	0.0	-2.1999999999999352e-05	0.00014668333238646692	6.559878047646729e-06	0.16750000000000012	0.0069692180336122025	0.00031167290546348596	-0.16471799999999978	0.0071115733842900914	0.00031803923028501756	0.0	0.0	0.0	0.0027600000000000025	0.0017636326148038881	7.887204828074392e-05
LEU 468	R LEU 468	0.0	0.0	0.0	-0.00010400000000000098	0.0003052605444534255	1.3651666564929116e-05	-0.12083000000000002	0.005784211268619475	0.0002586777918570688	0.11881999999999993	0.005902169092803351	0.0002639530261241311	0.0	0.0	0.0	-0.0021139999999999154	0.0015195407200861094	6.795592689383042e-05
ASP 469	R ASP 469	0.0	0.0	0.0	-4.199999999999493e-05	0.00020058913230778554	8.970618707758153e-06	4.382280000000001	0.19312474103544827	0.008636800981846108	-4.324151999999998	0.19466450343096733	0.00870566124955768	0.0	0.0	0.0	0.058086000000000255	0.04798760885895484	0.0021460711097258827
PHE 470	R PHE 470	0.0	0.0	0.0	-5.5999999999997384e-05	0.00022992172581118794	1.0282412168357684e-05	-0.07844000000000013	0.005811574657525649	0.0002599015198108482	0.07715800000000006	0.005924612729959575	0.0002649567360910043	0.0	0.0	0.0	-0.0013379999999999016	0.0015178129001955558	6.787865643926733e-05
ASN 471	R ASN 471	0.0	0.0	0.0	-2.200000000000202e-05	0.0001466833323864847	6.559878047647525e-06	-0.06523000000000011	0.05439956893211555	0.00243282268157792	0.06458199999999993	0.05374282534441229	0.0024034522154600885	0.0	0.0	0.0	-0.000669999999999817	0.0017689262279700219	7.910878585846516e-05
ILE 472	R ILE 472	0.0	0.0	0.0	-2.4000000000003575e-05	0.00015304901175769474	6.8445598835874e-06	-0.11964399999999992	0.004811783868800527	0.00021518951647349815	0.11797799999999974	0.0049474757200091085	0.00022125784053940166	0.0	0.0	0.0	-0.001690000000000068	0.0014932849694548847	6.678173402959638e-05
GLU 473	R GLU 473	0.0	0.0	0.0	-4.000000000000448e-06	6.311893535224507e-05	2.822764602300692e-06	3.355345999999997	0.17191471805527017	0.0076882599180858905	-3.3148739999999988	0.17234793333252982	0.007707633894262771	0.0	0.0	0.0	0.04046800000000026	0.03300831677017211	0.0014761768024190228
ASN 474	R ASN 474	0.0	0.0	0.0	0.0	0.0	0.0	-0.04510999999999997	0.028087967174575016	0.0012561320790426488	0.04480199999999999	0.027677622658024655	0.0012377809143786307	0.0	0.0	0.0	-0.00030799999999987906	0.0012235750896454148	5.471994152045093e-05
LYS 475	R LYS 475	0.0	0.0	0.0	-4.000000000000892e-06	6.311893535225206e-05	2.8227646023010046e-06	-2.8642399999999997	0.20093404490030958	0.008986043667821743	2.825514	0.19883469969800077	0.008892158096209732	0.0	0.0	0.0	-0.038730000000000056	0.029664745068852267	0.001326647730183107
LYS 476	R LYS 476	0.0	0.0	0.0	-1.9999999999997797e-06	4.467661580737243e-05	1.997998998998528e-06	-2.607334000000001	0.10633991933419559	0.00475566576706211	2.5738220000000007	0.10863436986517258	0.004858276714227611	0.0	0.0	0.0	-0.03351400000000027	0.024828729407684266	0.0011103745350106021
GLU 477	R GLU 477	0.0	0.0	0.0	-1.1999999999998679e-05	0.00010888526071051761	4.869496893930088e-06	3.262327999999999	0.1421179243304599	0.006355706792481592	-3.2215659999999984	0.14499007429480307	0.00648415324371849	0.0	0.0	0.0	0.04075000000000022	0.032358916854555074	0.0014471347553009764
LYS 478	R LYS 478	0.0	0.0	0.0	-5.999999999999561e-06	7.722693830522564e-05	3.4536936748933383e-06	-3.0079640000000016	0.14032560245367087	0.006275551721400386	2.9671799999999995	0.14224473136115387	0.006361377775294725	0.0	0.0	0.0	-0.04078999999999994	0.03106441533330351	0.0013892428873310686
VAL 479	R VAL 479	0.0	0.0	0.0	-1.2000000000001344e-05	0.00010888526071054178	4.869496893931169e-06	-0.08737000000000004	0.004448943694855261	0.0001989628105953089	0.08613400000000011	0.004472588065093019	0.0002000202189780449	0.0	0.0	0.0	-0.0012480000000000277	0.0011253870445317945	5.032883865141351e-05
ASP 480	R ASP 480	0.0	0.0	0.0	-2.200000000000113e-05	0.00014668333238647877	6.5598780476472595e-06	3.444730000000001	0.10146871981055984	0.004537819101725828	-3.4029580000000004	0.10748914473561866	0.004807060689443139	0.0	0.0	0.0	0.041749999999999884	0.03417237919724041	0.0015282352567585848
ILE 481	R ILE 481	0.0	0.0	0.0	-4.199999999999004e-05	0.0002005891323077622	8.97061870775711e-06	-0.1422000000000003	0.005183049295527978	0.0002317930111106591	0.14003800000000038	0.005347200763002192	0.00023913408790823286	0.0	0.0	0.0	-0.0022039999999999864	0.0016740322577537114	7.486499849729496e-05
HIE 482	R HIE 482	0.0	0.0	0.0	-3.599999999999959e-05	0.00018629009635511815	8.331146379700599e-06	0.1727940000000001	0.013553876345900827	0.0006061477773612139	-0.16979999999999998	0.013564954846960704	0.0006066432229903878	0.0	0.0	0.0	0.002957999999999989	0.002563637259832226	0.00011464934365272297
ILE 483	R ILE 483	0.0	0.0	0.0	-4.0000000000000925e-05	0.00019595917942265878	8.76356092008286e-06	-0.12332199999999992	0.004083909401545391	0.00018263798071611957	0.12187599999999997	0.004294720479848672	0.00019206573874604293	0.0	0.0	0.0	-0.0014859999999999847	0.0014261150023753002	6.377780178086891e-05
PRO 484	R PRO 484	0.0	0.0	0.0	-4.600000000000115e-05	0.00020948508300115833	9.368457717255513e-06	-0.9205719999999997	0.030676453771585364	0.0013718927188378935	0.9078719999999995	0.031967790289624154	0.001429643043561146	0.0	0.0	0.0	-0.012746000000000078	0.00875565440158523	0.00039156476858879635
CYS 485	R CYS 485	0.0	0.0	0.0	-5.600000000000449e-05	0.00022992172581121707	1.0282412168358987e-05	0.04311799999999996	0.010987268814405263	0.0004913655991214738	-0.041754000000000006	0.010803586626671805	0.00048315108196091594	0.0	0.0	0.0	0.0013080000000000017	0.0014089485441278178	6.301009442938325e-05
THR 486	R THR 486	0.0	0.0	0.0	-3.8000000000005586e-05	0.00019119623427256812	8.550555537508747e-06	-0.08972400000000012	0.013073018932135404	0.0005846431800679295	0.08866399999999999	0.012793244467296374	0.0005721312856329555	0.0	0.0	0.0	-0.001097999999999967	0.0012571380194713018	5.62209213727457e-05
GLU 487	R GLU 487	0.0	0.0	0.0	-8.200000000000918e-05	0.00027436472076419895	1.2269963325129937e-05	4.341635999999999	0.2337135329928767	0.010451986940674243	-4.284582000000001	0.23724351893354317	0.010609852711133218	0.0	0.0	0.0	0.05697200000000018	0.0387330248754211	0.001732193531912638
PHE 488	R PHE 488	0.0	0.0	0.0	-0.0003559999999999626	0.0004788152044369004	2.1413266915627363e-05	-0.12678400000000004	0.007659069395166255	0.00034252399623959886	0.1243579999999999	0.00756556911276538	0.0003383425364923232	0.0	0.0	0.0	-0.002781999999999977	0.0014499917241142645	6.484560123863233e-05
VAL 489	R VAL 489	0.0	0.0	0.0	-7.99999999999974e-05	0.000271293199325002	1.2132600710482091e-05	-0.08627600000000005	0.004431232785579395	0.00019817075465362554	0.0849060000000001	0.0044169179299612575	0.00019753057484862054	0.0	0.0	0.0	-0.0014500000000000073	0.0011608186766243831	5.1913389409669335e-05
ASN 490	R ASN 490	0.0	0.0	0.0	-5.400000000000027e-05	0.0002260176984220495	1.0107818755794992e-05	-0.035904000000000005	0.03920952414911457	0.0017535032272567954	0.03586000000000008	0.03870111626297094	0.0017307665353825127	0.0	0.0	0.0	-9.800000000045372e-05	0.001784487601526259	7.980471164036545e-05
LEU 491	R LEU 491	0.0	0.0	0.0	-0.00026800000000001047	0.00044291759956002503	1.9807877220944937e-05	-0.14919400000000008	0.010166236471771669	0.0004546479165243814	0.1470000000000002	0.009980180359087352	0.0004463272342125516	0.0	0.0	0.0	-0.0024620000000000557	0.0015233371261806259	6.812570733578108e-05
CYS 492	R CYS 492	0.0	0.0	0.0	-0.0001439999999999948	0.00035108973211985423	1.5701210144443707e-05	0.07813799999999994	0.013199354378151276	0.0005902930729731143	-0.07557400000000006	0.012629034959172501	0.0005647876131786198	0.0	0.0	0.0	0.002420000000000033	0.0013811589336495476	6.17673052674302e-05
ARG 493	R ARG 493	0.0	0.0	0.0	-7.399999999999807e-05	0.0002617708921939115	1.1706750189527103e-05	-4.116015999999998	0.16031209481509345	0.007169374832438811	4.046316000000002	0.16589618483855162	0.0074191029301374275	0.0	0.0	0.0	-0.06977400000000063	0.040569038982947635	0.0018143025789541967
SER 494	R SER 494	0.0	0.0	0.0	-6.000000000000116e-05	0.000237486841740763	1.062073443788161e-05	-0.18165200000000004	0.05335210301384553	0.0023859785816306	0.17872200000000013	0.052461611831890104	0.002346154605306271	0.0	0.0	0.0	-0.0029900000000000595	0.0021066323836872627	9.421146427054277e-05
PHE 495	R PHE 495	0.0	0.0	0.0	-0.000618000000000035	0.0005060395241480912	2.2630775505935563e-05	-0.12232999999999994	0.018328914315911226	0.0008196939672829311	0.12050399999999983	0.01780881759129561	0.0007964345346606211	0.0	0.0	0.0	-0.002444000000000034	0.0015082652286650727	6.745167158788734e-05
ASN 496	R ASN 496	0.0	0.0	0.0	-0.00016000000000001568	0.00036660605559650294	1.6395121225536955e-05	-0.19307400000000022	0.11098508243903736	0.004963403776442114	0.18782000000000001	0.10672221699346399	0.0047727626381373735	0.0	0.0	0.0	-0.005414000000000272	0.0048984287276637875	0.00021906439235988066
GLU 497	R GLU 497	0.0	0.0	0.0	-4.600000000000115e-05	0.00020948508300115836	9.368457717255515e-06	4.29358	0.27335681370689263	0.012224888351227163	-4.227590000000003	0.2706281986415541	0.012102860975816622	0.0	0.0	0.0	0.06594399999999974	0.03389691525788157	0.00151591613488346
ASP 498	R ASP 498	0.0	0.0	0.0	-5.600000000000183e-05	0.00022992172581120615	1.0282412168358497e-05	4.901134000000001	0.34844425672406726	0.015582900888088051	-4.816383999999999	0.34376085371083653	0.015373452738015827	0.0	0.0	0.0	0.08469400000000045	0.03878732220713341	0.0017346217824067494
TYR 499	R TYR 499	0.0	0.0	0.0	-0.00027600000000000866	0.00044701677820861745	1.9991198063148306e-05	-0.16163200000000005	0.045277417947581715	0.0020248676875292346	0.15877199999999994	0.042464620756578496	0.0018990755730091612	0.0	0.0	0.0	-0.0031359999999999427	0.0036432820368453933	0.00016293252591180384
GLY 500	R GLY 500	0.0	0.0	0.0	-6.000000000000005e-06	7.722693830523136e-05	3.453693674893594e-06	0.13464200000000023	0.005544892785248417	0.00024797514391527206	-0.13248200000000016	0.005675709294875511	0.0002538254360773808	0.0	0.0	0.0	0.0021539999999999992	0.0013305201990199242	5.9502672208901986e-05
ASP 501	R ASP 501	0.0	0.0	0.0	-2.400000000000002e-05	0.00015304901175767208	6.8445598835863864e-06	4.009056000000002	0.18311774590129026	0.00818927455443637	-3.9450580000000017	0.183053769794528	0.008186413455963246	0.0	0.0	0.0	0.06397399999999964	0.03606606887366564	0.0016129236336541127
HIE 502	R HIE 502	0.0	0.0	0.0	-2.000000000000135e-05	0.00014000000000000945	6.260990336999833e-06	0.12776199999999996	0.051132742504191975	0.0022867257623073213	-0.1254380000000001	0.050005301278964256	0.002236305057902425	0.0	0.0	0.0	0.002303999999999899	0.0025813918726145108	0.00011544335407463047
LYS 503	R LYS 503	0.0	0.0	0.0	-1.400000000000201e-05	0.000117490425141813	5.254331546448885e-06	-3.419594	0.18678823614994558	0.008353423868571238	3.3651180000000007	0.189566030912742	0.008477650626914352	0.0	0.0	0.0	-0.05449	0.03060486725996369	0.0013686912727127307
VAL 504	R VAL 504	0.0	0.0	0.0	-3.999999999999826e-05	0.00019595917942264574	8.763560920082277e-06	-0.0996260000000002	0.006482138844545668	0.00028989006191992107	0.09785999999999988	0.006527817399407818	0.0002919328689956355	0.0	0.0	0.0	-0.001806000000000015	0.0011173021077578332	4.99672692870062e-05
PHE 505	R PHE 505	0.0	0.0	0.0	-0.00011799999999999854	0.00032260812141047764	1.4427473791346667e-05	-0.1123999999999998	0.008213647180153895	0.00036732546876047135	0.11024399999999988	0.008129481164258483	0.000363561450101722	0.0	0.0	0.0	-0.0022739999999999844	0.0010728112601944566	4.797757809644038e-05
ASN 506	R ASN 506	0.0	0.0	0.0	-3.600000000000225e-05	0.00018629009635513194	8.331146379701216e-06	-0.06660200000000004	0.06171365809932175	0.002759918693005278	0.06455600000000004	0.06165704229039855	0.0027573867570582096	0.0	0.0	0.0	-0.002081999999999397	0.00453599779541382	0.0002028559883266897
LEU 507	R LEU 507	0.0	0.0	0.0	-0.00011800000000000566	0.00032260812141049705	1.4427473791347534e-05	-0.15099800000000008	0.008583355754017094	0.0003838593388209237	0.14807200000000031	0.0085544617597995	0.0003825671601166832	0.0	0.0	0.0	-0.003044000000000029	0.0016703484666381074	7.470025435030696e-05
ALA 508	R ALA 508	0.0	0.0	0.0	-2.999999999999936e-05	0.00017058722109231618	7.628892449104098e-06	-0.1797160000000004	0.006291529543753378	0.0002813657548456158	0.17654800000000054	0.006603006587903868	0.00029529543172863976	0.0	0.0	0.0	-0.003197999999999986	0.0021248049322231777	9.502416534755717e-05
LEU 509	R LEU 509	0.0	0.0	0.0	-0.00010999999999999054	0.00031288975694321346	1.399285531976824e-05	-0.1370059999999999	0.006873278984590881	0.0003073823807573188	0.13464200000000012	0.006833288812858191	0.00030559396590879506	0.0	0.0	0.0	-0.002474000000000001	0.00135252504597883	6.0486758881593847e-05
ARG 510	R ARG 510	0.0	0.0	0.0	-7.000000000001094e-05	0.0002551470164435014	1.1410521460478514e-05	-4.106853999999999	0.14343709661035992	0.006414701970319388	4.029800000000001	0.1515111349042944	0.006775783939882867	0.0	0.0	0.0	-0.07712399999999997	0.05313952035914622	0.0023764715962956997
PHE 511	R PHE 511	0.0	0.0	0.0	-3.999999999999559e-05	0.00019595917942263267	8.763560920081693e-06	-0.07683200000000008	0.00537026777730833	0.00024016567614876258	0.0755960000000001	0.005436615123400449	0.00024313281966853624	0.0	0.0	0.0	-0.0012759999999999412	0.001372524681016726	6.138116975099229e-05
VAL 512	R VAL 512	0.0	0.0	0.0	-3.0000000000001136e-05	0.00017058722109232626	7.628892449104548e-06	-0.10839600000000008	0.005566613333074007	0.0002489465163442032	0.10642199999999967	0.005573860062835127	0.00024927059995141185	0.0	0.0	0.0	-0.0020039999999999793	0.001432474781627923	6.406221975548404e-05
LYS 513	R LYS 513	0.0	0.0	0.0	-2.3999999999999133e-05	0.0001530490117576664	6.844559883586132e-06	-3.3599179999999986	0.10339341988737756	0.004623894305887098	3.3069859999999998	0.11023695298766054	0.00492994641025715	0.0	0.0	0.0	-0.052956000000000475	0.03912510784649674	0.0017497280154355423
GLY 514	R GLY 514	0.0	0.0	0.0	-1.0000000000000231e-05	9.949874371066429e-05	4.4497190922575e-06	0.13693200000000016	0.0050417631836413065	0.00022547450410155434	-0.1345540000000003	0.00532156781408446	0.00023798774758335627	0.0	0.0	0.0	0.002367999999999995	0.001732217076465883	7.74671026952733e-05
TYR 515	R TYR 515	0.0	0.0	0.0	-2.6000000000003353e-05	0.00015913516267628135	7.116740827093049e-06	-0.12706599999999993	0.020325590864721143	0.0009089880571273041	0.12512200000000004	0.020055700336811994	0.0008969181857895409	0.0	0.0	0.0	-0.001970000000000013	0.0016053348560347465	7.179275729487063e-05
ASP 516	R ASP 516	0.0	0.0	0.0	-2.400000000000091e-05	0.00015304901175767775	6.84455988358664e-06	3.826635999999999	0.1223743743764083	0.005472748396193148	-3.7630239999999997	0.13159097014620752	0.005884927089441308	0.0	0.0	0.0	0.06358800000000002	0.04442645896309971	0.0019868116448219157
LEU 517	R LEU 517	0.0	0.0	0.0	-8.400000000000318e-05	0.00027738781516138347	1.2405160216620004e-05	-0.14449199999999984	0.007641854225252881	0.0003417541104361886	0.14184400000000025	0.007720340925108296	0.00034526414236031523	0.0	0.0	0.0	-0.0027319999999998873	0.0017754368476519719	7.939994962215494e-05
PRO 518	R PRO 518	0.0	0.0	0.0	-5.6000000000000047e-05	0.00022992172581119889	1.0282412168358174e-05	-1.063045999999999	0.04660703685069055	0.0020843300525596356	1.0430320000000004	0.0484687422572475	0.0021675880494224403	0.0	0.0	0.0	-0.020069999999999987	0.01188852808382941	0.0005316711389571576
ASP 519	R ASP 519	0.0	0.0	0.0	-2.2000000000001575e-05	0.00014668333238648172	6.559878047647391e-06	4.313899999999999	0.2026581703262835	0.009063148900906013	-4.240953999999999	0.2070534710745357	0.009259712725998964	0.0	0.0	0.0	0.07292399999999974	0.042385259513184385	0.0018955264303089985
GLU 520	R GLU 520	0.0	0.0	0.0	-8.400000000000185e-05	0.0002773878151613791	1.2405160216619808e-05	5.493904000000003	0.5054992292614706	0.02260661278404798	-5.392721999999997	0.4966026346245279	0.0222087449765187	0.0	0.0	0.0	0.10109800000000038	0.04899045209017776	0.0021909196224416823
VAL 521	R VAL 521	0.0	0.0	0.0	-0.00010599999999999543	0.0003078376195334025	1.37669168661681e-05	-0.11600400000000015	0.00973919832429698	0.00043555018998960173	0.11377999999999966	0.009751697288168994	0.0004361091606469245	0.0	0.0	0.0	-0.0023300000000000417	0.0014673445403175875	6.562164277126613e-05
PHE 522	R PHE 522	0.0	0.0	0.0	-6.999999999999318e-05	0.0002551470164434367	1.141052146047562e-05	-0.08813800000000008	0.007599404976707525	0.00033985572232936463	0.08656200000000006	0.007462851733755117	0.00033374887565357204	0.0	0.0	0.0	-0.0016459999999999956	0.001598963414215635	7.150781775442626e-05
ASP 523	R ASP 523	0.0	0.0	0.0	-0.00014399999999999835	0.0003510897321198629	1.5701210144444094e-05	6.576219999999996	0.5860731077263652	0.026209986173214198	-6.454533999999997	0.5693614325224812	0.02546261733773855	0.0	0.0	0.0	0.12154200000000001	0.05556556699971627	0.0024849677003936925
GLU 524	R GLU 524	0.0	0.0	0.0	-6.400000000000139e-05	0.000244752936652459	1.094568408095196e-05	5.324991999999997	0.5905297282406923	0.026409292301613305	-5.2407800000000035	0.58233439843441	0.026042786010715756	0.0	0.0	0.0	0.08414799999999943	0.04140524237340027	0.0018516987314355546
ASN 525	R ASN 525	0.0	0.0	0.0	-5.800000000000183e-05	0.00023374344910607325	1.0453324829928844e-05	-0.12116800000000012	0.11524927668319643	0.005154104340426174	0.11939399999999996	0.11267849290791929	0.005039135394886709	0.0	0.0	0.0	-0.0018320000000000079	0.003316591020912846	0.000148322459526531
GLU 526	R GLU 526	0.0	0.0	0.0	-8.599999999999498e-05	0.0002803640490504994	1.253826144248004e-05	5.639560000000006	0.5952138728221398	0.02661877361562438	-5.556024000000004	0.5829437497940398	0.02607003703196204	0.0	0.0	0.0	0.08344999999999998	0.050575799548796124	0.0022618185161502264
LYS 527	R LYS 527	0.0	0.0	0.0	-1.7999999999998906e-05	0.00013295111883695394	5.945754788081636e-06	-4.1039480000000035	0.45485969847412794	0.020341944120264147	4.048662000000001	0.44737391939628784	0.020007169902612226	0.0	0.0	0.0	-0.05530399999999997	0.03735488701629278	0.001670561333205099
ARG 528	R ARG 528	0.0	0.0	0.0	-4.3999999999995154e-05	0.00020509509989268573	9.172131704243102e-06	-4.588810000000002	0.3741057629868644	0.01673051833626107	4.5111900000000045	0.36740037275423815	0.016430644168744762	0.0	0.0	0.0	-0.07766400000000066	0.04202955036637831	0.0018796186336594617
PRO 529	R PRO 529	0.0	0.0	0.0	-2.000000000000135e-05	0.00014000000000000945	6.260990336999833e-06	-0.9386580000000002	0.06439963537163615	0.002880039248343567	0.9236220000000003	0.06315314019112638	0.0028242942891986526	0.0	0.0	0.0	-0.015055999999999977	0.009883767702652632	0.0004420155291389643
SER 530	R SER 530	0.0	0.0	0.0	-3.999999999999781e-06	6.311893535223455e-05	2.8227646023002215e-06	-0.13748400000000008	0.03030943325105247	0.0013554790621769155	0.135488	0.02981338384014827	0.001333295058117305	0.0	0.0	0.0	-0.0020000000000000282	0.0015231546211727986	6.811754546370636e-05
LYS 531	R LYS 531	0.0	0.0	0.0	-2.8000000000002246e-05	0.00016497272501842346	7.377804551491502e-06	-3.9996259999999997	0.2756407773244081	0.012327030309365182	3.931214000000003	0.2760453227351762	0.012345122130134441	0.0	0.0	0.0	-0.06844000000000015	0.042807410573404134	0.0019144055996574978
LYS 532	R LYS 532	0.0	0.0	0.0	-1.399999999999757e-05	0.00011749042514177574	5.254331546447218e-06	-3.1653780000000005	0.34949152652960475	0.015629736217607347	3.1142480000000003	0.33735355118331417	0.015086909457936901	0.0	0.0	0.0	-0.05114399999999997	0.037385174387716914	0.0016719158256323819
SER 533	R SER 533	0.0	0.0	0.0	-3.999999999999559e-06	6.311893535223105e-05	2.8227646023000653e-06	-0.11966400000000005	0.026861479929445077	0.0012012819019697088	0.11779400000000001	0.026427931511944117	0.0011818930273083167	0.0	0.0	0.0	-0.001873999999999978	0.0017070805487732837	7.634296300249415e-05
LYS 534	R LYS 534	0.0	0.0	0.0	-8.000000000002671e-06	8.908422980531009e-05	3.983967871357724e-06	-3.7533620000000005	0.5739507739832723	0.02566785892730429	3.689138	0.5597781408343935	0.02503403950448309	0.0	0.0	0.0	-0.06423199999999994	0.044790201785658325	0.0020030787183732894
ARG 535	R ARG 535	0.0	0.0	0.0	-1.600000000000179e-05	0.00012547509713087902	5.611416933360687e-06	-3.2927420000000005	0.4549185151606709	0.020344574482450573	3.231912000000003	0.44648123393483613	0.019967247795125587	0.0	0.0	0.0	-0.06084600000000143	0.04306239988667663	0.0019258090684177635
LYS 536	R LYS 536	0.0	0.0	0.0	-1.199999999999779e-05	0.00010888526071050955	4.869496893929728e-06	-3.2183520000000017	0.5806475730561421	0.025967348886476182	3.166746000000001	0.5681495661214492	0.025408421024691437	0.0	0.0	0.0	-0.0516180000000004	0.03579838091310798	0.0016009522641228088
ASN 537	R ASN 537	0.0	0.0	0.0	-3.999999999999559e-06	6.311893535223105e-05	2.8227646023000653e-06	-0.04325199999999997	0.04063954350137318	0.001817455636872605	0.04253799999999998	0.039865932273057424	0.001782858690979182	0.0	0.0	0.0	-0.0007180000000000178	0.0019189778529208384	8.581929852895176e-05
LEU 538	R LEU 538	0.0	0.0	0.0	-1.0000000000000231e-05	9.949874371066429e-05	4.4497190922575e-06	-0.08331400000000007	0.012235824614630138	0.0005472027119815631	0.08200200000000024	0.012044666703565394	0.0005386538703100105	0.0	0.0	0.0	-0.0013219999999999365	0.0010983241780094157	4.9118550467212665e-05
ASP 539	R ASP 539	0.0	0.0	0.0	0.0	0.0	0.0	3.0769799999999963	0.24864351107564583	0.011119675858587318	-3.0238880000000012	0.24539642103335887	0.010974461577314992	0.0	0.0	0.0	0.05309200000000011	0.03623356918659804	0.0016204144753734996
ALA 540	R ALA 540	0.0	0.0	0.0	0.0	0.0	0.0	-0.11179799999999986	0.0072683695558236625	0.0003250513682482332	0.10995399999999983	0.007085752183080211	0.00031688447106169776	0.0	0.0	0.0	-0.0018439999999999932	0.0014421040184397149	6.449285231713625e-05
ARG 541	R ARG 541	0.0	0.0	0.0	-1.9999999999988916e-06	4.46766158073526e-05	1.997998998997641e-06	-2.8229720000000005	0.31503416198246503	0.014088756028549435	2.774591999999998	0.30855358292525503	0.013798935722439773	0.0	0.0	0.0	-0.04838200000000154	0.03310734172355095	0.0014806053329634993
HIE 542	R HIE 542	0.0	0.0	0.0	0.0	0.0	0.0	0.08096800000000001	0.03476283900949409	0.0015546414223222048	-0.07949799999999999	0.03382759222883008	0.0015128159147761537	0.0	0.0	0.0	0.0014699999999999934	0.0019092144981640747	8.538266803046037e-05
GLU 543	R GLU 543	0.0	0.0	0.0	0.0	0.0	0.0	2.6984679999999988	0.16867415028986302	0.007543337321902991	-2.65476	0.16853320859696116	0.007537034217779142	0.0	0.0	0.0	0.04370799999999956	0.027196961889152417	0.001216285111312318
THR 544	R THR 544	0.0	0.0	0.0	-1.9999999999997797e-06	4.467661580737243e-05	1.997998998998528e-06	-0.04150000000000002	0.01641590691981401	0.0007341416757002664	0.04093199999999996	0.01601934380678572	0.0007164068341382625	0.0	0.0	0.0	-0.0005700000000001389	0.0011212047092302184	5.014179893063308e-05
VAL 545	R VAL 545	0.0	0.0	0.0	0.0	0.0	0.0	-0.064184	0.005503284837258907	0.00024611437991309563	0.06298999999999995	0.005440762814165943	0.0002433183100385621	0.0	0.0	0.0	-0.0011939999999999733	0.0009840548765185624	4.400827194971334e-05
LYS 546	R LYS 546	0.0	0.0	0.0	-4.000000000000892e-06	6.311893535225206e-05	2.8227646023010046e-06	-2.8217679999999965	0.23750261088254046	0.010621439655340835	2.7739600000000006	0.23797986133284366	0.010642782944324242	0.0	0.0	0.0	-0.047812000000000084	0.029918968164026224	0.0013380169326282943
ARG 547	R ARG 547	0.0	0.0	0.0	-1.2000000000000454e-05	0.00010888526071053373	4.869496893930809e-06	-3.246532	0.09948033461943628	0.004448895812669704	3.1875819999999995	0.10490452457351551	0.004691472961873556	0.0	0.0	0.0	-0.05896199999999999	0.036865384251353425	0.001648670104053529
SER 548	R SER 548	0.0	0.0	0.0	0.0	0.0	0.0	-0.11446799999999999	0.01442930961619486	0.0006452983434040621	0.11227400000000003	0.01434123160680492	0.0006413593750776867	0.0	0.0	0.0	-0.0021939999999999716	0.002627615649215076	0.00011751054420774303
LYS 549	R LYS 549	0.0	0.0	0.0	-8.000000000000896e-06	8.908422980529032e-05	3.98396787135684e-06	-2.915551999999998	0.14575602661988044	0.006518407673046431	2.863664000000001	0.14647211032820054	0.006550431910034109	0.0	0.0	0.0	-0.05189599999999997	0.032392363050571076	0.0014486305146585877
SER 550	R SER 550	0.0	0.0	0.0	0.0	0.0	0.0	-0.09474200000000013	0.013337144971844177	0.000596455255656262	0.0931500000000001	0.013021040665015875	0.0005823186412952912	0.0	0.0	0.0	-0.0015919999999999942	0.0016809330742179843	7.517361239158223e-05
ASP 551	R ASP 551	0.0	0.0	0.0	0.0	0.0	0.0	3.0921659999999975	0.1332084773729403	0.0059572642117027425	-3.033819999999998	0.13740717448520787	0.006145035654901989	0.0	0.0	0.0	0.058346000000000245	0.03883290208058109	0.0017366601763154467
ALA 552	R ALA 552	0.0	0.0	0.0	-2.000000000000224e-06	4.467661580738235e-05	1.9979989989989717e-06	-0.11952399999999971	0.003787007261689344	0.00016936011336845416	0.11709199999999985	0.004135158521757253	0.0001849299110477352	0.0	0.0	0.0	-0.002434000000000005	0.0018148399378457405	8.116210938609138e-05
ALA 553	R ALA 553	0.0	0.0	0.0	-3.999999999999559e-06	6.311893535223105e-05	2.8227646023000653e-06	-0.13004000000000016	0.0042400943385674395	0.00018962278344097604	0.12735800000000003	0.004638300982042137	0.000207431125919005	0.0	0.0	0.0	-0.002685999999999995	0.001999850994449353	8.943605536918614e-05
SER 554	R SER 554	0.0	0.0	0.0	-5.999999999999783e-06	7.72269383052285e-05	3.4536936748934662e-06	-0.13774800000000006	0.02176842888221322	0.0009735137348799703	0.13468599999999992	0.02157181967289789	0.0009647211037393391	0.0	0.0	0.0	-0.0030680000000000342	0.002565809034203441	0.00011474646835523954
GLY 555	R GLY 555	0.0	0.0	0.0	-4.000000000000448e-06	6.311893535224507e-05	2.822764602300692e-06	0.11665799999999982	0.0036863309672428013	0.00016485773260634906	-0.1143139999999998	0.00396729177147934	0.0001774226817520673	0.0	0.0	0.0	0.0023400000000000035	0.0016758281534811478	7.494531339583594e-05
ASP 556	R ASP 556	0.0	0.0	0.0	-6.000000000000894e-06	7.722693830524278e-05	3.4536936748941053e-06	3.5677719999999997	0.12196160057988117	0.005454288590825841	-3.502017999999997	0.12545203735299099	0.005610385668742612	0.0	0.0	0.0	0.06574799999999988	0.046609274785175535	0.002084430136032388
ASN 557	R ASN 557	0.0	0.0	0.0	-2.1999999999994914e-05	0.0001466833323864373	6.5598780476454045e-06	0.03980599999999997	0.04130220773760164	0.0018470908824419013	-0.038982	0.04116218745402146	0.0018408289849956197	0.0	0.0	0.0	0.0008020000000000635	0.002839506295114997	0.00012698658196831424
ILE 558	R ILE 558	0.0	0.0	0.0	-4.600000000000648e-05	0.00020948508300118262	9.3684577172566e-06	-0.14827400000000024	0.0060271820944717966	0.0002695437775201699	0.14588600000000018	0.006133270253289912	0.0002742881842146719	0.0	0.0	0.0	-0.0024340000000000186	0.0015854475708770898	7.090337086486177e-05
ASN 559	R ASN 559	0.0	0.0	0.0	-1.9999999999996908e-05	0.00013999999999997839	6.260990336998444e-06	-0.09112999999999996	0.06809993465488784	0.0030455216630324577	0.08943399999999994	0.06692044264647395	0.0029927731768378337	0.0	0.0	0.0	-0.001715999999999525	0.0025122388421485926	0.00011235073653519233
GLY 560	R GLY 560	0.0	0.0	0.0	-2.0000000000000016e-06	4.46766158073774e-05	1.9979989989987502e-06	0.11243999999999979	0.004182152555806461	0.0001870315481411546	-0.11081599999999979	0.004391599253123843	0.00019639828919844435	0.0	0.0	0.0	0.0016220000000000104	0.0012911684630597276	5.774280907610954e-05
THR 561	R THR 561	0.0	0.0	0.0	-5.9999999999993395e-06	7.72269383052228e-05	3.4536936748932113e-06	-0.056331999999999875	0.019789435969728996	0.0008850104812938701	0.05567600000000006	0.019360863203896492	0.0008658441245397385	0.0	0.0	0.0	-0.0006619999999999991	0.001108041515467723	4.955312300955426e-05
THR 562	R THR 562	0.0	0.0	0.0	-1.9999999999997797e-06	4.467661580737243e-05	1.997998998998528e-06	-0.054503999999999934	0.021610598881104726	0.0009664553626526212	0.05394800000000001	0.021294161077628704	0.0009523038338681591	0.0	0.0	0.0	-0.0005580000000000123	0.0011809470775610792	5.281355886512579e-05
ALA 563	R ALA 563	0.0	0.0	0.0	-1.9999999999997797e-06	4.467661580737243e-05	1.997998998998528e-06	-0.14498400000000045	0.008971273265252442	0.0004012075373166192	0.1427580000000004	0.008952733437328221	0.0004003784110060251	0.0	0.0	0.0	-0.0022280000000000234	0.001713480668113874	7.662918504068757e-05
ALA 564	R ALA 564	0.0	0.0	0.0	-2.000000000000224e-06	4.467661580738235e-05	1.9979989989989717e-06	-0.1414620000000003	0.008760168719830156	0.00039176665503815077	0.13914000000000026	0.008661431752308811	0.00038735100361275243	0.0	0.0	0.0	-0.0023240000000000097	0.0017038262822247972	7.619742777810777e-05
VAL 565	R VAL 565	0.0	0.0	0.0	-2.3999999999998246e-05	0.00015304901175766073	6.844559883585879e-06	-0.08287600000000003	0.010548583980800129	0.00047174701694868845	0.08171800000000021	0.010535961085728383	0.00047118250391962305	0.0	0.0	0.0	-0.0011819999999999676	0.0010454070977375524	4.675202669403867e-05
ASP 566	R ASP 566	0.0	0.0	0.0	-2.000000000000668e-06	4.467661580739227e-05	1.997998998999415e-06	3.3510060000000026	0.14103452755967832	0.006307255815960165	-3.298403999999995	0.141615863461842	0.006333253947860148	0.0	0.0	0.0	0.05259999999999994	0.04044759572582753	0.0018088714713876061
VAL 567	R VAL 567	0.0	0.0	0.0	-1.8000000000002457e-05	0.00013295111883698018	5.945754788082809e-06	-0.0846620000000002	0.00612501069386543	0.00027391880548792506	0.08338800000000013	0.006083539759055405	0.00027206416890141155	0.0	0.0	0.0	-0.0012920000000000344	0.0011448737921710254	5.1200312499047585e-05
ASN 568	R ASN 568	0.0	0.0	0.0	-9.999999999999787e-06	9.949874371065987e-05	4.4497190922573025e-06	0.8231760000000004	0.061881540252315216	0.002767426611131326	-0.8110540000000002	0.06086528636258485	0.0027219783555346125	0.0	0.0	0.0	0.012112000000000123	0.009656472233688474	0.00043185056674733326
CP1 569	L CP1 1	-407.19033800000017	3.6316245207394102	0.16241118594256831	-43.215328000000014	15.911706642230843	0.7115931538012618	33.70657200000003	8.809777834248377	0.39398524208100494	121.54042399999996	7.992522889565692	0.35743648985583865	0.0	0.0	0.0	-295.15867000000014	19.010945320971555	0.850195321084479
MG1 570	R MG1 569	-112.53883999999991	2.014416313084709	0.09008743622083816	-0.03843599999999998	0.008634923508636459	0.00038616551891644226	8.821178000000009	2.7976413712833	0.12511432565710373	115.80636799999994	3.3959617283754318	0.15187202547270284	0.0	0.0	0.0	12.050270000000005	2.177461879597408	0.09737905562388532
Backbone Energy Decomposition:
Residue	Location	Internal			van der Waals			Electrostatic			Polar Solvation			Non-Polar Solv.			TOTAL
		Avg.	Std. Dev.	Std. Err. of Mean	Avg.	Std. Dev.	Std. Err. of Mean	Avg.	Std. Dev.	Std. Err. of Mean	Avg.	Std. Dev.	Std. Err. of Mean	Avg.	Std. Dev.	Std. Err. of Mean
MET 1	R MET 1	0.0	0.0	0.0	-0.00010199999999999676	0.00030264831075027364	1.3534843922261844e-05	-5.893896000000002	1.0643381986868623	0.047598651266270026	5.894242000000007	1.0736076915875434	0.048013195591127523	0.0	0.0	0.0	0.00024400000000002818	0.05647208570612645	0.0025255084494018587
SER 2	R SER 2	0.0	0.0	0.0	-5.999999999999761e-05	0.00023748684174074893	1.0620734437880981e-05	0.24928600000000029	0.0360551827619814	0.0016124367919393805	-0.2508000000000001	0.036919534124904146	0.0016510917600181777	0.0	0.0	0.0	-0.0015739999999999327	0.0035649016816736057	0.00015942724986650996
SER 3	R SER 3	0.0	0.0	0.0	-5.1999999999999604e-05	0.000222027025382045	9.929350431926477e-06	0.21385600000000016	0.02203649845143267	0.000985502170469446	-0.21461399999999958	0.022658265688269143	0.0010133084466244172	0.0	0.0	0.0	-0.0008099999999998957	0.003191535680515086	0.00014272981468495564
GLN 4	R GLN 4	0.0	0.0	0.0	-4.3999999999998705e-05	0.0002050950998927023	9.172131704243843e-06	0.16878799999999974	0.025777956784818475	0.0011528252738381205	-0.16919199999999998	0.02623629425052264	0.0011733227484371103	0.0	0.0	0.0	-0.00044800000000031127	0.0026357723725693866	0.000117875323965621
LYS 5	R LYS 5	0.0	0.0	0.0	-7.60000000000023e-05	0.00026499811320083815	1.1851075900525169e-05	-1.2115800000000005	0.13330729762468926	0.005961683587712029	1.2109240000000008	0.1350096819639132	0.006037816529838744	0.0	0.0	0.0	-0.0007319999999994451	0.012059028816616475	0.0005392961635316656
VAL 6	R VAL 6	0.0	0.0	0.0	-0.00011999999999999877	0.00032496153618543516	1.4532721699667813e-05	0.12845599999999993	0.03114520932663719	0.001392856104556424	-0.12979800000000005	0.03159843660689555	0.0014131250447147249	0.0	0.0	0.0	-0.001462000000000117	0.0031042802708521455	0.00013882763413673713
PHE 7	R PHE 7	0.0	0.0	0.0	-8.600000000000563e-05	0.0002803640490505341	1.2538261442481592e-05	0.11702799999999994	0.0320327834569524	0.0014325496263655254	-0.11748600000000005	0.03253265749981083	0.0014549046731659073	0.0	0.0	0.0	-0.0005440000000000769	0.002517948371194129	0.00011260607443649892
GLY 8	R GLY 8	0.0	0.0	0.0	-7.599999999999873e-05	0.0002649981132008258	1.1851075900524617e-05	-0.15734999999999993	0.04415046432371902	0.0019744687893203	0.15817400000000012	0.044500693522685306	0.001990131515252178	0.0	0.0	0.0	0.0007480000000000243	0.0023195896188763646	0.00010373520135420761
ILE 9	R ILE 9	0.0	0.0	0.0	-0.00015400000000000073	0.0003609487498246824	1.6142118820031104e-05	0.137698	0.053866787503990016	0.002408995971769158	-0.13670400000000002	0.055365191086096714	0.0024760066171155533	0.0	0.0	0.0	0.0008400000000001216	0.0037792062658709704	0.00016901124222961267
THR 10	R THR 10	0.0	0.0	0.0	-0.0001159999999999981	0.0003202249209540018	1.4320893826852895e-05	0.17178800000000002	0.03616084976877592	0.0016171623641428102	-0.173048	0.036706970673156494	0.0016415856334653827	0.0	0.0	0.0	-0.001375999999999932	0.0034185704614644093	0.00015288311875414487
GLY 11	R GLY 11	0.0	0.0	0.0	-8.000000000000007e-05	0.000271293199325011	1.2132600710482493e-05	-0.04838799999999974	0.02480236795146763	0.0011091956148488763	0.04694199999999996	0.025195369336447487	0.001126771171090207	0.0	0.0	0.0	-0.0015259999999996917	0.0019923162399577863	8.909909090444785e-05
PRO 12	R PRO 12	0.0	0.0	0.0	-4.800000000000093e-05	0.00021376622745420236	9.559916317625565e-06	0.8856359999999995	0.0277171337623632	0.0012395479046819723	-0.8824279999999998	0.030626603076416736	0.0013696633279754401	0.0	0.0	0.0	0.003160000000000049	0.009309479040204214	0.0004163325593801224
VAL 13	R VAL 13	0.0	0.0	0.0	-4.000000000000004e-05	0.00019595917942265444	8.763560920082665e-06	-0.0242919999999999	0.010804940351524591	0.00048321162237678915	0.025660000000000033	0.010853404995668255	0.0004853790271530005	0.0	0.0	0.0	0.0013280000000001487	0.0011543032530492436	5.1622010809345e-05
SER 14	R SER 14	0.0	0.0	0.0	-3.800000000000292e-05	0.0001911962342725547	8.550555537508148e-06	0.27867799999999976	0.014050705178031633	0.0006283666381977403	-0.27852600000000083	0.014723767316809392	0.0006584668921055096	0.0	0.0	0.0	0.00011399999999974853	0.0030346340800830023	0.00013571296179806268
THR 15	R THR 15	0.0	0.0	0.0	-4.3999999999999816e-05	0.00020509509989270747	9.172131704244075e-06	0.09493600000000005	0.027355363349807833	0.0012233690399875334	-0.09509999999999993	0.027400547439786854	0.0012253897339214246	0.0	0.0	0.0	-0.00020800000000000907	0.0011422504103739757	5.108299129846481e-05
VAL 16	R VAL 16	0.0	0.0	0.0	-2.8000000000000023e-05	0.0001649727250184104	7.3778045514909174e-06	0.22017799999999998	0.020701843299571566	0.0009258145775478113	-0.21958599999999961	0.021163615097619763	0.0009464656401583727	0.0	0.0	0.0	0.0005640000000000293	0.002529407835838415	0.00011311855727510648
GLY 17	R GLY 17	0.0	0.0	0.0	-3.99999999999987e-05	0.0001959591794226479	8.763560920082374e-06	-0.22022799999999987	0.026861869182913563	0.0012012993099140292	0.22016400000000005	0.026973637203758713	0.0012062977277604366	0.0	0.0	0.0	-0.000103999999999834	0.0018647208906428434	8.339285341082698e-05
ALA 18	R ALA 18	0.0	0.0	0.0	-4.00000000000007e-05	0.00019595917942265772	8.763560920082813e-06	0.11156800000000015	0.02089845391410543	0.0009346072715317259	-0.11085999999999986	0.020920812603721625	0.0009356071825291184	0.0	0.0	0.0	0.0006680000000001299	0.0012734896937156089	5.695219047586976e-05
THR 19	R THR 19	0.0	0.0	0.0	-2.39999999999998e-05	0.00015304901175767065	6.844559883586322e-06	0.2079219999999995	0.010834755004154685	0.0004845449741769178	-0.20783799999999955	0.011220684292865959	0.0005018042566582488	0.0	0.0	0.0	5.9999999999538646e-05	0.0019980990966415118	8.935770811742684e-05
ALA 20	R ALA 20	0.0	0.0	0.0	-1.7999999999998906e-05	0.00013295111883695394	5.945754788081636e-06	0.27780199999999977	0.015162809634107011	0.0006781014614350398	-0.2769040000000004	0.015579177898712541	0.0006967220163016715	0.0	0.0	0.0	0.0008800000000000921	0.00267910432794254	0.00011981318792186817
ALA 21	R ALA 21	0.0	0.0	0.0	-2.0000000000000462e-05	0.0001400000000000032	6.260990336999554e-06	0.26750000000000046	0.013207649298794817	0.0005906640331016528	-0.26616600000000024	0.013724082628715587	0.0006137596337326412	0.0	0.0	0.0	0.0013140000000004814	0.00250267936420192	0.00011192322368482894
GLU 22	R GLU 22	0.0	0.0	0.0	-2.1999999999998465e-05	0.000146683332386461	6.559878047646465e-06	1.0847580000000008	0.034648224139176995	0.0015495156894969777	-1.0793539999999993	0.03718941629013655	0.0016631612573656672	0.0	0.0	0.0	0.005382000000000483	0.008960807776087636	0.0004007395064128134
ASN 23	R ASN 23	0.0	0.0	0.0	-4.000000000000004e-05	0.00019595917942265444	8.763560920082665e-06	0.19422999999999985	0.014057350390455923	0.0006286638211318531	-0.19323199999999996	0.014207117089684555	0.0006353615915366728	0.0	0.0	0.0	0.0009579999999998907	0.0014846669660232713	6.63963251995281e-05
LYS 24	R LYS 24	0.0	0.0	0.0	-3.799999999999759e-05	0.0001911962342725279	8.550555537506948e-06	-1.2318079999999996	0.03434995103346365	0.0015361765106922775	1.225854000000001	0.03764136931621368	0.0016833732111445712	0.0	0.0	0.0	-0.005992000000000058	0.010727345244747296	0.00047974146370728145
LEU 25	R LEU 25	0.0	0.0	0.0	-4.7999999999998266e-05	0.0002137662274541905	9.559916317625034e-06	0.2759699999999997	0.018794177289789063	0.0008405011600230222	-0.27317400000000036	0.018820619649729805	0.0008416836983092824	0.0	0.0	0.0	0.0027479999999997914	0.001997121929177133	8.93140078599118e-05
ASN 26	R ASN 26	0.0	0.0	0.0	-8.00000000000023e-05	0.00027129319932501855	1.213260071048283e-05	0.2501599999999998	0.016947164954646238	0.0007579002572898225	-0.24731399999999976	0.017189747060386708	0.0007687488588610372	0.0	0.0	0.0	0.002765999999999849	0.001873831369147465	8.380028639570468e-05
ASP 27	R ASP 27	0.0	0.0	0.0	-9.199999999999786e-05	0.00028902595039199535	1.2925633446759672e-05	1.476936	0.051615035638865915	0.0023082945669915694	-1.469338000000001	0.054171355493431966	0.0024226166663324105	0.0	0.0	0.0	0.00750599999999996	0.010667800335589365	0.00047707853441545777
SER 28	R SER 28	0.0	0.0	0.0	-7.400000000000073e-05	0.00026177089219392094	1.1706750189527524e-05	0.3290919999999997	0.02086766723905787	0.000933230449567575	-0.326522	0.020969442434171034	0.0009377819746615017	0.0	0.0	0.0	0.002495999999999831	0.00252625889409585	0.00011297773231923524
LEU 29	R LEU 29	0.0	0.0	0.0	-0.00013399999999999946	0.00034065231541852034	1.5234434679370223e-05	0.3393100000000003	0.03395382010908095	0.0015184609971940863	-0.3332500000000003	0.033420644817237055	0.0014946166732643618	0.0	0.0	0.0	0.005926000000000141	0.0023984419942950867	0.00010726158678667952
ILE 30	R ILE 30	0.0	0.0	0.0	-0.00018199999999999884	0.000385844528275312	1.7255491879398747e-05	0.44485400000000047	0.03048922242366149	0.0013635194784083597	-0.4384099999999999	0.029986561990330406	0.0013410398204378034	0.0	0.0	0.0	0.006261999999999912	0.0028665930998312715	0.00012819794070109128
GLN 31	R GLN 31	0.0	0.0	0.0	-0.00011000000000000299	0.00031288975694324886	1.3992855319769825e-05	0.36519599999999935	0.031135086060590688	0.0013924033783357381	-0.36120800000000014	0.03090004427181491	0.0013818919899906224	0.0	0.0	0.0	0.003877999999999815	0.002271368750335354	0.00010157869855437199
GLU 32	R GLU 32	0.0	0.0	0.0	-0.00017399999999999794	0.00037910948286741194	1.6954291492126498e-05	1.4757060000000006	0.060944069145370226	0.0027255016286899065	-1.460522000000001	0.06121994377648448	0.0027378391172586895	0.0	0.0	0.0	0.015009999999999735	0.009718122246607296	0.0004346076391413378
LEU 33	R LEU 33	0.0	0.0	0.0	-0.0003200000000000021	0.0004664761515876267	2.0861447696648592e-05	0.43264200000000047	0.044502784587031934	0.001990225030492666	-0.4236399999999999	0.043525192704916456	0.0019465057924394227	0.0	0.0	0.0	0.008681999999999942	0.0029968109716826895	0.00013402146096799382
LYS 34	R LYS 34	0.0	0.0	0.0	-0.00021599999999999885	0.0004115142767875717	1.8403477932173482e-05	-1.8964440000000022	0.07562837340571224	0.003382203679258197	1.883444000000001	0.07777003834381278	0.0034779818469906107	0.0	0.0	0.0	-0.013216000000000231	0.01262811719932955	0.0005647465697107027
LYS 35	R LYS 35	0.0	0.0	0.0	-0.00016399999999999504	0.00037027557305335676	1.65592270350999e-05	-1.9108020000000017	0.07431793051473866	0.003323598891561231	1.893878000000001	0.07635846459953012	0.003414854350041212	0.0	0.0	0.0	-0.017088000000000478	0.012917130331462986	0.0005776716299075125
GLU 36	R GLU 36	0.0	0.0	0.0	-0.00038399999999999855	0.0004863578929142595	2.175058619899695e-05	1.8753939999999985	0.13406811240562322	0.005995708259081127	-1.843814	0.1291055668977965	0.005773776477142393	0.0	0.0	0.0	0.03119599999999957	0.012308272990147565	0.000550442701831891
GLY 37	R GLY 37	0.0	0.0	0.0	-0.0007420000000000024	0.00048521747701416604	2.169958524949234e-05	0.13946599999999973	0.08136764002968307	0.0036388714855020866	-0.12891	0.07758867120913977	0.0034698708621503467	0.0	0.0	0.0	0.009813999999999847	0.0051500877662429044	0.0002303189267081836
SER 38	R SER 38	0.0	0.0	0.0	-0.0016780000000000028	0.0006150739792902853	2.7506944577687515e-05	0.9614180000000004	0.21754307912687032	0.009728822259245953	-0.9371940000000009	0.2094402262317286	0.009366451661541594	0.0	0.0	0.0	0.022546000000000312	0.011849214488732395	0.000529912981535621
PHE 39	R PHE 39	0.0	0.0	0.0	-0.0012159999999999853	0.0004871796383265618	2.1787335771039082e-05	-0.08552200000000033	0.09012012825112886	0.004030294658210467	0.08063800000000002	0.08663961539619155	0.0038746413914064336	0.0	0.0	0.0	-0.006099999999999944	0.005464979414416138	0.0002444013093254296
GLU 40	R GLU 40	0.0	0.0	0.0	-0.0011459999999999951	0.00044349069888780196	1.983350700204031e-05	1.9229359999999998	0.15823368763952175	0.007076425637848777	-1.9156579999999999	0.15828436762990422	0.007078692115920662	0.0	0.0	0.0	0.0061320000000000315	0.01172290817160985	0.0005242643913141478
THR 41	R THR 41	0.0	0.0	0.0	-0.0005780000000000081	0.00049387852757536	2.208691920572019e-05	0.5946300000000002	0.05395769731928816	0.00241306158230573	-0.5826999999999998	0.052338647288597405	0.0023406554637537768	0.0	0.0	0.0	0.011351999999999973	0.0036737033086515743	0.0001642930065462162
GLU 42	R GLU 42	0.0	0.0	0.0	-0.0003099999999999954	0.00046249324319388025	2.0683326618317162e-05	1.8611760000000006	0.07472598626982406	0.0033418476997008504	-1.8492279999999988	0.07452596873576556	0.003332902643643917	0.0	0.0	0.0	0.011637999999999881	0.009874358510809889	0.00044159473728749
GLN 43	R GLN 43	0.0	0.0	0.0	-0.00025199999999999577	0.0004341612603630057	1.9416281827373313e-05	0.36488599999999954	0.04373356838859782	0.001955824636310813	-0.36356400000000005	0.042686085601750585	0.0019089797819777864	0.0	0.0	0.0	0.0010699999999999273	0.0026231850868741503	0.00011731240343628582
GLU 44	R GLU 44	0.0	0.0	0.0	-0.0006000000000000045	0.0004898979485566376	2.1908902300206734e-05	1.9780939999999994	0.08484127040539763	0.003794216958478205	-1.9494999999999991	0.08163498024745902	0.003650827303503419	0.0	0.0	0.0	0.027993999999999537	0.011225059643494567	0.0005019999282868681
THR 45	R THR 45	0.0	0.0	0.0	-0.0008040000000000116	0.0004069201395851549	1.819802187052219e-05	0.37143399999999993	0.05090879731441198	0.0022767106289556783	-0.36007600000000023	0.049001492058914846	0.0021914133448529944	0.0	0.0	0.0	0.010553999999999555	0.004275404542262574	0.00019120190375620976
ALA 46	R ALA 46	0.0	0.0	0.0	-0.00038600000000000147	0.0004868305660083413	2.1771724782386992e-05	0.416802	0.05308946030993184	0.0023742328428356927	-0.41368200000000016	0.051065300116614074	0.00228370964704354	0.0	0.0	0.0	0.0027339999999999548	0.0033315527911169846	0.0001489915702313347
ASN 47	R ASN 47	0.0	0.0	0.0	-0.000572000000000004	0.0004947888438515997	2.2127629787214116e-05	0.021623999999999994	0.04889587532706611	0.0021866900210134915	-0.022278	0.046711376729871676	0.0020889962738118977	0.0	0.0	0.0	-0.0012260000000004299	0.0036849591585255822	0.0001647963834554725
ARG 48	R ARG 48	0.0	0.0	0.0	-0.0011539999999999986	0.00036644781347419924	1.6388044422689458e-05	-3.167384	0.11180975156034348	0.005000284100725823	3.1152939999999996	0.10806668110008628	0.004832888900851693	0.0	0.0	0.0	-0.053244000000000555	0.01629209820741353	0.0007286047817575824
VAL 49	R VAL 49	0.0	0.0	0.0	-0.0007159999999999923	0.00045093680266750444	2.0166506886418967e-05	0.23439600000000027	0.056901732697696064	0.0025447228469914177	-0.22504799999999983	0.05459012452816046	0.002441344586902908	0.0	0.0	0.0	0.008632000000000356	0.0037874233985643363	0.0001693787235752627
GLN 50	R GLN 50	0.0	0.0	0.0	-0.00035400000000000497	0.00047820915925984365	2.1386163751360668e-05	0.17579999999999968	0.035214144885259015	0.0015748244346593138	-0.17496799999999998	0.033807617129872104	0.0015119226011936072	0.0	0.0	0.0	0.0004779999999997884	0.0026798350695518545	0.00011984586768011647
VAL 51	R VAL 51	0.0	0.0	0.0	-0.0005800000000000123	0.0004935585071701328	2.2072607458114685e-05	-0.08665199999999998	0.05026930371508998	0.002248111605770478	0.08048999999999996	0.047158137155744434	0.0021089760074500625	0.0	0.0	0.0	-0.006741999999999874	0.004064410904423791	0.00018176598141565994
LEU 52	R LEU 52	0.0	0.0	0.0	-0.0007520000000000131	0.00043185182644050953	1.9313000802568406e-05	0.08147599999999999	0.04459153982539729	0.001994194285419549	-0.08222799999999998	0.04291591797923015	0.0019192581983672806	0.0	0.0	0.0	-0.0015039999999995777	0.003788665200304923	0.00016943425863739329
LYS 53	R LYS 53	0.0	0.0	0.0	-0.00034599999999999697	0.000475693178424913	2.1273645667820836e-05	-2.2581439999999966	0.06310264070550299	0.0028220358835449994	2.2371800000000004	0.06095995078736407	0.0027262118773117576	0.0	0.0	0.0	-0.02130999999999939	0.012056944057264178	0.0005392029302590963
ILE 54	R ILE 54	0.0	0.0	0.0	-0.00023800000000000066	0.00042585913163862166	1.9044999343659788e-05	0.022592000000000213	0.02662189955656752	0.0011905675419731296	-0.02731599999999999	0.025147726418107884	0.0011246405150091305	0.0	0.0	0.0	-0.004961999999999852	0.0028942280490655667	0.00012943381320194408
LEU 55	R LEU 55	0.0	0.0	0.0	-0.00041399999999999684	0.0004925484747717693	2.2027437436070325e-05	-0.0007179999999998756	0.04164178761772847	0.0018622773563569978	-0.0010759999999999973	0.03961159204071455	0.001771484250000547	0.0	0.0	0.0	-0.0022079999999995723	0.0028901100325076103	0.00012924964990282286
GLN 56	R GLN 56	0.0	0.0	0.0	-0.0002959999999999869	0.000456490963765967	2.041489652190191e-05	0.15388599999999977	0.03040468720444292	0.0013597389484750482	-0.14843799999999993	0.029336703223096033	0.0013119772528515981	0.0	0.0	0.0	0.005151999999999654	0.0024813093317841367	0.00011096752678147818
GLU 57	R GLU 57	0.0	0.0	0.0	-0.0001779999999999946	0.00038251274488569804	1.7106489996489115e-05	1.1829040000000015	0.03233961632421163	0.0014462716093439816	-1.1707479999999997	0.032141818492448015	0.0014374258213914713	0.0	0.0	0.0	0.011978000000000093	0.006985235572262336	0.00031238923156856456
LEU 58	R LEU 58	0.0	0.0	0.0	-0.00018999999999999285	0.00039230090491864576	1.754422982065547e-05	-0.033411999999999865	0.024361491251563238	0.0010894790094352366	0.029418	0.023332965435194915	0.0010434819365949758	0.0	0.0	0.0	-0.004184000000000087	0.002185896612376531	9.775626834120863e-05
ALA 59	R ALA 59	0.0	0.0	0.0	-0.00019199999999999485	0.0003938730760029067	1.761453944898881e-05	0.09418800000000027	0.023948625346771137	0.0010710150848610947	-0.0950620000000001	0.023115582536461808	0.0010337602778207123	0.0	0.0	0.0	-0.0010659999999999732	0.0021766129651367063	9.73410910150611e-05
GLN 60	R GLN 60	0.0	0.0	0.0	-0.00011400000000000121	0.0003178112647468654	1.421295183978347e-05	0.10786199999999954	0.017483104872990606	0.0007818682190752964	-0.10703400000000003	0.017254589070737136	0.0007716486817198632	0.0	0.0	0.0	0.0007139999999996236	0.002586156221112509	0.00011565642221683093
ARG 61	R ARG 61	0.0	0.0	0.0	-7.999999999999852e-05	0.0002712931993250057	1.2132600710482256e-05	-1.7910059999999999	0.04616715243546685	0.002064657823465977	1.7705060000000024	0.04524765147485469	0.002023536490399874	0.0	0.0	0.0	-0.020579999999999755	0.010144141166209953	0.0004536597844199889
PHE 62	R PHE 62	0.0	0.0	0.0	-0.00010999999999999766	0.00031288975694323374	1.3992855319769149e-05	-0.07701800000000011	0.014189632694330294	0.0006345796656055206	0.07270000000000014	0.013714444939551481	0.000613328623170302	0.0	0.0	0.0	-0.004428000000000263	0.0017137140951749954	7.663962421621668e-05
VAL 63	R VAL 63	0.0	0.0	0.0	-9.799999999999832e-05	0.00029731464814232916	1.3296315279053591e-05	-0.01348399999999998	0.01161678716341144	0.0005195185155506988	0.011717999999999989	0.01134806045101982	0.0005075006916251448	0.0	0.0	0.0	-0.0018639999999999263	0.0016472716837242476	7.366822924435902e-05
TYR 64	R TYR 64	0.0	0.0	0.0	-6.999999999998873e-05	0.00025514701644342047	1.1410521460474896e-05	0.052782000000000155	0.00893568553609641	0.0003996160056854645	-0.05343999999999994	0.008823514039202993	0.0003945995438416327	0.0	0.0	0.0	-0.0007279999999997954	0.0014470715255300763	6.471500598779146e-05
GLU 65	R GLU 65	0.0	0.0	0.0	-2.5999999999996248e-05	0.00015913516267623788	7.116740827091104e-06	0.8257860000000002	0.01835930837476769	0.0008210532309172347	-0.8205860000000008	0.0189260298001925	0.0008463977835483438	0.0	0.0	0.0	0.0051740000000000865	0.005602117813827453	0.0002505343249936139
VAL 66	R VAL 66	0.0	0.0	0.0	-4.9999999999998715e-05	0.0002179449471770281	9.746794344808715e-06	-0.025982000000000113	0.007898713566144775	0.00035324120937398995	0.024506000000000014	0.00786294881071975	0.00035164176088740975	0.0	0.0	0.0	-0.0015260000000001117	0.0011301875950479262	5.054352579708335e-05
SER 67	R SER 67	0.0	0.0	0.0	-3.999999999999648e-05	0.00019595917942263704	8.763560920081888e-06	0.07450599999999971	0.007803202163214472	0.00034896980958241936	-0.07449200000000007	0.007821376860885647	0.0003497826067716844	0.0	0.0	0.0	-2.6000000000162337e-05	0.0012301723456490743	5.501497977823395e-05
LYS 68	R LYS 68	0.0	0.0	0.0	-3.0000000000001136e-05	0.0001705872210923263	7.62889244910455e-06	-1.2391859999999992	0.02704609775923269	0.0012095382623149805	1.2302499999999992	0.02753665738612941	0.0012314767557701405	0.0	0.0	0.0	-0.008965999999999533	0.007938062987908301	0.00035500096901276105
LYS 69	R LYS 69	0.0	0.0	0.0	-2.3999999999998022e-05	0.00015304901175765932	6.8445598835858155e-06	-1.2285080000000008	0.030048592912093698	0.0013438139275931975	1.2195359999999993	0.030432888525443787	0.001361000149891313	0.0	0.0	0.0	-0.008996000000000151	0.007951351080162419	0.00035559523056419095
LYS 70	R LYS 70	0.0	0.0	0.0	-1.0000000000000231e-05	9.949874371066429e-05	4.4497190922575e-06	-1.1390299999999993	0.031062728469997733	0.0013891674485106593	1.1306819999999993	0.03130962912587559	0.001400209181515303	0.0	0.0	0.0	-0.008357999999999787	0.007428178511586992	0.00033219824201823447
ASN 71	R ASN 71	0.0	0.0	0.0	-1.200000000000001e-05	0.0001088852607105297	4.869496893930629e-06	-0.01705399999999972	0.01910463514438364	0.0008543852573634665	0.01692000000000001	0.01907180117346022	0.0008529168775443462	0.0	0.0	0.0	-0.00014599999999968281	0.0008322763963970604	3.722053196824776e-05
MET 72	R MET 72	0.0	0.0	0.0	-7.999999999999119e-06	8.908422980527055e-05	3.983967871355956e-06	0.13779000000000036	0.018186640701350117	0.0008133312978116662	-0.13677200000000025	0.018136813832642006	0.0008111029725009204	0.0	0.0	0.0	0.0010100000000003693	0.0012953377937820949	5.792926721442737e-05
SER 73	R SER 73	0.0	0.0	0.0	-1.7999999999999794e-05	0.0001329511188369605	5.945754788081929e-06	0.23814800000000025	0.011033317542788206	0.0004934249608603075	-0.23665399999999964	0.011032963518483464	0.0004934091284120856	0.0	0.0	0.0	0.00147600000000019	0.0017162237616344769	7.675185991230171e-05
ASP 74	R ASP 74	0.0	0.0	0.0	-1.6000000000000457e-05	0.00012547509713086856	5.611416933360218e-06	0.9905699999999997	0.021977650010880596	0.00098287038820056	-0.983014000000001	0.02272720405149281	0.0010163914639529311	0.0	0.0	0.0	0.007540000000000184	0.006219356879935402	0.0002781380951973311
GLY 75	R GLY 75	0.0	0.0	0.0	-5.9999999999993395e-06	7.72269383052228e-05	3.4536936748932113e-06	-0.014899999999999892	0.010569484377205729	0.00047268171109108074	0.014800000000000006	0.010484846207741915	0.00046889657708283606	0.0	0.0	0.0	-0.00010599999999986487	0.000997378564036569	4.46041253697379e-05
MET 76	R MET 76	0.0	0.0	0.0	-2.1999999999999352e-05	0.00014668333238646692	6.559878047646729e-06	0.2289579999999998	0.010616225129489084	0.00047477202107958197	-0.22777399999999953	0.01069480827318796	0.00047828636610350837	0.0	0.0	0.0	0.001161999999999818	0.001849258229668891	8.270134218981117e-05
ALA 77	R ALA 77	0.0	0.0	0.0	-3.79999999999967e-05	0.00019119623427252342	8.550555537506748e-06	0.30271000000000003	0.010463168736091969	0.000467927131079044	-0.29983200000000076	0.01078312459352832	0.0004822359920195822	0.0	0.0	0.0	0.002840000000000054	0.00276738143377446	0.0001237610601118105
ARG 78	R ARG 78	0.0	0.0	0.0	-3.79999999999987e-05	0.00019119623427253348	8.550555537507197e-06	-1.1928220000000005	0.025007405223265937	0.0011183651604021187	1.1836699999999998	0.025862967733869525	0.001156627079056319	0.0	0.0	0.0	-0.00919000000000024	0.007595123435468131	0.00033966424598416955
ASP 79	R ASP 79	0.0	0.0	0.0	-5.000000000000293e-05	0.00021794494717704646	9.746794344809535e-06	1.124834	0.03274835024855709	0.0014645507461349156	-1.1180160000000008	0.033735081799195175	0.0015086787225903264	0.0	0.0	0.0	0.006768000000000653	0.007009577448035101	0.00031347783334711966
ALA 80	R ALA 80	0.0	0.0	0.0	-7.200000000000184e-05	0.00025848791074246284	1.15599307956409e-05	0.28346600000000044	0.0237123774430133	0.0010604497574142075	-0.2820180000000004	0.023321270891606884	0.0010429589407064024	0.0	0.0	0.0	0.0013760000000005124	0.002831717500034113	0.0001266382564630408
GLY 81	R GLY 81	0.0	0.0	0.0	-0.00011200000000000054	0.00031536645351083395	1.4103616557465038e-05	-0.1740800000000002	0.03449524025137383	0.001542674042045176	0.17477400000000018	0.03351219067742251	0.0014987107285930291	0.0	0.0	0.0	0.0005819999999997143	0.003046846894742711	0.00013625913547357697
GLY 82	R GLY 82	0.0	0.0	0.0	-0.0002360000000000073	0.0004246221850068727	1.8989681408597188e-05	-0.3304959999999996	0.0313892654262576	0.001403770625137918	0.32378999999999986	0.030321904623558254	0.0013560367989108285	0.0	0.0	0.0	-0.006942000000000093	0.004190779879688611	0.0001874173737944425
LYS 83	R LYS 83	0.0	0.0	0.0	-0.0006780000000000053	0.0004672429774753187	2.0895741192884313e-05	-2.0407920000000006	0.06257511275258659	0.002798444116289952	2.0242139999999993	0.061685980611510725	0.0027586809181214403	0.0	0.0	0.0	-0.017255999999999785	0.01144405802152378	0.0005117938334915785
ILE 84	R ILE 84	0.0	0.0	0.0	-0.0013579999999999905	0.0004794121400215146	2.1439962686535082e-05	-0.026732000000000027	0.07634275457435374	0.0034141517763567595	-0.005101999999999999	0.07629948621058998	0.00341221675630374	0.0	0.0	0.0	-0.0331919999999999	0.007597047847684176	0.0003397503083148057
PHE 85	R PHE 85	0.0	0.0	0.0	-0.0060439999999999895	0.0009284740168685177	4.152262034120584e-05	0.4176119999999999	0.09496956068130409	0.004247167869533743	-0.3420719999999998	0.08841632663710997	0.003954098333628065	0.0	0.0	0.0	0.0694959999999997	0.014875415422770323	0.0006652488015772643
THR 86	R THR 86	0.0	0.0	0.0	-0.021249999999999977	0.003014548058996612	0.00013481468762712942	-1.1228940000000007	0.10043677993642916	0.004491669347580852	0.8558700000000001	0.08961096528884675	0.004007524198304708	0.0	0.0	0.0	-0.28827400000000014	0.0529909702119136	0.002369828231750105
TYR 87	R TYR 87	0.0	0.0	0.0	-0.35026200000000013	0.09039516223780963	0.004042594552017287	2.3802540000000008	0.5611517989670852	0.025095471363733975	-1.2741279999999988	0.3736140463312442	0.016708528098908357	0.0	0.0	0.0	0.7558639999999996	0.19183854019461383	0.008579280331589645
GLY 88	R GLY 88	0.0	0.0	0.0	-0.3826660000000001	0.2894244399562687	0.012943454441840462	-6.294422000000002	0.6857016639296711	0.030665510656629202	5.288270000000003	0.5186758150328139	0.023195887613969582	0.0	0.0	0.0	-1.388817999999997	0.4488438179099796	0.02007290576254504
SER 89	R SER 89	0.0	0.0	0.0	-0.2572979999999999	0.29986139664184847	0.013410209334384006	-4.130866	0.42041712624962346	0.018801625463985384	2.533764	0.25611619297496024	0.011453864352609304	0.0	0.0	0.0	-1.854400000000001	0.2889955155361361	0.012924272358627939
TYR 90	R TYR 90	0.0	0.0	0.0	-0.08049200000000006	0.011769194364951184	0.0005263343728087663	-1.2411859999999986	0.17798954858081814	0.007959934598224212	0.6164340000000006	0.1261730305730948	0.005642629465771985	0.0	0.0	0.0	-0.7052439999999998	0.09852776493963562	0.004406295601522914
ARG 91	R ARG 91	0.0	0.0	0.0	-0.024593999999999994	0.002822970775619039	0.00012624709105558954	-6.3511920000000055	0.22967212964549244	0.010271249888489315	5.873406000000003	0.19793863989625998	0.008852085083637785	0.0	0.0	0.0	-0.5023800000000006	0.10643968996572534	0.004760127645347282
LEU 92	R LEU 92	0.0	0.0	0.0	-0.017256000000000004	0.0020876934640890895	9.33644900377044e-05	-0.8896399999999998	0.10967848649575908	0.004904971029476199	0.7352239999999995	0.1013138382650688	0.004530892588442264	0.0	0.0	0.0	-0.17167200000000002	0.03735773569155309	0.0016706887298356564
GLY 93	R GLY 93	0.0	0.0	0.0	-0.008722000000000011	0.0011596189029159966	5.1859733898277944e-05	-1.5151999999999997	0.13082862072192875	0.005850833786735406	1.3769959999999988	0.11347907289012174	0.0050749384201193145	0.0	0.0	0.0	-0.14692600000000017	0.03272767214453239	0.001463625993210015
VAL 94	R VAL 94	0.0	0.0	0.0	-0.021054000000000017	0.006233063773137503	0.0002787510860965357	0.2302859999999999	0.36126140148651353	0.016156101027413754	-0.33015200000000006	0.34402819200757334	0.015385408470105676	0.0	0.0	0.0	-0.12092000000000028	0.05147843820474749	0.0023021857440267525
HIE 95	R HIE 95	0.0	0.0	0.0	-0.021404000000000013	0.006777668035541385	0.0003031065291279599	-2.2660299999999967	0.2641733466873812	0.011814191220732063	2.121668000000001	0.2852001994669612	0.01275454066409249	0.0	0.0	0.0	-0.16576599999999972	0.11292930197251752	0.005050351917243005
GLY 96	R GLY 96	0.0	0.0	0.0	-0.01539799999999999	0.006424297315660254	0.000287303310109715	-0.19077399999999986	0.21613421507017438	0.009665815943209387	0.24346600000000002	0.219102105978012	0.009798544059603956	0.0	0.0	0.0	0.037294000000000355	0.0344058652557959	0.0015386770707331563
PRO 97	R PRO 97	0.0	0.0	0.0	-0.004404000000000002	0.0014438781111991684	6.457219215730681e-05	3.3631359999999995	0.22076539924544558	0.009872928795853941	-3.3001519999999975	0.21489370604094266	0.009610338692888099	0.0	0.0	0.0	0.0585800000000002	0.015962944590519973	0.000713884584509304
GLY 98	R GLY 98	0.0	0.0	0.0	-0.007347999999999993	0.0029500671178805194	0.00013193101227535451	-0.3092100000000004	0.13636827306965457	0.0060985745711600306	0.30193200000000037	0.12884172994802462	0.005761977330049069	0.0	0.0	0.0	-0.014625999999999806	0.013556036441379178	0.0006062443797677637
SER 99	R SER 99	0.0	0.0	0.0	-0.04702800000000003	0.021380720661380886	0.0009561748961356384	-0.19928599999999985	0.3079877013843243	0.013773628730585104	0.2804899999999999	0.2904693751499457	0.012990185364343335	0.0	0.0	0.0	0.03417600000000021	0.057059521764557086	0.0025517793885835678
AP1 100	R AP1 100	0.0	0.0	0.0	0.0	0.0	0.0	0.0	0.0	0.0	0.0	0.0	0.0	0.0	0.0	0.0	0.0	0.0	0.0
ILE 101	R ILE 101	0.0	0.0	0.0	-0.1389220000000001	0.024637611816082147	0.0011018274964802344	-1.2730059999999992	0.4044681272535612	0.018088364545419962	0.7298580000000007	0.34079483246668923	0.015240808235523389	0.0	0.0	0.0	-0.6820700000000002	0.17098858763086905	0.007646842106386058
AP2 102	R AP2 102	0.0	0.0	0.0	0.0	0.0	0.0	0.0	0.0	0.0	0.0	0.0	0.0	0.0	0.0	0.0	0.0	0.0	0.0
THR 103	R THR 103	0.0	0.0	0.0	-0.03576600000000001	0.0042926965883930725	0.00019197522756856687	0.9195520000000003	0.19632375122740106	0.008779865066844531	-0.7967339999999997	0.1801072215209591	0.008054639811189552	0.0	0.0	0.0	0.08705200000000005	0.023407975051250935	0.0010468364686043242
LEU 104	R LEU 104	0.0	0.0	0.0	-0.007478000000000011	0.0011956236866171	5.346991677569482e-05	0.4850819999999995	0.09056871024807821	0.004050355854983694	-0.46264	0.08326525325728548	0.003723735328940522	0.0	0.0	0.0	0.014964000000000267	0.010040254180049151	0.00044901381715932627
VAL 105	R VAL 105	0.0	0.0	0.0	-0.002176000000000006	0.00048272559492948516	2.158814489482713e-05	0.20929400000000026	0.08349845246470133	0.0037341643145421405	-0.20513399999999993	0.08009479411297594	0.0035819480856092837	0.0	0.0	0.0	0.0019840000000003214	0.005479027650960824	0.0002450295655629879
VAL 106	R VAL 106	0.0	0.0	0.0	-0.0008299999999999849	0.000380919939094803	1.7035257556021183e-05	0.20510199999999995	0.03505960062522063	0.001567913005239749	-0.19846199999999994	0.03395715765490412	0.001518610256780859	0.0	0.0	0.0	0.005809999999999828	0.002863895947830233	0.00012807732039669186
VAL 107	R VAL 107	0.0	0.0	0.0	-0.00037199999999999457	0.00048333839077813103	2.161554995830517e-05	0.2100139999999997	0.02371661451387941	0.0010606392449838498	-0.20863999999999977	0.02323037666504997	0.001038894027319532	0.0	0.0	0.0	0.0010019999999997288	0.002690352393275289	0.00012031621669585588
PRO 108	R PRO 108	0.0	0.0	0.0	-0.00014400000000000724	0.00035108973211988464	1.5701210144445066e-05	1.3664740000000013	0.041936920773927695	0.0018754761123505083	-1.3535460000000008	0.041596585004031954	0.0018602558340172761	0.0	0.0	0.0	0.012784000000000108	0.008819599990929438	0.00039442450228149503
LYS 109	R LYS 109	0.0	0.0	0.0	-0.00011800000000000077	0.0003226081214104837	1.4427473791346938e-05	-1.32266	0.039801864277963256	0.0017799934831349284	1.3152639999999995	0.04032416526105915	0.001803351493193276	0.0	0.0	0.0	-0.007514000000000441	0.00993286484353877	0.00044421122002941
HIE 110	R HIE 110	0.0	0.0	0.0	-5.999999999999983e-05	0.0002374868417407577	1.0620734437881374e-05	-0.15568200000000001	0.01399074251067363	0.0006256850261912463	0.15494800000000003	0.013715585878845641	0.0006133796475267009	0.0	0.0	0.0	-0.00079399999999994	0.0017468726341664353	7.812251916060541e-05
VAL 111	R VAL 111	0.0	0.0	0.0	-0.00014199999999999678	0.0003490501396647687	1.560999679692437e-05	0.17241400000000026	0.05953068623827594	0.002662293223519925	-0.17236999999999994	0.058782829976108036	0.002628848074727798	0.0	0.0	0.0	-9.799999999967479e-05	0.004310498347058754	0.0001927713464184771
THR 112	R THR 112	0.0	0.0	0.0	-0.00017400000000000193	0.0003791094828674208	1.6954291492126895e-05	0.2114439999999998	0.03417295515462471	0.0015282610143558535	-0.2069679999999999	0.03421249736573018	0.0015300293957961032	0.0	0.0	0.0	0.004301999999999513	0.0024573961829547054	0.00010989809825470462
ARG 113	R ARG 113	0.0	0.0	0.0	-0.00029599999999999695	0.00045649096376598264	2.0414896521902612e-05	-1.6405299999999985	0.0764383483599859	0.0034184268604147607	1.628708	0.0753344458796472	0.0033690588406834017	0.0	0.0	0.0	-0.012117999999999567	0.012522782278711368	0.0005600358488525666
GLU 114	R GLU 114	0.0	0.0	0.0	-0.00014999999999999814	0.00035707142142713807	1.596871942267111e-05	1.2644040000000007	0.052374275975899276	0.002342248827088898	-1.2502959999999985	0.051473802890452	0.002301978446469517	0.0	0.0	0.0	0.01395799999999986	0.007271604774738263	0.000325196051636536
ASP 115	R ASP 115	0.0	0.0	0.0	-0.00017000000000000614	0.00037563279941987235	1.6798809481627562e-05	1.3726379999999994	0.04438696831280086	0.0019850455692510373	-1.356655999999999	0.04373476493592839	0.001955878147534202	0.0	0.0	0.0	0.015811999999999892	0.00781310796034415	0.000349412810297485
PHE 116	R PHE 116	0.0	0.0	0.0	-0.00025000000000000353	0.00043301270189222477	1.9364916731037327e-05	0.20442000000000035	0.05199307261549326	0.0023252008945465145	-0.19786200000000004	0.05006466774083266	0.002238960006788853	0.0	0.0	0.0	0.006308000000000448	0.0033972247497039312	0.00015192850950365396
PHE 117	R PHE 117	0.0	0.0	0.0	-0.00024399999999999623	0.00042949272403615196	1.920749853572787e-05	0.13613000000000017	0.030672937583479113	0.0013717354701253484	-0.13505399999999995	0.030014048110843315	0.0013422690371158957	0.0	0.0	0.0	0.0008320000000000007	0.0020832129031859597	9.316411326256987e-05
THR 118	R THR 118	0.0	0.0	0.0	-0.00010599999999999676	0.00030783761953340633	1.3766916866168273e-05	0.16092399999999996	0.053407061555566446	0.0023884364023352444	-0.15814200000000003	0.051824876613456645	0.002317678940664563	0.0	0.0	0.0	0.002675999999999833	0.00248012580326096	0.00011091459777685552
VAL 119	R VAL 119	0.0	0.0	0.0	-9.999999999999454e-05	0.00029999999999998366	1.3416407864998006e-05	0.1348740000000001	0.02695674542670168	0.0012055423045252305	-0.13328800000000002	0.026225732706637597	0.0011728504218356244	0.0	0.0	0.0	0.0014860000000000984	0.0022400455352516602	0.00010017788179035227
PHE 120	R PHE 120	0.0	0.0	0.0	-0.0002080000000000144	0.0004058768286069338	1.8151363585142702e-05	0.1396799999999999	0.035345460811821695	0.0015806970614257643	-0.13710000000000006	0.034082693555527364	0.0015242243929290637	0.0	0.0	0.0	0.002371999999999975	0.0023549131618810586	0.00010531491822150026
ASP 121	R ASP 121	0.0	0.0	0.0	-0.0002059999999999951	0.0004044304637388136	1.808668018183502e-05	1.6176480000000002	0.061623957159543157	0.002755907145025467	-1.5924840000000011	0.0590891677382066	0.002642547915930349	0.0	0.0	0.0	0.024958000000000292	0.0085454219322398	0.0003821628867381159
SER 122	R SER 122	0.0	0.0	0.0	-9.800000000000164e-05	0.00029731464814233924	1.3296315279054042e-05	0.242596	0.02953196207501394	0.0013207094941735382	-0.23901599999999973	0.028766156225677846	0.0012864616154398887	0.0	0.0	0.0	0.0034820000000001824	0.0020163521517825266	9.017400955927406e-05
LEU 123	R LEU 123	0.0	0.0	0.0	-0.00011799999999999056	0.0003226081214104558	1.442747379134569e-05	0.10841199999999987	0.02710679353962771	0.001212252660133194	-0.10904000000000007	0.026589065421710134	0.0011890991548226594	0.0	0.0	0.0	-0.0007460000000000395	0.0023726533670131145	0.00010610828431370162
LEU 124	R LEU 124	0.0	0.0	0.0	-0.00016600000000001146	0.0003720806364217561	1.6639951923008614e-05	0.13657399999999956	0.03335506744109535	0.0014916839638475833	-0.1369580000000001	0.03244602034148322	0.0014510301416579485	0.0	0.0	0.0	-0.0005500000000006105	0.0019140271680413252	8.559789717043632e-05
ARG 125	R ARG 125	0.0	0.0	0.0	-0.00011000000000000121	0.0003128897569432438	1.39928553197696e-05	-1.901922000000002	0.07248558419433852	0.003241653872946505	1.877428	0.07080881877283568	0.003166666643650476	0.0	0.0	0.0	-0.024603999999999945	0.0103564078714578	0.00046315264006587084
GLU 126	R GLU 126	0.0	0.0	0.0	-6.199999999999895e-05	0.00024115555146004422	1.0784804124322151e-05	1.0739580000000002	0.037559449356984284	0.0016797096391935524	-1.062608	0.0372326514768799	0.001665094793697228	0.0	0.0	0.0	0.01128800000000028	0.00586114801041534	0.00026211850754952686
ARG 127	R ARG 127	0.0	0.0	0.0	-9.800000000000076e-05	0.0002973146481423366	1.3296315279053923e-05	-1.71375	0.07489563071367361	0.0033494344298699054	1.693724	0.07264320907006434	0.003248703071687863	0.0	0.0	0.0	-0.020123999999999538	0.009616892637437098	0.0004300805133925318
LYS 128	R LYS 128	0.0	0.0	0.0	-6.600000000000094e-05	0.0002482820976228487	1.1103512957618573e-05	-1.616880000000001	0.06832028688460526	0.0030553761143252934	1.5987840000000004	0.06672265989899095	0.00298392806347486	0.0	0.0	0.0	-0.018161999999999755	0.008605100580470133	0.00038483179702308233
GLU 129	R GLU 129	0.0	0.0	0.0	-0.00015200000000000036	0.0003590208907570709	1.605590234150673e-05	1.6013619999999995	0.08365444970833105	0.0037411407233633137	-1.5808559999999985	0.08097248461052414	0.003621199597923751	0.0	0.0	0.0	0.020354000000000105	0.007598202682213891	0.0003398019540850299
LEU 130	R LEU 130	0.0	0.0	0.0	-0.00022600000000000576	0.00041823916602825315	1.8704224121839894e-05	-0.08905799999999979	0.027366962491296293	0.0012238877693645101	0.08118799999999998	0.02628065174229903	0.0011753064757755783	0.0	0.0	0.0	-0.008095999999999779	0.002316632038110694	0.0001036029343213879
ASP 131	R ASP 131	0.0	0.0	0.0	-0.0002739999999999978	0.0004460089685196888	1.9946127443691757e-05	1.5309339999999996	0.09698142937697374	0.004337141372840167	-1.5149499999999998	0.09450436762393839	0.004226363803555131	0.0	0.0	0.0	0.015709999999999925	0.007784465299556425	0.0003481318715659286
GLU 132	R GLU 132	0.0	0.0	0.0	-0.0005880000000000045	0.0004921950832749171	2.2011633287877688e-05	1.9334480000000012	0.11877778957363694	0.005311904234076359	-1.8936099999999978	0.11260794776574064	0.005035980520218832	0.0	0.0	0.0	0.039250000000000194	0.010152019503527097	0.00045401211437580505
ILE 133	R ILE 133	0.0	0.0	0.0	-0.0005840000000000016	0.0004928934976239798	2.2042867327096997e-05	-0.05746200000000028	0.03851862609180121	0.0017226053268232912	0.045461999999999995	0.03666415901121966	0.0016396710377389726	0.0	0.0	0.0	-0.0125840000000003	0.003213556285488224	0.00014371460607746778
ALA 134	R ALA 134	0.0	0.0	0.0	-0.0012740000000000062	0.00047214828179291776	2.1115113070973808e-05	0.794553999999999	0.06367959707787482	0.0028478381569185013	-0.7686819999999993	0.06094759122393921	0.0027256591408319534	0.0	0.0	0.0	0.024598000000000127	0.004847720701525494	0.00021679666049087944
PRO 135	R PRO 135	0.0	0.0	0.0	-0.0008319999999999905	0.0004144586831036239	1.853515578569493e-05	1.6636199999999999	0.08866579723884377	0.003965254998105357	-1.6427419999999997	0.08658891058327667	0.003872373803237152	0.0	0.0	0.0	0.02004600000000012	0.0085329879878037	0.0003816068238383644
VAL 136	R VAL 136	0.0	0.0	0.0	-0.001279999999999994	0.0004874423042781607	2.1799082549502077e-05	0.42704800000000015	0.0641406399718584	0.0028684566219483116	-0.4126200000000001	0.06113545288946304	0.002734060569921506	0.0	0.0	0.0	0.01314799999999958	0.0044256181489145474	0.0001979196604685943
PRO 137	R PRO 137	0.0	0.0	0.0	-0.0007819999999999827	0.00046741416324281606	2.0903396853142402e-05	1.6097519999999998	0.09397888324510584	0.004202863427711453	-1.5895759999999992	0.09179932583630417	0.004105390657172576	0.0	0.0	0.0	0.019393999999999797	0.00999953818933674	0.00044719294269924225
ASP 138	R ASP 138	0.0	0.0	0.0	-0.0009939999999999895	0.0005118241885647831	2.2889473563190507e-05	1.6335119999999994	0.1754989283614082	0.00784855067588949	-1.6064060000000013	0.1669233391829721	0.007465038668887597	0.0	0.0	0.0	0.026112000000000277	0.013059075618128423	0.0005840196161089047
ALA 139	R ALA 139	0.0	0.0	0.0	-0.0024279999999999974	0.0012778168882903564	5.714570850028984e-05	0.04080799999999968	0.1106949282307005	0.004950427685766137	-0.05316399999999993	0.10351535685104887	0.004629347492681877	0.0	0.0	0.0	-0.01478400000000004	0.009403900467358872	0.00042055521397312955
PHE 140	R PHE 140	0.0	0.0	0.0	-0.0067839999999999975	0.005118724841207998	0.000228916334061158	-0.1742059999999997	0.10566598111028941	0.004725526333436317	0.15266999999999978	0.0947945415095199	0.00423934077422424	0.0	0.0	0.0	-0.028319999999999478	0.02518852119517955	0.0011264649129023145
VAL 141	R VAL 141	0.0	0.0	0.0	-0.009701999999999994	0.0056328674758066325	0.00025190949168302565	0.6592280000000007	0.1124376983755859	0.005028366736028554	-0.6208360000000003	0.10343077445325274	0.004625564852858435	0.0	0.0	0.0	0.028689999999999573	0.012553322269423666	0.000561401638757865
PRO 142	R PRO 142	0.0	0.0	0.0	-0.004487999999999996	0.0014852124427165425	6.642071965885403e-05	2.1094720000000002	0.18934689122349355	0.008467850402079797	-2.074552000000001	0.17870719989970707	0.007992028940887772	0.0	0.0	0.0	0.03043199999999998	0.023610027022432443	0.0010558725074553178
ILE 143	R ILE 143	0.0	0.0	0.0	-0.003566	0.0008863656130514024	3.963947527402421e-05	-0.14098000000000016	0.0779331482746594	0.003485276344854177	0.12097200000000011	0.07341015744432074	0.003283002045689268	0.0	0.0	0.0	-0.023573999999999953	0.0066831522502486165	0.0002988796547107318
ILE 144	R ILE 144	0.0	0.0	0.0	-0.004327999999999986	0.0010180451856376877	4.5528364785045244e-05	0.7196180000000008	0.1336551236429001	0.005977238840133279	-0.6813160000000006	0.12550126749957083	0.005612587307828508	0.0	0.0	0.0	0.03397400000000067	0.011063151630525982	0.0004947591818248747
LYS 145	R LYS 145	0.0	0.0	0.0	-0.003770000000000002	0.0009762684057163924	4.3660050389343955e-05	-4.196522000000002	0.2718098480849742	0.012155705945437866	4.072088000000003	0.2541040421873976	0.011363878233769909	0.0	0.0	0.0	-0.12820400000000004	0.025374128241183094	0.0011347655123416516
ILE 146	R ILE 146	0.0	0.0	0.0	-0.0033959999999999945	0.001116773925197033	4.994364824479662e-05	1.1343379999999992	0.11173661779381953	0.004997013459257861	-1.0986879999999997	0.10520063999805768	0.004704715646242806	0.0	0.0	0.0	0.032253999999999866	0.008508200984932355	0.0003804983153707882
LYS 147	R LYS 147	0.0	0.0	0.0	-0.0011599999999999974	0.00046733285782191907	2.0899760764181107e-05	-3.159224	0.19528304028765892	0.008733323058720708	3.088912000000004	0.18360646027839939	0.00821113052581232	0.0	0.0	0.0	-0.07147200000000052	0.017245788355421898	0.0007712551017659533
PHE 148	R PHE 148	0.0	0.0	0.0	-0.0007699999999999931	0.0004990991885387021	2.2320394261750437e-05	0.5405380000000005	0.06078098844210886	0.002718208437923689	-0.5237620000000003	0.055226781148275145	0.002469816736520942	0.0	0.0	0.0	0.016006000000000322	0.0067014896851373676	0.0002996997297296163
SER 149	R SER 149	0.0	0.0	0.0	-0.00039199999999999836	0.00048819668167655324	2.183281933237198e-05	0.5362400000000003	0.07365629911962704	0.0032940098360508792	-0.5303079999999998	0.0706792836409653	0.003160873656443745	0.0	0.0	0.0	0.005540000000000365	0.004893301543947456	0.0002188350977334237
GLY 150	R GLY 150	0.0	0.0	0.0	-0.0007839999999999887	0.0005033328918320299	2.250973122895935e-05	-0.07404600000000028	0.07978684029337157	0.003568175972117962	0.071778	0.07615660651578432	0.003405826982099943	0.0	0.0	0.0	-0.0030519999999999454	0.005508293383616387	0.00024633836891557135
ILE 151	R ILE 151	0.0	0.0	0.0	-0.0020259999999999987	0.000890687375008758	3.98327503444086e-05	-0.101172	0.09136414185007151	0.004085928637653865	0.09938400000000007	0.08372615209120739	0.0037443473514085176	0.0	0.0	0.0	-0.0038139999999997542	0.010842665908345353	0.00048489876056759425
SER 152	R SER 152	0.0	0.0	0.0	-0.011058000000000004	0.006366681710278905	0.00028472666190576507	1.3091760000000017	0.3068139713637508	0.013721137928320413	-1.2392059999999987	0.27578878070727497	0.012333649221864987	0.0	0.0	0.0	0.05891200000000029	0.04659721296386719	0.0020838907149848297
ILE 153	R ILE 153	0.0	0.0	0.0	-0.013534000000000013	0.00489865736707517	0.00021907461742520437	-0.462304	0.1323403173035339	0.005918438913091869	0.3618819999999997	0.13156225931474538	0.005883643102024511	0.0	0.0	0.0	-0.11395600000000004	0.037914720940552586	0.001695597867420207
ASP 154	R ASP 154	0.0	0.0	0.0	-0.03178800000000003	0.00756459225603066	0.000338298850131061	4.624376000000001	0.2973232022967474	0.013296697832468975	-4.392077999999998	0.2640132646591977	0.011807032134792178	0.0	0.0	0.0	0.20051000000000052	0.05216203504465658	0.0023327571240915677
LEU 155	R LEU 155	0.0	0.0	0.0	-0.00997400000000001	0.0017959187064006848	8.031592619150835e-05	0.39455800000000035	0.14655947132819414	0.006554338812725469	-0.38485599999999986	0.13784948046329396	0.0061648161795790895	0.0	0.0	0.0	-0.00027199999999997	0.009344624979098604	0.00041790433355014055
ILE 156	R ILE 156	0.0	0.0	0.0	-0.006822000000000014	0.0013108455286569179	5.8622794201570335e-05	0.6037400000000005	0.09583448439888394	0.004285848434090951	-0.5710979999999999	0.08845692960984088	0.003955914153770362	0.0	0.0	0.0	0.025819999999999614	0.011642319356554146	0.0005206603499403336
CYS 157	R CYS 157	0.0	0.0	0.0	-0.0031159999999999825	0.000842937720119286	3.769732085970831e-05	0.17146600000000023	0.07834016111803689	0.003503478512564328	-0.164608	0.07473439861268702	0.003342223911110683	0.0	0.0	0.0	0.003742000000000076	0.008246904631435799	0.00036881278719696586
ALA 158	R ALA 158	0.0	0.0	0.0	-0.0012719999999999902	0.0004626186334336371	2.068893424031339e-05	0.42868800000000024	0.039650859461049445	0.0017732403424239446	-0.4199800000000001	0.037776971821467185	0.0016894375395378933	0.0	0.0	0.0	0.007435999999999856	0.0042225470986126815	0.00018883804701384926
ARG 159	R ARG 159	0.0	0.0	0.0	-0.0005679999999999985	0.0004993756101372958	2.2332756211448528e-05	-1.7887579999999996	0.06896940942190842	0.003084405756708034	1.775137999999999	0.06812258770777423	0.003046534738355495	0.0	0.0	0.0	-0.014188000000000374	0.013179554468948966	0.0005894075941146206
LEU 160	R LEU 160	0.0	0.0	0.0	-0.00029000000000000136	0.0004537620521815391	2.0292855885754564e-05	0.12991799999999984	0.022219614668126345	0.0009936913766356386	-0.12844400000000006	0.022236161179483942	0.00099443135911936	0.0	0.0	0.0	0.0011839999999995853	0.0022266890218441628	9.958056035192124e-05
ASP 161	R ASP 161	0.0	0.0	0.0	-0.00015600000000000146	0.00036285534307765475	1.6227384262412873e-05	1.0434840000000007	0.034875059053683495	0.0015596600552671156	-1.038458	0.036150909200195515	0.0016167178084011944	0.0	0.0	0.0	0.004869999999999575	0.008651075077699893	0.0003868878390438247
GLN 162	R GLN 162	0.0	0.0	0.0	-8.399999999999875e-05	0.0002773878151613688	1.2405160216619347e-05	0.271236	0.018774458820432587	0.0008396193232651556	-0.26869800000000005	0.018691035177323078	0.0008358885045266848	0.0	0.0	0.0	0.0024540000000001275	0.002167921585297727	9.695240069229652e-05
PRO 163	R PRO 163	0.0	0.0	0.0	-5.999999999999872e-05	0.00023748684174075332	1.0620734437881178e-05	1.013992000000001	0.02662487438463212	0.001190700580328606	-1.0086280000000005	0.02752885061164443	0.0012311276262014722	0.0	0.0	0.0	0.00530399999999994	0.007360949938696777	0.00032919168883797803
GLN 164	R GLN 164	0.0	0.0	0.0	-7.000000000000028e-05	0.00025514701644346253	1.1410521460476776e-05	0.14945600000000056	0.019357170867666407	0.0008656789982436135	-0.15045800000000015	0.019380511757947645	0.0008667228345900977	0.0	0.0	0.0	-0.0010719999999994486	0.0027016320993061317	0.00012082066048487945
VAL 165	R VAL 165	0.0	0.0	0.0	-0.00011799999999999922	0.00032260812141047943	1.4427473791346746e-05	0.16602599999999976	0.028134130944459608	0.0012581965855938408	-0.16333600000000006	0.02770536236904272	0.0012390214719688827	0.0	0.0	0.0	0.0025719999999996596	0.0016807188938070352	7.516403395241561e-05
PRO 166	R PRO 166	0.0	0.0	0.0	-0.00015600000000000146	0.00036285534307765475	1.6227384262412873e-05	1.3885599999999976	0.05073561273904921	0.0022689655792923666	-1.3804940000000012	0.05148403601114642	0.0023024360855394103	0.0	0.0	0.0	0.007910000000000013	0.009142751227065071	0.00040887626490174227
LEU 167	R LEU 167	0.0	0.0	0.0	-0.00018600000000000284	0.00038910666917955103	1.7401379255679966e-05	0.3724780000000004	0.02454501000203151	0.001097686217459094	-0.3713420000000002	0.02455168092004831	0.001097984549982252	0.0	0.0	0.0	0.0009500000000002284	0.0025712837260794923	0.00011499130401905387
SER 168	R SER 168	0.0	0.0	0.0	-0.00019400000000000152	0.00039542888108989014	1.7684117167673508e-05	0.266676	0.04019759972933846	0.0017976913105425588	-0.26656199999999997	0.040128869358604984	0.0017946175949209826	0.0	0.0	0.0	-7.999999999994322e-05	0.0023275738441563684	0.00010409226676368282
LEU 169	R LEU 169	0.0	0.0	0.0	-0.0003799999999999999	0.00048538644398046375	2.170714168194421e-05	0.4215180000000005	0.035288662145226773	0.0015781569478350123	-0.4193780000000002	0.035136407272226694	0.0015713479029163368	0.0	0.0	0.0	0.001760000000000088	0.002744157429885873	0.0001227224510837185
THR 170	R THR 170	0.0	0.0	0.0	-0.0005860000000000003	0.0004925484747717721	2.2027437436070454e-05	-0.12809000000000015	0.030643660029441775	0.0013704261381045002	0.12980199999999992	0.03064347884950435	0.0013704180354913754	0.0	0.0	0.0	0.001125999999999859	0.00261115376797319	0.00011677434649785531
LEU 171	R LEU 171	0.0	0.0	0.0	-0.0015199999999999938	0.0005075431016179719	2.2698017534577372e-05	0.041995999999999443	0.047495515409352	0.0021240640216339964	-0.049934000000000006	0.046832911974379735	0.002094431495179539	0.0	0.0	0.0	-0.009458000000000457	0.005524150251395988	0.0002470475096008796
SER 172	R SER 172	0.0	0.0	0.0	-0.0009979999999999952	0.0004123057118207426	1.843887198285238e-05	0.1302839999999998	0.02977286254292656	0.0013314828906148205	-0.12993599999999997	0.030499703342819696	0.0013639881993624482	0.0	0.0	0.0	-0.0006500000000001318	0.0025782746168708636	0.00011530394615970953
ASP 173	R ASP 173	0.0	0.0	0.0	-0.0007220000000000029	0.00044801339265695885	2.00357680162253e-05	1.3433160000000002	0.06897602586404782	0.0030847016529958913	-1.3455679999999994	0.06944071842947423	0.003105483336294536	0.0	0.0	0.0	-0.002974000000000414	0.012369370396265036	0.0005531750608984426
LYS 174	R LYS 174	0.0	0.0	0.0	-0.000545999999999999	0.0004978795034945685	2.2265848288353987e-05	-1.317036	0.06053391366827961	0.002707158918127537	1.3136840000000005	0.06179362543174306	0.0027634949408307454	0.0	0.0	0.0	-0.0038980000000004276	0.012351015990597566	0.0005523542269232612
ASN 175	R ASN 175	0.0	0.0	0.0	-0.00025800000000000134	0.00043753399867896194	1.9567115270269242e-05	0.025828000000000344	0.015506205725450823	0.0006934586015040896	-0.02508799999999999	0.015709241101975534	0.00070253861957902	0.0	0.0	0.0	0.0004820000000003564	0.0015967704907095847	7.140974723384656e-05
LEU 176	R LEU 176	0.0	0.0	0.0	-0.0004939999999999931	0.0004999639987039	2.2359069748090743e-05	0.14868599999999974	0.028147316106514046	0.0012587862439668023	-0.14517000000000016	0.02865039441264167	0.0012812845897769386	0.0	0.0	0.0	0.0030219999999994726	0.002868016039006407	0.00012826157647556028
LEU 177	R LEU 177	0.0	0.0	0.0	-0.0006659999999999978	0.0004716396929860718	2.1092368288079745e-05	0.14150599999999947	0.024079077307904127	0.0010768490739189252	-0.13821400000000006	0.024381062405070857	0.001090354258028059	0.0	0.0	0.0	0.0026259999999990328	0.002699282126788345	0.0001207155665189789
ARG 178	R ARG 178	0.0	0.0	0.0	-0.00031199999999999625	0.00046330983153824285	2.0719845559269737e-05	-1.2246259999999987	0.05144575904780677	0.002300724287699416	1.2172640000000012	0.05282410722386948	0.002362365892066197	0.0	0.0	0.0	-0.007674000000000172	0.011497639931742408	0.0005141900893638413
ASN 179	R ASN 179	0.0	0.0	0.0	-0.00026399999999999357	0.00044079927404657836	1.971314282401416e-05	0.11228000000000014	0.0226694860991595	0.0010138102386541435	-0.11203199999999992	0.02296525584442765	0.0010270374637762912	0.0	0.0	0.0	-1.6000000000014226e-05	0.0024721941671321614	0.00011055988422571978
LEU 180	R LEU 180	0.0	0.0	0.0	-0.00046799999999999663	0.0004989749492709995	2.231483811278928e-05	0.002364000000000004	0.019438299925662445	0.0008693072000162067	-0.002055999999999965	0.01936504231856985	0.0008660310202296464	0.0	0.0	0.0	-0.00015999999999971771	0.0020392155354448526	9.119649116056644e-05
ASP 181	R ASP 181	0.0	0.0	0.0	-0.000977999999999998	0.0004748852492971159	2.1237513978805707e-05	1.3172980000000005	0.09882352551896557	0.004419522416731844	-1.3126139999999997	0.09508150716096751	0.004252174268301128	0.0	0.0	0.0	0.0037060000000000708	0.01360909857411543	0.0006086173904843512
GLU 182	R GLU 182	0.0	0.0	0.0	-0.0025820000000000027	0.0014040213673587646	6.278974438552804e-05	1.1624399999999984	0.14266403330904248	0.006380129528466265	-1.1629520000000009	0.13155838892293029	0.005883470012840549	0.0	0.0	0.0	-0.0030940000000002628	0.02171159054514471	0.0009709718471717057
LYS 183	R LYS 183	0.0	0.0	0.0	-0.004660000000000004	0.0028256680626004547	0.00012636771739649494	-1.489940000000001	0.08492926704025511	0.0037981522876248557	1.4827260000000004	0.0846803809863719	0.003787021764922165	0.0	0.0	0.0	-0.011874000000000301	0.015051980733445101	0.0006731450423200077
ASP 184	R ASP 184	0.0	0.0	0.0	-0.00442400000000001	0.0019799555550567356	8.854630427070377e-05	1.7708040000000016	0.16953724541822127	0.00758193610946415	-1.7620880000000003	0.15896110296545318	0.007108956640181934	0.0	0.0	0.0	0.0042920000000002895	0.024255859828090788	0.0010847550285663472
LEU 185	R LEU 185	0.0	0.0	0.0	-0.011003999999999998	0.006707010064104519	0.0002999466085822585	0.2593820000000002	0.11509606455478823	0.00514725248574421	-0.2831420000000001	0.1082049436763412	0.004839072191236698	0.0	0.0	0.0	-0.03476400000000003	0.02166047792639855	0.0009686860213712168
ARG 186	R ARG 186	0.0	0.0	0.0	-0.07129999999999999	0.07562802390648599	0.003382188049177637	-1.6619039999999998	0.2538138821735312	0.011350901883462756	1.736332	0.2645890734251884	0.011832783085648087	0.0	0.0	0.0	0.0031279999999999112	0.14277882061426275	0.006385262972814796
ALA 187	R ALA 187	0.0	0.0	0.0	-0.03613399999999995	0.02148767190739851	0.0009609579012631127	0.9799619999999993	0.15094770139356276	0.006750586427266921	-0.953292	0.13853097392280234	0.006195293493612734	0.0	0.0	0.0	-0.009464000000000318	0.040332923325739796	0.0018037431657528214
LEU 188	R LEU 188	0.0	0.0	0.0	-0.032476	0.010482624862123147	0.0004687972354867343	0.6360480000000003	0.11983741359024626	0.005359292060710955	-0.6714119999999999	0.10818337328813421	0.0048381075341500605	0.0	0.0	0.0	-0.06784000000000034	0.038150575356081046	0.0017061455975385092
ASN 189	R ASN 189	0.0	0.0	0.0	-0.2640899999999999	0.09582027916886884	0.0042852131568919555	0.371902	0.3908628255488108	0.01747991695609565	-0.44661199999999995	0.3046354369668767	0.013623710908265774	0.0	0.0	0.0	-0.3388000000000001	0.23318443344271472	0.010428324889453708
GLY 190	R GLY 190	0.0	0.0	0.0	-0.5516040000000002	0.22785862104383875	0.01019014731826775	-0.65744	0.443421779347834	0.01983042482651338	0.6259200000000008	0.457050773547096	0.020439931976403387	0.0	0.0	0.0	-0.5831240000000005	0.26225470181485816	0.011728386813539205
THR 191	R THR 191	0.0	0.0	0.0	-0.07504199999999998	0.0181552261346425	0.0008119263956788275	0.42490000000000056	0.12874818056966772	0.005757793674663892	-0.5179379999999997	0.12190293743794861	0.005451665095363142	0.0	0.0	0.0	-0.16807999999999973	0.06234928708493765	0.0027883448854114055
ARG 192	R ARG 192	0.0	0.0	0.0	-0.031249999999999955	0.007984954602250478	0.00035709802575763726	-2.3654820000000023	0.28433445390241313	0.012715823345421522	2.606716	0.2615329641632292	0.011696109724519937	0.0	0.0	0.0	0.20998399999999998	0.14001714089353529	0.00626175690106221
VAL 193	R VAL 193	0.0	0.0	0.0	-0.08120800000000004	0.028329361729484887	0.0012669275717261841	-0.01996800000000053	0.14835769941597216	0.006634758017591892	0.21643800000000005	0.15587467451770345	0.006970927363844783	0.0	0.0	0.0	0.11526199999999955	0.12042854045449512	0.00538572805774669
THR 194	R THR 194	0.0	0.0	0.0	-0.055277999999999994	0.018699430900431233	0.0008362639726784868	-0.25108200000000047	0.10349324265863821	0.004628358515931922	0.27692200000000033	0.11894386876169738	0.005319331521159381	0.0	0.0	0.0	-0.029438000000000124	0.06341575637016403	0.0028360388417650417
ASP 195	R ASP 195	0.0	0.0	0.0	-0.00949400000000001	0.0021535932763639344	9.631161923672496e-05	2.145960000000001	0.10772779771257343	0.0048177335750332105	-2.167098	0.1059336414742938	0.004737496468812239	0.0	0.0	0.0	-0.03063199999999942	0.03005422725674291	0.0013440659031460835
GLU 196	R GLU 196	0.0	0.0	0.0	-0.005964000000000011	0.0014542021867677204	6.503389885282935e-05	1.444513999999999	0.0594901824169555	0.002660481837563505	-1.423721999999999	0.06542211182774745	0.002925765785568726	0.0	0.0	0.0	0.01482800000000049	0.019856545923196137	0.0008880117296522576
ILE 197	R ILE 197	0.0	0.0	0.0	-0.0061839999999999985	0.0015080265249656697	6.744099643392042e-05	-0.1703639999999998	0.058622209989047706	0.002621664930535557	0.2147739999999997	0.055650758521336545	0.002488777581062684	0.0	0.0	0.0	0.03822600000000038	0.03190477901506286	0.0014268250936957869
LEU 198	R LEU 198	0.0	0.0	0.0	-0.0028300000000000066	0.0006489221833163128	2.9020682280057104e-05	-0.03740400000000003	0.04503386263690874	0.0020139755629103176	0.04633399999999997	0.04477930821261087	0.00200259154297625	0.0	0.0	0.0	0.0061000000000000195	0.011514425734703463	0.000514940773293398
GLU 199	R GLU 199	0.0	0.0	0.0	-0.0011579999999999967	0.00043015811046635496	1.923725552151267e-05	1.3043220000000006	0.05092325908657099	0.0022773573790681317	-1.298560000000002	0.05488575771541876	0.002454565704965198	0.0	0.0	0.0	0.004604000000000276	0.013992969091654435	0.000625784601919856
LEU 200	R LEU 200	0.0	0.0	0.0	-0.0009400000000000046	0.00032924155266306985	1.4724129855444021e-05	-0.061269999999999526	0.034677155304320605	0.0015508095305355656	0.07934599999999997	0.035809025175226536	0.0016014282899961569	0.0	0.0	0.0	0.01713600000000069	0.012725152415589455	0.0005690861165060735
VAL 201	R VAL 201	0.0	0.0	0.0	-0.0007259999999999917	0.0004460089685196831	1.9946127443691503e-05	0.10587199999999973	0.055848792430992035	0.0024976339267394785	-0.10179199999999994	0.05784967360322803	0.002587116053059861	0.0	0.0	0.0	0.0033539999999998623	0.009455405015122017	0.0004228585673721051
PRO 202	R PRO 202	0.0	0.0	0.0	-0.00032599999999999963	0.00046874726665869696	2.096301505032134e-05	1.4151759999999989	0.05692216636780194	0.0025456366684991484	-1.4195439999999993	0.05880401401266499	0.002629795453643382	0.0	0.0	0.0	-0.004694000000000143	0.012449110972274337	0.0005567411678688783
[truncated: 368 more rows]
