# Supplementary material for: Investigation of the Substrate Selection Mechanism of Poly (A) Polymerase Based on Molecular Dynamics Simulations and Markov State Model
Source: Int J Mol Sci. 2025 Sep 29;26(19):9512. doi: 10.3390/ijms26199512 (PMC12524461; doi:10.3390/ijms26199512)
Supplement: Supplementary file 1 [file ijms-26-09512-s001.zip › PAP_CTP/11_FINAL_RESULTS_MMPBSA.dat]

| Run on Sat Nov 11 08:38:12 2023
|
|Input file:
|--------------------------------------------------------------
|&general             
|startframe=1, endframe=5000, interval=10,   
|verbose = 1
|ligand_mask = ':569'
|receptor_mask = ':1-568,570'
|/    
|&pb              
|inp=0, radiopt=0,           
|istrng=0.15, 
|/              
|&decomp             
|idecomp=1, print_res="1-568,570,569",
|dec_verbose=1,
|/
|    '''
|# start/end frame 起始结束帧 interval 步长(间隔10帧取一次) 一般帧数/步长为1000就够
|# verbose =1, 输出能量信息。（=0：不输出，=2输出每步能量信息)
|# &gb 采用 Generalized Born 方法，盐浓度 单位是摩尔浓度（Morality）
|# &pb 离子强度,单位为摩尔浓度（Morality）
|# idecomp=1 & 2 时输出结果为单个残基的结合自由能，其中=1将1-4非键相互作用能（1-4 EEL & 1-4 VDW）归为内部势能，而=2则将1-4非键相互作用各自归为静电势能和范德华势能上
|# idecomp=3 & 4 时输出结果为残基对的结合自由能。
|# print_res 为需要计算残基贡献度的残基,一般选择ligand 5A范围之内的残基以及其本身就行.
|--------------------------------------------------------------
|MMPBSA.py Version=14.0
|Complex topology file:           com1.prmtop
|Receptor topology file:          rec.prmtop
|Ligand topology file:            lig.prmtop
|Initial mdcrd(s):                nowat.dcd
|
|Receptor mask:                  ":1-568,570"
|Ligand mask:                    ":569"
|Ligand residue name is "CP1"
|
|Calculations performed using 500.9 complex frames.
|Poisson Boltzmann calculations performed using internal PBSA solver in sander.
|
|All units are reported in kcal/mole.
-------------------------------------------------------------------------------
-------------------------------------------------------------------------------

POISSON BOLTZMANN:

WARNING: INCONSISTENCIES EXIST WITHIN INTERNAL POTENTIAL
TERMS. THE VALIDITY OF THESE RESULTS ARE HIGHLY QUESTIONABLE
Complex:
Energy Component            Average              Std. Dev.   Std. Err. of Mean
-------------------------------------------------------------------------------
BOND                      1786.7480               34.6879              1.5513
ANGLE                     4799.4700               56.0877              2.5083
DIHED                     3121.7755               28.1716              1.2599
VDWAALS                  -4604.2911               33.8818              1.5152
EEL                     -39640.9370              200.4054              8.9624
1-4 VDW                   2127.7462               19.2645              0.8615
1-4 EEL                  21993.4350               69.9640              3.1289
EPB                      -7403.0574              181.3903              8.1120

G gas                   -10416.0534              208.5373              9.3261
G solv                   -7403.0574              181.3903              8.1120

TOTAL                   -17819.1108               79.4453              3.5529


Receptor:
Energy Component            Average              Std. Dev.   Std. Err. of Mean
-------------------------------------------------------------------------------
BOND                      1753.4117               34.3246              1.5350
ANGLE                     4666.3036               55.6443              2.4885
DIHED                     3096.2286               28.2065              1.2614
VDWAALS                  -4559.0754               32.9316              1.4727
EEL                     -40147.5279              198.4341              8.8742
1-4 VDW                   2094.5283               18.9035              0.8454
1-4 EEL                  23271.2861               69.3385              3.1009
EPB                      -7515.1869              178.4529              7.9807

G gas                    -9824.8450              206.8034              9.2485
G solv                   -7515.1869              178.4529              7.9807

TOTAL                   -17340.0319               79.7286              3.5656


Ligand:
Energy Component            Average              Std. Dev.   Std. Err. of Mean
-------------------------------------------------------------------------------
BOND                        16.6443                3.7337              0.1670
ANGLE                      129.9653                4.4779              0.2003
DIHED                       25.5468                2.7558              0.1232
VDWAALS                     16.8829               15.5307              0.6946
EEL                        382.1051               10.1988              0.4561
1-4 VDW                     15.9341                1.9345              0.0865
1-4 EEL                   -529.4878                6.9020              0.3087
EPB                       -139.2673                6.6752              0.2985

G gas                       57.5908               20.9424              0.9366
G solv                    -139.2673                6.6752              0.2985

TOTAL                      -81.6765               19.1896              0.8582


Differences (Complex - Receptor - Ligand):
Energy Component            Average              Std. Dev.   Std. Err. of Mean
-------------------------------------------------------------------------------
BOND                        16.6920                2.6469              0.1184
ANGLE                        3.2012                1.9342              0.0865
DIHED                       -0.0000                0.0000              0.0000
VDWAALS                    -62.0986               16.4468              0.7355
EEL                        124.4858               17.1899              0.7688
1-4 VDW                     17.2838                2.8816              0.1289
1-4 EEL                   -748.3633                9.5036              0.4250
EPB                        251.3967               16.6569              0.7449
ENPOLAR                      0.0000                0.0000              0.0000
EDISPER                      0.0000                0.0000              0.0000

DELTA G gas               -648.7991               27.4915              1.2295
DELTA G solv               251.3967               16.6569              0.7449

DELTA TOTAL               -397.4024               19.9171              0.8907


-------------------------------------------------------------------------------
-------------------------------------------------------------------------------
