# Supplementary material for: Investigation of the Substrate Selection Mechanism of Poly (A) Polymerase Based on Molecular Dynamics Simulations and Markov State Model
Source: Int J Mol Sci. 2025 Sep 29;26(19):9512. doi: 10.3390/ijms26199512 (PMC12524461; doi:10.3390/ijms26199512)
Supplement: Supplementary file 1 [file ijms-26-09512-s001.zip › PAP_CTP/CTP2.pdb]

ATOM      1  PA  CTP   569      31.155  41.472  35.249  1.00  0.00           P  
ATOM      2  PB  CTP   569      29.340  39.686  33.924  1.00  0.00           P  
ATOM      3  PG  CTP   569      27.221  39.332  35.738  1.00  0.00           P  
ATOM      4  C5' CTP   569      32.053  41.428  37.738  1.00  0.00           C  
ATOM      5  O5' CTP   569      31.472  40.743  36.652  1.00  0.00           O  
ATOM      6  C4' CTP   569      33.576  41.293  37.722  1.00  0.00           C  
ATOM      7  O4' CTP   569      34.115  41.571  39.003  1.00  0.00           O  
ATOM      8  C3' CTP   569      34.085  39.900  37.362  1.00  0.00           C  
ATOM      9  O3' CTP   569      34.250  39.731  35.974  1.00  0.00           O  
ATOM     10  C2' CTP   569      35.405  39.801  38.100  1.00  0.00           C  
ATOM     11  O2' CTP   569      36.485  40.246  37.312  1.00  0.00           O  
ATOM     12  C1' CTP   569      35.244  40.756  39.272  1.00  0.00           C  
ATOM     13  N1  CTP   569      35.064  39.981  40.521  1.00  0.00           N  
ATOM     14  O1A CTP   569      29.980  42.412  35.416  1.00  0.00           O  
ATOM     15  O1B CTP   569      29.475  38.487  33.028  1.00  0.00           O  
ATOM     16  O1G CTP   569      26.820  40.781  35.920  1.00  0.00           O  
ATOM     17  C2  CTP   569      36.156  39.711  41.346  1.00  0.00           C  
ATOM     18  O2  CTP   569      37.183  40.397  41.271  1.00  0.00           O  
ATOM     19  O2A CTP   569      32.386  42.225  34.800  1.00  0.00           O  
ATOM     20  O2B CTP   569      28.421  40.704  33.282  1.00  0.00           O  
ATOM     21  O2G CTP   569      26.944  38.561  37.010  1.00  0.00           O  
ATOM     22  N3  CTP   569      36.092  38.659  42.253  1.00  0.00           N  
ATOM     23  O3A CTP   569      30.824  40.281  34.201  1.00  0.00           O  
ATOM     24  O3B CTP   569      28.785  39.217  35.360  1.00  0.00           O  
ATOM     25  O3G CTP   569      26.398  38.726  34.622  1.00  0.00           O  
ATOM     26  C4  CTP   569      34.900  37.979  42.419  1.00  0.00           C  
ATOM     27  N4  CTP   569      34.748  37.094  43.395  1.00  0.00           N  
ATOM     28  C5  CTP   569      33.841  38.223  41.554  1.00  0.00           C  
ATOM     29  C6  CTP   569      33.863  39.364  40.769  1.00  0.00           C  
ATOM     30 HN41 CTP   569      35.518  36.907  44.038  1.00  0.00           H  
ATOM     31 HN42 CTP   569      33.862  36.601  43.504  1.00  0.00           H  
ATOM     32 HO2' CTP   569      36.240  40.196  36.364  1.00  0.00           H  
ATOM     33 HO3' CTP   569      33.739  40.419  35.499  1.00  0.00           H  
ATOM     34  H5  CTP   569      33.004  37.527  41.493  1.00  0.00           H  
ATOM     35  H6  CTP   569      32.940  39.766  40.353  1.00  0.00           H  
ATOM     36  H1' CTP   569      36.127  41.382  39.399  1.00  0.00           H  
ATOM     37  H2' CTP   569      35.620  38.770  38.381  1.00  0.00           H  
ATOM     38  H3' CTP   569      33.382  39.118  37.645  1.00  0.00           H  
ATOM     39  H4' CTP   569      33.893  42.002  36.956  1.00  0.00           H  
ATOM     40 H5'1 CTP   569      31.777  42.482  37.697  1.00  0.00           H  
ATOM     41 H5'2 CTP   569      31.660  41.032  38.674  1.00  0.00           H  
END
