# Supplementary material for: Investigation of the Substrate Selection Mechanism of Poly (A) Polymerase Based on Molecular Dynamics Simulations and Markov State Model
Source: Int J Mol Sci. 2025 Sep 29;26(19):9512. doi: 10.3390/ijms26199512 (PMC12524461; doi:10.3390/ijms26199512)
Supplement: Supplementary file 1 [file ijms-26-09512-s001.zip › PAP_CTP/PAP.pdb]

ATOM      1  N   MET     1      59.022  30.703   9.536  1.00  0.00           N  
ATOM      2  CA  MET     1      57.984  29.671   9.567  1.00  0.00           C  
ATOM      3  C   MET     1      56.862  30.072  10.519  1.00  0.00           C  
ATOM      4  O   MET     1      57.087  30.331  11.704  1.00  0.00           O  
ATOM      5  CB  MET     1      58.571  28.331  10.000  1.00  0.00           C  
ATOM      6  CG  MET     1      59.301  27.608   8.898  1.00  0.00           C  
ATOM      7  SD  MET     1      59.092  25.784   8.963  1.00  0.00           S  
ATOM      8  CE  MET     1      60.822  25.250   9.003  1.00  0.00           C  
ATOM      9  HA  MET     1      57.549  29.556   8.574  1.00  0.00           H  
ATOM     10  HB2 MET     1      59.258  28.527  10.823  1.00  0.00           H  
ATOM     11  HB3 MET     1      57.746  27.713  10.355  1.00  0.00           H  
ATOM     12  HG2 MET     1      58.920  27.979   7.946  1.00  0.00           H  
ATOM     13  HG3 MET     1      60.360  27.851   8.984  1.00  0.00           H  
ATOM     14  HE1 MET     1      61.311  25.666   9.884  1.00  0.00           H  
ATOM     15  HE2 MET     1      60.866  24.162   9.044  1.00  0.00           H  
ATOM     16  HE3 MET     1      61.332  25.600   8.106  1.00  0.00           H  
ATOM     17  H1  MET     1      58.758  31.433  10.182  1.00  0.00           H  
ATOM     18  H2  MET     1      59.000  31.076   8.598  1.00  0.00           H  
ATOM     19  H3  MET     1      59.857  30.252   9.880  1.00  0.00           H  
ATOM     20  N   SER     2      55.928  31.092  10.294  1.00  0.00           N  
ATOM     21  CA  SER     2      54.803  31.662  10.995  1.00  0.00           C  
ATOM     22  C   SER     2      54.022  30.604  11.773  1.00  0.00           C  
ATOM     23  O   SER     2      53.605  29.597  11.192  1.00  0.00           O  
ATOM     24  CB  SER     2      53.859  32.361  10.005  1.00  0.00           C  
ATOM     25  OG  SER     2      52.720  31.565   9.748  1.00  0.00           O  
ATOM     26  H   SER     2      56.190  31.492   9.404  1.00  0.00           H  
ATOM     27  HA  SER     2      55.151  32.396  11.722  1.00  0.00           H  
ATOM     28  HB2 SER     2      53.547  33.315  10.431  1.00  0.00           H  
ATOM     29  HB3 SER     2      54.396  32.538   9.073  1.00  0.00           H  
ATOM     30  HG  SER     2      52.145  32.020   9.128  1.00  0.00           H  
ATOM     31  N   SER     3      54.588  29.850  12.776  1.00  0.00           N  
ATOM     32  CA  SER     3      53.900  28.908  13.655  1.00  0.00           C  
ATOM     33  C   SER     3      52.412  29.260  13.781  1.00  0.00           C  
ATOM     34  O   SER     3      52.066  30.430  13.937  1.00  0.00           O  
ATOM     35  CB  SER     3      54.556  28.895  15.035  1.00  0.00           C  
ATOM     36  OG  SER     3      54.284  30.100  15.734  1.00  0.00           O  
ATOM     37  H   SER     3      55.588  29.952  12.873  1.00  0.00           H  
ATOM     38  HA  SER     3      53.952  27.903  13.235  1.00  0.00           H  
ATOM     39  HB2 SER     3      54.165  28.050  15.602  1.00  0.00           H  
ATOM     40  HB3 SER     3      55.633  28.782  14.911  1.00  0.00           H  
ATOM     41  HG  SER     3      54.704  30.071  16.597  1.00  0.00           H  
ATOM     42  N   GLN     4      51.561  28.790  12.896  1.00  0.00           N  
ATOM     43  CA  GLN     4      50.103  28.846  13.019  1.00  0.00           C  
ATOM     44  C   GLN     4      49.671  28.807  14.475  1.00  0.00           C  
ATOM     45  O   GLN     4      50.155  27.990  15.259  1.00  0.00           O  
ATOM     46  CB  GLN     4      49.459  27.692  12.248  1.00  0.00           C  
ATOM     47  CG  GLN     4      48.986  28.072  10.855  1.00  0.00           C  
ATOM     48  CD  GLN     4      48.348  26.912  10.109  1.00  0.00           C  
ATOM     49  NE2 GLN     4      47.957  27.151   8.870  1.00  0.00           N  
ATOM     50  OE1 GLN     4      48.234  25.803  10.640  1.00  0.00           O  
ATOM     51  H   GLN     4      51.956  28.395  12.054  1.00  0.00           H  
ATOM     52  HA  GLN     4      49.733  29.787  12.611  1.00  0.00           H  
ATOM     53  HB2 GLN     4      50.202  26.897  12.175  1.00  0.00           H  
ATOM     54  HB3 GLN     4      48.611  27.343  12.837  1.00  0.00           H  
ATOM     55  HG2 GLN     4      48.245  28.864  10.966  1.00  0.00           H  
ATOM     56  HG3 GLN     4      49.828  28.442  10.269  1.00  0.00           H  
ATOM     57 HE21 GLN     4      47.527  26.415   8.329  1.00  0.00           H  
ATOM     58 HE22 GLN     4      48.090  28.069   8.470  1.00  0.00           H  
ATOM     59  N   LYS     5      49.315  29.945  15.008  1.00  0.00           N  
ATOM     60  CA  LYS     5      48.774  30.092  16.351  1.00  0.00           C  
ATOM     61  C   LYS     5      47.819  28.948  16.684  1.00  0.00           C  
ATOM     62  O   LYS     5      46.895  28.657  15.920  1.00  0.00           O  
ATOM     63  CB  LYS     5      48.044  31.433  16.488  1.00  0.00           C  
ATOM     64  CG  LYS     5      47.682  31.796  17.921  1.00  0.00           C  
ATOM     65  CD  LYS     5      47.085  33.198  18.013  1.00  0.00           C  
ATOM     66  CE  LYS     5      46.702  33.550  19.439  1.00  0.00           C  
ATOM     67  NZ  LYS     5      46.135  34.924  19.535  1.00  0.00           N1+
ATOM     68  H   LYS     5      49.453  30.778  14.454  1.00  0.00           H  
ATOM     69  HA  LYS     5      49.582  30.059  17.082  1.00  0.00           H  
ATOM     70  HB2 LYS     5      48.698  32.200  16.073  1.00  0.00           H  
ATOM     71  HB3 LYS     5      47.135  31.368  15.889  1.00  0.00           H  
ATOM     72  HG2 LYS     5      46.958  31.068  18.288  1.00  0.00           H  
ATOM     73  HG3 LYS     5      48.586  31.746  18.528  1.00  0.00           H  
ATOM     74  HD2 LYS     5      47.824  33.912  17.649  1.00  0.00           H  
ATOM     75  HD3 LYS     5      46.199  33.238  17.379  1.00  0.00           H  
ATOM     76  HE2 LYS     5      45.963  32.827  19.784  1.00  0.00           H  
ATOM     77  HE3 LYS     5      47.594  33.481  20.061  1.00  0.00           H  
ATOM     78  HZ1 LYS     5      45.308  34.988  18.959  1.00  0.00           H  
ATOM     79  HZ2 LYS     5      45.893  35.122  20.495  1.00  0.00           H  
ATOM     80  HZ3 LYS     5      46.820  35.594  19.216  1.00  0.00           H  
ATOM     81  N   VAL     6      48.155  28.097  17.614  1.00  0.00           N  
ATOM     82  CA  VAL     6      47.310  27.044  18.176  1.00  0.00           C  
ATOM     83  C   VAL     6      46.401  27.625  19.246  1.00  0.00           C  
ATOM     84  O   VAL     6      46.876  28.237  20.210  1.00  0.00           O  
ATOM     85  CB  VAL     6      48.156  25.892  18.760  1.00  0.00           C  
ATOM     86  CG1 VAL     6      47.266  24.792  19.323  1.00  0.00           C  
ATOM     87  CG2 VAL     6      49.103  25.326  17.698  1.00  0.00           C  
ATOM     88  H   VAL     6      49.109  28.168  17.937  1.00  0.00           H  
ATOM     89  HA  VAL     6      46.628  26.633  17.432  1.00  0.00           H  
ATOM     90  HB  VAL     6      48.788  26.290  19.554  1.00  0.00           H  
ATOM     91 HG11 VAL     6      46.634  24.393  18.529  1.00  0.00           H  
ATOM     92 HG12 VAL     6      47.887  23.993  19.728  1.00  0.00           H  
ATOM     93 HG13 VAL     6      46.639  25.201  20.115  1.00  0.00           H  
ATOM     94 HG21 VAL     6      49.772  26.113  17.350  1.00  0.00           H  
ATOM     95 HG22 VAL     6      49.690  24.515  18.129  1.00  0.00           H  
ATOM     96 HG23 VAL     6      48.522  24.946  16.858  1.00  0.00           H  
ATOM     97  N   PHE     7      45.108  27.580  19.053  1.00  0.00           N  
ATOM     98  CA  PHE     7      44.139  28.230  19.926  1.00  0.00           C  
ATOM     99  C   PHE     7      43.670  27.286  21.032  1.00  0.00           C  
ATOM    100  O   PHE     7      43.190  27.726  22.074  1.00  0.00           O  
ATOM    101  CB  PHE     7      42.934  28.720  19.120  1.00  0.00           C  
ATOM    102  CG  PHE     7      43.215  29.939  18.283  1.00  0.00           C  
ATOM    103  CD1 PHE     7      43.241  31.207  18.861  1.00  0.00           C  
ATOM    104  CD2 PHE     7      43.456  29.818  16.924  1.00  0.00           C  
ATOM    105  CE1 PHE     7      43.502  32.335  18.085  1.00  0.00           C  
ATOM    106  CE2 PHE     7      43.716  30.944  16.142  1.00  0.00           C  
ATOM    107  CZ  PHE     7      43.741  32.201  16.730  1.00  0.00           C  
ATOM    108  H   PHE     7      44.766  27.094  18.236  1.00  0.00           H  
ATOM    109  HA  PHE     7      44.601  29.086  20.417  1.00  0.00           H  
ATOM    110  HB2 PHE     7      42.598  27.942  18.435  1.00  0.00           H  
ATOM    111  HB3 PHE     7      42.120  28.986  19.794  1.00  0.00           H  
ATOM    112  HD1 PHE     7      43.055  31.312  19.930  1.00  0.00           H  
ATOM    113  HD2 PHE     7      43.441  28.829  16.467  1.00  0.00           H  
ATOM    114  HE1 PHE     7      43.518  33.323  18.546  1.00  0.00           H  
ATOM    115  HE2 PHE     7      43.899  30.835  15.073  1.00  0.00           H  
ATOM    116  HZ  PHE     7      43.949  33.082  16.123  1.00  0.00           H  
ATOM    117  N   GLY     8      43.842  26.000  20.940  1.00  0.00           N  
ATOM    118  CA  GLY     8      43.276  25.060  21.894  1.00  0.00           C  
ATOM    119  C   GLY     8      44.213  23.935  22.261  1.00  0.00           C  
ATOM    120  O   GLY     8      45.353  23.879  21.759  1.00  0.00           O  
ATOM    121  H   GLY     8      44.391  25.634  20.175  1.00  0.00           H  
ATOM    122  HA2 GLY     8      43.016  25.614  22.796  1.00  0.00           H  
ATOM    123  HA3 GLY     8      42.372  24.639  21.454  1.00  0.00           H  
ATOM    124  N   ILE     9      43.783  23.019  23.142  1.00  0.00           N  
ATOM    125  CA  ILE     9      44.593  21.912  23.628  1.00  0.00           C  
ATOM    126  C   ILE     9      44.598  20.790  22.599  1.00  0.00           C  
ATOM    127  O   ILE     9      45.518  19.965  22.572  1.00  0.00           O  
ATOM    128  CB  ILE     9      44.084  21.388  24.992  1.00  0.00           C  
ATOM    129  CG1 ILE     9      42.596  21.022  24.900  1.00  0.00           C  
ATOM    130  CG2 ILE     9      44.332  22.420  26.096  1.00  0.00           C  
ATOM    131  CD1 ILE     9      42.092  20.195  26.077  1.00  0.00           C  
ATOM    132  H   ILE     9      42.852  23.131  23.516  1.00  0.00           H  
ATOM    133  HA  ILE     9      45.640  22.201  23.718  1.00  0.00           H  
ATOM    134  HB  ILE     9      44.610  20.464  25.233  1.00  0.00           H  
ATOM    135 HG12 ILE     9      42.036  21.955  24.846  1.00  0.00           H  
ATOM    136 HG13 ILE     9      42.457  20.461  23.976  1.00  0.00           H  
ATOM    137 HG21 ILE     9      43.806  23.344  25.856  1.00  0.00           H  
ATOM    138 HG22 ILE     9      43.967  22.031  27.046  1.00  0.00           H  
ATOM    139 HG23 ILE     9      45.401  22.621  26.173  1.00  0.00           H  
ATOM    140 HD11 ILE     9      42.230  20.756  27.001  1.00  0.00           H  
ATOM    141 HD12 ILE     9      41.033  19.976  25.941  1.00  0.00           H  
ATOM    142 HD13 ILE     9      42.652  19.261  26.132  1.00  0.00           H  
ATOM    143  N   THR    10      43.527  20.751  21.763  1.00  0.00           N  
ATOM    144  CA  THR    10      43.448  19.817  20.644  1.00  0.00           C  
ATOM    145  C   THR    10      43.367  20.566  19.315  1.00  0.00           C  
ATOM    146  O   THR    10      43.055  21.762  19.290  1.00  0.00           O  
ATOM    147  CB  THR    10      42.246  18.875  20.783  1.00  0.00           C  
ATOM    148  CG2 THR    10      42.310  18.085  22.086  1.00  0.00           C  
ATOM    149  OG1 THR    10      41.035  19.648  20.773  1.00  0.00           O  
ATOM    150  H   THR    10      42.738  21.357  21.937  1.00  0.00           H  
ATOM    151  HA  THR    10      44.358  19.218  20.610  1.00  0.00           H  
ATOM    152  HB  THR    10      42.246  18.185  19.939  1.00  0.00           H  
ATOM    153  HG1 THR    10      40.280  19.061  20.860  1.00  0.00           H  
ATOM    154 HG21 THR    10      42.309  18.775  22.930  1.00  0.00           H  
ATOM    155 HG22 THR    10      41.444  17.426  22.155  1.00  0.00           H  
ATOM    156 HG23 THR    10      43.222  17.489  22.105  1.00  0.00           H  
ATOM    157  N   GLY    11      43.873  19.913  18.193  1.00  0.00           N  
ATOM    158  CA  GLY    11      43.713  20.523  16.880  1.00  0.00           C  
ATOM    159  C   GLY    11      42.248  20.674  16.466  1.00  0.00           C  
ATOM    160  O   GLY    11      41.370  20.070  17.073  1.00  0.00           O  
ATOM    161  H   GLY    11      44.351  19.025  18.254  1.00  0.00           H  
ATOM    162  HA2 GLY    11      44.178  21.508  16.904  1.00  0.00           H  
ATOM    163  HA3 GLY    11      44.225  19.897  16.149  1.00  0.00           H  
ATOM    164  N   PRO    12      41.993  21.616  15.409  1.00  0.00           N  
ATOM    165  CA  PRO    12      40.624  21.815  14.942  1.00  0.00           C  
ATOM    166  C   PRO    12      39.999  20.532  14.388  1.00  0.00           C  
ATOM    167  O   PRO    12      40.712  19.662  13.887  1.00  0.00           O  
ATOM    168  CB  PRO    12      40.780  22.861  13.833  1.00  0.00           C  
ATOM    169  CG  PRO    12      42.164  22.664  13.309  1.00  0.00           C  
ATOM    170  CD  PRO    12      43.046  22.214  14.451  1.00  0.00           C  
ATOM    171  HA  PRO    12      40.031  22.173  15.784  1.00  0.00           H  
ATOM    172  HB2 PRO    12      40.065  22.664  13.034  1.00  0.00           H  
ATOM    173  HB3 PRO    12      40.607  23.859  14.236  1.00  0.00           H  
ATOM    174  HG2 PRO    12      42.191  21.898  12.534  1.00  0.00           H  
ATOM    175  HG3 PRO    12      42.566  23.596  12.912  1.00  0.00           H  
ATOM    176  HD2 PRO    12      43.768  21.455  14.149  1.00  0.00           H  
ATOM    177  HD3 PRO    12      43.570  23.045  14.924  1.00  0.00           H  
ATOM    178  N   VAL    13      38.725  20.306  14.612  1.00  0.00           N  
ATOM    179  CA  VAL    13      37.958  19.234  13.977  1.00  0.00           C  
ATOM    180  C   VAL    13      37.756  19.541  12.486  1.00  0.00           C  
ATOM    181  O   VAL    13      37.909  18.659  11.646  1.00  0.00           O  
ATOM    182  CB  VAL    13      36.592  19.029  14.653  1.00  0.00           C  
ATOM    183  CG1 VAL    13      35.733  18.053  13.860  1.00  0.00           C  
ATOM    184  CG2 VAL    13      36.768  18.536  16.095  1.00  0.00           C  
ATOM    185  H   VAL    13      38.259  20.892  15.290  1.00  0.00           H  
ATOM    186  HA  VAL    13      38.502  18.289  13.997  1.00  0.00           H  
ATOM    187  HB  VAL    13      36.084  19.991  14.716  1.00  0.00           H  
ATOM    188 HG11 VAL    13      36.240  17.090  13.797  1.00  0.00           H  
ATOM    189 HG12 VAL    13      34.772  17.925  14.359  1.00  0.00           H  
ATOM    190 HG13 VAL    13      35.571  18.444  12.856  1.00  0.00           H  
ATOM    191 HG21 VAL    13      37.335  19.272  16.665  1.00  0.00           H  
ATOM    192 HG22 VAL    13      35.789  18.398  16.554  1.00  0.00           H  
ATOM    193 HG23 VAL    13      37.305  17.587  16.092  1.00  0.00           H  
ATOM    194  N   SER    14      37.517  20.754  12.144  1.00  0.00           N  
ATOM    195  CA  SER    14      37.357  21.227  10.769  1.00  0.00           C  
ATOM    196  C   SER    14      37.865  22.657  10.617  1.00  0.00           C  
ATOM    197  O   SER    14      37.645  23.497  11.491  1.00  0.00           O  
ATOM    198  CB  SER    14      35.886  21.154  10.348  1.00  0.00           C  
ATOM    199  OG  SER    14      35.700  21.708   9.050  1.00  0.00           O  
ATOM    200  H   SER    14      37.406  21.420  12.895  1.00  0.00           H  
ATOM    201  HA  SER    14      37.944  20.606  10.093  1.00  0.00           H  
ATOM    202  HB2 SER    14      35.574  20.110  10.345  1.00  0.00           H  
ATOM    203  HB3 SER    14      35.287  21.710  11.069  1.00  0.00           H  
ATOM    204  HG  SER    14      34.773  21.651   8.808  1.00  0.00           H  
ATOM    205  N   THR    15      38.567  22.879   9.513  1.00  0.00           N  
ATOM    206  CA  THR    15      39.041  24.222   9.208  1.00  0.00           C  
ATOM    207  C   THR    15      38.264  24.817   8.028  1.00  0.00           C  
ATOM    208  O   THR    15      38.682  25.834   7.459  1.00  0.00           O  
ATOM    209  CB  THR    15      40.543  24.209   8.871  1.00  0.00           C  
ATOM    210  CG2 THR    15      41.367  23.776  10.082  1.00  0.00           C  
ATOM    211  OG1 THR    15      40.801  23.296   7.796  1.00  0.00           O  
ATOM    212  H   THR    15      38.805  22.131   8.877  1.00  0.00           H  
ATOM    213  HA  THR    15      38.883  24.871  10.069  1.00  0.00           H  
ATOM    214  HB  THR    15      40.844  25.211   8.567  1.00  0.00           H  
ATOM    215  HG1 THR    15      41.740  23.296   7.594  1.00  0.00           H  
ATOM    216 HG21 THR    15      41.067  22.773  10.387  1.00  0.00           H  
ATOM    217 HG22 THR    15      42.425  23.774   9.820  1.00  0.00           H  
ATOM    218 HG23 THR    15      41.198  24.471  10.905  1.00  0.00           H  
ATOM    219  N   VAL    16      37.129  24.165   7.668  1.00  0.00           N  
ATOM    220  CA  VAL    16      36.330  24.606   6.532  1.00  0.00           C  
ATOM    221  C   VAL    16      35.573  25.878   6.907  1.00  0.00           C  
ATOM    222  O   VAL    16      35.034  25.990   8.010  1.00  0.00           O  
ATOM    223  CB  VAL    16      35.348  23.511   6.083  1.00  0.00           C  
ATOM    224  CG1 VAL    16      34.401  24.045   4.995  1.00  0.00           C  
ATOM    225  CG2 VAL    16      36.109  22.285   5.576  1.00  0.00           C  
ATOM    226  H   VAL    16      36.837  23.336   8.166  1.00  0.00           H  
ATOM    227  HA  VAL    16      36.957  24.881   5.684  1.00  0.00           H  
ATOM    228  HB  VAL    16      34.765  23.185   6.944  1.00  0.00           H  
ATOM    229 HG11 VAL    16      34.984  24.371   4.133  1.00  0.00           H  
ATOM    230 HG12 VAL    16      33.714  23.255   4.691  1.00  0.00           H  
ATOM    231 HG13 VAL    16      33.833  24.888   5.389  1.00  0.00           H  
ATOM    232 HG21 VAL    16      36.738  21.891   6.375  1.00  0.00           H  
ATOM    233 HG22 VAL    16      35.399  21.520   5.262  1.00  0.00           H  
ATOM    234 HG23 VAL    16      36.734  22.569   4.729  1.00  0.00           H  
ATOM    235  N   GLY    17      35.584  26.808   6.012  1.00  0.00           N  
ATOM    236  CA  GLY    17      34.782  28.022   6.178  1.00  0.00           C  
ATOM    237  C   GLY    17      33.313  27.807   5.926  1.00  0.00           C  
ATOM    238  O   GLY    17      32.891  26.727   5.492  1.00  0.00           O  
ATOM    239  H   GLY    17      36.147  26.716   5.178  1.00  0.00           H  
ATOM    240  HA2 GLY    17      34.918  28.378   7.199  1.00  0.00           H  
ATOM    241  HA3 GLY    17      35.156  28.771   5.479  1.00  0.00           H  
ATOM    242  N   ALA    18      32.530  28.925   6.227  1.00  0.00           N  
ATOM    243  CA  ALA    18      31.070  28.827   6.080  1.00  0.00           C  
ATOM    244  C   ALA    18      30.665  28.804   4.618  1.00  0.00           C  
ATOM    245  O   ALA    18      31.247  29.513   3.788  1.00  0.00           O  
ATOM    246  CB  ALA    18      30.390  29.982   6.794  1.00  0.00           C  
ATOM    247  H   ALA    18      32.919  29.788   6.580  1.00  0.00           H  
ATOM    248  HA  ALA    18      30.732  27.893   6.529  1.00  0.00           H  
ATOM    249  HB1 ALA    18      30.711  30.924   6.350  1.00  0.00           H  
ATOM    250  HB2 ALA    18      29.309  29.885   6.696  1.00  0.00           H  
ATOM    251  HB3 ALA    18      30.661  29.968   7.850  1.00  0.00           H  
ATOM    252  N   THR    19      29.715  27.945   4.205  1.00  0.00           N  
ATOM    253  CA  THR    19      29.112  27.933   2.880  1.00  0.00           C  
ATOM    254  C   THR    19      28.151  29.106   2.722  1.00  0.00           C  
ATOM    255  O   THR    19      27.804  29.773   3.698  1.00  0.00           O  
ATOM    256  CB  THR    19      28.355  26.609   2.605  1.00  0.00           C  
ATOM    257  CG2 THR    19      29.265  25.409   2.888  1.00  0.00           C  
ATOM    258  OG1 THR    19      27.215  26.538   3.474  1.00  0.00           O  
ATOM    259  H   THR    19      29.427  27.240   4.869  1.00  0.00           H  
ATOM    260  HA  THR    19      29.904  28.042   2.139  1.00  0.00           H  
ATOM    261  HB  THR    19      28.040  26.588   1.562  1.00  0.00           H  
ATOM    262  HG1 THR    19      26.739  25.720   3.311  1.00  0.00           H  
ATOM    263 HG21 THR    19      29.580  25.429   3.931  1.00  0.00           H  
ATOM    264 HG22 THR    19      28.721  24.485   2.691  1.00  0.00           H  
ATOM    265 HG23 THR    19      30.143  25.458   2.243  1.00  0.00           H  
ATOM    266  N   ALA    20      27.684  29.361   1.474  1.00  0.00           N  
ATOM    267  CA  ALA    20      26.738  30.438   1.197  1.00  0.00           C  
ATOM    268  C   ALA    20      25.430  30.223   1.956  1.00  0.00           C  
ATOM    269  O   ALA    20      24.847  31.167   2.496  1.00  0.00           O  
ATOM    270  CB  ALA    20      26.479  30.540  -0.296  1.00  0.00           C  
ATOM    271  H   ALA    20      28.031  28.817   0.697  1.00  0.00           H  
ATOM    272  HA  ALA    20      27.162  31.381   1.542  1.00  0.00           H  
ATOM    273  HB1 ALA    20      26.046  29.606  -0.655  1.00  0.00           H  
ATOM    274  HB2 ALA    20      25.787  31.359  -0.490  1.00  0.00           H  
ATOM    275  HB3 ALA    20      27.418  30.727  -0.816  1.00  0.00           H  
ATOM    276  N   ALA    21      24.975  28.998   1.991  1.00  0.00           N  
ATOM    277  CA  ALA    21      23.742  28.655   2.684  1.00  0.00           C  
ATOM    278  C   ALA    21      23.893  28.916   4.201  1.00  0.00           C  
ATOM    279  O   ALA    21      22.976  29.437   4.823  1.00  0.00           O  
ATOM    280  CB  ALA    21      23.365  27.198   2.439  1.00  0.00           C  
ATOM    281  H   ALA    21      25.468  28.266   1.500  1.00  0.00           H  
ATOM    282  HA  ALA    21      22.934  29.290   2.320  1.00  0.00           H  
ATOM    283  HB1 ALA    21      24.160  26.550   2.807  1.00  0.00           H  
ATOM    284  HB2 ALA    21      22.438  26.969   2.964  1.00  0.00           H  
ATOM    285  HB3 ALA    21      23.227  27.033   1.370  1.00  0.00           H  
ATOM    286  N   GLU    22      25.026  28.557   4.724  1.00  0.00           N  
ATOM    287  CA  GLU    22      25.310  28.780   6.133  1.00  0.00           C  
ATOM    288  C   GLU    22      25.395  30.274   6.460  1.00  0.00           C  
ATOM    289  O   GLU    22      24.904  30.722   7.487  1.00  0.00           O  
ATOM    290  CB  GLU    22      26.608  28.086   6.553  1.00  0.00           C  
ATOM    291  CG  GLU    22      26.498  26.567   6.598  1.00  0.00           C  
ATOM    292  CD  GLU    22      27.849  25.875   6.725  1.00  0.00           C  
ATOM    293  OE1 GLU    22      27.883  24.654   7.008  1.00  0.00           O  
ATOM    294  OE2 GLU    22      28.884  26.552   6.520  1.00  0.00           O1-
ATOM    295  H   GLU    22      25.717  28.075   4.167  1.00  0.00           H  
ATOM    296  HA  GLU    22      24.492  28.384   6.735  1.00  0.00           H  
ATOM    297  HB2 GLU    22      27.378  28.373   5.837  1.00  0.00           H  
ATOM    298  HB3 GLU    22      26.874  28.460   7.542  1.00  0.00           H  
ATOM    299  HG2 GLU    22      25.867  26.290   7.443  1.00  0.00           H  
ATOM    300  HG3 GLU    22      26.018  26.258   5.670  1.00  0.00           H  
ATOM    301  N   ASN    23      25.963  31.011   5.561  1.00  0.00           N  
ATOM    302  CA  ASN    23      26.043  32.456   5.747  1.00  0.00           C  
ATOM    303  C   ASN    23      24.659  33.094   5.745  1.00  0.00           C  
ATOM    304  O   ASN    23      24.413  34.066   6.463  1.00  0.00           O  
ATOM    305  CB  ASN    23      26.920  33.085   4.658  1.00  0.00           C  
ATOM    306  CG  ASN    23      28.401  32.899   4.929  1.00  0.00           C  
ATOM    307  ND2 ASN    23      29.170  32.729   3.858  1.00  0.00           N  
ATOM    308  OD1 ASN    23      28.840  32.907   6.078  1.00  0.00           O  
ATOM    309  H   ASN    23      26.397  30.609   4.743  1.00  0.00           H  
ATOM    310  HA  ASN    23      26.480  32.681   6.720  1.00  0.00           H  
ATOM    311  HB2 ASN    23      26.680  32.623   3.701  1.00  0.00           H  
ATOM    312  HB3 ASN    23      26.706  34.153   4.609  1.00  0.00           H  
ATOM    313 HD21 ASN    23      30.165  32.600   3.970  1.00  0.00           H  
ATOM    314 HD22 ASN    23      28.755  32.730   2.937  1.00  0.00           H  
ATOM    315  N   LYS    24      23.750  32.587   4.949  1.00  0.00           N  
ATOM    316  CA  LYS    24      22.368  33.065   4.966  1.00  0.00           C  
ATOM    317  C   LYS    24      21.700  32.783   6.307  1.00  0.00           C  
ATOM    318  O   LYS    24      21.003  33.645   6.855  1.00  0.00           O  
ATOM    319  CB  LYS    24      21.569  32.408   3.841  1.00  0.00           C  
ATOM    320  CG  LYS    24      20.168  32.987   3.637  1.00  0.00           C  
ATOM    321  CD  LYS    24      19.460  32.355   2.474  1.00  0.00           C  
ATOM    322  CE  LYS    24      18.038  32.882   2.324  1.00  0.00           C  
ATOM    323  NZ  LYS    24      17.338  32.272   1.153  1.00  0.00           N1+
ATOM    324  H   LYS    24      24.001  31.872   4.282  1.00  0.00           H  
ATOM    325  HA  LYS    24      22.346  34.145   4.824  1.00  0.00           H  
ATOM    326  HB2 LYS    24      22.149  32.530   2.926  1.00  0.00           H  
ATOM    327  HB3 LYS    24      21.492  31.348   4.083  1.00  0.00           H  
ATOM    328  HG2 LYS    24      19.594  32.817   4.548  1.00  0.00           H  
ATOM    329  HG3 LYS    24      20.265  34.059   3.464  1.00  0.00           H  
ATOM    330  HD2 LYS    24      20.026  32.573   1.568  1.00  0.00           H  
ATOM    331  HD3 LYS    24      19.433  31.277   2.634  1.00  0.00           H  
ATOM    332  HE2 LYS    24      17.489  32.649   3.237  1.00  0.00           H  
ATOM    333  HE3 LYS    24      18.086  33.963   2.195  1.00  0.00           H  
ATOM    334  HZ1 LYS    24      17.293  31.270   1.272  1.00  0.00           H  
ATOM    335  HZ2 LYS    24      16.402  32.646   1.088  1.00  0.00           H  
ATOM    336  HZ3 LYS    24      17.846  32.488   0.307  1.00  0.00           H  
ATOM    337  N   LEU    25      21.913  31.636   6.831  1.00  0.00           N  
ATOM    338  CA  LEU    25      21.365  31.295   8.143  1.00  0.00           C  
ATOM    339  C   LEU    25      21.974  32.168   9.236  1.00  0.00           C  
ATOM    340  O   LEU    25      21.285  32.565  10.176  1.00  0.00           O  
ATOM    341  CB  LEU    25      21.615  29.815   8.456  1.00  0.00           C  
ATOM    342  CG  LEU    25      20.803  28.805   7.638  1.00  0.00           C  
ATOM    343  CD1 LEU    25      21.274  27.385   7.942  1.00  0.00           C  
ATOM    344  CD2 LEU    25      19.317  28.955   7.936  1.00  0.00           C  
ATOM    345  H   LEU    25      22.437  30.931   6.333  1.00  0.00           H  
ATOM    346  HA  LEU    25      20.290  31.477   8.155  1.00  0.00           H  
ATOM    347  HB2 LEU    25      22.677  29.676   8.254  1.00  0.00           H  
ATOM    348  HB3 LEU    25      21.424  29.659   9.518  1.00  0.00           H  
ATOM    349  HG  LEU    25      20.938  29.013   6.576  1.00  0.00           H  
ATOM    350 HD11 LEU    25      21.139  27.176   9.003  1.00  0.00           H  
ATOM    351 HD12 LEU    25      20.691  26.675   7.356  1.00  0.00           H  
ATOM    352 HD13 LEU    25      22.329  27.288   7.684  1.00  0.00           H  
ATOM    353 HD21 LEU    25      18.994  29.963   7.677  1.00  0.00           H  
ATOM    354 HD22 LEU    25      18.753  28.231   7.348  1.00  0.00           H  
ATOM    355 HD23 LEU    25      19.139  28.778   8.997  1.00  0.00           H  
ATOM    356  N   ASN    26      23.233  32.406   9.016  1.00  0.00           N  
ATOM    357  CA  ASN    26      23.930  33.281   9.958  1.00  0.00           C  
ATOM    358  C   ASN    26      23.327  34.679   9.978  1.00  0.00           C  
ATOM    359  O   ASN    26      23.143  35.274  11.047  1.00  0.00           O  
ATOM    360  CB  ASN    26      25.418  33.346   9.626  1.00  0.00           C  
ATOM    361  CG  ASN    26      26.239  34.004  10.726  1.00  0.00           C  
ATOM    362  ND2 ASN    26      26.905  35.101  10.389  1.00  0.00           N  
ATOM    363  OD1 ASN    26      26.259  33.529  11.863  1.00  0.00           O  
ATOM    364  H   ASN    26      23.767  31.984   8.269  1.00  0.00           H  
ATOM    365  HA  ASN    26      23.816  32.898  10.972  1.00  0.00           H  
ATOM    366  HB2 ASN    26      25.780  32.328   9.483  1.00  0.00           H  
ATOM    367  HB3 ASN    26      25.553  33.912   8.704  1.00  0.00           H  
ATOM    368 HD21 ASN    26      27.466  35.579  11.079  1.00  0.00           H  
ATOM    369 HD22 ASN    26      26.848  35.453   9.444  1.00  0.00           H  
ATOM    370  N   ASP    27      23.023  35.212   8.811  1.00  0.00           N  
ATOM    371  CA  ASP    27      22.391  36.524   8.707  1.00  0.00           C  
ATOM    372  C   ASP    27      21.027  36.530   9.402  1.00  0.00           C  
ATOM    373  O   ASP    27      20.678  37.490  10.092  1.00  0.00           O  
ATOM    374  CB  ASP    27      22.243  36.936   7.239  1.00  0.00           C  
ATOM    375  CG  ASP    27      23.568  37.268   6.584  1.00  0.00           C  
ATOM    376  OD1 ASP    27      24.559  37.528   7.305  1.00  0.00           O  
ATOM    377  OD2 ASP    27      23.627  37.278   5.337  1.00  0.00           O1-
ATOM    378  H   ASP    27      23.266  34.729   7.958  1.00  0.00           H  
ATOM    379  HA  ASP    27      23.002  37.269   9.218  1.00  0.00           H  
ATOM    380  HB2 ASP    27      21.775  36.105   6.711  1.00  0.00           H  
ATOM    381  HB3 ASP    27      21.589  37.807   7.197  1.00  0.00           H  
ATOM    382  N   SER    28      20.247  35.481   9.226  1.00  0.00           N  
ATOM    383  CA  SER    28      18.935  35.384   9.859  1.00  0.00           C  
ATOM    384  C   SER    28      19.065  35.299  11.377  1.00  0.00           C  
ATOM    385  O   SER    28      18.198  35.786  12.106  1.00  0.00           O  
ATOM    386  CB  SER    28      18.173  34.171   9.338  1.00  0.00           C  
ATOM    387  OG  SER    28      18.717  32.973   9.857  1.00  0.00           O  
ATOM    388  H   SER    28      20.540  34.733   8.613  1.00  0.00           H  
ATOM    389  HA  SER    28      18.355  36.280   9.640  1.00  0.00           H  
ATOM    390  HB2 SER    28      17.129  34.256   9.639  1.00  0.00           H  
ATOM    391  HB3 SER    28      18.237  34.157   8.250  1.00  0.00           H  
ATOM    392  HG  SER    28      18.223  32.223   9.517  1.00  0.00           H  
ATOM    393  N   LEU    29      20.102  34.618  11.837  1.00  0.00           N  
ATOM    394  CA  LEU    29      20.390  34.558  13.275  1.00  0.00           C  
ATOM    395  C   LEU    29      20.638  35.949  13.837  1.00  0.00           C  
ATOM    396  O   LEU    29      20.064  36.315  14.862  1.00  0.00           O  
ATOM    397  CB  LEU    29      21.598  33.659  13.535  1.00  0.00           C  
ATOM    398  CG  LEU    29      22.138  33.655  14.972  1.00  0.00           C  
ATOM    399  CD1 LEU    29      21.074  33.136  15.933  1.00  0.00           C  
ATOM    400  CD2 LEU    29      23.404  32.810  15.063  1.00  0.00           C  
ATOM    401  H   LEU    29      20.694  34.095  11.208  1.00  0.00           H  
ATOM    402  HA  LEU    29      19.531  34.151  13.809  1.00  0.00           H  
ATOM    403  HB2 LEU    29      21.247  32.660  13.276  1.00  0.00           H  
ATOM    404  HB3 LEU    29      22.393  33.953  12.849  1.00  0.00           H  
ATOM    405  HG  LEU    29      22.416  34.671  15.252  1.00  0.00           H  
ATOM    406 HD11 LEU    29      20.796  32.120  15.654  1.00  0.00           H  
ATOM    407 HD12 LEU    29      21.469  33.138  16.949  1.00  0.00           H  
ATOM    408 HD13 LEU    29      20.195  33.779  15.884  1.00  0.00           H  
ATOM    409 HD21 LEU    29      24.165  33.222  14.400  1.00  0.00           H  
ATOM    410 HD22 LEU    29      23.774  32.818  16.088  1.00  0.00           H  
ATOM    411 HD23 LEU    29      23.180  31.786  14.766  1.00  0.00           H  
ATOM    412  N   ILE    30      21.465  36.742  13.188  1.00  0.00           N  
ATOM    413  CA  ILE    30      21.795  38.088  13.630  1.00  0.00           C  
ATOM    414  C   ILE    30      20.533  38.947  13.652  1.00  0.00           C  
ATOM    415  O   ILE    30      20.308  39.702  14.615  1.00  0.00           O  
ATOM    416  CB  ILE    30      22.871  38.734  12.737  1.00  0.00           C  
ATOM    417  CG1 ILE    30      24.208  38.000  12.880  1.00  0.00           C  
ATOM    418  CG2 ILE    30      23.026  40.219  13.057  1.00  0.00           C  
ATOM    419  CD1 ILE    30      25.265  38.428  11.873  1.00  0.00           C  
ATOM    420  H   ILE    30      21.926  36.382  12.365  1.00  0.00           H  
ATOM    421  HA  ILE    30      22.133  38.092  14.666  1.00  0.00           H  
ATOM    422  HB  ILE    30      22.578  38.616  11.694  1.00  0.00           H  
ATOM    423 HG12 ILE    30      24.571  38.190  13.890  1.00  0.00           H  
ATOM    424 HG13 ILE    30      24.004  36.936  12.762  1.00  0.00           H  
ATOM    425 HG21 ILE    30      23.320  40.338  14.100  1.00  0.00           H  
ATOM    426 HG22 ILE    30      23.792  40.652  12.413  1.00  0.00           H  
ATOM    427 HG23 ILE    30      22.078  40.729  12.887  1.00  0.00           H  
ATOM    428 HD11 ILE    30      25.470  39.492  11.991  1.00  0.00           H  
ATOM    429 HD12 ILE    30      26.180  37.861  12.043  1.00  0.00           H  
ATOM    430 HD13 ILE    30      24.903  38.238  10.863  1.00  0.00           H  
ATOM    431  N   GLN    31      19.684  38.793  12.652  1.00  0.00           N  
ATOM    432  CA  GLN    31      18.424  39.532  12.600  1.00  0.00           C  
ATOM    433  C   GLN    31      17.516  39.150  13.762  1.00  0.00           C  
ATOM    434  O   GLN    31      16.869  40.005  14.363  1.00  0.00           O  
ATOM    435  CB  GLN    31      17.706  39.288  11.267  1.00  0.00           C  
ATOM    436  CG  GLN    31      18.413  39.905  10.073  1.00  0.00           C  
ATOM    437  CD  GLN    31      18.670  41.388  10.237  1.00  0.00           C  
ATOM    438  NE2 GLN    31      19.825  41.846   9.766  1.00  0.00           N  
ATOM    439  OE1 GLN    31      17.836  42.117  10.780  1.00  0.00           O  
ATOM    440  H   GLN    31      19.915  38.186  11.879  1.00  0.00           H  
ATOM    441  HA  GLN    31      18.620  40.600  12.700  1.00  0.00           H  
ATOM    442  HB2 GLN    31      17.634  38.209  11.129  1.00  0.00           H  
ATOM    443  HB3 GLN    31      16.705  39.710  11.354  1.00  0.00           H  
ATOM    444  HG2 GLN    31      19.369  39.398   9.940  1.00  0.00           H  
ATOM    445  HG3 GLN    31      17.796  39.754   9.187  1.00  0.00           H  
ATOM    446 HE21 GLN    31      20.047  42.828   9.849  1.00  0.00           H  
ATOM    447 HE22 GLN    31      20.475  41.210   9.327  1.00  0.00           H  
ATOM    448  N   GLU    32      17.482  37.854  14.035  1.00  0.00           N  
ATOM    449  CA  GLU    32      16.659  37.389  15.152  1.00  0.00           C  
ATOM    450  C   GLU    32      17.174  37.927  16.492  1.00  0.00           C  
ATOM    451  O   GLU    32      16.385  38.319  17.350  1.00  0.00           O  
ATOM    452  CB  GLU    32      16.618  35.860  15.191  1.00  0.00           C  
ATOM    453  CG  GLU    32      15.679  35.294  16.236  1.00  0.00           C  
ATOM    454  CD  GLU    32      14.227  35.682  16.028  1.00  0.00           C  
ATOM    455  OE1 GLU    32      13.464  35.759  17.016  1.00  0.00           O  
ATOM    456  OE2 GLU    32      13.841  35.911  14.857  1.00  0.00           O1-
ATOM    457  H   GLU    32      17.972  37.165  13.482  1.00  0.00           H  
ATOM    458  HA  GLU    32      15.641  37.762  15.040  1.00  0.00           H  
ATOM    459  HB2 GLU    32      16.308  35.521  14.203  1.00  0.00           H  
ATOM    460  HB3 GLU    32      17.633  35.516  15.390  1.00  0.00           H  
ATOM    461  HG2 GLU    32      15.774  34.209  16.200  1.00  0.00           H  
ATOM    462  HG3 GLU    32      16.016  35.655  17.208  1.00  0.00           H  
ATOM    463  N   LEU    33      18.473  37.970  16.692  1.00  0.00           N  
ATOM    464  CA  LEU    33      19.076  38.518  17.912  1.00  0.00           C  
ATOM    465  C   LEU    33      18.784  40.007  18.036  1.00  0.00           C  
ATOM    466  O   LEU    33      18.527  40.494  19.140  1.00  0.00           O  
ATOM    467  CB  LEU    33      20.587  38.276  17.914  1.00  0.00           C  
ATOM    468  CG  LEU    33      21.042  36.829  18.112  1.00  0.00           C  
ATOM    469  CD1 LEU    33      22.551  36.716  17.915  1.00  0.00           C  
ATOM    470  CD2 LEU    33      20.641  36.327  19.493  1.00  0.00           C  
ATOM    471  H   LEU    33      19.084  37.579  15.989  1.00  0.00           H  
ATOM    472  HA  LEU    33      18.645  38.034  18.788  1.00  0.00           H  
ATOM    473  HB2 LEU    33      20.909  38.627  16.934  1.00  0.00           H  
ATOM    474  HB3 LEU    33      21.028  38.904  18.687  1.00  0.00           H  
ATOM    475  HG  LEU    33      20.533  36.193  17.388  1.00  0.00           H  
ATOM    476 HD11 LEU    33      23.061  37.351  18.639  1.00  0.00           H  
ATOM    477 HD12 LEU    33      22.860  35.681  18.059  1.00  0.00           H  
ATOM    478 HD13 LEU    33      22.811  37.035  16.906  1.00  0.00           H  
ATOM    479 HD21 LEU    33      19.557  36.374  19.597  1.00  0.00           H  
ATOM    480 HD22 LEU    33      20.973  35.296  19.616  1.00  0.00           H  
ATOM    481 HD23 LEU    33      21.106  36.951  20.256  1.00  0.00           H  
ATOM    482  N   LYS    34      18.797  40.723  16.917  1.00  0.00           N  
ATOM    483  CA  LYS    34      18.409  42.128  16.925  1.00  0.00           C  
ATOM    484  C   LYS    34      16.954  42.299  17.344  1.00  0.00           C  
ATOM    485  O   LYS    34      16.634  43.175  18.161  1.00  0.00           O  
ATOM    486  CB  LYS    34      18.639  42.767  15.558  1.00  0.00           C  
ATOM    487  CG  LYS    34      20.105  42.993  15.215  1.00  0.00           C  
ATOM    488  CD  LYS    34      20.262  43.651  13.853  1.00  0.00           C  
ATOM    489  CE  LYS    34      21.727  43.865  13.497  1.00  0.00           C  
ATOM    490  NZ  LYS    34      21.892  44.469  12.144  1.00  0.00           N1+
ATOM    491  H   LYS    34      19.120  40.320  16.049  1.00  0.00           H  
ATOM    492  HA  LYS    34      19.002  42.666  17.665  1.00  0.00           H  
ATOM    493  HB2 LYS    34      18.190  42.107  14.816  1.00  0.00           H  
ATOM    494  HB3 LYS    34      18.115  43.723  15.558  1.00  0.00           H  
ATOM    495  HG2 LYS    34      20.545  43.633  15.980  1.00  0.00           H  
ATOM    496  HG3 LYS    34      20.613  42.028  15.213  1.00  0.00           H  
ATOM    497  HD2 LYS    34      19.797  43.009  13.105  1.00  0.00           H  
ATOM    498  HD3 LYS    34      19.749  44.613  13.875  1.00  0.00           H  
ATOM    499  HE2 LYS    34      22.166  44.525  14.245  1.00  0.00           H  
ATOM    500  HE3 LYS    34      22.229  42.898  13.527  1.00  0.00           H  
ATOM    501  HZ1 LYS    34      21.427  45.365  12.116  1.00  0.00           H  
ATOM    502  HZ2 LYS    34      22.875  44.593  11.948  1.00  0.00           H  
ATOM    503  HZ3 LYS    34      21.486  43.857  11.450  1.00  0.00           H  
ATOM    504  N   LYS    35      16.121  41.409  16.828  1.00  0.00           N  
ATOM    505  CA  LYS    35      14.696  41.426  17.152  1.00  0.00           C  
ATOM    506  C   LYS    35      14.482  41.188  18.642  1.00  0.00           C  
ATOM    507  O   LYS    35      13.592  41.788  19.253  1.00  0.00           O  
ATOM    508  CB  LYS    35      13.936  40.385  16.338  1.00  0.00           C  
ATOM    509  CG  LYS    35      12.442  40.345  16.632  1.00  0.00           C  
ATOM    510  CD  LYS    35      11.757  39.230  15.859  1.00  0.00           C  
ATOM    511  CE  LYS    35      10.295  39.073  16.270  1.00  0.00           C  
ATOM    512  NZ  LYS    35       9.632  37.958  15.540  1.00  0.00           N1+
ATOM    513  H   LYS    35      16.453  40.724  16.164  1.00  0.00           H  
ATOM    514  HA  LYS    35      14.284  42.410  16.930  1.00  0.00           H  
ATOM    515  HB2 LYS    35      14.093  40.620  15.285  1.00  0.00           H  
ATOM    516  HB3 LYS    35      14.376  39.414  16.563  1.00  0.00           H  
ATOM    517  HG2 LYS    35      12.303  40.184  17.701  1.00  0.00           H  
ATOM    518  HG3 LYS    35      12.007  41.303  16.349  1.00  0.00           H  
ATOM    519  HD2 LYS    35      11.812  39.465  14.796  1.00  0.00           H  
ATOM    520  HD3 LYS    35      12.291  38.300  16.053  1.00  0.00           H  
ATOM    521  HE2 LYS    35      10.260  38.877  17.342  1.00  0.00           H  
ATOM    522  HE3 LYS    35       9.776  40.007  16.055  1.00  0.00           H  
ATOM    523  HZ1 LYS    35      10.112  37.092  15.740  1.00  0.00           H  
ATOM    524  HZ2 LYS    35       8.670  37.886  15.838  1.00  0.00           H  
ATOM    525  HZ3 LYS    35       9.664  38.139  14.547  1.00  0.00           H  
ATOM    526  N   GLU    36      15.331  40.428  19.273  1.00  0.00           N  
ATOM    527  CA  GLU    36      15.230  40.053  20.686  1.00  0.00           C  
ATOM    528  C   GLU    36      15.857  41.104  21.580  1.00  0.00           C  
ATOM    529  O   GLU    36      15.920  40.931  22.802  1.00  0.00           O  
ATOM    530  CB  GLU    36      15.887  38.690  20.928  1.00  0.00           C  
ATOM    531  CG  GLU    36      15.166  37.533  20.246  1.00  0.00           C  
ATOM    532  CD  GLU    36      13.781  37.270  20.823  1.00  0.00           C  
ATOM    533  OE1 GLU    36      12.935  36.675  20.109  1.00  0.00           O  
ATOM    534  OE2 GLU    36      13.538  37.663  21.977  1.00  0.00           O1-
ATOM    535  H   GLU    36      16.089  40.042  18.728  1.00  0.00           H  
ATOM    536  HA  GLU    36      14.182  39.991  20.977  1.00  0.00           H  
ATOM    537  HB2 GLU    36      16.909  38.751  20.555  1.00  0.00           H  
ATOM    538  HB3 GLU    36      15.903  38.523  22.005  1.00  0.00           H  
ATOM    539  HG2 GLU    36      15.077  37.784  19.189  1.00  0.00           H  
ATOM    540  HG3 GLU    36      15.781  36.640  20.356  1.00  0.00           H  
ATOM    541  N   GLY    37      16.375  42.214  21.021  1.00  0.00           N  
ATOM    542  CA  GLY    37      16.937  43.318  21.774  1.00  0.00           C  
ATOM    543  C   GLY    37      18.276  42.985  22.410  1.00  0.00           C  
ATOM    544  O   GLY    37      18.570  43.433  23.519  1.00  0.00           O  
ATOM    545  H   GLY    37      16.369  42.276  20.013  1.00  0.00           H  
ATOM    546  HA2 GLY    37      17.067  44.161  21.095  1.00  0.00           H  
ATOM    547  HA3 GLY    37      16.230  43.589  22.558  1.00  0.00           H  
ATOM    548  N   SER    38      19.044  42.076  21.744  1.00  0.00           N  
ATOM    549  CA  SER    38      20.310  41.595  22.280  1.00  0.00           C  
ATOM    550  C   SER    38      21.435  42.585  22.022  1.00  0.00           C  
ATOM    551  O   SER    38      22.508  42.488  22.625  1.00  0.00           O  
ATOM    552  CB  SER    38      20.670  40.232  21.678  1.00  0.00           C  
ATOM    553  OG  SER    38      19.833  39.216  22.195  1.00  0.00           O  
ATOM    554  H   SER    38      18.717  41.690  20.870  1.00  0.00           H  
ATOM    555  HA  SER    38      20.234  41.489  23.362  1.00  0.00           H  
ATOM    556  HB2 SER    38      20.552  40.284  20.596  1.00  0.00           H  
ATOM    557  HB3 SER    38      21.708  40.005  21.919  1.00  0.00           H  
ATOM    558  HG  SER    38      20.075  38.373  21.805  1.00  0.00           H  
ATOM    559  N   PHE    39      21.268  43.598  21.105  1.00  0.00           N  
ATOM    560  CA  PHE    39      22.293  44.580  20.766  1.00  0.00           C  
ATOM    561  C   PHE    39      21.918  45.957  21.294  1.00  0.00           C  
ATOM    562  O   PHE    39      20.764  46.376  21.182  1.00  0.00           O  
ATOM    563  CB  PHE    39      22.503  44.631  19.252  1.00  0.00           C  
ATOM    564  CG  PHE    39      22.940  43.323  18.652  1.00  0.00           C  
ATOM    565  CD1 PHE    39      24.283  42.976  18.602  1.00  0.00           C  
ATOM    566  CD2 PHE    39      22.006  42.440  18.137  1.00  0.00           C  
ATOM    567  CE1 PHE    39      24.691  41.768  18.050  1.00  0.00           C  
ATOM    568  CE2 PHE    39      22.402  41.222  17.574  1.00  0.00           C  
ATOM    569  CZ  PHE    39      23.749  40.895  17.535  1.00  0.00           C  
ATOM    570  H   PHE    39      20.387  43.635  20.612  1.00  0.00           H  
ATOM    571  HA  PHE    39      23.236  44.309  21.240  1.00  0.00           H  
ATOM    572  HB2 PHE    39      21.573  44.906  18.756  1.00  0.00           H  
ATOM    573  HB3 PHE    39      23.275  45.360  19.006  1.00  0.00           H  
ATOM    574  HD1 PHE    39      25.022  43.669  19.005  1.00  0.00           H  
ATOM    575  HD2 PHE    39      20.949  42.705  18.175  1.00  0.00           H  
ATOM    576  HE1 PHE    39      25.749  41.507  18.022  1.00  0.00           H  
ATOM    577  HE2 PHE    39      21.654  40.539  17.171  1.00  0.00           H  
ATOM    578  HZ  PHE    39      24.068  39.949  17.098  1.00  0.00           H  
ATOM    579  N   GLU    40      22.853  46.589  21.882  1.00  0.00           N  
ATOM    580  CA  GLU    40      22.589  47.958  22.295  1.00  0.00           C  
ATOM    581  C   GLU    40      22.757  48.931  21.122  1.00  0.00           C  
ATOM    582  O   GLU    40      23.388  48.588  20.121  1.00  0.00           O  
ATOM    583  CB  GLU    40      23.515  48.373  23.446  1.00  0.00           C  
ATOM    584  CG  GLU    40      24.972  48.517  23.040  1.00  0.00           C  
ATOM    585  CD  GLU    40      25.878  48.918  24.193  1.00  0.00           C  
ATOM    586  OE1 GLU    40      27.119  48.854  24.040  1.00  0.00           O  
ATOM    587  OE2 GLU    40      25.342  49.284  25.263  1.00  0.00           O1-
ATOM    588  H   GLU    40      23.751  46.185  22.108  1.00  0.00           H  
ATOM    589  HA  GLU    40      21.556  48.045  22.631  1.00  0.00           H  
ATOM    590  HB2 GLU    40      23.149  49.326  23.829  1.00  0.00           H  
ATOM    591  HB3 GLU    40      23.428  47.613  24.222  1.00  0.00           H  
ATOM    592  HG2 GLU    40      25.290  47.551  22.648  1.00  0.00           H  
ATOM    593  HG3 GLU    40      25.034  49.267  22.251  1.00  0.00           H  
ATOM    594  N   THR    41      22.155  50.153  21.299  1.00  0.00           N  
ATOM    595  CA  THR    41      22.210  51.162  20.251  1.00  0.00           C  
ATOM    596  C   THR    41      23.608  51.780  20.158  1.00  0.00           C  
ATOM    597  O   THR    41      24.397  51.681  21.101  1.00  0.00           O  
ATOM    598  CB  THR    41      21.176  52.285  20.488  1.00  0.00           C  
ATOM    599  CG2 THR    41      19.779  51.710  20.674  1.00  0.00           C  
ATOM    600  OG1 THR    41      21.535  53.007  21.673  1.00  0.00           O  
ATOM    601  H   THR    41      21.640  50.365  22.142  1.00  0.00           H  
ATOM    602  HA  THR    41      21.996  50.688  19.293  1.00  0.00           H  
ATOM    603  HB  THR    41      21.182  52.953  19.627  1.00  0.00           H  
ATOM    604  HG1 THR    41      20.896  53.707  21.827  1.00  0.00           H  
ATOM    605 HG21 THR    41      19.772  51.042  21.535  1.00  0.00           H  
ATOM    606 HG22 THR    41      19.070  52.522  20.839  1.00  0.00           H  
ATOM    607 HG23 THR    41      19.492  51.154  19.781  1.00  0.00           H  
ATOM    608  N   GLU    42      23.943  52.392  19.014  1.00  0.00           N  
ATOM    609  CA  GLU    42      25.224  53.060  18.807  1.00  0.00           C  
ATOM    610  C   GLU    42      25.437  54.184  19.826  1.00  0.00           C  
ATOM    611  O   GLU    42      26.551  54.382  20.304  1.00  0.00           O  
ATOM    612  CB  GLU    42      25.312  53.630  17.380  1.00  0.00           C  
ATOM    613  CG  GLU    42      25.500  52.564  16.315  1.00  0.00           C  
ATOM    614  CD  GLU    42      25.625  53.134  14.908  1.00  0.00           C  
ATOM    615  OE1 GLU    42      25.745  52.351  13.938  1.00  0.00           O  
ATOM    616  OE2 GLU    42      25.606  54.381  14.785  1.00  0.00           O1-
ATOM    617  H   GLU    42      23.289  52.362  18.245  1.00  0.00           H  
ATOM    618  HA  GLU    42      26.038  52.349  18.949  1.00  0.00           H  
ATOM    619  HB2 GLU    42      24.389  54.176  17.188  1.00  0.00           H  
ATOM    620  HB3 GLU    42      26.154  54.321  17.355  1.00  0.00           H  
ATOM    621  HG2 GLU    42      26.405  52.011  16.564  1.00  0.00           H  
ATOM    622  HG3 GLU    42      24.641  51.894  16.360  1.00  0.00           H  
ATOM    623  N   GLN    43      24.413  54.885  20.138  1.00  0.00           N  
ATOM    624  CA  GLN    43      24.460  55.958  21.126  1.00  0.00           C  
ATOM    625  C   GLN    43      24.825  55.407  22.504  1.00  0.00           C  
ATOM    626  O   GLN    43      25.655  55.989  23.210  1.00  0.00           O  
ATOM    627  CB  GLN    43      23.117  56.686  21.191  1.00  0.00           C  
ATOM    628  CG  GLN    43      23.119  57.898  22.121  1.00  0.00           C  
ATOM    629  CD  GLN    43      24.121  58.960  21.705  1.00  0.00           C  
ATOM    630  NE2 GLN    43      24.646  59.680  22.676  1.00  0.00           N  
ATOM    631  OE1 GLN    43      24.417  59.107  20.520  1.00  0.00           O  
ATOM    632  H   GLN    43      23.541  54.713  19.659  1.00  0.00           H  
ATOM    633  HA  GLN    43      25.233  56.677  20.854  1.00  0.00           H  
ATOM    634  HB2 GLN    43      22.872  57.006  20.178  1.00  0.00           H  
ATOM    635  HB3 GLN    43      22.374  55.966  21.534  1.00  0.00           H  
ATOM    636  HG2 GLN    43      22.121  58.336  22.106  1.00  0.00           H  
ATOM    637  HG3 GLN    43      23.357  57.572  23.134  1.00  0.00           H  
ATOM    638 HE21 GLN    43      25.319  60.401  22.459  1.00  0.00           H  
ATOM    639 HE22 GLN    43      24.373  59.507  23.633  1.00  0.00           H  
ATOM    640  N   GLU    44      24.187  54.363  22.887  1.00  0.00           N  
ATOM    641  CA  GLU    44      24.490  53.743  24.167  1.00  0.00           C  
ATOM    642  C   GLU    44      25.939  53.265  24.228  1.00  0.00           C  
ATOM    643  O   GLU    44      26.611  53.436  25.250  1.00  0.00           O  
ATOM    644  CB  GLU    44      23.547  52.563  24.427  1.00  0.00           C  
ATOM    645  CG  GLU    44      22.116  52.966  24.751  1.00  0.00           C  
ATOM    646  CD  GLU    44      21.168  51.787  24.895  1.00  0.00           C  
ATOM    647  OE1 GLU    44      20.256  51.851  25.745  1.00  0.00           O  
ATOM    648  OE2 GLU    44      21.341  50.813  24.145  1.00  0.00           O1-
ATOM    649  H   GLU    44      23.443  53.970  22.329  1.00  0.00           H  
ATOM    650  HA  GLU    44      24.366  54.471  24.969  1.00  0.00           H  
ATOM    651  HB2 GLU    44      23.556  51.943  23.530  1.00  0.00           H  
ATOM    652  HB3 GLU    44      23.963  51.999  25.262  1.00  0.00           H  
ATOM    653  HG2 GLU    44      22.131  53.535  25.680  1.00  0.00           H  
ATOM    654  HG3 GLU    44      21.776  53.608  23.938  1.00  0.00           H  
ATOM    655  N   THR    45      26.428  52.708  23.090  1.00  0.00           N  
ATOM    656  CA  THR    45      27.814  52.263  23.005  1.00  0.00           C  
ATOM    657  C   THR    45      28.771  53.442  23.155  1.00  0.00           C  
ATOM    658  O   THR    45      29.756  53.354  23.891  1.00  0.00           O  
ATOM    659  CB  THR    45      28.089  51.538  21.677  1.00  0.00           C  
ATOM    660  CG2 THR    45      29.548  51.096  21.581  1.00  0.00           C  
ATOM    661  OG1 THR    45      27.245  50.374  21.584  1.00  0.00           O  
ATOM    662  H   THR    45      25.827  52.559  22.292  1.00  0.00           H  
ATOM    663  HA  THR    45      28.027  51.579  23.826  1.00  0.00           H  
ATOM    664  HB  THR    45      27.861  52.217  20.856  1.00  0.00           H  
ATOM    665  HG1 THR    45      27.416  49.920  20.755  1.00  0.00           H  
ATOM    666 HG21 THR    45      29.777  50.416  22.402  1.00  0.00           H  
ATOM    667 HG22 THR    45      29.712  50.586  20.632  1.00  0.00           H  
ATOM    668 HG23 THR    45      30.197  51.969  21.641  1.00  0.00           H  
ATOM    669  N   ALA    46      28.476  54.547  22.493  1.00  0.00           N  
ATOM    670  CA  ALA    46      29.310  55.753  22.563  1.00  0.00           C  
ATOM    671  C   ALA    46      29.338  56.312  23.981  1.00  0.00           C  
ATOM    672  O   ALA    46      30.389  56.749  24.461  1.00  0.00           O  
ATOM    673  CB  ALA    46      28.803  56.799  21.583  1.00  0.00           C  
ATOM    674  H   ALA    46      27.672  54.555  21.881  1.00  0.00           H  
ATOM    675  HA  ALA    46      30.335  55.494  22.297  1.00  0.00           H  
ATOM    676  HB1 ALA    46      27.781  57.075  21.842  1.00  0.00           H  
ATOM    677  HB2 ALA    46      29.441  57.682  21.631  1.00  0.00           H  
ATOM    678  HB3 ALA    46      28.824  56.391  20.572  1.00  0.00           H  
ATOM    679  N   ASN    47      28.160  56.263  24.642  1.00  0.00           N  
ATOM    680  CA  ASN    47      28.069  56.731  26.021  1.00  0.00           C  
ATOM    681  C   ASN    47      28.952  55.911  26.959  1.00  0.00           C  
ATOM    682  O   ASN    47      29.653  56.471  27.803  1.00  0.00           O  
ATOM    683  CB  ASN    47      26.618  56.706  26.505  1.00  0.00           C  
ATOM    684  CG  ASN    47      26.439  57.374  27.853  1.00  0.00           C  
ATOM    685  ND2 ASN    47      25.462  56.917  28.621  1.00  0.00           N  
ATOM    686  OD1 ASN    47      27.175  58.313  28.197  1.00  0.00           O  
ATOM    687  H   ASN    47      27.315  55.953  24.185  1.00  0.00           H  
ATOM    688  HA  ASN    47      28.441  57.753  26.088  1.00  0.00           H  
ATOM    689  HB2 ASN    47      25.987  57.216  25.777  1.00  0.00           H  
ATOM    690  HB3 ASN    47      26.306  55.665  26.588  1.00  0.00           H  
ATOM    691 HD21 ASN    47      25.302  57.330  29.529  1.00  0.00           H  
ATOM    692 HD22 ASN    47      24.881  56.158  28.295  1.00  0.00           H  
ATOM    693  N   ARG    48      29.007  54.572  26.772  1.00  0.00           N  
ATOM    694  CA  ARG    48      29.840  53.699  27.610  1.00  0.00           C  
ATOM    695  C   ARG    48      31.322  54.028  27.412  1.00  0.00           C  
ATOM    696  O   ARG    48      32.076  54.108  28.385  1.00  0.00           O  
ATOM    697  CB  ARG    48      29.576  52.238  27.292  1.00  0.00           C  
ATOM    698  CG  ARG    48      28.205  51.749  27.737  1.00  0.00           C  
ATOM    699  CD  ARG    48      27.968  50.297  27.346  1.00  0.00           C  
ATOM    700  NE  ARG    48      26.680  49.807  27.834  1.00  0.00           N  
ATOM    701  CZ  ARG    48      26.383  49.604  29.113  1.00  0.00           C  
ATOM    702  NH1 ARG    48      27.279  49.836  30.066  1.00  0.00           N1+
ATOM    703  NH2 ARG    48      25.179  49.157  29.449  1.00  0.00           N  
ATOM    704  H   ARG    48      28.432  54.145  26.060  1.00  0.00           H  
ATOM    705  HA  ARG    48      29.612  53.873  28.662  1.00  0.00           H  
ATOM    706  HB2 ARG    48      29.671  52.120  26.213  1.00  0.00           H  
ATOM    707  HB3 ARG    48      30.349  51.654  27.791  1.00  0.00           H  
ATOM    708  HG2 ARG    48      28.141  51.848  28.821  1.00  0.00           H  
ATOM    709  HG3 ARG    48      27.448  52.379  27.270  1.00  0.00           H  
ATOM    710  HD2 ARG    48      27.985  50.213  26.259  1.00  0.00           H  
ATOM    711  HD3 ARG    48      28.760  49.680  27.770  1.00  0.00           H  
ATOM    712  HE  ARG    48      25.972  49.618  27.139  1.00  0.00           H  
ATOM    713 HH11 ARG    48      28.199  50.171  29.819  1.00  0.00           H  
ATOM    714 HH12 ARG    48      27.036  49.676  31.033  1.00  0.00           H  
ATOM    715 HH21 ARG    48      24.493  48.973  28.731  1.00  0.00           H  
ATOM    716 HH22 ARG    48      24.954  49.003  30.422  1.00  0.00           H  
ATOM    717  N   VAL    49      31.734  54.251  26.145  1.00  0.00           N  
ATOM    718  CA  VAL    49      33.124  54.562  25.835  1.00  0.00           C  
ATOM    719  C   VAL    49      33.522  55.872  26.504  1.00  0.00           C  
ATOM    720  O   VAL    49      34.597  55.978  27.102  1.00  0.00           O  
ATOM    721  CB  VAL    49      33.360  54.639  24.309  1.00  0.00           C  
ATOM    722  CG1 VAL    49      34.765  55.165  24.009  1.00  0.00           C  
ATOM    723  CG2 VAL    49      33.144  53.275  23.661  1.00  0.00           C  
ATOM    724  H   VAL    49      31.081  54.161  25.380  1.00  0.00           H  
ATOM    725  HA  VAL    49      33.807  53.824  26.256  1.00  0.00           H  
ATOM    726  HB  VAL    49      32.620  55.308  23.870  1.00  0.00           H  
ATOM    727 HG11 VAL    49      35.505  54.496  24.448  1.00  0.00           H  
ATOM    728 HG12 VAL    49      34.913  55.212  22.930  1.00  0.00           H  
ATOM    729 HG13 VAL    49      34.879  56.162  24.435  1.00  0.00           H  
ATOM    730 HG21 VAL    49      32.122  52.944  23.843  1.00  0.00           H  
ATOM    731 HG22 VAL    49      33.315  53.351  22.587  1.00  0.00           H  
ATOM    732 HG23 VAL    49      33.841  52.554  24.089  1.00  0.00           H  
ATOM    733  N   GLN    50      32.611  56.838  26.426  1.00  0.00           N  
ATOM    734  CA  GLN    50      32.876  58.136  27.040  1.00  0.00           C  
ATOM    735  C   GLN    50      32.998  58.003  28.558  1.00  0.00           C  
ATOM    736  O   GLN    50      33.901  58.595  29.161  1.00  0.00           O  
ATOM    737  CB  GLN    50      31.775  59.134  26.682  1.00  0.00           C  
ATOM    738  CG  GLN    50      31.980  60.520  27.285  1.00  0.00           C  
ATOM    739  CD  GLN    50      33.221  61.218  26.755  1.00  0.00           C  
ATOM    740  NE2 GLN    50      33.711  62.192  27.503  1.00  0.00           N  
ATOM    741  OE1 GLN    50      33.733  60.873  25.685  1.00  0.00           O  
ATOM    742  H   GLN    50      31.747  56.717  25.917  1.00  0.00           H  
ATOM    743  HA  GLN    50      33.829  58.525  26.682  1.00  0.00           H  
ATOM    744  HB2 GLN    50      31.749  59.211  25.595  1.00  0.00           H  
ATOM    745  HB3 GLN    50      30.833  58.718  27.039  1.00  0.00           H  
ATOM    746  HG2 GLN    50      31.108  61.129  27.045  1.00  0.00           H  
ATOM    747  HG3 GLN    50      32.069  60.425  28.367  1.00  0.00           H  
ATOM    748 HE21 GLN    50      34.535  62.691  27.200  1.00  0.00           H  
ATOM    749 HE22 GLN    50      33.259  62.432  28.374  1.00  0.00           H  
ATOM    750  N   VAL    51      32.096  57.278  29.171  1.00  0.00           N  
ATOM    751  CA  VAL    51      32.096  57.062  30.620  1.00  0.00           C  
ATOM    752  C   VAL    51      33.399  56.395  31.041  1.00  0.00           C  
ATOM    753  O   VAL    51      34.023  56.793  32.028  1.00  0.00           O  
ATOM    754  CB  VAL    51      30.885  56.223  31.077  1.00  0.00           C  
ATOM    755  CG1 VAL    51      31.101  55.687  32.491  1.00  0.00           C  
ATOM    756  CG2 VAL    51      29.603  57.050  31.005  1.00  0.00           C  
ATOM    757  H   VAL    51      31.339  56.887  28.629  1.00  0.00           H  
ATOM    758  HA  VAL    51      32.090  58.007  31.164  1.00  0.00           H  
ATOM    759  HB  VAL    51      30.755  55.388  30.388  1.00  0.00           H  
ATOM    760 HG11 VAL    51      31.231  56.521  33.180  1.00  0.00           H  
ATOM    761 HG12 VAL    51      30.235  55.098  32.793  1.00  0.00           H  
ATOM    762 HG13 VAL    51      31.991  55.059  32.510  1.00  0.00           H  
ATOM    763 HG21 VAL    51      29.439  57.378  29.979  1.00  0.00           H  
ATOM    764 HG22 VAL    51      28.759  56.442  31.331  1.00  0.00           H  
ATOM    765 HG23 VAL    51      29.695  57.921  31.654  1.00  0.00           H  
ATOM    766  N   LEU    52      33.898  55.365  30.322  1.00  0.00           N  
ATOM    767  CA  LEU    52      35.122  54.651  30.653  1.00  0.00           C  
ATOM    768  C   LEU    52      36.344  55.559  30.508  1.00  0.00           C  
ATOM    769  O   LEU    52      37.307  55.434  31.271  1.00  0.00           O  
ATOM    770  CB  LEU    52      35.282  53.425  29.756  1.00  0.00           C  
ATOM    771  CG  LEU    52      34.319  52.265  30.023  1.00  0.00           C  
ATOM    772  CD1 LEU    52      34.470  51.188  28.954  1.00  0.00           C  
ATOM    773  CD2 LEU    52      34.553  51.672  31.416  1.00  0.00           C  
ATOM    774  H   LEU    52      33.367  55.059  29.519  1.00  0.00           H  
ATOM    775  HA  LEU    52      35.089  54.321  31.691  1.00  0.00           H  
ATOM    776  HB2 LEU    52      35.115  53.811  28.750  1.00  0.00           H  
ATOM    777  HB3 LEU    52      36.309  53.071  29.843  1.00  0.00           H  
ATOM    778  HG  LEU    52      33.297  52.644  30.015  1.00  0.00           H  
ATOM    779 HD11 LEU    52      35.492  50.808  28.962  1.00  0.00           H  
ATOM    780 HD12 LEU    52      33.778  50.371  29.160  1.00  0.00           H  
ATOM    781 HD13 LEU    52      34.248  51.613  27.975  1.00  0.00           H  
ATOM    782 HD21 LEU    52      34.393  52.442  32.171  1.00  0.00           H  
ATOM    783 HD22 LEU    52      33.857  50.850  31.583  1.00  0.00           H  
ATOM    784 HD23 LEU    52      35.576  51.302  31.487  1.00  0.00           H  
ATOM    785  N   LYS    53      36.280  56.459  29.532  1.00  0.00           N  
ATOM    786  CA  LYS    53      37.360  57.438  29.391  1.00  0.00           C  
ATOM    787  C   LYS    53      37.455  58.329  30.624  1.00  0.00           C  
ATOM    788  O   LYS    53      38.551  58.586  31.130  1.00  0.00           O  
ATOM    789  CB  LYS    53      37.157  58.281  28.139  1.00  0.00           C  
ATOM    790  CG  LYS    53      38.307  59.240  27.846  1.00  0.00           C  
ATOM    791  CD  LYS    53      38.061  60.034  26.572  1.00  0.00           C  
ATOM    792  CE  LYS    53      39.159  61.065  26.330  1.00  0.00           C  
ATOM    793  NZ  LYS    53      38.916  61.866  25.087  1.00  0.00           N1+
ATOM    794  H   LYS    53      35.534  56.467  28.851  1.00  0.00           H  
ATOM    795  HA  LYS    53      38.317  56.923  29.312  1.00  0.00           H  
ATOM    796  HB2 LYS    53      37.036  57.593  27.302  1.00  0.00           H  
ATOM    797  HB3 LYS    53      36.237  58.849  28.278  1.00  0.00           H  
ATOM    798  HG2 LYS    53      38.408  59.926  28.687  1.00  0.00           H  
ATOM    799  HG3 LYS    53      39.223  58.659  27.740  1.00  0.00           H  
ATOM    800  HD2 LYS    53      38.026  59.338  25.734  1.00  0.00           H  
ATOM    801  HD3 LYS    53      37.100  60.541  26.663  1.00  0.00           H  
ATOM    802  HE2 LYS    53      39.194  61.733  27.191  1.00  0.00           H  
ATOM    803  HE3 LYS    53      40.108  60.536  26.242  1.00  0.00           H  
ATOM    804  HZ1 LYS    53      38.037  62.356  25.169  1.00  0.00           H  
ATOM    805  HZ2 LYS    53      39.664  62.534  24.965  1.00  0.00           H  
ATOM    806  HZ3 LYS    53      38.884  61.248  24.289  1.00  0.00           H  
ATOM    807  N   ILE    54      36.347  58.760  31.102  1.00  0.00           N  
ATOM    808  CA  ILE    54      36.293  59.611  32.292  1.00  0.00           C  
ATOM    809  C   ILE    54      36.801  58.824  33.497  1.00  0.00           C  
ATOM    810  O   ILE    54      37.607  59.335  34.280  1.00  0.00           O  
ATOM    811  CB  ILE    54      34.862  60.127  32.551  1.00  0.00           C  
ATOM    812  CG1 ILE    54      34.419  61.057  31.422  1.00  0.00           C  
ATOM    813  CG2 ILE    54      34.779  60.833  33.907  1.00  0.00           C  
ATOM    814  CD1 ILE    54      32.950  61.458  31.487  1.00  0.00           C  
ATOM    815  H   ILE    54      35.481  58.539  30.632  1.00  0.00           H  
ATOM    816  HA  ILE    54      36.973  60.458  32.200  1.00  0.00           H  
ATOM    817  HB  ILE    54      34.174  59.281  32.539  1.00  0.00           H  
ATOM    818 HG12 ILE    54      35.042  61.950  31.478  1.00  0.00           H  
ATOM    819 HG13 ILE    54      34.612  60.538  30.483  1.00  0.00           H  
ATOM    820 HG21 ILE    54      35.466  61.679  33.919  1.00  0.00           H  
ATOM    821 HG22 ILE    54      33.762  61.189  34.070  1.00  0.00           H  
ATOM    822 HG23 ILE    54      35.050  60.134  34.698  1.00  0.00           H  
ATOM    823 HD11 ILE    54      32.756  61.978  32.425  1.00  0.00           H  
ATOM    824 HD12 ILE    54      32.716  62.118  30.652  1.00  0.00           H  
ATOM    825 HD13 ILE    54      32.326  60.566  31.431  1.00  0.00           H  
ATOM    826  N   LEU    55      36.339  57.635  33.629  1.00  0.00           N  
ATOM    827  CA  LEU    55      36.754  56.808  34.754  1.00  0.00           C  
ATOM    828  C   LEU    55      38.259  56.559  34.729  1.00  0.00           C  
ATOM    829  O   LEU    55      38.906  56.512  35.776  1.00  0.00           O  
ATOM    830  CB  LEU    55      36.009  55.469  34.733  1.00  0.00           C  
ATOM    831  CG  LEU    55      34.525  55.503  35.112  1.00  0.00           C  
ATOM    832  CD1 LEU    55      33.920  54.112  35.032  1.00  0.00           C  
ATOM    833  CD2 LEU    55      34.344  56.101  36.503  1.00  0.00           C  
ATOM    834  H   LEU    55      35.662  57.258  32.981  1.00  0.00           H  
ATOM    835  HA  LEU    55      36.529  57.317  35.691  1.00  0.00           H  
ATOM    836  HB2 LEU    55      36.112  55.143  33.698  1.00  0.00           H  
ATOM    837  HB3 LEU    55      36.535  54.773  35.386  1.00  0.00           H  
ATOM    838  HG  LEU    55      34.000  56.167  34.425  1.00  0.00           H  
ATOM    839 HD11 LEU    55      34.444  53.447  35.719  1.00  0.00           H  
ATOM    840 HD12 LEU    55      32.866  54.158  35.305  1.00  0.00           H  
ATOM    841 HD13 LEU    55      34.015  53.732  34.015  1.00  0.00           H  
ATOM    842 HD21 LEU    55      34.736  57.118  36.516  1.00  0.00           H  
ATOM    843 HD22 LEU    55      33.284  56.118  36.757  1.00  0.00           H  
ATOM    844 HD23 LEU    55      34.882  55.495  37.232  1.00  0.00           H  
ATOM    845  N   GLN    56      38.808  56.302  33.524  1.00  0.00           N  
ATOM    846  CA  GLN    56      40.249  56.149  33.394  1.00  0.00           C  
ATOM    847  C   GLN    56      40.991  57.393  33.897  1.00  0.00           C  
ATOM    848  O   GLN    56      41.963  57.277  34.642  1.00  0.00           O  
ATOM    849  CB  GLN    56      40.639  55.863  31.942  1.00  0.00           C  
ATOM    850  CG  GLN    56      42.135  55.708  31.721  1.00  0.00           C  
ATOM    851  CD  GLN    56      42.725  54.534  32.468  1.00  0.00           C  
ATOM    852  NE2 GLN    56      43.766  54.797  33.255  1.00  0.00           N  
ATOM    853  OE1 GLN    56      42.257  53.402  32.333  1.00  0.00           O  
ATOM    854  H   GLN    56      38.236  56.170  32.702  1.00  0.00           H  
ATOM    855  HA  GLN    56      40.586  55.319  34.015  1.00  0.00           H  
ATOM    856  HB2 GLN    56      40.131  54.944  31.648  1.00  0.00           H  
ATOM    857  HB3 GLN    56      40.267  56.692  31.340  1.00  0.00           H  
ATOM    858  HG2 GLN    56      42.322  55.573  30.656  1.00  0.00           H  
ATOM    859  HG3 GLN    56      42.625  56.620  32.063  1.00  0.00           H  
ATOM    860 HE21 GLN    56      44.201  54.051  33.778  1.00  0.00           H  
ATOM    861 HE22 GLN    56      44.116  55.742  33.325  1.00  0.00           H  
ATOM    862  N   GLU    57      40.496  58.571  33.566  1.00  0.00           N  
ATOM    863  CA  GLU    57      41.083  59.825  34.024  1.00  0.00           C  
ATOM    864  C   GLU    57      40.972  59.972  35.535  1.00  0.00           C  
ATOM    865  O   GLU    57      41.916  60.411  36.197  1.00  0.00           O  
ATOM    866  CB  GLU    57      40.422  61.022  33.324  1.00  0.00           C  
ATOM    867  CG  GLU    57      40.732  61.116  31.836  1.00  0.00           C  
ATOM    868  CD  GLU    57      39.938  62.198  31.125  1.00  0.00           C  
ATOM    869  OE1 GLU    57      40.078  62.338  29.890  1.00  0.00           O  
ATOM    870  OE2 GLU    57      39.170  62.916  31.809  1.00  0.00           O1-
ATOM    871  H   GLU    57      39.708  58.613  32.935  1.00  0.00           H  
ATOM    872  HA  GLU    57      42.149  59.835  33.799  1.00  0.00           H  
ATOM    873  HB2 GLU    57      39.346  60.924  33.465  1.00  0.00           H  
ATOM    874  HB3 GLU    57      40.773  61.924  33.826  1.00  0.00           H  
ATOM    875  HG2 GLU    57      41.798  61.323  31.737  1.00  0.00           H  
ATOM    876  HG3 GLU    57      40.507  60.148  31.389  1.00  0.00           H  
ATOM    877  N   LEU    58      39.871  59.555  36.036  1.00  0.00           N  
ATOM    878  CA  LEU    58      39.653  59.631  37.473  1.00  0.00           C  
ATOM    879  C   LEU    58      40.585  58.683  38.209  1.00  0.00           C  
ATOM    880  O   LEU    58      41.094  59.008  39.286  1.00  0.00           O  
ATOM    881  CB  LEU    58      38.196  59.305  37.810  1.00  0.00           C  
ATOM    882  CG  LEU    58      37.157  60.362  37.462  1.00  0.00           C  
ATOM    883  CD1 LEU    58      35.749  59.849  37.747  1.00  0.00           C  
ATOM    884  CD2 LEU    58      37.427  61.654  38.234  1.00  0.00           C  
ATOM    885  H   LEU    58      39.123  59.201  35.456  1.00  0.00           H  
ATOM    886  HA  LEU    58      39.876  60.637  37.828  1.00  0.00           H  
ATOM    887  HB2 LEU    58      38.000  58.400  37.235  1.00  0.00           H  
ATOM    888  HB3 LEU    58      38.140  59.078  38.875  1.00  0.00           H  
ATOM    889  HG  LEU    58      37.246  60.609  36.404  1.00  0.00           H  
ATOM    890 HD11 LEU    58      35.659  59.602  38.805  1.00  0.00           H  
ATOM    891 HD12 LEU    58      35.022  60.620  37.491  1.00  0.00           H  
ATOM    892 HD13 LEU    58      35.558  58.958  37.149  1.00  0.00           H  
ATOM    893 HD21 LEU    58      38.416  62.032  37.976  1.00  0.00           H  
ATOM    894 HD22 LEU    58      36.675  62.398  37.973  1.00  0.00           H  
ATOM    895 HD23 LEU    58      37.383  61.454  39.305  1.00  0.00           H  
ATOM    896  N   ALA    59      40.803  57.520  37.631  1.00  0.00           N  
ATOM    897  CA  ALA    59      41.719  56.555  38.241  1.00  0.00           C  
ATOM    898  C   ALA    59      43.137  57.123  38.330  1.00  0.00           C  
ATOM    899  O   ALA    59      43.801  57.001  39.358  1.00  0.00           O  
ATOM    900  CB  ALA    59      41.723  55.252  37.457  1.00  0.00           C  
ATOM    901  H   ALA    59      40.318  57.252  36.787  1.00  0.00           H  
ATOM    902  HA  ALA    59      41.384  56.349  39.258  1.00  0.00           H  
ATOM    903  HB1 ALA    59      42.065  55.441  36.439  1.00  0.00           H  
ATOM    904  HB2 ALA    59      42.393  54.540  37.939  1.00  0.00           H  
ATOM    905  HB3 ALA    59      40.714  54.840  37.430  1.00  0.00           H  
ATOM    906  N   GLN    60      43.640  57.758  37.299  1.00  0.00           N  
ATOM    907  CA  GLN    60      44.965  58.377  37.291  1.00  0.00           C  
ATOM    908  C   GLN    60      45.040  59.531  38.285  1.00  0.00           C  
ATOM    909  O   GLN    60      46.032  59.681  38.997  1.00  0.00           O  
ATOM    910  CB  GLN    60      45.326  58.862  35.887  1.00  0.00           C  
ATOM    911  CG  GLN    60      45.602  57.739  34.895  1.00  0.00           C  
ATOM    912  CD  GLN    60      45.867  58.240  33.493  1.00  0.00           C  
ATOM    913  NE2 GLN    60      46.985  57.810  32.906  1.00  0.00           N  
ATOM    914  OE1 GLN    60      45.084  59.020  32.935  1.00  0.00           O  
ATOM    915  H   GLN    60      43.095  57.782  36.449  1.00  0.00           H  
ATOM    916  HA  GLN    60      45.712  57.651  37.611  1.00  0.00           H  
ATOM    917  HB2 GLN    60      44.491  59.465  35.530  1.00  0.00           H  
ATOM    918  HB3 GLN    60      46.212  59.489  35.981  1.00  0.00           H  
ATOM    919  HG2 GLN    60      46.470  57.172  35.232  1.00  0.00           H  
ATOM    920  HG3 GLN    60      44.729  57.087  34.873  1.00  0.00           H  
ATOM    921 HE21 GLN    60      47.209  58.115  31.970  1.00  0.00           H  
ATOM    922 HE22 GLN    60      47.602  57.182  33.401  1.00  0.00           H  
ATOM    923  N   ARG    61      43.949  60.333  38.343  1.00  0.00           N  
ATOM    924  CA  ARG    61      43.887  61.436  39.313  1.00  0.00           C  
ATOM    925  C   ARG    61      43.874  60.904  40.738  1.00  0.00           C  
ATOM    926  O   ARG    61      44.513  61.453  41.632  1.00  0.00           O  
ATOM    927  CB  ARG    61      42.656  62.302  39.060  1.00  0.00           C  
ATOM    928  CG  ARG    61      42.564  63.510  39.982  1.00  0.00           C  
ATOM    929  CD  ARG    61      41.381  64.405  39.620  1.00  0.00           C  
ATOM    930  NE  ARG    61      41.226  65.498  40.566  1.00  0.00           N  
ATOM    931  CZ  ARG    61      40.277  66.425  40.503  1.00  0.00           C  
ATOM    932  NH1 ARG    61      39.378  66.415  39.522  1.00  0.00           N1+
ATOM    933  NH2 ARG    61      40.234  67.408  41.408  1.00  0.00           N  
ATOM    934  H   ARG    61      43.179  60.217  37.700  1.00  0.00           H  
ATOM    935  HA  ARG    61      44.776  62.059  39.220  1.00  0.00           H  
ATOM    936  HB2 ARG    61      42.700  62.638  38.024  1.00  0.00           H  
ATOM    937  HB3 ARG    61      41.778  61.671  39.199  1.00  0.00           H  
ATOM    938  HG2 ARG    61      42.450  63.154  41.006  1.00  0.00           H  
ATOM    939  HG3 ARG    61      43.490  64.079  39.897  1.00  0.00           H  
ATOM    940  HD2 ARG    61      41.540  64.823  38.626  1.00  0.00           H  
ATOM    941  HD3 ARG    61      40.468  63.810  39.622  1.00  0.00           H  
ATOM    942  HE  ARG    61      41.878  65.527  41.337  1.00  0.00           H  
ATOM    943 HH11 ARG    61      39.415  65.695  38.815  1.00  0.00           H  
ATOM    944 HH12 ARG    61      38.663  67.128  39.489  1.00  0.00           H  
ATOM    945 HH21 ARG    61      40.927  67.445  42.142  1.00  0.00           H  
ATOM    946 HH22 ARG    61      39.509  68.109  41.353  1.00  0.00           H  
ATOM    947  N   PHE    62      43.132  59.882  40.908  1.00  0.00           N  
ATOM    948  CA  PHE    62      43.065  59.183  42.179  1.00  0.00           C  
ATOM    949  C   PHE    62      44.463  58.798  42.661  1.00  0.00           C  
ATOM    950  O   PHE    62      44.836  59.091  43.784  1.00  0.00           O  
ATOM    951  CB  PHE    62      42.180  57.936  42.058  1.00  0.00           C  
ATOM    952  CG  PHE    62      42.359  56.966  43.192  1.00  0.00           C  
ATOM    953  CD1 PHE    62      42.435  55.589  42.942  1.00  0.00           C  
ATOM    954  CD2 PHE    62      42.447  57.404  44.505  1.00  0.00           C  
ATOM    955  CE1 PHE    62      42.596  54.695  43.988  1.00  0.00           C  
ATOM    956  CE2 PHE    62      42.616  56.508  45.547  1.00  0.00           C  
ATOM    957  CZ  PHE    62      42.683  55.146  45.289  1.00  0.00           C  
ATOM    958  H   PHE    62      42.540  59.563  40.155  1.00  0.00           H  
ATOM    959  HA  PHE    62      42.641  59.838  42.940  1.00  0.00           H  
ATOM    960  HB2 PHE    62      41.128  58.222  42.056  1.00  0.00           H  
ATOM    961  HB3 PHE    62      42.410  57.391  41.142  1.00  0.00           H  
ATOM    962  HD1 PHE    62      42.367  55.223  41.918  1.00  0.00           H  
ATOM    963  HD2 PHE    62      42.381  58.472  44.710  1.00  0.00           H  
ATOM    964  HE1 PHE    62      42.654  53.627  43.776  1.00  0.00           H  
ATOM    965  HE2 PHE    62      42.697  56.872  46.571  1.00  0.00           H  
ATOM    966  HZ  PHE    62      42.804  54.441  46.111  1.00  0.00           H  
ATOM    967  N   VAL    63      45.226  58.132  41.865  1.00  0.00           N  
ATOM    968  CA  VAL    63      46.572  57.682  42.203  1.00  0.00           C  
ATOM    969  C   VAL    63      47.483  58.885  42.416  1.00  0.00           C  
ATOM    970  O   VAL    63      48.293  58.909  43.342  1.00  0.00           O  
ATOM    971  CB  VAL    63      47.154  56.760  41.098  1.00  0.00           C  
ATOM    972  CG1 VAL    63      48.627  56.468  41.372  1.00  0.00           C  
ATOM    973  CG2 VAL    63      46.352  55.462  41.012  1.00  0.00           C  
ATOM    974  H   VAL    63      44.849  57.880  40.962  1.00  0.00           H  
ATOM    975  HA  VAL    63      46.588  57.143  43.150  1.00  0.00           H  
ATOM    976  HB  VAL    63      47.056  57.256  40.132  1.00  0.00           H  
ATOM    977 HG11 VAL    63      48.726  55.972  42.337  1.00  0.00           H  
ATOM    978 HG12 VAL    63      49.021  55.820  40.589  1.00  0.00           H  
ATOM    979 HG13 VAL    63      49.187  57.403  41.386  1.00  0.00           H  
ATOM    980 HG21 VAL    63      45.314  55.691  40.773  1.00  0.00           H  
ATOM    981 HG22 VAL    63      46.772  54.826  40.233  1.00  0.00           H  
ATOM    982 HG23 VAL    63      46.398  54.942  41.969  1.00  0.00           H  
ATOM    983  N   TYR    64      47.334  59.890  41.596  1.00  0.00           N  
ATOM    984  CA  TYR    64      48.129  61.111  41.694  1.00  0.00           C  
ATOM    985  C   TYR    64      47.909  61.787  43.047  1.00  0.00           C  
ATOM    986  O   TYR    64      48.877  62.148  43.736  1.00  0.00           O  
ATOM    987  CB  TYR    64      47.777  62.091  40.562  1.00  0.00           C  
ATOM    988  CG  TYR    64      48.512  63.402  40.660  1.00  0.00           C  
ATOM    989  CD1 TYR    64      47.888  64.520  41.210  1.00  0.00           C  
ATOM    990  CD2 TYR    64      49.810  63.533  40.179  1.00  0.00           C  
ATOM    991  CE1 TYR    64      48.551  65.738  41.288  1.00  0.00           C  
ATOM    992  CE2 TYR    64      50.479  64.735  40.259  1.00  0.00           C  
ATOM    993  CZ  TYR    64      49.846  65.838  40.814  1.00  0.00           C  
ATOM    994  OH  TYR    64      50.514  67.039  40.894  1.00  0.00           O  
ATOM    995  H   TYR    64      46.664  59.814  40.844  1.00  0.00           H  
ATOM    996  HA  TYR    64      49.188  60.863  41.623  1.00  0.00           H  
ATOM    997  HB2 TYR    64      48.045  61.593  39.630  1.00  0.00           H  
ATOM    998  HB3 TYR    64      46.703  62.275  40.580  1.00  0.00           H  
ATOM    999  HD1 TYR    64      46.867  64.430  41.582  1.00  0.00           H  
ATOM   1000  HD2 TYR    64      50.298  62.666  39.733  1.00  0.00           H  
ATOM   1001  HE1 TYR    64      48.059  66.611  41.717  1.00  0.00           H  
ATOM   1002  HE2 TYR    64      51.500  64.816  39.887  1.00  0.00           H  
ATOM   1003  HH  TYR    64      49.988  67.735  41.295  1.00  0.00           H  
ATOM   1004  N   GLU    65      46.604  61.958  43.547  1.00  0.00           N  
ATOM   1005  CA  GLU    65      46.281  62.653  44.798  1.00  0.00           C  
ATOM   1006  C   GLU    65      46.792  61.885  46.011  1.00  0.00           C  
ATOM   1007  O   GLU    65      47.326  62.477  46.940  1.00  0.00           O  
ATOM   1008  CB  GLU    65      44.764  62.861  44.907  1.00  0.00           C  
ATOM   1009  CG  GLU    65      44.208  63.881  43.925  1.00  0.00           C  
ATOM   1010  CD  GLU    65      42.805  64.354  44.273  1.00  0.00           C  
ATOM   1011  OE1 GLU    65      42.281  65.257  43.595  1.00  0.00           O  
ATOM   1012  OE2 GLU    65      42.224  63.793  45.240  1.00  0.00           O1-
ATOM   1013  H   GLU    65      45.843  61.606  42.984  1.00  0.00           H  
ATOM   1014  HA  GLU    65      46.769  63.628  44.821  1.00  0.00           H  
ATOM   1015  HB2 GLU    65      44.293  61.894  44.732  1.00  0.00           H  
ATOM   1016  HB3 GLU    65      44.556  63.187  45.926  1.00  0.00           H  
ATOM   1017  HG2 GLU    65      44.885  64.735  43.908  1.00  0.00           H  
ATOM   1018  HG3 GLU    65      44.198  63.406  42.944  1.00  0.00           H  
ATOM   1019  N   VAL    66      46.694  60.569  45.886  1.00  0.00           N  
ATOM   1020  CA  VAL    66      47.179  59.745  47.002  1.00  0.00           C  
ATOM   1021  C   VAL    66      48.699  59.810  47.050  1.00  0.00           C  
ATOM   1022  O   VAL    66      49.283  59.899  48.144  1.00  0.00           O  
ATOM   1023  CB  VAL    66      46.706  58.283  46.860  1.00  0.00           C  
ATOM   1024  CG1 VAL    66      47.402  57.389  47.900  1.00  0.00           C  
ATOM   1025  CG2 VAL    66      45.187  58.190  47.005  1.00  0.00           C  
ATOM   1026  H   VAL    66      46.280  60.103  45.091  1.00  0.00           H  
ATOM   1027  HA  VAL    66      46.839  60.129  47.964  1.00  0.00           H  
ATOM   1028  HB  VAL    66      46.946  57.928  45.858  1.00  0.00           H  
ATOM   1029 HG11 VAL    66      47.162  57.743  48.903  1.00  0.00           H  
ATOM   1030 HG12 VAL    66      47.057  56.361  47.786  1.00  0.00           H  
ATOM   1031 HG13 VAL    66      48.481  57.428  47.750  1.00  0.00           H  
ATOM   1032 HG21 VAL    66      44.710  58.791  46.231  1.00  0.00           H  
ATOM   1033 HG22 VAL    66      44.875  57.151  46.902  1.00  0.00           H  
ATOM   1034 HG23 VAL    66      44.892  58.562  47.986  1.00  0.00           H  
ATOM   1035  N   SER    67      49.359  59.720  45.914  1.00  0.00           N  
ATOM   1036  CA  SER    67      50.815  59.795  45.848  1.00  0.00           C  
ATOM   1037  C   SER    67      51.338  61.110  46.430  1.00  0.00           C  
ATOM   1038  O   SER    67      52.319  61.121  47.160  1.00  0.00           O  
ATOM   1039  CB  SER    67      51.287  59.630  44.405  1.00  0.00           C  
ATOM   1040  OG  SER    67      50.949  58.358  43.900  1.00  0.00           O  
ATOM   1041  H   SER    67      48.849  59.550  45.059  1.00  0.00           H  
ATOM   1042  HA  SER    67      51.256  59.002  46.452  1.00  0.00           H  
ATOM   1043  HB2 SER    67      50.816  60.400  43.794  1.00  0.00           H  
ATOM   1044  HB3 SER    67      52.369  59.756  44.376  1.00  0.00           H  
ATOM   1045  HG  SER    67      51.257  58.281  42.994  1.00  0.00           H  
ATOM   1046  N   LYS    68      50.715  62.267  46.188  1.00  0.00           N  
ATOM   1047  CA  LYS    68      51.081  63.577  46.726  1.00  0.00           C  
ATOM   1048  C   LYS    68      50.897  63.622  48.244  1.00  0.00           C  
ATOM   1049  O   LYS    68      51.724  64.174  48.958  1.00  0.00           O  
ATOM   1050  CB  LYS    68      50.242  64.681  46.065  1.00  0.00           C  
ATOM   1051  CG  LYS    68      50.633  64.974  44.634  1.00  0.00           C  
ATOM   1052  CD  LYS    68      52.086  65.429  44.515  1.00  0.00           C  
ATOM   1053  CE  LYS    68      52.280  66.789  45.138  1.00  0.00           C  
ATOM   1054  NZ  LYS    68      53.694  67.263  45.013  1.00  0.00           N1+
ATOM   1055  H   LYS    68      49.938  62.214  45.545  1.00  0.00           H  
ATOM   1056  HA  LYS    68      52.135  63.776  46.530  1.00  0.00           H  
ATOM   1057  HB2 LYS    68      49.201  64.359  46.098  1.00  0.00           H  
ATOM   1058  HB3 LYS    68      50.363  65.582  46.666  1.00  0.00           H  
ATOM   1059  HG2 LYS    68      50.488  64.065  44.050  1.00  0.00           H  
ATOM   1060  HG3 LYS    68      49.975  65.757  44.256  1.00  0.00           H  
ATOM   1061  HD2 LYS    68      52.722  64.703  45.022  1.00  0.00           H  
ATOM   1062  HD3 LYS    68      52.354  65.472  43.459  1.00  0.00           H  
ATOM   1063  HE2 LYS    68      51.615  67.493  44.637  1.00  0.00           H  
ATOM   1064  HE3 LYS    68      52.011  66.724  46.192  1.00  0.00           H  
ATOM   1065  HZ1 LYS    68      53.944  67.324  44.036  1.00  0.00           H  
ATOM   1066  HZ2 LYS    68      53.783  68.174  45.441  1.00  0.00           H  
ATOM   1067  HZ3 LYS    68      54.310  66.611  45.478  1.00  0.00           H  
ATOM   1068  N   LYS    69      49.802  62.984  48.716  1.00  0.00           N  
ATOM   1069  CA  LYS    69      49.536  62.934  50.149  1.00  0.00           C  
ATOM   1070  C   LYS    69      50.595  62.130  50.883  1.00  0.00           C  
ATOM   1071  O   LYS    69      50.836  62.346  52.072  1.00  0.00           O  
ATOM   1072  CB  LYS    69      48.144  62.352  50.428  1.00  0.00           C  
ATOM   1073  CG  LYS    69      47.004  63.327  50.143  1.00  0.00           C  
ATOM   1074  CD  LYS    69      45.661  62.722  50.544  1.00  0.00           C  
ATOM   1075  CE  LYS    69      44.514  63.680  50.248  1.00  0.00           C  
ATOM   1076  NZ  LYS    69      43.185  63.080  50.559  1.00  0.00           N1+
ATOM   1077  H   LYS    69      49.125  62.573  48.089  1.00  0.00           H  
ATOM   1078  HA  LYS    69      49.582  63.941  50.565  1.00  0.00           H  
ATOM   1079  HB2 LYS    69      48.030  61.467  49.802  1.00  0.00           H  
ATOM   1080  HB3 LYS    69      48.118  62.060  51.478  1.00  0.00           H  
ATOM   1081  HG2 LYS    69      47.174  64.242  50.710  1.00  0.00           H  
ATOM   1082  HG3 LYS    69      46.995  63.557  49.077  1.00  0.00           H  
ATOM   1083  HD2 LYS    69      45.515  61.797  49.985  1.00  0.00           H  
ATOM   1084  HD3 LYS    69      45.684  62.501  51.611  1.00  0.00           H  
ATOM   1085  HE2 LYS    69      44.657  64.577  50.850  1.00  0.00           H  
ATOM   1086  HE3 LYS    69      44.555  63.942  49.191  1.00  0.00           H  
ATOM   1087  HZ1 LYS    69      43.146  62.837  51.539  1.00  0.00           H  
ATOM   1088  HZ2 LYS    69      42.457  63.747  50.348  1.00  0.00           H  
ATOM   1089  HZ3 LYS    69      43.052  62.249  50.001  1.00  0.00           H  
ATOM   1090  N   LYS    70      51.256  61.323  50.114  1.00  0.00           N  
ATOM   1091  CA  LYS    70      52.291  60.484  50.713  1.00  0.00           C  
ATOM   1092  C   LYS    70      53.673  61.073  50.453  1.00  0.00           C  
ATOM   1093  O   LYS    70      54.678  60.351  50.458  1.00  0.00           O  
ATOM   1094  CB  LYS    70      52.220  59.060  50.162  1.00  0.00           C  
ATOM   1095  CG  LYS    70      50.982  58.286  50.598  1.00  0.00           C  
ATOM   1096  CD  LYS    70      51.093  56.814  50.264  1.00  0.00           C  
ATOM   1097  CE  LYS    70      49.919  56.014  50.819  1.00  0.00           C  
ATOM   1098  NZ  LYS    70      50.051  54.555  50.542  1.00  0.00           N1+
ATOM   1099  H   LYS    70      51.070  61.222  49.126  1.00  0.00           H  
ATOM   1100  HA  LYS    70      52.153  60.447  51.794  1.00  0.00           H  
ATOM   1101  HB2 LYS    70      52.237  59.135  49.075  1.00  0.00           H  
ATOM   1102  HB3 LYS    70      53.114  58.538  50.504  1.00  0.00           H  
ATOM   1103  HG2 LYS    70      50.864  58.406  51.675  1.00  0.00           H  
ATOM   1104  HG3 LYS    70      50.116  58.710  50.089  1.00  0.00           H  
ATOM   1105  HD2 LYS    70      51.122  56.711  49.179  1.00  0.00           H  
ATOM   1106  HD3 LYS    70      52.023  56.437  50.689  1.00  0.00           H  
ATOM   1107  HE2 LYS    70      49.877  56.177  51.896  1.00  0.00           H  
ATOM   1108  HE3 LYS    70      49.005  56.390  50.359  1.00  0.00           H  
ATOM   1109  HZ1 LYS    70      50.898  54.207  50.968  1.00  0.00           H  
ATOM   1110  HZ2 LYS    70      49.255  54.066  50.926  1.00  0.00           H  
ATOM   1111  HZ3 LYS    70      50.090  54.404  49.544  1.00  0.00           H  
ATOM   1112  N   ASN    71      53.711  62.359  50.028  1.00  0.00           N  
ATOM   1113  CA  ASN    71      54.886  63.217  49.918  1.00  0.00           C  
ATOM   1114  C   ASN    71      55.768  62.804  48.742  1.00  0.00           C  
ATOM   1115  O   ASN    71      56.980  62.874  48.816  1.00  0.00           O  
ATOM   1116  CB  ASN    71      55.695  63.183  51.213  1.00  0.00           C  
ATOM   1117  CG  ASN    71      54.941  63.788  52.384  1.00  0.00           C  
ATOM   1118  ND2 ASN    71      54.918  63.075  53.506  1.00  0.00           N  
ATOM   1119  OD1 ASN    71      54.379  64.890  52.270  1.00  0.00           O  
ATOM   1120  H   ASN    71      52.819  62.728  49.729  1.00  0.00           H  
ATOM   1121  HA  ASN    71      54.577  64.245  49.727  1.00  0.00           H  
ATOM   1122  HB2 ASN    71      55.939  62.148  51.453  1.00  0.00           H  
ATOM   1123  HB3 ASN    71      56.615  63.748  51.062  1.00  0.00           H  
ATOM   1124 HD21 ASN    71      54.431  63.430  54.316  1.00  0.00           H  
ATOM   1125 HD22 ASN    71      55.388  62.182  53.543  1.00  0.00           H  
ATOM   1126  N   MET    72      55.221  62.200  47.701  1.00  0.00           N  
ATOM   1127  CA  MET    72      55.952  61.954  46.456  1.00  0.00           C  
ATOM   1128  C   MET    72      56.040  63.212  45.612  1.00  0.00           C  
ATOM   1129  O   MET    72      55.173  64.105  45.705  1.00  0.00           O  
ATOM   1130  CB  MET    72      55.259  60.847  45.650  1.00  0.00           C  
ATOM   1131  CG  MET    72      55.284  59.481  46.343  1.00  0.00           C  
ATOM   1132  SD  MET    72      54.427  58.186  45.367  1.00  0.00           S  
ATOM   1133  CE  MET    72      55.620  57.972  44.016  1.00  0.00           C  
ATOM   1134  H   MET    72      54.267  61.875  47.769  1.00  0.00           H  
ATOM   1135  HA  MET    72      56.971  61.638  46.678  1.00  0.00           H  
ATOM   1136  HB2 MET    72      54.225  61.155  45.492  1.00  0.00           H  
ATOM   1137  HB3 MET    72      55.767  60.776  44.688  1.00  0.00           H  
ATOM   1138  HG2 MET    72      56.324  59.190  46.488  1.00  0.00           H  
ATOM   1139  HG3 MET    72      54.796  59.581  47.313  1.00  0.00           H  
ATOM   1140  HE1 MET    72      56.580  57.657  44.425  1.00  0.00           H  
ATOM   1141  HE2 MET    72      55.254  57.214  43.324  1.00  0.00           H  
ATOM   1142  HE3 MET    72      55.744  58.917  43.487  1.00  0.00           H  
ATOM   1143  N   SER    73      57.148  63.385  44.833  1.00  0.00           N  
ATOM   1144  CA  SER    73      57.284  64.516  43.915  1.00  0.00           C  
ATOM   1145  C   SER    73      56.185  64.513  42.851  1.00  0.00           C  
ATOM   1146  O   SER    73      55.565  63.473  42.616  1.00  0.00           O  
ATOM   1147  CB  SER    73      58.654  64.518  43.249  1.00  0.00           C  
ATOM   1148  OG  SER    73      58.774  63.428  42.349  1.00  0.00           O  
ATOM   1149  H   SER    73      57.923  62.743  44.920  1.00  0.00           H  
ATOM   1150  HA  SER    73      57.163  65.449  44.466  1.00  0.00           H  
ATOM   1151  HB2 SER    73      58.781  65.454  42.705  1.00  0.00           H  
ATOM   1152  HB3 SER    73      59.421  64.439  44.019  1.00  0.00           H  
ATOM   1153  HG  SER    73      59.642  63.445  41.939  1.00  0.00           H  
ATOM   1154  N   ASP    74      55.946  65.655  42.236  1.00  0.00           N  
ATOM   1155  CA  ASP    74      54.939  65.766  41.165  1.00  0.00           C  
ATOM   1156  C   ASP    74      55.228  64.754  40.051  1.00  0.00           C  
ATOM   1157  O   ASP    74      54.314  64.092  39.545  1.00  0.00           O  
ATOM   1158  CB  ASP    74      54.905  67.191  40.615  1.00  0.00           C  
ATOM   1159  CG  ASP    74      53.682  67.460  39.757  1.00  0.00           C  
ATOM   1160  OD1 ASP    74      52.557  67.453  40.300  1.00  0.00           O  
ATOM   1161  OD2 ASP    74      53.842  67.654  38.550  1.00  0.00           O1-
ATOM   1162  H   ASP    74      56.427  66.493  42.530  1.00  0.00           H  
ATOM   1163  HA  ASP    74      53.952  65.520  41.557  1.00  0.00           H  
ATOM   1164  HB2 ASP    74      54.901  67.862  41.474  1.00  0.00           H  
ATOM   1165  HB3 ASP    74      55.806  67.361  40.026  1.00  0.00           H  
ATOM   1166  N   GLY    75      56.469  64.650  39.642  1.00  0.00           N  
ATOM   1167  CA  GLY    75      56.862  63.706  38.594  1.00  0.00           C  
ATOM   1168  C   GLY    75      56.610  62.277  38.976  1.00  0.00           C  
ATOM   1169  O   GLY    75      56.048  61.498  38.183  1.00  0.00           O  
ATOM   1170  H   GLY    75      57.184  65.233  40.054  1.00  0.00           H  
ATOM   1171  HA2 GLY    75      56.293  63.938  37.693  1.00  0.00           H  
ATOM   1172  HA3 GLY    75      57.926  63.838  38.396  1.00  0.00           H  
ATOM   1173  N   MET    76      56.995  61.891  40.198  1.00  0.00           N  
ATOM   1174  CA  MET    76      56.781  60.539  40.702  1.00  0.00           C  
ATOM   1175  C   MET    76      55.282  60.235  40.803  1.00  0.00           C  
ATOM   1176  O   MET    76      54.851  59.137  40.461  1.00  0.00           O  
ATOM   1177  CB  MET    76      57.441  60.350  42.069  1.00  0.00           C  
ATOM   1178  CG  MET    76      58.959  60.267  41.998  1.00  0.00           C  
ATOM   1179  SD  MET    76      59.736  60.191  43.655  1.00  0.00           S  
ATOM   1180  CE  MET    76      59.246  58.520  44.161  1.00  0.00           C  
ATOM   1181  H   MET    76      57.482  62.550  40.788  1.00  0.00           H  
ATOM   1182  HA  MET    76      57.210  59.819  40.005  1.00  0.00           H  
ATOM   1183  HB2 MET    76      57.152  61.196  42.693  1.00  0.00           H  
ATOM   1184  HB3 MET    76      57.047  59.430  42.500  1.00  0.00           H  
ATOM   1185  HG2 MET    76      59.225  59.372  41.436  1.00  0.00           H  
ATOM   1186  HG3 MET    76      59.324  61.148  41.471  1.00  0.00           H  
ATOM   1187  HE1 MET    76      59.645  57.794  43.453  1.00  0.00           H  
ATOM   1188  HE2 MET    76      59.640  58.311  45.155  1.00  0.00           H  
ATOM   1189  HE3 MET    76      58.158  58.450  44.180  1.00  0.00           H  
ATOM   1190  N   ALA    77      54.534  61.242  41.303  1.00  0.00           N  
ATOM   1191  CA  ALA    77      53.089  61.078  41.472  1.00  0.00           C  
ATOM   1192  C   ALA    77      52.420  60.862  40.115  1.00  0.00           C  
ATOM   1193  O   ALA    77      51.540  60.005  39.982  1.00  0.00           O  
ATOM   1194  CB  ALA    77      52.501  62.282  42.176  1.00  0.00           C  
ATOM   1195  H   ALA    77      54.957  62.107  41.608  1.00  0.00           H  
ATOM   1196  HA  ALA    77      52.891  60.191  42.074  1.00  0.00           H  
ATOM   1197  HB1 ALA    77      52.683  63.177  41.581  1.00  0.00           H  
ATOM   1198  HB2 ALA    77      51.427  62.142  42.301  1.00  0.00           H  
ATOM   1199  HB3 ALA    77      52.968  62.396  43.154  1.00  0.00           H  
ATOM   1200  N   ARG    78      52.812  61.542  39.070  1.00  0.00           N  
ATOM   1201  CA  ARG    78      52.276  61.390  37.719  1.00  0.00           C  
ATOM   1202  C   ARG    78      52.647  60.024  37.140  1.00  0.00           C  
ATOM   1203  O   ARG    78      51.828  59.348  36.519  1.00  0.00           O  
ATOM   1204  CB  ARG    78      52.761  62.504  36.807  1.00  0.00           C  
ATOM   1205  CG  ARG    78      52.072  63.849  37.022  1.00  0.00           C  
ATOM   1206  CD  ARG    78      52.432  64.841  35.962  1.00  0.00           C  
ATOM   1207  NE  ARG    78      52.097  66.220  36.372  1.00  0.00           N  
ATOM   1208  CZ  ARG    78      51.176  66.981  35.793  1.00  0.00           C  
ATOM   1209  NH1 ARG    78      50.470  66.535  34.764  1.00  0.00           N1+
ATOM   1210  NH2 ARG    78      50.953  68.196  36.260  1.00  0.00           N  
ATOM   1211  H   ARG    78      53.507  62.257  39.232  1.00  0.00           H  
ATOM   1212  HA  ARG    78      51.187  61.419  37.755  1.00  0.00           H  
ATOM   1213  HB2 ARG    78      53.831  62.612  36.982  1.00  0.00           H  
ATOM   1214  HB3 ARG    78      52.593  62.170  35.783  1.00  0.00           H  
ATOM   1215  HG2 ARG    78      50.995  63.684  37.014  1.00  0.00           H  
ATOM   1216  HG3 ARG    78      52.373  64.233  37.996  1.00  0.00           H  
ATOM   1217  HD2 ARG    78      53.503  64.785  35.767  1.00  0.00           H  
ATOM   1218  HD3 ARG    78      51.885  64.605  35.049  1.00  0.00           H  
ATOM   1219  HE  ARG    78      52.622  66.603  37.145  1.00  0.00           H  
ATOM   1220 HH11 ARG    78      50.631  65.603  34.411  1.00  0.00           H  
ATOM   1221 HH12 ARG    78      49.774  67.130  34.337  1.00  0.00           H  
ATOM   1222 HH21 ARG    78      51.483  68.535  37.050  1.00  0.00           H  
ATOM   1223 HH22 ARG    78      50.254  68.781  35.825  1.00  0.00           H  
ATOM   1224  N   ASP    79      53.875  59.594  37.431  1.00  0.00           N  
ATOM   1225  CA  ASP    79      54.414  58.354  36.863  1.00  0.00           C  
ATOM   1226  C   ASP    79      53.808  57.135  37.572  1.00  0.00           C  
ATOM   1227  O   ASP    79      53.851  56.027  37.036  1.00  0.00           O  
ATOM   1228  CB  ASP    79      55.932  58.323  36.976  1.00  0.00           C  
ATOM   1229  CG  ASP    79      56.617  59.253  35.982  1.00  0.00           C  
ATOM   1230  OD1 ASP    79      55.959  59.704  35.022  1.00  0.00           O  
ATOM   1231  OD2 ASP    79      57.823  59.516  36.158  1.00  0.00           O1-
ATOM   1232  H   ASP    79      54.472  60.144  38.032  1.00  0.00           H  
ATOM   1233  HA  ASP    79      54.142  58.284  35.810  1.00  0.00           H  
ATOM   1234  HB2 ASP    79      56.184  58.628  37.992  1.00  0.00           H  
ATOM   1235  HB3 ASP    79      56.271  57.301  36.810  1.00  0.00           H  
ATOM   1236  N   ALA    80      53.285  57.403  38.771  1.00  0.00           N  
ATOM   1237  CA  ALA    80      52.710  56.285  39.504  1.00  0.00           C  
ATOM   1238  C   ALA    80      51.575  55.625  38.714  1.00  0.00           C  
ATOM   1239  O   ALA    80      51.357  54.424  38.819  1.00  0.00           O  
ATOM   1240  CB  ALA    80      52.185  56.761  40.860  1.00  0.00           C  
ATOM   1241  H   ALA    80      53.287  58.313  39.210  1.00  0.00           H  
ATOM   1242  HA  ALA    80      53.479  55.531  39.673  1.00  0.00           H  
ATOM   1243  HB1 ALA    80      51.408  57.509  40.707  1.00  0.00           H  
ATOM   1244  HB2 ALA    80      51.771  55.914  41.407  1.00  0.00           H  
ATOM   1245  HB3 ALA    80      53.002  57.199  41.433  1.00  0.00           H  
ATOM   1246  N   GLY    81      50.792  56.442  37.995  1.00  0.00           N  
ATOM   1247  CA  GLY    81      49.837  55.921  37.032  1.00  0.00           C  
ATOM   1248  C   GLY    81      48.484  55.560  37.654  1.00  0.00           C  
ATOM   1249  O   GLY    81      47.912  56.361  38.393  1.00  0.00           O  
ATOM   1250  H   GLY    81      50.855  57.443  38.113  1.00  0.00           H  
ATOM   1251  HA2 GLY    81      49.684  56.680  36.265  1.00  0.00           H  
ATOM   1252  HA3 GLY    81      50.268  55.029  36.578  1.00  0.00           H  
ATOM   1253  N   GLY    82      47.833  54.488  37.174  1.00  0.00           N  
ATOM   1254  CA  GLY    82      46.499  53.980  37.397  1.00  0.00           C  
ATOM   1255  C   GLY    82      45.784  53.578  36.116  1.00  0.00           C  
ATOM   1256  O   GLY    82      45.835  54.309  35.124  1.00  0.00           O  
ATOM   1257  H   GLY    82      48.440  53.981  36.545  1.00  0.00           H  
ATOM   1258  HA2 GLY    82      46.575  53.110  38.049  1.00  0.00           H  
ATOM   1259  HA3 GLY    82      45.922  54.758  37.896  1.00  0.00           H  
ATOM   1260  N   LYS    83      45.138  52.401  36.251  1.00  0.00           N  
ATOM   1261  CA  LYS    83      44.505  51.921  35.026  1.00  0.00           C  
ATOM   1262  C   LYS    83      43.209  51.185  35.331  1.00  0.00           C  
ATOM   1263  O   LYS    83      43.133  50.437  36.309  1.00  0.00           O  
ATOM   1264  CB  LYS    83      45.460  51.019  34.248  1.00  0.00           C  
ATOM   1265  CG  LYS    83      44.924  50.572  32.901  1.00  0.00           C  
ATOM   1266  CD  LYS    83      45.970  49.771  32.123  1.00  0.00           C  
ATOM   1267  CE  LYS    83      45.431  49.323  30.769  1.00  0.00           C  
ATOM   1268  NZ  LYS    83      46.476  48.614  29.969  1.00  0.00           N1+
ATOM   1269  H   LYS    83      45.091  51.818  37.074  1.00  0.00           H  
ATOM   1270  HA  LYS    83      44.233  52.767  34.395  1.00  0.00           H  
ATOM   1271  HB2 LYS    83      46.385  51.577  34.104  1.00  0.00           H  
ATOM   1272  HB3 LYS    83      45.656  50.145  34.869  1.00  0.00           H  
ATOM   1273  HG2 LYS    83      44.042  49.953  33.067  1.00  0.00           H  
ATOM   1274  HG3 LYS    83      44.644  51.456  32.328  1.00  0.00           H  
ATOM   1275  HD2 LYS    83      46.848  50.399  31.974  1.00  0.00           H  
ATOM   1276  HD3 LYS    83      46.245  48.896  32.712  1.00  0.00           H  
ATOM   1277  HE2 LYS    83      44.587  48.654  30.938  1.00  0.00           H  
ATOM   1278  HE3 LYS    83      45.092  50.204  30.224  1.00  0.00           H  
ATOM   1279  HZ1 LYS    83      46.790  47.797  30.474  1.00  0.00           H  
ATOM   1280  HZ2 LYS    83      46.086  48.332  29.081  1.00  0.00           H  
ATOM   1281  HZ3 LYS    83      47.258  49.234  29.812  1.00  0.00           H  
ATOM   1282  N   ILE    84      42.259  51.450  34.487  1.00  0.00           N  
ATOM   1283  CA  ILE    84      41.031  50.680  34.656  1.00  0.00           C  
ATOM   1284  C   ILE    84      40.977  49.562  33.622  1.00  0.00           C  
ATOM   1285  O   ILE    84      41.550  49.679  32.536  1.00  0.00           O  
ATOM   1286  CB  ILE    84      39.782  51.586  34.533  1.00  0.00           C  
ATOM   1287  CG1 ILE    84      39.643  52.122  33.098  1.00  0.00           C  
ATOM   1288  CG2 ILE    84      39.853  52.743  35.535  1.00  0.00           C  
ATOM   1289  CD1 ILE    84      38.290  52.747  32.794  1.00  0.00           C  
ATOM   1290  H   ILE    84      42.287  52.154  33.763  1.00  0.00           H  
ATOM   1291  HA  ILE    84      41.019  50.174  35.621  1.00  0.00           H  
ATOM   1292  HB  ILE    84      38.892  50.989  34.730  1.00  0.00           H  
ATOM   1293 HG12 ILE    84      40.427  52.866  32.957  1.00  0.00           H  
ATOM   1294 HG13 ILE    84      39.815  51.282  32.425  1.00  0.00           H  
ATOM   1295 HG21 ILE    84      40.743  53.341  35.338  1.00  0.00           H  
ATOM   1296 HG22 ILE    84      38.966  53.368  35.432  1.00  0.00           H  
ATOM   1297 HG23 ILE    84      39.901  52.344  36.548  1.00  0.00           H  
ATOM   1298 HD11 ILE    84      38.118  53.587  33.467  1.00  0.00           H  
ATOM   1299 HD12 ILE    84      38.275  53.099  31.763  1.00  0.00           H  
ATOM   1300 HD13 ILE    84      37.506  52.003  32.934  1.00  0.00           H  
ATOM   1301  N   PHE    85      40.437  48.452  34.053  1.00  0.00           N  
ATOM   1302  CA  PHE    85      40.171  47.314  33.191  1.00  0.00           C  
ATOM   1303  C   PHE    85      38.699  46.914  33.259  1.00  0.00           C  
ATOM   1304  O   PHE    85      38.126  46.796  34.346  1.00  0.00           O  
ATOM   1305  CB  PHE    85      41.045  46.117  33.597  1.00  0.00           C  
ATOM   1306  CG  PHE    85      42.518  46.366  33.430  1.00  0.00           C  
ATOM   1307  CD1 PHE    85      43.175  45.974  32.269  1.00  0.00           C  
ATOM   1308  CD2 PHE    85      43.251  46.997  34.428  1.00  0.00           C  
ATOM   1309  CE1 PHE    85      44.538  46.202  32.111  1.00  0.00           C  
ATOM   1310  CE2 PHE    85      44.610  47.235  34.278  1.00  0.00           C  
ATOM   1311  CZ  PHE    85      45.262  46.827  33.115  1.00  0.00           C  
ATOM   1312  H   PHE    85      40.213  48.372  35.035  1.00  0.00           H  
ATOM   1313  HA  PHE    85      40.395  47.574  32.156  1.00  0.00           H  
ATOM   1314  HB2 PHE    85      40.888  45.869  34.647  1.00  0.00           H  
ATOM   1315  HB3 PHE    85      40.803  45.252  32.980  1.00  0.00           H  
ATOM   1316  HD1 PHE    85      42.609  45.483  31.477  1.00  0.00           H  
ATOM   1317  HD2 PHE    85      42.741  47.306  35.340  1.00  0.00           H  
ATOM   1318  HE1 PHE    85      45.037  45.888  31.194  1.00  0.00           H  
ATOM   1319  HE2 PHE    85      45.165  47.740  35.068  1.00  0.00           H  
ATOM   1320  HZ  PHE    85      46.332  47.000  33.001  1.00  0.00           H  
ATOM   1321  N   THR    86      38.116  46.787  32.063  1.00  0.00           N  
ATOM   1322  CA  THR    86      36.776  46.217  32.065  1.00  0.00           C  
ATOM   1323  C   THR    86      36.839  44.695  31.965  1.00  0.00           C  
ATOM   1324  O   THR    86      37.839  44.138  31.503  1.00  0.00           O  
ATOM   1325  CB  THR    86      35.931  46.772  30.908  1.00  0.00           C  
ATOM   1326  CG2 THR    86      35.762  48.282  31.027  1.00  0.00           C  
ATOM   1327  OG1 THR    86      36.573  46.465  29.661  1.00  0.00           O  
ATOM   1328  H   THR    86      38.511  47.078  31.180  1.00  0.00           H  
ATOM   1329  HA  THR    86      36.275  46.450  33.005  1.00  0.00           H  
ATOM   1330  HB  THR    86      34.952  46.294  30.931  1.00  0.00           H  
ATOM   1331  HG1 THR    86      36.047  46.811  28.936  1.00  0.00           H  
ATOM   1332 HG21 THR    86      36.741  48.761  31.004  1.00  0.00           H  
ATOM   1333 HG22 THR    86      35.160  48.647  30.195  1.00  0.00           H  
ATOM   1334 HG23 THR    86      35.264  48.519  31.967  1.00  0.00           H  
ATOM   1335  N   TYR    87      35.894  44.043  32.496  1.00  0.00           N  
ATOM   1336  CA  TYR    87      35.742  42.599  32.380  1.00  0.00           C  
ATOM   1337  C   TYR    87      34.271  42.200  32.342  1.00  0.00           C  
ATOM   1338  O   TYR    87      33.393  43.062  32.256  1.00  0.00           O  
ATOM   1339  CB  TYR    87      36.444  41.886  33.543  1.00  0.00           C  
ATOM   1340  CG  TYR    87      35.879  42.237  34.897  1.00  0.00           C  
ATOM   1341  CD1 TYR    87      36.194  43.445  35.515  1.00  0.00           C  
ATOM   1342  CD2 TYR    87      35.031  41.362  35.564  1.00  0.00           C  
ATOM   1343  CE1 TYR    87      35.676  43.775  36.763  1.00  0.00           C  
ATOM   1344  CE2 TYR    87      34.506  41.676  36.814  1.00  0.00           C  
ATOM   1345  CZ  TYR    87      34.835  42.885  37.405  1.00  0.00           C  
ATOM   1346  OH  TYR    87      34.318  43.203  38.642  1.00  0.00           O  
ATOM   1347  H   TYR    87      35.227  44.551  33.060  1.00  0.00           H  
ATOM   1348  HA  TYR    87      36.184  42.257  31.444  1.00  0.00           H  
ATOM   1349  HB2 TYR    87      36.343  40.814  33.374  1.00  0.00           H  
ATOM   1350  HB3 TYR    87      37.498  42.161  33.507  1.00  0.00           H  
ATOM   1351  HD1 TYR    87      36.861  44.138  35.001  1.00  0.00           H  
ATOM   1352  HD2 TYR    87      34.779  40.414  35.089  1.00  0.00           H  
ATOM   1353  HE1 TYR    87      35.928  44.724  37.236  1.00  0.00           H  
ATOM   1354  HE2 TYR    87      33.843  40.974  37.319  1.00  0.00           H  
ATOM   1355  HH  TYR    87      34.607  44.062  38.960  1.00  0.00           H  
ATOM   1356  N   GLY    88      34.073  40.870  32.174  1.00  0.00           N  
ATOM   1357  CA  GLY    88      32.698  40.409  32.103  1.00  0.00           C  
ATOM   1358  C   GLY    88      32.062  40.639  30.745  1.00  0.00           C  
ATOM   1359  O   GLY    88      32.741  40.576  29.717  1.00  0.00           O  
ATOM   1360  H   GLY    88      34.812  40.186  32.096  1.00  0.00           H  
ATOM   1361  HA2 GLY    88      32.686  39.342  32.324  1.00  0.00           H  
ATOM   1362  HA3 GLY    88      32.122  40.942  32.859  1.00  0.00           H  
ATOM   1363  N   SER    89      30.734  40.783  30.756  1.00  0.00           N  
ATOM   1364  CA  SER    89      29.969  40.777  29.513  1.00  0.00           C  
ATOM   1365  C   SER    89      30.372  41.939  28.611  1.00  0.00           C  
ATOM   1366  O   SER    89      30.463  41.786  27.390  1.00  0.00           O  
ATOM   1367  CB  SER    89      28.469  40.844  29.802  1.00  0.00           C  
ATOM   1368  OG  SER    89      28.157  41.994  30.575  1.00  0.00           O  
ATOM   1369  H   SER    89      30.230  40.864  31.628  1.00  0.00           H  
ATOM   1370  HA  SER    89      30.176  39.862  28.958  1.00  0.00           H  
ATOM   1371  HB2 SER    89      27.929  40.885  28.856  1.00  0.00           H  
ATOM   1372  HB3 SER    89      28.175  39.948  30.349  1.00  0.00           H  
ATOM   1373  HG  SER    89      27.213  42.018  30.746  1.00  0.00           H  
ATOM   1374  N   TYR    90      30.674  43.142  29.201  1.00  0.00           N  
ATOM   1375  CA  TYR    90      31.067  44.288  28.386  1.00  0.00           C  
ATOM   1376  C   TYR    90      32.385  44.022  27.673  1.00  0.00           C  
ATOM   1377  O   TYR    90      32.492  44.231  26.462  1.00  0.00           O  
ATOM   1378  CB  TYR    90      31.185  45.548  29.251  1.00  0.00           C  
ATOM   1379  CG  TYR    90      31.661  46.763  28.491  1.00  0.00           C  
ATOM   1380  CD1 TYR    90      32.994  47.160  28.541  1.00  0.00           C  
ATOM   1381  CD2 TYR    90      30.777  47.507  27.725  1.00  0.00           C  
ATOM   1382  CE1 TYR    90      33.437  48.276  27.844  1.00  0.00           C  
ATOM   1383  CE2 TYR    90      31.211  48.639  27.019  1.00  0.00           C  
ATOM   1384  CZ  TYR    90      32.538  49.001  27.090  1.00  0.00           C  
ATOM   1385  OH  TYR    90      32.972  50.118  26.394  1.00  0.00           O  
ATOM   1386  H   TYR    90      30.598  43.269  30.200  1.00  0.00           H  
ATOM   1387  HA  TYR    90      30.319  44.465  27.613  1.00  0.00           H  
ATOM   1388  HB2 TYR    90      30.200  45.747  29.674  1.00  0.00           H  
ATOM   1389  HB3 TYR    90      31.887  45.324  30.055  1.00  0.00           H  
ATOM   1390  HD1 TYR    90      33.694  46.578  29.140  1.00  0.00           H  
ATOM   1391  HD2 TYR    90      29.732  47.202  27.676  1.00  0.00           H  
ATOM   1392  HE1 TYR    90      34.483  48.579  27.884  1.00  0.00           H  
ATOM   1393  HE2 TYR    90      30.502  49.217  26.426  1.00  0.00           H  
ATOM   1394  HH  TYR    90      33.909  50.291  26.509  1.00  0.00           H  
ATOM   1395  N   ARG    91      33.392  43.549  28.507  1.00  0.00           N  
ATOM   1396  CA  ARG    91      34.704  43.262  27.922  1.00  0.00           C  
ATOM   1397  C   ARG    91      34.607  42.162  26.872  1.00  0.00           C  
ATOM   1398  O   ARG    91      35.283  42.214  25.843  1.00  0.00           O  
ATOM   1399  CB  ARG    91      35.699  42.863  29.012  1.00  0.00           C  
ATOM   1400  CG  ARG    91      37.061  42.444  28.479  1.00  0.00           C  
ATOM   1401  CD  ARG    91      37.747  43.583  27.736  1.00  0.00           C  
ATOM   1402  NE  ARG    91      39.074  43.206  27.274  1.00  0.00           N  
ATOM   1403  CZ  ARG    91      39.905  44.003  26.614  1.00  0.00           C  
ATOM   1404  NH1 ARG    91      39.558  45.253  26.324  1.00  0.00           N1+
ATOM   1405  NH2 ARG    91      41.098  43.547  26.240  1.00  0.00           N  
ATOM   1406  H   ARG    91      33.276  43.430  29.503  1.00  0.00           H  
ATOM   1407  HA  ARG    91      35.083  44.147  27.412  1.00  0.00           H  
ATOM   1408  HB2 ARG    91      35.816  43.722  29.673  1.00  0.00           H  
ATOM   1409  HB3 ARG    91      35.256  42.036  29.567  1.00  0.00           H  
ATOM   1410  HG2 ARG    91      37.680  42.135  29.321  1.00  0.00           H  
ATOM   1411  HG3 ARG    91      36.922  41.601  27.802  1.00  0.00           H  
ATOM   1412  HD2 ARG    91      37.142  43.860  26.873  1.00  0.00           H  
ATOM   1413  HD3 ARG    91      37.840  44.439  28.404  1.00  0.00           H  
ATOM   1414  HE  ARG    91      39.371  42.262  27.478  1.00  0.00           H  
ATOM   1415 HH11 ARG    91      38.654  45.602  26.608  1.00  0.00           H  
ATOM   1416 HH12 ARG    91      40.200  45.848  25.821  1.00  0.00           H  
ATOM   1417 HH21 ARG    91      41.364  42.598  26.460  1.00  0.00           H  
ATOM   1418 HH22 ARG    91      41.732  44.152  25.738  1.00  0.00           H  
ATOM   1419  N   LEU    92      33.749  41.183  26.989  1.00  0.00           N  
ATOM   1420  CA  LEU    92      33.559  40.097  26.031  1.00  0.00           C  
ATOM   1421  C   LEU    92      32.818  40.598  24.791  1.00  0.00           C  
ATOM   1422  O   LEU    92      32.802  39.917  23.762  1.00  0.00           O  
ATOM   1423  CB  LEU    92      32.781  38.944  26.675  1.00  0.00           C  
ATOM   1424  CG  LEU    92      33.552  38.091  27.682  1.00  0.00           C  
ATOM   1425  CD1 LEU    92      32.617  37.090  28.350  1.00  0.00           C  
ATOM   1426  CD2 LEU    92      34.708  37.375  27.006  1.00  0.00           C  
ATOM   1427  H   LEU    92      33.197  41.178  27.835  1.00  0.00           H  
ATOM   1428  HA  LEU    92      34.528  39.722  25.701  1.00  0.00           H  
ATOM   1429  HB2 LEU    92      31.949  39.437  27.178  1.00  0.00           H  
ATOM   1430  HB3 LEU    92      32.397  38.307  25.878  1.00  0.00           H  
ATOM   1431  HG  LEU    92      33.989  38.741  28.440  1.00  0.00           H  
ATOM   1432 HD11 LEU    92      32.180  36.439  27.593  1.00  0.00           H  
ATOM   1433 HD12 LEU    92      33.179  36.489  29.065  1.00  0.00           H  
ATOM   1434 HD13 LEU    92      31.823  37.625  28.871  1.00  0.00           H  
ATOM   1435 HD21 LEU    92      35.388  38.109  26.574  1.00  0.00           H  
ATOM   1436 HD22 LEU    92      35.243  36.774  27.741  1.00  0.00           H  
ATOM   1437 HD23 LEU    92      34.324  36.728  26.218  1.00  0.00           H  
ATOM   1438  N   GLY    93      32.156  41.736  24.874  1.00  0.00           N  
ATOM   1439  CA  GLY    93      31.423  42.319  23.758  1.00  0.00           C  
ATOM   1440  C   GLY    93      30.047  41.701  23.571  1.00  0.00           C  
ATOM   1441  O   GLY    93      29.521  41.662  22.453  1.00  0.00           O  
ATOM   1442  H   GLY    93      32.157  42.229  25.756  1.00  0.00           H  
ATOM   1443  HA2 GLY    93      31.310  43.387  23.943  1.00  0.00           H  
ATOM   1444  HA3 GLY    93      32.006  42.168  22.849  1.00  0.00           H  
ATOM   1445  N   VAL    94      29.508  41.131  24.668  1.00  0.00           N  
ATOM   1446  CA  VAL    94      28.230  40.435  24.549  1.00  0.00           C  
ATOM   1447  C   VAL    94      27.200  41.078  25.472  1.00  0.00           C  
ATOM   1448  O   VAL    94      26.208  40.446  25.846  1.00  0.00           O  
ATOM   1449  CB  VAL    94      28.376  38.932  24.880  1.00  0.00           C  
ATOM   1450  CG1 VAL    94      29.231  38.223  23.832  1.00  0.00           C  
ATOM   1451  CG2 VAL    94      28.970  38.744  26.272  1.00  0.00           C  
ATOM   1452  H   VAL    94      29.970  41.134  25.566  1.00  0.00           H  
ATOM   1453  HA  VAL    94      27.807  40.532  23.549  1.00  0.00           H  
ATOM   1454  HB  VAL    94      27.384  38.481  24.905  1.00  0.00           H  
ATOM   1455 HG11 VAL    94      30.223  38.674  23.806  1.00  0.00           H  
ATOM   1456 HG12 VAL    94      29.319  37.167  24.088  1.00  0.00           H  
ATOM   1457 HG13 VAL    94      28.762  38.322  22.853  1.00  0.00           H  
ATOM   1458 HG21 VAL    94      28.317  39.206  27.012  1.00  0.00           H  
ATOM   1459 HG22 VAL    94      29.065  37.680  26.486  1.00  0.00           H  
ATOM   1460 HG23 VAL    94      29.954  39.212  26.314  1.00  0.00           H  
ATOM   1461  N   HIE    95      27.354  42.217  25.956  1.00  0.00           N  
ATOM   1462  CA  HIE    95      26.426  42.949  26.813  1.00  0.00           C  
ATOM   1463  C   HIE    95      25.214  43.432  26.020  1.00  0.00           C  
ATOM   1464  O   HIE    95      25.302  43.636  24.811  1.00  0.00           O  
ATOM   1465  CB  HIE    95      27.127  44.130  27.476  1.00  0.00           C  
ATOM   1466  CG  HIE    95      27.707  45.114  26.504  1.00  0.00           C  
ATOM   1467  CD2 HIE    95      27.286  46.341  26.122  1.00  0.00           C  
ATOM   1468  ND1 HIE    95      28.859  44.855  25.789  1.00  0.00           N  
ATOM   1469  CE1 HIE    95      29.125  45.893  25.015  1.00  0.00           C  
ATOM   1470  NE2 HIE    95      28.185  46.806  25.194  1.00  0.00           N  
ATOM   1471  H   HIE    95      28.246  42.641  25.744  1.00  0.00           H  
ATOM   1472  HA  HIE    95      26.044  42.289  27.592  1.00  0.00           H  
ATOM   1473  HB2 HIE    95      26.410  44.680  28.086  1.00  0.00           H  
ATOM   1474  HB3 HIE    95      27.951  43.789  28.103  1.00  0.00           H  
ATOM   1475  HD2 HIE    95      26.431  46.954  26.408  1.00  0.00           H  
ATOM   1476  HE1 HIE    95      30.005  45.889  24.372  1.00  0.00           H  
ATOM   1477  HE2 HIE    95      28.128  47.701  24.730  1.00  0.00           H  
ATOM   1478  N   GLY    96      23.992  43.391  26.683  1.00  0.00           N  
ATOM   1479  CA  GLY    96      22.771  43.916  26.096  1.00  0.00           C  
ATOM   1480  C   GLY    96      22.398  45.285  26.624  1.00  0.00           C  
ATOM   1481  O   GLY    96      23.136  45.868  27.428  1.00  0.00           O  
ATOM   1482  H   GLY    96      23.943  42.983  27.606  1.00  0.00           H  
ATOM   1483  HA2 GLY    96      22.913  43.979  25.017  1.00  0.00           H  
ATOM   1484  HA3 GLY    96      21.962  43.219  26.315  1.00  0.00           H  
ATOM   1485  N   PRO    97      21.309  45.827  26.105  1.00  0.00           N  
ATOM   1486  CA  PRO    97      20.836  47.113  26.612  1.00  0.00           C  
ATOM   1487  C   PRO    97      20.593  47.107  28.120  1.00  0.00           C  
ATOM   1488  O   PRO    97      19.985  46.173  28.646  1.00  0.00           O  
ATOM   1489  CB  PRO    97      19.527  47.332  25.846  1.00  0.00           C  
ATOM   1490  CG  PRO    97      19.669  46.518  24.604  1.00  0.00           C  
ATOM   1491  CD  PRO    97      20.458  45.279  24.931  1.00  0.00           C  
ATOM   1492  HA  PRO    97      21.589  47.863  26.369  1.00  0.00           H  
ATOM   1493  HB2 PRO    97      18.687  46.962  26.434  1.00  0.00           H  
ATOM   1494  HB3 PRO    97      19.388  48.394  25.644  1.00  0.00           H  
ATOM   1495  HG2 PRO    97      18.698  46.211  24.216  1.00  0.00           H  
ATOM   1496  HG3 PRO    97      20.208  47.072  23.835  1.00  0.00           H  
ATOM   1497  HD2 PRO    97      19.825  44.452  25.251  1.00  0.00           H  
ATOM   1498  HD3 PRO    97      21.086  44.955  24.101  1.00  0.00           H  
ATOM   1499  N   GLY    98      21.146  48.071  28.813  1.00  0.00           N  
ATOM   1500  CA  GLY    98      20.904  48.205  30.238  1.00  0.00           C  
ATOM   1501  C   GLY    98      21.867  47.398  31.085  1.00  0.00           C  
ATOM   1502  O   GLY    98      21.782  47.404  32.314  1.00  0.00           O  
ATOM   1503  H   GLY    98      21.754  48.742  28.365  1.00  0.00           H  
ATOM   1504  HA2 GLY    98      20.999  49.259  30.500  1.00  0.00           H  
ATOM   1505  HA3 GLY    98      19.887  47.871  30.442  1.00  0.00           H  
ATOM   1506  N   SER    99      22.767  46.664  30.353  1.00  0.00           N  
ATOM   1507  CA  SER    99      23.722  45.834  31.089  1.00  0.00           C  
ATOM   1508  C   SER    99      24.711  46.692  31.867  1.00  0.00           C  
ATOM   1509  O   SER    99      25.059  47.791  31.440  1.00  0.00           O  
ATOM   1510  CB  SER    99      24.477  44.911  30.129  1.00  0.00           C  
ATOM   1511  OG  SER    99      23.596  43.979  29.529  1.00  0.00           O  
ATOM   1512  H   SER    99      22.787  46.637  29.344  1.00  0.00           H  
ATOM   1513  HA  SER    99      23.194  45.220  31.819  1.00  0.00           H  
ATOM   1514  HB2 SER    99      24.946  45.518  29.354  1.00  0.00           H  
ATOM   1515  HB3 SER    99      25.246  44.377  30.687  1.00  0.00           H  
ATOM   1516  HG  SER    99      24.089  43.411  28.932  1.00  0.00           H  
ATOM   1517  N   ASP   100      25.095  46.212  33.017  1.00  0.00           N  
ATOM   1518  CA  ASP   100      26.092  46.913  33.821  1.00  0.00           C  
ATOM   1519  C   ASP   100      27.493  46.715  33.250  1.00  0.00           C  
ATOM   1520  O   ASP   100      27.707  45.853  32.396  1.00  0.00           O  
ATOM   1521  CB  ASP   100      26.045  46.435  35.272  1.00  0.00           C  
ATOM   1522  CG  ASP   100      26.357  44.953  35.418  1.00  0.00           C  
ATOM   1523  OD1 ASP   100      26.315  44.216  34.408  1.00  0.00           O  
ATOM   1524  OD2 ASP   100      26.642  44.517  36.554  1.00  0.00           O1-
ATOM   1525  H   ASP   100      24.685  45.369  33.392  1.00  0.00           H  
ATOM   1526  HA  ASP   100      25.894  47.985  33.801  1.00  0.00           H  
ATOM   1527  HB2 ASP   100      26.776  47.017  35.833  1.00  0.00           H  
ATOM   1528  HB3 ASP   100      25.046  46.636  35.660  1.00  0.00           H  
ATOM   1529  N   ILE   101      28.476  47.621  33.638  1.00  0.00           N  
ATOM   1530  CA  ILE   101      29.891  47.481  33.309  1.00  0.00           C  
ATOM   1531  C   ILE   101      30.681  47.126  34.569  1.00  0.00           C  
ATOM   1532  O   ILE   101      30.617  47.844  35.569  1.00  0.00           O  
ATOM   1533  CB  ILE   101      30.453  48.765  32.663  1.00  0.00           C  
ATOM   1534  CG1 ILE   101      29.642  49.126  31.418  1.00  0.00           C  
ATOM   1535  CG2 ILE   101      31.936  48.595  32.323  1.00  0.00           C  
ATOM   1536  CD1 ILE   101      30.062  50.439  30.773  1.00  0.00           C  
ATOM   1537  H   ILE   101      28.181  48.444  34.143  1.00  0.00           H  
ATOM   1538  HA  ILE   101      30.054  46.636  32.640  1.00  0.00           H  
ATOM   1539  HB  ILE   101      30.333  49.593  33.362  1.00  0.00           H  
ATOM   1540 HG12 ILE   101      29.767  48.314  30.702  1.00  0.00           H  
ATOM   1541 HG13 ILE   101      28.596  49.187  31.718  1.00  0.00           H  
ATOM   1542 HG21 ILE   101      32.056  47.767  31.624  1.00  0.00           H  
ATOM   1543 HG22 ILE   101      32.313  49.511  31.869  1.00  0.00           H  
ATOM   1544 HG23 ILE   101      32.496  48.385  33.234  1.00  0.00           H  
ATOM   1545 HD11 ILE   101      31.108  50.378  30.472  1.00  0.00           H  
ATOM   1546 HD12 ILE   101      29.443  50.628  29.896  1.00  0.00           H  
ATOM   1547 HD13 ILE   101      29.937  51.252  31.488  1.00  0.00           H  
ATOM   1548  N   ASP   102      31.277  45.951  34.494  1.00  0.00           N  
ATOM   1549  CA  ASP   102      32.215  45.573  35.546  1.00  0.00           C  
ATOM   1550  C   ASP   102      33.601  46.145  35.282  1.00  0.00           C  
ATOM   1551  O   ASP   102      34.193  45.891  34.229  1.00  0.00           O  
ATOM   1552  CB  ASP   102      32.288  44.048  35.672  1.00  0.00           C  
ATOM   1553  CG  ASP   102      30.955  43.416  36.039  1.00  0.00           C  
ATOM   1554  OD1 ASP   102      30.502  43.570  37.193  1.00  0.00           O  
ATOM   1555  OD2 ASP   102      30.354  42.759  35.163  1.00  0.00           O1-
ATOM   1556  H   ASP   102      31.084  45.282  33.762  1.00  0.00           H  
ATOM   1557  HA  ASP   102      31.888  45.986  36.500  1.00  0.00           H  
ATOM   1558  HB2 ASP   102      32.626  43.652  34.714  1.00  0.00           H  
ATOM   1559  HB3 ASP   102      33.024  43.815  36.441  1.00  0.00           H  
ATOM   1560  N   THR   103      34.097  46.956  36.245  1.00  0.00           N  
ATOM   1561  CA  THR   103      35.343  47.683  36.021  1.00  0.00           C  
ATOM   1562  C   THR   103      36.300  47.486  37.198  1.00  0.00           C  
ATOM   1563  O   THR   103      35.909  47.657  38.354  1.00  0.00           O  
ATOM   1564  CB  THR   103      35.084  49.186  35.807  1.00  0.00           C  
ATOM   1565  CG2 THR   103      36.369  49.915  35.466  1.00  0.00           C  
ATOM   1566  OG1 THR   103      34.145  49.355  34.740  1.00  0.00           O  
ATOM   1567  H   THR   103      33.606  47.104  37.115  1.00  0.00           H  
ATOM   1568  HA  THR   103      35.850  47.288  35.141  1.00  0.00           H  
ATOM   1569  HB  THR   103      34.662  49.602  36.722  1.00  0.00           H  
ATOM   1570  HG1 THR   103      33.981  50.291  34.603  1.00  0.00           H  
ATOM   1571 HG21 THR   103      36.791  49.499  34.551  1.00  0.00           H  
ATOM   1572 HG22 THR   103      36.158  50.974  35.320  1.00  0.00           H  
ATOM   1573 HG23 THR   103      37.082  49.796  36.282  1.00  0.00           H  
ATOM   1574  N   LEU   104      37.554  47.130  36.890  1.00  0.00           N  
ATOM   1575  CA  LEU   104      38.652  46.987  37.842  1.00  0.00           C  
ATOM   1576  C   LEU   104      39.564  48.202  37.805  1.00  0.00           C  
ATOM   1577  O   LEU   104      40.038  48.593  36.734  1.00  0.00           O  
ATOM   1578  CB  LEU   104      39.455  45.721  37.555  1.00  0.00           C  
ATOM   1579  CG  LEU   104      40.753  45.551  38.339  1.00  0.00           C  
ATOM   1580  CD1 LEU   104      40.462  45.331  39.820  1.00  0.00           C  
ATOM   1581  CD2 LEU   104      41.571  44.386  37.778  1.00  0.00           C  
ATOM   1582  H   LEU   104      37.730  46.912  35.920  1.00  0.00           H  
ATOM   1583  HA  LEU   104      38.254  46.925  38.855  1.00  0.00           H  
ATOM   1584  HB2 LEU   104      38.770  44.912  37.807  1.00  0.00           H  
ATOM   1585  HB3 LEU   104      39.670  45.695  36.487  1.00  0.00           H  
ATOM   1586  HG  LEU   104      41.359  46.449  38.218  1.00  0.00           H  
ATOM   1587 HD11 LEU   104      39.856  44.433  39.942  1.00  0.00           H  
ATOM   1588 HD12 LEU   104      41.400  45.212  40.361  1.00  0.00           H  
ATOM   1589 HD13 LEU   104      39.921  46.190  40.216  1.00  0.00           H  
ATOM   1590 HD21 LEU   104      41.812  44.581  36.733  1.00  0.00           H  
ATOM   1591 HD22 LEU   104      42.493  44.280  38.350  1.00  0.00           H  
ATOM   1592 HD23 LEU   104      40.991  43.466  37.851  1.00  0.00           H  
ATOM   1593  N   VAL   105      39.773  48.811  38.972  1.00  0.00           N  
ATOM   1594  CA  VAL   105      40.752  49.874  39.106  1.00  0.00           C  
ATOM   1595  C   VAL   105      42.047  49.318  39.683  1.00  0.00           C  
ATOM   1596  O   VAL   105      42.075  48.846  40.816  1.00  0.00           O  
ATOM   1597  CB  VAL   105      40.227  51.026  40.003  1.00  0.00           C  
ATOM   1598  CG1 VAL   105      41.225  52.169  40.054  1.00  0.00           C  
ATOM   1599  CG2 VAL   105      38.870  51.511  39.492  1.00  0.00           C  
ATOM   1600  H   VAL   105      39.223  48.562  39.782  1.00  0.00           H  
ATOM   1601  HA  VAL   105      41.031  50.287  38.137  1.00  0.00           H  
ATOM   1602  HB  VAL   105      40.064  50.641  41.010  1.00  0.00           H  
ATOM   1603 HG11 VAL   105      41.388  52.555  39.048  1.00  0.00           H  
ATOM   1604 HG12 VAL   105      40.835  52.965  40.689  1.00  0.00           H  
ATOM   1605 HG13 VAL   105      42.170  51.809  40.462  1.00  0.00           H  
ATOM   1606 HG21 VAL   105      38.157  50.687  39.514  1.00  0.00           H  
ATOM   1607 HG22 VAL   105      38.510  52.320  40.128  1.00  0.00           H  
ATOM   1608 HG23 VAL   105      38.975  51.873  38.469  1.00  0.00           H  
ATOM   1609  N   VAL   106      43.142  49.363  38.903  1.00  0.00           N  
ATOM   1610  CA  VAL   106      44.428  48.836  39.348  1.00  0.00           C  
ATOM   1611  C   VAL   106      45.340  49.982  39.769  1.00  0.00           C  
ATOM   1612  O   VAL   106      45.541  50.937  39.012  1.00  0.00           O  
ATOM   1613  CB  VAL   106      45.104  47.997  38.241  1.00  0.00           C  
ATOM   1614  CG1 VAL   106      46.471  47.512  38.699  1.00  0.00           C  
ATOM   1615  CG2 VAL   106      44.219  46.808  37.855  1.00  0.00           C  
ATOM   1616  H   VAL   106      43.076  49.739  37.968  1.00  0.00           H  
ATOM   1617  HA  VAL   106      44.316  48.215  40.236  1.00  0.00           H  
ATOM   1618  HB  VAL   106      45.217  48.613  37.349  1.00  0.00           H  
ATOM   1619 HG11 VAL   106      46.358  46.895  39.591  1.00  0.00           H  
ATOM   1620 HG12 VAL   106      46.932  46.923  37.906  1.00  0.00           H  
ATOM   1621 HG13 VAL   106      47.103  48.370  38.928  1.00  0.00           H  
ATOM   1622 HG21 VAL   106      43.260  47.173  37.487  1.00  0.00           H  
ATOM   1623 HG22 VAL   106      44.710  46.227  37.074  1.00  0.00           H  
ATOM   1624 HG23 VAL   106      44.056  46.177  38.729  1.00  0.00           H  
ATOM   1625  N   VAL   107      45.876  49.812  40.965  1.00  0.00           N  
ATOM   1626  CA  VAL   107      46.654  50.907  41.538  1.00  0.00           C  
ATOM   1627  C   VAL   107      48.006  50.384  42.028  1.00  0.00           C  
ATOM   1628  O   VAL   107      48.178  49.178  42.205  1.00  0.00           O  
ATOM   1629  CB  VAL   107      45.891  51.593  42.696  1.00  0.00           C  
ATOM   1630  CG1 VAL   107      44.605  52.233  42.191  1.00  0.00           C  
ATOM   1631  CG2 VAL   107      45.595  50.590  43.811  1.00  0.00           C  
ATOM   1632  H   VAL   107      45.742  48.978  41.519  1.00  0.00           H  
ATOM   1633  HA  VAL   107      46.905  51.661  40.792  1.00  0.00           H  
ATOM   1634  HB  VAL   107      46.531  52.360  43.134  1.00  0.00           H  
ATOM   1635 HG11 VAL   107      43.965  51.467  41.754  1.00  0.00           H  
ATOM   1636 HG12 VAL   107      44.085  52.709  43.022  1.00  0.00           H  
ATOM   1637 HG13 VAL   107      44.843  52.981  41.435  1.00  0.00           H  
ATOM   1638 HG21 VAL   107      46.532  50.186  44.195  1.00  0.00           H  
ATOM   1639 HG22 VAL   107      45.058  51.090  44.617  1.00  0.00           H  
ATOM   1640 HG23 VAL   107      44.984  49.778  43.417  1.00  0.00           H  
ATOM   1641  N   PRO   108      49.037  51.289  42.179  1.00  0.00           N  
ATOM   1642  CA  PRO   108      50.360  50.880  42.652  1.00  0.00           C  
ATOM   1643  C   PRO   108      50.365  50.527  44.140  1.00  0.00           C  
ATOM   1644  O   PRO   108      49.353  50.726  44.835  1.00  0.00           O  
ATOM   1645  CB  PRO   108      51.235  52.100  42.381  1.00  0.00           C  
ATOM   1646  CG  PRO   108      50.296  53.253  42.425  1.00  0.00           C  
ATOM   1647  CD  PRO   108      48.937  52.797  41.950  1.00  0.00           C  
ATOM   1648  HA  PRO   108      50.671  50.011  42.072  1.00  0.00           H  
ATOM   1649  HB2 PRO   108      51.978  52.206  43.172  1.00  0.00           H  
ATOM   1650  HB3 PRO   108      51.740  51.990  41.421  1.00  0.00           H  
ATOM   1651  HG2 PRO   108      50.186  53.639  43.439  1.00  0.00           H  
ATOM   1652  HG3 PRO   108      50.632  54.054  41.766  1.00  0.00           H  
ATOM   1653  HD2 PRO   108      48.124  53.221  42.539  1.00  0.00           H  
ATOM   1654  HD3 PRO   108      48.771  53.014  40.895  1.00  0.00           H  
ATOM   1655  N   LYS   109      51.518  50.031  44.618  1.00  0.00           N  
ATOM   1656  CA  LYS   109      51.642  49.399  45.940  1.00  0.00           C  
ATOM   1657  C   LYS   109      51.367  50.409  47.051  1.00  0.00           C  
ATOM   1658  O   LYS   109      50.947  50.028  48.156  1.00  0.00           O  
ATOM   1659  CB  LYS   109      53.047  48.811  46.110  1.00  0.00           C  
ATOM   1660  CG  LYS   109      54.166  49.845  46.065  1.00  0.00           C  
ATOM   1661  CD  LYS   109      55.541  49.184  46.195  1.00  0.00           C  
ATOM   1662  CE  LYS   109      56.663  50.208  46.117  1.00  0.00           C  
ATOM   1663  NZ  LYS   109      58.002  49.575  46.269  1.00  0.00           N1+
ATOM   1664  H   LYS   109      52.338  50.074  44.029  1.00  0.00           H  
ATOM   1665  HA  LYS   109      50.913  48.594  46.039  1.00  0.00           H  
ATOM   1666  HB2 LYS   109      53.065  48.298  47.071  1.00  0.00           H  
ATOM   1667  HB3 LYS   109      53.190  48.086  45.309  1.00  0.00           H  
ATOM   1668  HG2 LYS   109      54.108  50.378  45.116  1.00  0.00           H  
ATOM   1669  HG3 LYS   109      54.022  50.548  46.886  1.00  0.00           H  
ATOM   1670  HD2 LYS   109      55.586  48.668  47.154  1.00  0.00           H  
ATOM   1671  HD3 LYS   109      55.653  48.460  45.388  1.00  0.00           H  
ATOM   1672  HE2 LYS   109      56.605  50.707  45.149  1.00  0.00           H  
ATOM   1673  HE3 LYS   109      56.515  50.939  46.912  1.00  0.00           H  
ATOM   1674  HZ1 LYS   109      58.140  48.898  45.533  1.00  0.00           H  
ATOM   1675  HZ2 LYS   109      58.718  50.285  46.212  1.00  0.00           H  
ATOM   1676  HZ3 LYS   109      58.056  49.113  47.166  1.00  0.00           H  
ATOM   1677  N   HIE   110      51.579  51.714  46.847  1.00  0.00           N  
ATOM   1678  CA  HIE   110      51.441  52.695  47.931  1.00  0.00           C  
ATOM   1679  C   HIE   110      50.000  53.149  48.077  1.00  0.00           C  
ATOM   1680  O   HIE   110      49.665  53.873  49.018  1.00  0.00           O  
ATOM   1681  CB  HIE   110      52.348  53.897  47.671  1.00  0.00           C  
ATOM   1682  CG  HIE   110      51.995  54.652  46.437  1.00  0.00           C  
ATOM   1683  CD2 HIE   110      51.306  55.803  46.255  1.00  0.00           C  
ATOM   1684  ND1 HIE   110      52.379  54.238  45.169  1.00  0.00           N  
ATOM   1685  CE1 HIE   110      51.936  55.100  44.267  1.00  0.00           C  
ATOM   1686  NE2 HIE   110      51.267  56.051  44.904  1.00  0.00           N  
ATOM   1687  H   HIE   110      51.876  52.042  45.939  1.00  0.00           H  
ATOM   1688  HA  HIE   110      51.726  52.243  48.881  1.00  0.00           H  
ATOM   1689  HB2 HIE   110      52.297  54.607  48.496  1.00  0.00           H  
ATOM   1690  HB3 HIE   110      53.377  53.559  47.546  1.00  0.00           H  
ATOM   1691  HD2 HIE   110      50.826  56.492  46.950  1.00  0.00           H  
ATOM   1692  HE1 HIE   110      52.142  54.959  43.206  1.00  0.00           H  
ATOM   1693  HE2 HIE   110      50.800  56.836  44.472  1.00  0.00           H  
ATOM   1694  N   VAL   111      49.097  52.822  47.136  1.00  0.00           N  
ATOM   1695  CA  VAL   111      47.677  53.150  47.200  1.00  0.00           C  
ATOM   1696  C   VAL   111      46.912  52.011  47.872  1.00  0.00           C  
ATOM   1697  O   VAL   111      47.001  50.858  47.439  1.00  0.00           O  
ATOM   1698  CB  VAL   111      47.088  53.435  45.802  1.00  0.00           C  
ATOM   1699  CG1 VAL   111      45.599  53.769  45.907  1.00  0.00           C  
ATOM   1700  CG2 VAL   111      47.847  54.576  45.132  1.00  0.00           C  
ATOM   1701  H   VAL   111      49.443  52.350  46.313  1.00  0.00           H  
ATOM   1702  HA  VAL   111      47.504  54.019  47.835  1.00  0.00           H  
ATOM   1703  HB  VAL   111      47.219  52.553  45.175  1.00  0.00           H  
ATOM   1704 HG11 VAL   111      45.467  54.651  46.533  1.00  0.00           H  
ATOM   1705 HG12 VAL   111      45.200  53.967  44.912  1.00  0.00           H  
ATOM   1706 HG13 VAL   111      45.068  52.927  46.350  1.00  0.00           H  
ATOM   1707 HG21 VAL   111      48.897  54.302  45.027  1.00  0.00           H  
ATOM   1708 HG22 VAL   111      47.422  54.767  44.147  1.00  0.00           H  
ATOM   1709 HG23 VAL   111      47.766  55.475  45.743  1.00  0.00           H  
ATOM   1710  N   THR   112      46.063  52.336  48.869  1.00  0.00           N  
ATOM   1711  CA  THR   112      45.414  51.320  49.691  1.00  0.00           C  
ATOM   1712  C   THR   112      43.921  51.237  49.366  1.00  0.00           C  
ATOM   1713  O   THR   112      43.378  52.136  48.712  1.00  0.00           O  
ATOM   1714  CB  THR   112      45.599  51.599  51.192  1.00  0.00           C  
ATOM   1715  CG2 THR   112      47.075  51.755  51.540  1.00  0.00           C  
ATOM   1716  OG1 THR   112      44.911  52.816  51.537  1.00  0.00           O  
ATOM   1717  H   THR   112      45.891  53.308  49.084  1.00  0.00           H  
ATOM   1718  HA  THR   112      45.846  50.346  49.462  1.00  0.00           H  
ATOM   1719  HB  THR   112      45.179  50.767  51.757  1.00  0.00           H  
ATOM   1720  HG1 THR   112      45.024  52.993  52.474  1.00  0.00           H  
ATOM   1721 HG21 THR   112      47.496  52.587  50.975  1.00  0.00           H  
ATOM   1722 HG22 THR   112      47.178  51.952  52.607  1.00  0.00           H  
ATOM   1723 HG23 THR   112      47.607  50.838  51.287  1.00  0.00           H  
ATOM   1724  N   ARG   113      43.312  50.181  49.775  1.00  0.00           N  
ATOM   1725  CA  ARG   113      41.868  50.017  49.621  1.00  0.00           C  
ATOM   1726  C   ARG   113      41.117  51.141  50.333  1.00  0.00           C  
ATOM   1727  O   ARG   113      40.086  51.611  49.851  1.00  0.00           O  
ATOM   1728  CB  ARG   113      41.413  48.663  50.161  1.00  0.00           C  
ATOM   1729  CG  ARG   113      41.078  47.648  49.086  1.00  0.00           C  
ATOM   1730  CD  ARG   113      40.557  46.349  49.670  1.00  0.00           C  
ATOM   1731  NE  ARG   113      41.434  45.219  49.356  1.00  0.00           N  
ATOM   1732  CZ  ARG   113      42.189  44.574  50.232  1.00  0.00           C  
ATOM   1733  NH1 ARG   113      42.187  44.926  51.512  1.00  0.00           N1+
ATOM   1734  NH2 ARG   113      42.942  43.562  49.834  1.00  0.00           N  
ATOM   1735  H   ARG   113      43.839  49.423  50.184  1.00  0.00           H  
ATOM   1736  HA  ARG   113      41.604  50.078  48.565  1.00  0.00           H  
ATOM   1737  HB2 ARG   113      42.220  48.278  50.785  1.00  0.00           H  
ATOM   1738  HB3 ARG   113      40.532  48.843  50.778  1.00  0.00           H  
ATOM   1739  HG2 ARG   113      40.321  48.082  48.433  1.00  0.00           H  
ATOM   1740  HG3 ARG   113      41.983  47.451  48.511  1.00  0.00           H  
ATOM   1741  HD2 ARG   113      40.489  46.448  50.753  1.00  0.00           H  
ATOM   1742  HD3 ARG   113      39.567  46.147  49.261  1.00  0.00           H  
ATOM   1743  HE  ARG   113      41.461  44.927  48.389  1.00  0.00           H  
ATOM   1744 HH11 ARG   113      41.605  45.692  51.821  1.00  0.00           H  
ATOM   1745 HH12 ARG   113      42.767  44.427  52.171  1.00  0.00           H  
ATOM   1746 HH21 ARG   113      42.938  43.285  48.863  1.00  0.00           H  
ATOM   1747 HH22 ARG   113      43.517  43.071  50.503  1.00  0.00           H  
ATOM   1748  N   GLU   114      41.574  51.534  51.506  1.00  0.00           N  
ATOM   1749  CA  GLU   114      40.989  52.660  52.226  1.00  0.00           C  
ATOM   1750  C   GLU   114      40.985  53.927  51.362  1.00  0.00           C  
ATOM   1751  O   GLU   114      39.996  54.656  51.333  1.00  0.00           O  
ATOM   1752  CB  GLU   114      41.742  52.914  53.527  1.00  0.00           C  
ATOM   1753  CG  GLU   114      41.140  54.029  54.375  1.00  0.00           C  
ATOM   1754  CD  GLU   114      41.892  54.252  55.683  1.00  0.00           C  
ATOM   1755  OE1 GLU   114      41.527  55.190  56.434  1.00  0.00           O  
ATOM   1756  OE2 GLU   114      42.857  53.509  55.945  1.00  0.00           O1-
ATOM   1757  H   GLU   114      42.325  51.022  51.946  1.00  0.00           H  
ATOM   1758  HA  GLU   114      39.947  52.445  52.463  1.00  0.00           H  
ATOM   1759  HB2 GLU   114      41.735  51.983  54.094  1.00  0.00           H  
ATOM   1760  HB3 GLU   114      42.768  53.171  53.264  1.00  0.00           H  
ATOM   1761  HG2 GLU   114      41.180  54.937  53.774  1.00  0.00           H  
ATOM   1762  HG3 GLU   114      40.100  53.783  54.591  1.00  0.00           H  
ATOM   1763  N   ASP   115      42.059  54.156  50.650  1.00  0.00           N  
ATOM   1764  CA  ASP   115      42.128  55.299  49.737  1.00  0.00           C  
ATOM   1765  C   ASP   115      41.066  55.201  48.648  1.00  0.00           C  
ATOM   1766  O   ASP   115      40.492  56.224  48.248  1.00  0.00           O  
ATOM   1767  CB  ASP   115      43.523  55.390  49.110  1.00  0.00           C  
ATOM   1768  CG  ASP   115      44.607  55.710  50.123  1.00  0.00           C  
ATOM   1769  OD1 ASP   115      44.368  56.514  51.046  1.00  0.00           O  
ATOM   1770  OD2 ASP   115      45.719  55.149  50.002  1.00  0.00           O1-
ATOM   1771  H   ASP   115      42.876  53.570  50.746  1.00  0.00           H  
ATOM   1772  HA  ASP   115      41.930  56.223  50.281  1.00  0.00           H  
ATOM   1773  HB2 ASP   115      43.740  54.433  48.636  1.00  0.00           H  
ATOM   1774  HB3 ASP   115      43.493  56.172  48.351  1.00  0.00           H  
ATOM   1775  N   PHE   116      40.852  54.010  48.145  1.00  0.00           N  
ATOM   1776  CA  PHE   116      39.832  53.734  47.150  1.00  0.00           C  
ATOM   1777  C   PHE   116      38.458  54.173  47.632  1.00  0.00           C  
ATOM   1778  O   PHE   116      37.712  54.839  46.917  1.00  0.00           O  
ATOM   1779  CB  PHE   116      39.813  52.255  46.780  1.00  0.00           C  
ATOM   1780  CG  PHE   116      38.736  51.889  45.782  1.00  0.00           C  
ATOM   1781  CD1 PHE   116      37.714  51.011  46.139  1.00  0.00           C  
ATOM   1782  CD2 PHE   116      38.751  52.413  44.503  1.00  0.00           C  
ATOM   1783  CE1 PHE   116      36.722  50.674  45.231  1.00  0.00           C  
ATOM   1784  CE2 PHE   116      37.761  52.073  43.586  1.00  0.00           C  
ATOM   1785  CZ  PHE   116      36.744  51.196  43.950  1.00  0.00           C  
ATOM   1786  H   PHE   116      41.459  53.255  48.430  1.00  0.00           H  
ATOM   1787  HA  PHE   116      40.034  54.316  46.250  1.00  0.00           H  
ATOM   1788  HB2 PHE   116      40.765  51.973  46.329  1.00  0.00           H  
ATOM   1789  HB3 PHE   116      39.637  51.645  47.666  1.00  0.00           H  
ATOM   1790  HD1 PHE   116      37.700  50.588  47.144  1.00  0.00           H  
ATOM   1791  HD2 PHE   116      39.548  53.099  44.215  1.00  0.00           H  
ATOM   1792  HE1 PHE   116      35.923  49.995  45.529  1.00  0.00           H  
ATOM   1793  HE2 PHE   116      37.781  52.494  42.581  1.00  0.00           H  
ATOM   1794  HZ  PHE   116      35.973  50.926  43.228  1.00  0.00           H  
ATOM   1795  N   PHE   117      38.145  53.942  48.918  1.00  0.00           N  
ATOM   1796  CA  PHE   117      36.822  54.225  49.452  1.00  0.00           C  
ATOM   1797  C   PHE   117      36.759  55.629  50.038  1.00  0.00           C  
ATOM   1798  O   PHE   117      35.690  56.097  50.438  1.00  0.00           O  
ATOM   1799  CB  PHE   117      36.455  53.190  50.533  1.00  0.00           C  
ATOM   1800  CG  PHE   117      36.130  51.831  49.991  1.00  0.00           C  
ATOM   1801  CD1 PHE   117      34.916  51.601  49.343  1.00  0.00           C  
ATOM   1802  CD2 PHE   117      37.031  50.786  50.107  1.00  0.00           C  
ATOM   1803  CE1 PHE   117      34.611  50.340  48.839  1.00  0.00           C  
ATOM   1804  CE2 PHE   117      36.732  49.525  49.601  1.00  0.00           C  
ATOM   1805  CZ  PHE   117      35.520  49.306  48.967  1.00  0.00           C  
ATOM   1806  H   PHE   117      38.833  53.534  49.535  1.00  0.00           H  
ATOM   1807  HA  PHE   117      36.080  54.175  48.655  1.00  0.00           H  
ATOM   1808  HB2 PHE   117      37.279  53.057  51.234  1.00  0.00           H  
ATOM   1809  HB3 PHE   117      35.571  53.530  51.073  1.00  0.00           H  
ATOM   1810  HD1 PHE   117      34.204  52.419  49.233  1.00  0.00           H  
ATOM   1811  HD2 PHE   117      37.986  50.962  50.603  1.00  0.00           H  
ATOM   1812  HE1 PHE   117      33.656  50.168  48.343  1.00  0.00           H  
ATOM   1813  HE2 PHE   117      37.451  48.712  49.704  1.00  0.00           H  
ATOM   1814  HZ  PHE   117      35.283  48.319  48.569  1.00  0.00           H  
ATOM   1815  N   THR   118      37.865  56.225  50.183  1.00  0.00           N  
ATOM   1816  CA  THR   118      37.856  57.595  50.674  1.00  0.00           C  
ATOM   1817  C   THR   118      38.161  58.580  49.558  1.00  0.00           C  
ATOM   1818  O   THR   118      37.270  59.291  49.106  1.00  0.00           O  
ATOM   1819  CB  THR   118      38.879  57.778  51.808  1.00  0.00           C  
ATOM   1820  CG2 THR   118      38.492  56.955  53.052  1.00  0.00           C  
ATOM   1821  OG1 THR   118      40.176  57.345  51.370  1.00  0.00           O  
ATOM   1822  H   THR   118      38.757  55.787  50.002  1.00  0.00           H  
ATOM   1823  HA  THR   118      36.865  57.838  51.057  1.00  0.00           H  
ATOM   1824  HB  THR   118      38.920  58.835  52.070  1.00  0.00           H  
ATOM   1825  HG1 THR   118      40.810  57.462  52.082  1.00  0.00           H  
ATOM   1826 HG21 THR   118      38.451  55.898  52.790  1.00  0.00           H  
ATOM   1827 HG22 THR   118      39.236  57.107  53.834  1.00  0.00           H  
ATOM   1828 HG23 THR   118      37.515  57.278  53.412  1.00  0.00           H  
ATOM   1829  N   VAL   119      39.283  58.563  48.867  1.00  0.00           N  
ATOM   1830  CA  VAL   119      39.732  59.529  47.874  1.00  0.00           C  
ATOM   1831  C   VAL   119      38.988  59.304  46.563  1.00  0.00           C  
ATOM   1832  O   VAL   119      38.417  60.230  45.998  1.00  0.00           O  
ATOM   1833  CB  VAL   119      41.253  59.430  47.635  1.00  0.00           C  
ATOM   1834  CG1 VAL   119      41.704  60.424  46.567  1.00  0.00           C  
ATOM   1835  CG2 VAL   119      42.009  59.688  48.952  1.00  0.00           C  
ATOM   1836  H   VAL   119      39.893  57.791  49.094  1.00  0.00           H  
ATOM   1837  HA  VAL   119      39.494  60.546  48.185  1.00  0.00           H  
ATOM   1838  HB  VAL   119      41.492  58.417  47.312  1.00  0.00           H  
ATOM   1839 HG11 VAL   119      41.466  61.438  46.890  1.00  0.00           H  
ATOM   1840 HG12 VAL   119      42.780  60.334  46.417  1.00  0.00           H  
ATOM   1841 HG13 VAL   119      41.188  60.211  45.631  1.00  0.00           H  
ATOM   1842 HG21 VAL   119      41.713  58.945  49.693  1.00  0.00           H  
ATOM   1843 HG22 VAL   119      43.082  59.616  48.775  1.00  0.00           H  
ATOM   1844 HG23 VAL   119      41.768  60.685  49.321  1.00  0.00           H  
ATOM   1845  N   PHE   120      38.965  58.031  45.994  1.00  0.00           N  
ATOM   1846  CA  PHE   120      38.310  57.758  44.730  1.00  0.00           C  
ATOM   1847  C   PHE   120      36.810  58.008  44.824  1.00  0.00           C  
ATOM   1848  O   PHE   120      36.210  58.576  43.901  1.00  0.00           O  
ATOM   1849  CB  PHE   120      38.566  56.302  44.297  1.00  0.00           C  
ATOM   1850  CG  PHE   120      38.265  56.039  42.852  1.00  0.00           C  
ATOM   1851  CD1 PHE   120      37.371  55.037  42.485  1.00  0.00           C  
ATOM   1852  CD2 PHE   120      38.869  56.798  41.849  1.00  0.00           C  
ATOM   1853  CE1 PHE   120      37.088  54.797  41.138  1.00  0.00           C  
ATOM   1854  CE2 PHE   120      38.590  56.545  40.512  1.00  0.00           C  
ATOM   1855  CZ  PHE   120      37.702  55.546  40.160  1.00  0.00           C  
ATOM   1856  H   PHE   120      39.443  57.273  46.459  1.00  0.00           H  
ATOM   1857  HA  PHE   120      38.699  58.424  43.960  1.00  0.00           H  
ATOM   1858  HB2 PHE   120      39.612  56.038  44.451  1.00  0.00           H  
ATOM   1859  HB3 PHE   120      37.934  55.628  44.875  1.00  0.00           H  
ATOM   1860  HD1 PHE   120      36.890  54.437  43.258  1.00  0.00           H  
ATOM   1861  HD2 PHE   120      39.563  57.593  42.120  1.00  0.00           H  
ATOM   1862  HE1 PHE   120      36.380  54.016  40.862  1.00  0.00           H  
ATOM   1863  HE2 PHE   120      39.072  57.136  39.733  1.00  0.00           H  
ATOM   1864  HZ  PHE   120      37.489  55.352  39.109  1.00  0.00           H  
ATOM   1865  N   ASP   121      36.239  57.519  45.991  1.00  0.00           N  
ATOM   1866  CA  ASP   121      34.826  57.786  46.245  1.00  0.00           C  
ATOM   1867  C   ASP   121      34.523  59.287  46.175  1.00  0.00           C  
ATOM   1868  O   ASP   121      33.557  59.694  45.532  1.00  0.00           O  
ATOM   1869  CB  ASP   121      34.418  57.231  47.615  1.00  0.00           C  
ATOM   1870  CG  ASP   121      32.953  57.460  47.940  1.00  0.00           C  
ATOM   1871  OD1 ASP   121      32.585  58.590  48.325  1.00  0.00           O  
ATOM   1872  OD2 ASP   121      32.155  56.506  47.799  1.00  0.00           O1-
ATOM   1873  H   ASP   121      36.747  56.955  46.657  1.00  0.00           H  
ATOM   1874  HA  ASP   121      34.215  57.308  45.480  1.00  0.00           H  
ATOM   1875  HB2 ASP   121      34.629  56.162  47.624  1.00  0.00           H  
ATOM   1876  HB3 ASP   121      35.038  57.729  48.361  1.00  0.00           H  
ATOM   1877  N   SER   122      35.340  60.106  46.781  1.00  0.00           N  
ATOM   1878  CA  SER   122      35.178  61.558  46.782  1.00  0.00           C  
ATOM   1879  C   SER   122      35.286  62.124  45.357  1.00  0.00           C  
ATOM   1880  O   SER   122      34.499  62.986  44.969  1.00  0.00           O  
ATOM   1881  CB  SER   122      36.220  62.228  47.680  1.00  0.00           C  
ATOM   1882  OG  SER   122      36.086  63.633  47.647  1.00  0.00           O  
ATOM   1883  H   SER   122      36.108  59.710  47.304  1.00  0.00           H  
ATOM   1884  HA  SER   122      34.185  61.813  47.151  1.00  0.00           H  
ATOM   1885  HB2 SER   122      36.082  61.874  48.702  1.00  0.00           H  
ATOM   1886  HB3 SER   122      37.214  61.950  47.331  1.00  0.00           H  
ATOM   1887  HG  SER   122      36.749  64.031  48.216  1.00  0.00           H  
ATOM   1888  N   LEU   123      36.213  61.641  44.596  1.00  0.00           N  
ATOM   1889  CA  LEU   123      36.392  62.094  43.214  1.00  0.00           C  
ATOM   1890  C   LEU   123      35.161  61.778  42.371  1.00  0.00           C  
ATOM   1891  O   LEU   123      34.739  62.597  41.556  1.00  0.00           O  
ATOM   1892  CB  LEU   123      37.631  61.441  42.600  1.00  0.00           C  
ATOM   1893  CG  LEU   123      38.985  61.925  43.114  1.00  0.00           C  
ATOM   1894  CD1 LEU   123      40.112  61.096  42.513  1.00  0.00           C  
ATOM   1895  CD2 LEU   123      39.182  63.409  42.782  1.00  0.00           C  
ATOM   1896  H   LEU   123      36.859  60.957  44.963  1.00  0.00           H  
ATOM   1897  HA  LEU   123      36.521  63.176  43.191  1.00  0.00           H  
ATOM   1898  HB2 LEU   123      37.514  60.382  42.828  1.00  0.00           H  
ATOM   1899  HB3 LEU   123      37.579  61.588  41.521  1.00  0.00           H  
ATOM   1900  HG  LEU   123      39.005  61.832  44.200  1.00  0.00           H  
ATOM   1901 HD11 LEU   123      40.093  61.189  41.427  1.00  0.00           H  
ATOM   1902 HD12 LEU   123      41.069  61.455  42.891  1.00  0.00           H  
ATOM   1903 HD13 LEU   123      39.982  60.050  42.790  1.00  0.00           H  
ATOM   1904 HD21 LEU   123      38.393  63.995  43.253  1.00  0.00           H  
ATOM   1905 HD22 LEU   123      40.152  63.740  43.155  1.00  0.00           H  
ATOM   1906 HD23 LEU   123      39.142  63.549  41.702  1.00  0.00           H  
ATOM   1907  N   LEU   124      34.628  60.640  42.584  1.00  0.00           N  
ATOM   1908  CA  LEU   124      33.425  60.254  41.859  1.00  0.00           C  
ATOM   1909  C   LEU   124      32.260  61.179  42.196  1.00  0.00           C  
ATOM   1910  O   LEU   124      31.506  61.582  41.307  1.00  0.00           O  
ATOM   1911  CB  LEU   124      33.052  58.795  42.189  1.00  0.00           C  
ATOM   1912  CG  LEU   124      33.963  57.724  41.602  1.00  0.00           C  
ATOM   1913  CD1 LEU   124      33.711  56.382  42.296  1.00  0.00           C  
ATOM   1914  CD2 LEU   124      33.746  57.595  40.096  1.00  0.00           C  
ATOM   1915  H   LEU   124      35.036  59.974  43.224  1.00  0.00           H  
ATOM   1916  HA  LEU   124      33.595  60.336  40.785  1.00  0.00           H  
ATOM   1917  HB2 LEU   124      33.090  58.747  43.277  1.00  0.00           H  
ATOM   1918  HB3 LEU   124      32.029  58.625  41.854  1.00  0.00           H  
ATOM   1919  HG  LEU   124      35.002  58.018  41.747  1.00  0.00           H  
ATOM   1920 HD11 LEU   124      32.672  56.087  42.151  1.00  0.00           H  
ATOM   1921 HD12 LEU   124      34.367  55.623  41.870  1.00  0.00           H  
ATOM   1922 HD13 LEU   124      33.915  56.480  43.362  1.00  0.00           H  
ATOM   1923 HD21 LEU   124      33.967  58.547  39.614  1.00  0.00           H  
ATOM   1924 HD22 LEU   124      34.407  56.825  39.698  1.00  0.00           H  
ATOM   1925 HD23 LEU   124      32.709  57.321  39.900  1.00  0.00           H  
ATOM   1926  N   ARG   125      32.104  61.569  43.498  1.00  0.00           N  
ATOM   1927  CA  ARG   125      30.997  62.379  43.986  1.00  0.00           C  
ATOM   1928  C   ARG   125      31.103  63.805  43.454  1.00  0.00           C  
ATOM   1929  O   ARG   125      30.103  64.521  43.372  1.00  0.00           O  
ATOM   1930  CB  ARG   125      30.957  62.388  45.510  1.00  0.00           C  
ATOM   1931  CG  ARG   125      30.511  61.069  46.124  1.00  0.00           C  
ATOM   1932  CD  ARG   125      30.566  61.113  47.649  1.00  0.00           C  
ATOM   1933  NE  ARG   125      30.130  59.849  48.230  1.00  0.00           N  
ATOM   1934  CZ  ARG   125      28.860  59.479  48.399  1.00  0.00           C  
ATOM   1935  NH1 ARG   125      27.873  60.293  48.027  1.00  0.00           N1+
ATOM   1936  NH2 ARG   125      28.583  58.315  48.951  1.00  0.00           N  
ATOM   1937  H   ARG   125      32.786  61.239  44.165  1.00  0.00           H  
ATOM   1938  HA  ARG   125      30.056  61.972  43.615  1.00  0.00           H  
ATOM   1939  HB2 ARG   125      31.962  62.629  45.858  1.00  0.00           H  
ATOM   1940  HB3 ARG   125      30.270  63.179  45.810  1.00  0.00           H  
ATOM   1941  HG2 ARG   125      29.489  60.867  45.803  1.00  0.00           H  
ATOM   1942  HG3 ARG   125      31.168  60.279  45.760  1.00  0.00           H  
ATOM   1943  HD2 ARG   125      31.589  61.310  47.968  1.00  0.00           H  
ATOM   1944  HD3 ARG   125      29.914  61.907  48.012  1.00  0.00           H  
ATOM   1945  HE  ARG   125      30.860  59.209  48.509  1.00  0.00           H  
ATOM   1946 HH11 ARG   125      28.090  61.190  47.617  1.00  0.00           H  
ATOM   1947 HH12 ARG   125      26.912  60.009  48.157  1.00  0.00           H  
ATOM   1948 HH21 ARG   125      29.334  57.707  49.244  1.00  0.00           H  
ATOM   1949 HH22 ARG   125      27.621  58.036  49.078  1.00  0.00           H  
ATOM   1950  N   GLU   126      32.216  64.194  42.980  1.00  0.00           N  
ATOM   1951  CA  GLU   126      32.434  65.537  42.451  1.00  0.00           C  
ATOM   1952  C   GLU   126      31.996  65.637  40.998  1.00  0.00           C  
ATOM   1953  O   GLU   126      31.828  66.725  40.464  1.00  0.00           O  
ATOM   1954  CB  GLU   126      33.905  65.930  42.587  1.00  0.00           C  
ATOM   1955  CG  GLU   126      34.359  66.135  44.024  1.00  0.00           C  
ATOM   1956  CD  GLU   126      35.850  66.390  44.149  1.00  0.00           C  
ATOM   1957  OE1 GLU   126      36.359  66.491  45.301  1.00  0.00           O  
ATOM   1958  OE2 GLU   126      36.524  66.504  43.106  1.00  0.00           O1-
ATOM   1959  H   GLU   126      32.999  63.557  43.006  1.00  0.00           H  
ATOM   1960  HA  GLU   126      31.829  66.256  43.004  1.00  0.00           H  
ATOM   1961  HB2 GLU   126      34.495  65.136  42.130  1.00  0.00           H  
ATOM   1962  HB3 GLU   126      34.045  66.854  42.027  1.00  0.00           H  
ATOM   1963  HG2 GLU   126      33.810  66.992  44.414  1.00  0.00           H  
ATOM   1964  HG3 GLU   126      34.094  65.244  44.594  1.00  0.00           H  
ATOM   1965  N   ARG   127      31.730  64.527  40.412  1.00  0.00           N  
ATOM   1966  CA  ARG   127      31.431  64.531  38.982  1.00  0.00           C  
ATOM   1967  C   ARG   127      29.942  64.749  38.732  1.00  0.00           C  
ATOM   1968  O   ARG   127      29.102  64.168  39.430  1.00  0.00           O  
ATOM   1969  CB  ARG   127      31.884  63.218  38.344  1.00  0.00           C  
ATOM   1970  CG  ARG   127      33.372  62.939  38.490  1.00  0.00           C  
ATOM   1971  CD  ARG   127      34.210  63.986  37.763  1.00  0.00           C  
ATOM   1972  NE  ARG   127      34.048  63.882  36.315  1.00  0.00           N  
ATOM   1973  CZ  ARG   127      34.624  64.712  35.434  1.00  0.00           C  
ATOM   1974  NH1 ARG   127      35.414  65.709  35.840  1.00  0.00           N1+
ATOM   1975  NH2 ARG   127      34.412  64.528  34.143  1.00  0.00           N  
ATOM   1976  H   ARG   127      31.754  63.640  40.894  1.00  0.00           H  
ATOM   1977  HA  ARG   127      31.955  65.354  38.495  1.00  0.00           H  
ATOM   1978  HB2 ARG   127      31.316  62.417  38.818  1.00  0.00           H  
ATOM   1979  HB3 ARG   127      31.626  63.269  37.286  1.00  0.00           H  
ATOM   1980  HG2 ARG   127      33.623  62.946  39.551  1.00  0.00           H  
ATOM   1981  HG3 ARG   127      33.582  61.953  38.074  1.00  0.00           H  
ATOM   1982  HD2 ARG   127      33.898  64.982  38.079  1.00  0.00           H  
ATOM   1983  HD3 ARG   127      35.262  63.841  38.008  1.00  0.00           H  
ATOM   1984  HE  ARG   127      33.457  63.142  35.964  1.00  0.00           H  
ATOM   1985 HH11 ARG   127      35.584  65.845  36.826  1.00  0.00           H  
ATOM   1986 HH12 ARG   127      35.838  66.323  35.159  1.00  0.00           H  
ATOM   1987 HH21 ARG   127      33.822  63.769  33.834  1.00  0.00           H  
ATOM   1988 HH22 ARG   127      34.841  65.148  33.471  1.00  0.00           H  
ATOM   1989  N   LYS   128      29.559  65.497  37.808  1.00  0.00           N  
ATOM   1990  CA  LYS   128      28.169  65.789  37.466  1.00  0.00           C  
ATOM   1991  C   LYS   128      27.472  64.578  36.873  1.00  0.00           C  
ATOM   1992  O   LYS   128      26.242  64.476  36.903  1.00  0.00           O  
ATOM   1993  CB  LYS   128      28.101  66.951  36.488  1.00  0.00           C  
ATOM   1994  CG  LYS   128      28.771  66.701  35.139  1.00  0.00           C  
ATOM   1995  CD  LYS   128      28.683  67.897  34.215  1.00  0.00           C  
ATOM   1996  CE  LYS   128      29.374  67.618  32.888  1.00  0.00           C  
ATOM   1997  NZ  LYS   128      29.322  68.815  31.988  1.00  0.00           N1+
ATOM   1998  H   LYS   128      30.288  65.957  37.282  1.00  0.00           H  
ATOM   1999  HA  LYS   128      27.614  66.057  38.365  1.00  0.00           H  
ATOM   2000  HB2 LYS   128      27.044  67.168  36.334  1.00  0.00           H  
ATOM   2001  HB3 LYS   128      28.578  67.800  36.978  1.00  0.00           H  
ATOM   2002  HG2 LYS   128      29.818  66.461  35.324  1.00  0.00           H  
ATOM   2003  HG3 LYS   128      28.280  65.846  34.674  1.00  0.00           H  
ATOM   2004  HD2 LYS   128      27.632  68.123  34.036  1.00  0.00           H  
ATOM   2005  HD3 LYS   128      29.160  68.748  34.701  1.00  0.00           H  
ATOM   2006  HE2 LYS   128      30.414  67.357  33.085  1.00  0.00           H  
ATOM   2007  HE3 LYS   128      28.874  66.778  32.405  1.00  0.00           H  
ATOM   2008  HZ1 LYS   128      29.785  69.593  32.435  1.00  0.00           H  
ATOM   2009  HZ2 LYS   128      29.787  68.602  31.117  1.00  0.00           H  
ATOM   2010  HZ3 LYS   128      28.359  69.057  31.805  1.00  0.00           H  
ATOM   2011  N   GLU   129      28.320  63.565  36.342  1.00  0.00           N  
ATOM   2012  CA  GLU   129      27.796  62.374  35.677  1.00  0.00           C  
ATOM   2013  C   GLU   129      27.270  61.360  36.692  1.00  0.00           C  
ATOM   2014  O   GLU   129      26.523  60.452  36.331  1.00  0.00           O  
ATOM   2015  CB  GLU   129      28.877  61.737  34.803  1.00  0.00           C  
ATOM   2016  CG  GLU   129      29.318  62.604  33.633  1.00  0.00           C  
ATOM   2017  CD  GLU   129      30.450  63.552  33.987  1.00  0.00           C  
ATOM   2018  OE1 GLU   129      31.116  64.077  33.061  1.00  0.00           O  
ATOM   2019  OE2 GLU   129      30.675  63.776  35.196  1.00  0.00           O1-
ATOM   2020  H   GLU   129      29.322  63.686  36.388  1.00  0.00           H  
ATOM   2021  HA  GLU   129      26.951  62.644  35.044  1.00  0.00           H  
ATOM   2022  HB2 GLU   129      29.733  61.533  35.447  1.00  0.00           H  
ATOM   2023  HB3 GLU   129      28.474  60.797  34.427  1.00  0.00           H  
ATOM   2024  HG2 GLU   129      29.638  61.940  32.830  1.00  0.00           H  
ATOM   2025  HG3 GLU   129      28.452  63.179  33.305  1.00  0.00           H  
ATOM   2026  N   LEU   130      27.654  61.519  37.927  1.00  0.00           N  
ATOM   2027  CA  LEU   130      27.303  60.551  38.966  1.00  0.00           C  
ATOM   2028  C   LEU   130      25.837  60.700  39.356  1.00  0.00           C  
ATOM   2029  O   LEU   130      25.418  61.742  39.864  1.00  0.00           O  
ATOM   2030  CB  LEU   130      28.194  60.749  40.196  1.00  0.00           C  
ATOM   2031  CG  LEU   130      27.966  59.780  41.356  1.00  0.00           C  
ATOM   2032  CD1 LEU   130      28.381  58.374  40.949  1.00  0.00           C  
ATOM   2033  CD2 LEU   130      28.733  60.242  42.588  1.00  0.00           C  
ATOM   2034  H   LEU   130      28.228  62.310  38.183  1.00  0.00           H  
ATOM   2035  HA  LEU   130      27.445  59.537  38.593  1.00  0.00           H  
ATOM   2036  HB2 LEU   130      29.205  60.621  39.810  1.00  0.00           H  
ATOM   2037  HB3 LEU   130      28.066  61.773  40.548  1.00  0.00           H  
ATOM   2038  HG  LEU   130      26.910  59.783  41.624  1.00  0.00           H  
ATOM   2039 HD11 LEU   130      29.438  58.370  40.681  1.00  0.00           H  
ATOM   2040 HD12 LEU   130      28.215  57.690  41.782  1.00  0.00           H  
ATOM   2041 HD13 LEU   130      27.788  58.053  40.092  1.00  0.00           H  
ATOM   2042 HD21 LEU   130      28.389  61.234  42.880  1.00  0.00           H  
ATOM   2043 HD22 LEU   130      28.562  59.543  43.407  1.00  0.00           H  
ATOM   2044 HD23 LEU   130      29.798  60.280  42.360  1.00  0.00           H  
ATOM   2045  N   ASP   131      25.034  59.643  39.134  1.00  0.00           N  
ATOM   2046  CA  ASP   131      23.616  59.576  39.483  1.00  0.00           C  
ATOM   2047  C   ASP   131      23.414  58.924  40.848  1.00  0.00           C  
ATOM   2048  O   ASP   131      22.605  59.385  41.651  1.00  0.00           O  
ATOM   2049  CB  ASP   131      22.833  58.818  38.414  1.00  0.00           C  
ATOM   2050  CG  ASP   131      22.988  59.420  37.026  1.00  0.00           C  
ATOM   2051  OD1 ASP   131      22.846  60.647  36.878  1.00  0.00           O  
ATOM   2052  OD2 ASP   131      23.242  58.656  36.073  1.00  0.00           O1-
ATOM   2053  H   ASP   131      25.446  58.857  38.651  1.00  0.00           H  
ATOM   2054  HA  ASP   131      23.209  60.584  39.564  1.00  0.00           H  
ATOM   2055  HB2 ASP   131      23.204  57.793  38.409  1.00  0.00           H  
ATOM   2056  HB3 ASP   131      21.780  58.821  38.696  1.00  0.00           H  
ATOM   2057  N   GLU   132      24.036  57.839  41.115  1.00  0.00           N  
ATOM   2058  CA  GLU   132      23.937  57.050  42.337  1.00  0.00           C  
ATOM   2059  C   GLU   132      25.291  56.464  42.720  1.00  0.00           C  
ATOM   2060  O   GLU   132      26.103  56.132  41.856  1.00  0.00           O  
ATOM   2061  CB  GLU   132      22.905  55.928  42.171  1.00  0.00           C  
ATOM   2062  CG  GLU   132      21.502  56.433  41.880  1.00  0.00           C  
ATOM   2063  CD  GLU   132      20.506  55.313  41.627  1.00  0.00           C  
ATOM   2064  OE1 GLU   132      19.394  55.585  41.127  1.00  0.00           O  
ATOM   2065  OE2 GLU   132      20.838  54.139  41.944  1.00  0.00           O1-
ATOM   2066  H   GLU   132      24.626  57.496  40.370  1.00  0.00           H  
ATOM   2067  HA  GLU   132      23.627  57.689  43.164  1.00  0.00           H  
ATOM   2068  HB2 GLU   132      23.240  55.294  41.350  1.00  0.00           H  
ATOM   2069  HB3 GLU   132      22.899  55.351  43.095  1.00  0.00           H  
ATOM   2070  HG2 GLU   132      21.182  57.015  42.745  1.00  0.00           H  
ATOM   2071  HG3 GLU   132      21.550  57.081  41.005  1.00  0.00           H  
ATOM   2072  N   ILE   133      25.514  56.368  44.012  1.00  0.00           N  
ATOM   2073  CA  ILE   133      26.743  55.745  44.491  1.00  0.00           C  
ATOM   2074  C   ILE   133      26.458  54.950  45.769  1.00  0.00           C  
ATOM   2075  O   ILE   133      25.692  55.403  46.622  1.00  0.00           O  
ATOM   2076  CB  ILE   133      27.850  56.783  44.747  1.00  0.00           C  
ATOM   2077  CG1 ILE   133      29.158  56.093  45.144  1.00  0.00           C  
ATOM   2078  CG2 ILE   133      27.410  57.791  45.824  1.00  0.00           C  
ATOM   2079  CD1 ILE   133      30.382  57.005  45.073  1.00  0.00           C  
ATOM   2080  H   ILE   133      24.875  56.752  44.693  1.00  0.00           H  
ATOM   2081  HA  ILE   133      27.103  54.997  43.785  1.00  0.00           H  
ATOM   2082  HB  ILE   133      28.059  57.313  43.818  1.00  0.00           H  
ATOM   2083 HG12 ILE   133      29.036  55.728  46.164  1.00  0.00           H  
ATOM   2084 HG13 ILE   133      29.296  55.247  44.470  1.00  0.00           H  
ATOM   2085 HG21 ILE   133      27.201  57.262  46.754  1.00  0.00           H  
ATOM   2086 HG22 ILE   133      28.206  58.516  45.990  1.00  0.00           H  
ATOM   2087 HG23 ILE   133      26.511  58.309  45.491  1.00  0.00           H  
ATOM   2088 HD11 ILE   133      30.245  57.851  45.747  1.00  0.00           H  
ATOM   2089 HD12 ILE   133      31.270  56.446  45.368  1.00  0.00           H  
ATOM   2090 HD13 ILE   133      30.505  57.370  44.053  1.00  0.00           H  
ATOM   2091  N   ALA   134      27.038  53.768  45.836  1.00  0.00           N  
ATOM   2092  CA  ALA   134      26.884  52.886  46.993  1.00  0.00           C  
ATOM   2093  C   ALA   134      28.176  52.132  47.275  1.00  0.00           C  
ATOM   2094  O   ALA   134      28.399  51.046  46.737  1.00  0.00           O  
ATOM   2095  CB  ALA   134      25.736  51.912  46.771  1.00  0.00           C  
ATOM   2096  H   ALA   134      27.574  53.435  45.048  1.00  0.00           H  
ATOM   2097  HA  ALA   134      26.662  53.491  47.872  1.00  0.00           H  
ATOM   2098  HB1 ALA   134      25.948  51.292  45.900  1.00  0.00           H  
ATOM   2099  HB2 ALA   134      25.623  51.276  47.649  1.00  0.00           H  
ATOM   2100  HB3 ALA   134      24.814  52.469  46.605  1.00  0.00           H  
ATOM   2101  N   PRO   135      28.976  52.628  48.181  1.00  0.00           N  
ATOM   2102  CA  PRO   135      30.186  51.912  48.577  1.00  0.00           C  
ATOM   2103  C   PRO   135      29.895  50.748  49.533  1.00  0.00           C  
ATOM   2104  O   PRO   135      29.092  50.889  50.454  1.00  0.00           O  
ATOM   2105  CB  PRO   135      31.026  52.992  49.278  1.00  0.00           C  
ATOM   2106  CG  PRO   135      30.371  54.278  48.899  1.00  0.00           C  
ATOM   2107  CD  PRO   135      28.911  54.018  48.653  1.00  0.00           C  
ATOM   2108  HA  PRO   135      30.661  51.529  47.673  1.00  0.00           H  
ATOM   2109  HB2 PRO   135      30.970  52.862  50.359  1.00  0.00           H  
ATOM   2110  HB3 PRO   135      32.065  52.921  48.958  1.00  0.00           H  
ATOM   2111  HG2 PRO   135      30.455  55.017  49.695  1.00  0.00           H  
ATOM   2112  HG3 PRO   135      30.804  54.680  47.983  1.00  0.00           H  
ATOM   2113  HD2 PRO   135      28.313  54.096  49.561  1.00  0.00           H  
ATOM   2114  HD3 PRO   135      28.495  54.673  47.887  1.00  0.00           H  
ATOM   2115  N   VAL   136      30.557  49.583  49.271  1.00  0.00           N  
ATOM   2116  CA  VAL   136      30.373  48.405  50.115  1.00  0.00           C  
ATOM   2117  C   VAL   136      31.729  47.787  50.445  1.00  0.00           C  
ATOM   2118  O   VAL   136      32.125  46.782  49.850  1.00  0.00           O  
ATOM   2119  CB  VAL   136      29.468  47.353  49.423  1.00  0.00           C  
ATOM   2120  CG1 VAL   136      29.084  46.242  50.400  1.00  0.00           C  
ATOM   2121  CG2 VAL   136      28.219  48.018  48.849  1.00  0.00           C  
ATOM   2122  H   VAL   136      31.165  49.507  48.468  1.00  0.00           H  
ATOM   2123  HA  VAL   136      29.933  48.664  51.078  1.00  0.00           H  
ATOM   2124  HB  VAL   136      30.009  46.924  48.579  1.00  0.00           H  
ATOM   2125 HG11 VAL   136      28.543  46.670  51.244  1.00  0.00           H  
ATOM   2126 HG12 VAL   136      28.449  45.515  49.893  1.00  0.00           H  
ATOM   2127 HG13 VAL   136      29.986  45.747  50.761  1.00  0.00           H  
ATOM   2128 HG21 VAL   136      28.511  48.770  48.116  1.00  0.00           H  
ATOM   2129 HG22 VAL   136      27.595  47.265  48.367  1.00  0.00           H  
ATOM   2130 HG23 VAL   136      27.658  48.494  49.653  1.00  0.00           H  
ATOM   2131  N   PRO   137      32.433  48.321  51.462  1.00  0.00           N  
ATOM   2132  CA  PRO   137      33.804  47.915  51.772  1.00  0.00           C  
ATOM   2133  C   PRO   137      33.882  46.540  52.430  1.00  0.00           C  
ATOM   2134  O   PRO   137      34.929  45.888  52.387  1.00  0.00           O  
ATOM   2135  CB  PRO   137      34.285  49.010  52.742  1.00  0.00           C  
ATOM   2136  CG  PRO   137      33.030  49.567  53.325  1.00  0.00           C  
ATOM   2137  CD  PRO   137      31.948  49.507  52.302  1.00  0.00           C  
ATOM   2138  HA  PRO   137      34.367  47.903  50.838  1.00  0.00           H  
ATOM   2139  HB2 PRO   137      34.891  48.565  53.531  1.00  0.00           H  
ATOM   2140  HB3 PRO   137      34.877  49.750  52.203  1.00  0.00           H  
ATOM   2141  HG2 PRO   137      32.704  48.992  54.192  1.00  0.00           H  
ATOM   2142  HG3 PRO   137      33.164  50.610  53.611  1.00  0.00           H  
ATOM   2143  HD2 PRO   137      30.970  49.302  52.738  1.00  0.00           H  
ATOM   2144  HD3 PRO   137      31.894  50.414  51.701  1.00  0.00           H  
ATOM   2145  N   ASP   138      32.775  46.092  53.017  1.00  0.00           N  
ATOM   2146  CA  ASP   138      32.793  44.870  53.814  1.00  0.00           C  
ATOM   2147  C   ASP   138      32.393  43.657  52.978  1.00  0.00           C  
ATOM   2148  O   ASP   138      32.278  42.549  53.509  1.00  0.00           O  
ATOM   2149  CB  ASP   138      31.862  45.003  55.021  1.00  0.00           C  
ATOM   2150  CG  ASP   138      32.291  46.102  55.975  1.00  0.00           C  
ATOM   2151  OD1 ASP   138      33.495  46.194  56.301  1.00  0.00           O  
ATOM   2152  OD2 ASP   138      31.418  46.882  56.420  1.00  0.00           O1-
ATOM   2153  H   ASP   138      31.910  46.610  52.954  1.00  0.00           H  
ATOM   2154  HA  ASP   138      33.804  44.679  54.173  1.00  0.00           H  
ATOM   2155  HB2 ASP   138      30.865  45.222  54.639  1.00  0.00           H  
ATOM   2156  HB3 ASP   138      31.847  44.050  55.549  1.00  0.00           H  
ATOM   2157  N   ALA   139      32.186  43.838  51.619  1.00  0.00           N  
ATOM   2158  CA  ALA   139      31.826  42.735  50.725  1.00  0.00           C  
ATOM   2159  C   ALA   139      33.001  41.780  50.535  1.00  0.00           C  
ATOM   2160  O   ALA   139      34.143  42.123  50.842  1.00  0.00           O  
ATOM   2161  CB  ALA   139      31.354  43.270  49.372  1.00  0.00           C  
ATOM   2162  H   ALA   139      32.244  44.769  51.232  1.00  0.00           H  
ATOM   2163  HA  ALA   139      31.013  42.168  51.178  1.00  0.00           H  
ATOM   2164  HB1 ALA   139      32.160  43.833  48.902  1.00  0.00           H  
ATOM   2165  HB2 ALA   139      31.071  42.436  48.730  1.00  0.00           H  
ATOM   2166  HB3 ALA   139      30.494  43.923  49.519  1.00  0.00           H  
ATOM   2167  N   PHE   140      32.668  40.503  50.138  1.00  0.00           N  
ATOM   2168  CA  PHE   140      33.715  39.521  49.873  1.00  0.00           C  
ATOM   2169  C   PHE   140      34.774  40.100  48.942  1.00  0.00           C  
ATOM   2170  O   PHE   140      35.977  39.927  49.184  1.00  0.00           O  
ATOM   2171  CB  PHE   140      33.115  38.252  49.257  1.00  0.00           C  
ATOM   2172  CG  PHE   140      34.113  37.142  49.064  1.00  0.00           C  
ATOM   2173  CD1 PHE   140      34.469  36.725  47.789  1.00  0.00           C  
ATOM   2174  CD2 PHE   140      34.696  36.516  50.159  1.00  0.00           C  
ATOM   2175  CE1 PHE   140      35.393  35.697  47.604  1.00  0.00           C  
ATOM   2176  CE2 PHE   140      35.619  35.488  49.983  1.00  0.00           C  
ATOM   2177  CZ  PHE   140      35.965  35.082  48.710  1.00  0.00           C  
ATOM   2178  H   PHE   140      31.705  40.211  50.052  1.00  0.00           H  
ATOM   2179  HA  PHE   140      34.215  39.253  50.804  1.00  0.00           H  
ATOM   2180  HB2 PHE   140      32.330  37.857  49.901  1.00  0.00           H  
ATOM   2181  HB3 PHE   140      32.700  38.473  48.273  1.00  0.00           H  
ATOM   2182  HD1 PHE   140      34.016  37.212  46.926  1.00  0.00           H  
ATOM   2183  HD2 PHE   140      34.424  36.838  51.164  1.00  0.00           H  
ATOM   2184  HE1 PHE   140      35.667  35.376  46.599  1.00  0.00           H  
ATOM   2185  HE2 PHE   140      36.068  35.004  50.850  1.00  0.00           H  
ATOM   2186  HZ  PHE   140      36.688  34.278  48.572  1.00  0.00           H  
ATOM   2187  N   VAL   141      34.393  40.783  47.931  1.00  0.00           N  
ATOM   2188  CA  VAL   141      35.217  41.651  47.096  1.00  0.00           C  
ATOM   2189  C   VAL   141      34.733  43.094  47.222  1.00  0.00           C  
ATOM   2190  O   VAL   141      33.677  43.454  46.700  1.00  0.00           O  
ATOM   2191  CB  VAL   141      35.190  41.210  45.618  1.00  0.00           C  
ATOM   2192  CG1 VAL   141      36.128  42.075  44.776  1.00  0.00           C  
ATOM   2193  CG2 VAL   141      35.567  39.733  45.494  1.00  0.00           C  
ATOM   2194  H   VAL   141      33.420  40.667  47.687  1.00  0.00           H  
ATOM   2195  HA  VAL   141      36.252  41.666  47.436  1.00  0.00           H  
ATOM   2196  HB  VAL   141      34.172  41.305  45.241  1.00  0.00           H  
ATOM   2197 HG11 VAL   141      37.147  41.980  45.152  1.00  0.00           H  
ATOM   2198 HG12 VAL   141      36.092  41.746  43.738  1.00  0.00           H  
ATOM   2199 HG13 VAL   141      35.815  43.117  44.837  1.00  0.00           H  
ATOM   2200 HG21 VAL   141      34.857  39.128  46.057  1.00  0.00           H  
ATOM   2201 HG22 VAL   141      35.543  39.438  44.445  1.00  0.00           H  
ATOM   2202 HG23 VAL   141      36.570  39.579  45.891  1.00  0.00           H  
ATOM   2203  N   PRO   142      35.516  43.866  47.988  1.00  0.00           N  
ATOM   2204  CA  PRO   142      35.108  45.258  48.175  1.00  0.00           C  
ATOM   2205  C   PRO   142      34.770  45.964  46.863  1.00  0.00           C  
ATOM   2206  O   PRO   142      35.534  45.883  45.901  1.00  0.00           O  
ATOM   2207  CB  PRO   142      36.336  45.900  48.835  1.00  0.00           C  
ATOM   2208  CG  PRO   142      37.013  44.776  49.543  1.00  0.00           C  
ATOM   2209  CD  PRO   142      36.892  43.535  48.713  1.00  0.00           C  
ATOM   2210  HA  PRO   142      34.233  45.262  48.825  1.00  0.00           H  
ATOM   2211  HB2 PRO   142      36.998  46.306  48.070  1.00  0.00           H  
ATOM   2212  HB3 PRO   142      36.022  46.700  49.505  1.00  0.00           H  
ATOM   2213  HG2 PRO   142      38.073  44.980  49.691  1.00  0.00           H  
ATOM   2214  HG3 PRO   142      36.542  44.584  50.507  1.00  0.00           H  
ATOM   2215  HD2 PRO   142      37.709  43.427  47.999  1.00  0.00           H  
ATOM   2216  HD3 PRO   142      36.821  42.633  49.321  1.00  0.00           H  
ATOM   2217  N   ILE   143      33.658  46.752  46.916  1.00  0.00           N  
ATOM   2218  CA  ILE   143      33.137  47.252  45.648  1.00  0.00           C  
ATOM   2219  C   ILE   143      32.475  48.616  45.858  1.00  0.00           C  
ATOM   2220  O   ILE   143      31.936  48.884  46.935  1.00  0.00           O  
ATOM   2221  CB  ILE   143      32.135  46.266  45.020  1.00  0.00           C  
ATOM   2222  CG1 ILE   143      31.719  46.738  43.619  1.00  0.00           C  
ATOM   2223  CG2 ILE   143      30.909  46.087  45.920  1.00  0.00           C  
ATOM   2224  CD1 ILE   143      30.964  45.697  42.812  1.00  0.00           C  
ATOM   2225  H   ILE   143      33.155  46.977  47.762  1.00  0.00           H  
ATOM   2226  HA  ILE   143      33.944  47.448  44.942  1.00  0.00           H  
ATOM   2227  HB  ILE   143      32.628  45.304  44.883  1.00  0.00           H  
ATOM   2228 HG12 ILE   143      31.092  47.620  43.751  1.00  0.00           H  
ATOM   2229 HG13 ILE   143      32.631  47.016  43.090  1.00  0.00           H  
ATOM   2230 HG21 ILE   143      30.415  47.049  46.057  1.00  0.00           H  
ATOM   2231 HG22 ILE   143      30.216  45.386  45.455  1.00  0.00           H  
ATOM   2232 HG23 ILE   143      31.223  45.698  46.889  1.00  0.00           H  
ATOM   2233 HD11 ILE   143      30.052  45.419  43.340  1.00  0.00           H  
ATOM   2234 HD12 ILE   143      30.707  46.109  41.836  1.00  0.00           H  
ATOM   2235 HD13 ILE   143      31.590  44.815  42.680  1.00  0.00           H  
ATOM   2236  N   ILE   144      32.563  49.519  44.891  1.00  0.00           N  
ATOM   2237  CA  ILE   144      31.747  50.721  44.768  1.00  0.00           C  
ATOM   2238  C   ILE   144      30.771  50.571  43.600  1.00  0.00           C  
ATOM   2239  O   ILE   144      31.189  50.441  42.451  1.00  0.00           O  
ATOM   2240  CB  ILE   144      32.622  51.987  44.571  1.00  0.00           C  
ATOM   2241  CG1 ILE   144      33.505  52.203  45.809  1.00  0.00           C  
ATOM   2242  CG2 ILE   144      31.748  53.202  44.288  1.00  0.00           C  
ATOM   2243  CD1 ILE   144      34.476  53.377  45.658  1.00  0.00           C  
ATOM   2244  H   ILE   144      33.288  49.360  44.206  1.00  0.00           H  
ATOM   2245  HA  ILE   144      31.108  50.853  45.641  1.00  0.00           H  
ATOM   2246  HB  ILE   144      33.298  51.823  43.732  1.00  0.00           H  
ATOM   2247 HG12 ILE   144      32.845  52.384  46.658  1.00  0.00           H  
ATOM   2248 HG13 ILE   144      34.068  51.285  45.977  1.00  0.00           H  
ATOM   2249 HG21 ILE   144      31.072  53.367  45.127  1.00  0.00           H  
ATOM   2250 HG22 ILE   144      32.379  54.080  44.153  1.00  0.00           H  
ATOM   2251 HG23 ILE   144      31.167  53.029  43.382  1.00  0.00           H  
ATOM   2252 HD11 ILE   144      33.913  54.295  45.490  1.00  0.00           H  
ATOM   2253 HD12 ILE   144      35.071  53.476  46.566  1.00  0.00           H  
ATOM   2254 HD13 ILE   144      35.136  53.196  44.810  1.00  0.00           H  
ATOM   2255  N   LYS   145      29.464  50.487  43.947  1.00  0.00           N  
ATOM   2256  CA  LYS   145      28.437  50.450  42.917  1.00  0.00           C  
ATOM   2257  C   LYS   145      27.934  51.847  42.577  1.00  0.00           C  
ATOM   2258  O   LYS   145      27.545  52.600  43.472  1.00  0.00           O  
ATOM   2259  CB  LYS   145      27.267  49.566  43.353  1.00  0.00           C  
ATOM   2260  CG  LYS   145      27.658  48.128  43.666  1.00  0.00           C  
ATOM   2261  CD  LYS   145      26.452  47.295  44.088  1.00  0.00           C  
ATOM   2262  CE  LYS   145      26.829  45.843  44.340  1.00  0.00           C  
ATOM   2263  NZ  LYS   145      25.639  45.015  44.671  1.00  0.00           N1+
ATOM   2264  H   LYS   145      29.177  50.406  44.912  1.00  0.00           H  
ATOM   2265  HA  LYS   145      28.855  50.045  41.995  1.00  0.00           H  
ATOM   2266  HB2 LYS   145      26.831  50.025  44.240  1.00  0.00           H  
ATOM   2267  HB3 LYS   145      26.537  49.576  42.543  1.00  0.00           H  
ATOM   2268  HG2 LYS   145      28.106  47.692  42.773  1.00  0.00           H  
ATOM   2269  HG3 LYS   145      28.392  48.139  44.472  1.00  0.00           H  
ATOM   2270  HD2 LYS   145      26.040  47.727  45.000  1.00  0.00           H  
ATOM   2271  HD3 LYS   145      25.707  47.344  43.294  1.00  0.00           H  
ATOM   2272  HE2 LYS   145      27.306  45.451  43.441  1.00  0.00           H  
ATOM   2273  HE3 LYS   145      27.536  45.811  45.169  1.00  0.00           H  
ATOM   2274  HZ1 LYS   145      24.984  45.044  43.903  1.00  0.00           H  
ATOM   2275  HZ2 LYS   145      25.927  44.060  44.831  1.00  0.00           H  
ATOM   2276  HZ3 LYS   145      25.198  45.378  45.504  1.00  0.00           H  
ATOM   2277  N   ILE   146      28.011  52.162  41.229  1.00  0.00           N  
ATOM   2278  CA  ILE   146      27.595  53.511  40.852  1.00  0.00           C  
ATOM   2279  C   ILE   146      26.667  53.440  39.640  1.00  0.00           C  
ATOM   2280  O   ILE   146      26.627  52.429  38.937  1.00  0.00           O  
ATOM   2281  CB  ILE   146      28.809  54.410  40.548  1.00  0.00           C  
ATOM   2282  CG1 ILE   146      29.620  53.843  39.377  1.00  0.00           C  
ATOM   2283  CG2 ILE   146      29.687  54.578  41.790  1.00  0.00           C  
ATOM   2284  CD1 ILE   146      30.743  54.756  38.900  1.00  0.00           C  
ATOM   2285  H   ILE   146      28.364  51.551  40.507  1.00  0.00           H  
ATOM   2286  HA  ILE   146      26.989  53.971  41.633  1.00  0.00           H  
ATOM   2287  HB  ILE   146      28.450  55.386  40.222  1.00  0.00           H  
ATOM   2288 HG12 ILE   146      30.040  52.893  39.707  1.00  0.00           H  
ATOM   2289 HG13 ILE   146      28.923  53.667  38.558  1.00  0.00           H  
ATOM   2290 HG21 ILE   146      30.046  53.602  42.116  1.00  0.00           H  
ATOM   2291 HG22 ILE   146      30.537  55.216  41.551  1.00  0.00           H  
ATOM   2292 HG23 ILE   146      29.103  55.035  42.589  1.00  0.00           H  
ATOM   2293 HD11 ILE   146      31.441  54.932  39.718  1.00  0.00           H  
ATOM   2294 HD12 ILE   146      31.269  54.283  38.070  1.00  0.00           H  
ATOM   2295 HD13 ILE   146      30.324  55.706  38.570  1.00  0.00           H  
ATOM   2296  N   LYS   147      25.795  54.383  39.554  1.00  0.00           N  
ATOM   2297  CA  LYS   147      25.167  54.780  38.301  1.00  0.00           C  
ATOM   2298  C   LYS   147      25.756  56.088  37.783  1.00  0.00           C  
ATOM   2299  O   LYS   147      25.629  57.124  38.426  1.00  0.00           O  
ATOM   2300  CB  LYS   147      23.652  54.926  38.480  1.00  0.00           C  
ATOM   2301  CG  LYS   147      22.886  55.083  37.175  1.00  0.00           C  
ATOM   2302  CD  LYS   147      21.380  55.011  37.403  1.00  0.00           C  
ATOM   2303  CE  LYS   147      20.613  55.101  36.092  1.00  0.00           C  
ATOM   2304  NZ  LYS   147      19.138  55.004  36.303  1.00  0.00           N1+
ATOM   2305  H   LYS   147      25.507  54.849  40.403  1.00  0.00           H  
ATOM   2306  HA  LYS   147      25.356  54.025  37.538  1.00  0.00           H  
ATOM   2307  HB2 LYS   147      23.302  54.035  39.001  1.00  0.00           H  
ATOM   2308  HB3 LYS   147      23.485  55.802  39.107  1.00  0.00           H  
ATOM   2309  HG2 LYS   147      23.141  56.048  36.737  1.00  0.00           H  
ATOM   2310  HG3 LYS   147      23.189  54.285  36.497  1.00  0.00           H  
ATOM   2311  HD2 LYS   147      21.150  54.066  37.894  1.00  0.00           H  
ATOM   2312  HD3 LYS   147      21.089  55.837  38.052  1.00  0.00           H  
ATOM   2313  HE2 LYS   147      20.851  56.055  35.622  1.00  0.00           H  
ATOM   2314  HE3 LYS   147      20.942  54.286  35.447  1.00  0.00           H  
ATOM   2315  HZ1 LYS   147      18.833  55.759  36.901  1.00  0.00           H  
ATOM   2316  HZ2 LYS   147      18.666  55.068  35.413  1.00  0.00           H  
ATOM   2317  HZ3 LYS   147      18.918  54.120  36.739  1.00  0.00           H  
ATOM   2318  N   PHE   148      26.517  56.010  36.687  1.00  0.00           N  
ATOM   2319  CA  PHE   148      27.290  57.110  36.109  1.00  0.00           C  
ATOM   2320  C   PHE   148      26.836  57.399  34.682  1.00  0.00           C  
ATOM   2321  O   PHE   148      27.026  56.578  33.784  1.00  0.00           O  
ATOM   2322  CB  PHE   148      28.787  56.777  36.128  1.00  0.00           C  
ATOM   2323  CG  PHE   148      29.674  57.987  36.063  1.00  0.00           C  
ATOM   2324  CD1 PHE   148      30.059  58.535  34.836  1.00  0.00           C  
ATOM   2325  CD2 PHE   148      30.128  58.591  37.227  1.00  0.00           C  
ATOM   2326  CE1 PHE   148      30.882  59.658  34.776  1.00  0.00           C  
ATOM   2327  CE2 PHE   148      30.951  59.716  37.175  1.00  0.00           C  
ATOM   2328  CZ  PHE   148      31.328  60.249  35.945  1.00  0.00           C  
ATOM   2329  H   PHE   148      26.577  55.101  36.250  1.00  0.00           H  
ATOM   2330  HA  PHE   148      27.128  58.020  36.686  1.00  0.00           H  
ATOM   2331  HB2 PHE   148      29.046  56.249  37.046  1.00  0.00           H  
ATOM   2332  HB3 PHE   148      29.042  56.157  35.269  1.00  0.00           H  
ATOM   2333  HD1 PHE   148      29.705  58.069  33.916  1.00  0.00           H  
ATOM   2334  HD2 PHE   148      29.833  58.175  38.191  1.00  0.00           H  
ATOM   2335  HE1 PHE   148      31.174  60.071  33.811  1.00  0.00           H  
ATOM   2336  HE2 PHE   148      31.300  60.179  38.098  1.00  0.00           H  
ATOM   2337  HZ  PHE   148      31.972  61.128  35.906  1.00  0.00           H  
ATOM   2338  N   SER   149      26.096  58.629  34.522  1.00  0.00           N  
ATOM   2339  CA  SER   149      25.509  58.995  33.237  1.00  0.00           C  
ATOM   2340  C   SER   149      24.525  57.940  32.756  1.00  0.00           C  
ATOM   2341  O   SER   149      24.534  57.561  31.583  1.00  0.00           O  
ATOM   2342  CB  SER   149      26.600  59.209  32.184  1.00  0.00           C  
ATOM   2343  OG  SER   149      27.348  60.371  32.461  1.00  0.00           O  
ATOM   2344  H   SER   149      25.938  59.239  35.312  1.00  0.00           H  
ATOM   2345  HA  SER   149      24.941  59.919  33.343  1.00  0.00           H  
ATOM   2346  HB2 SER   149      27.262  58.343  32.184  1.00  0.00           H  
ATOM   2347  HB3 SER   149      26.129  59.305  31.206  1.00  0.00           H  
ATOM   2348  HG  SER   149      28.024  60.484  31.789  1.00  0.00           H  
ATOM   2349  N   GLY   150      23.758  57.378  33.785  1.00  0.00           N  
ATOM   2350  CA  GLY   150      22.681  56.454  33.484  1.00  0.00           C  
ATOM   2351  C   GLY   150      23.151  55.004  33.362  1.00  0.00           C  
ATOM   2352  O   GLY   150      22.346  54.106  33.122  1.00  0.00           O  
ATOM   2353  H   GLY   150      23.939  57.604  34.753  1.00  0.00           H  
ATOM   2354  HA2 GLY   150      21.943  56.522  34.283  1.00  0.00           H  
ATOM   2355  HA3 GLY   150      22.225  56.760  32.542  1.00  0.00           H  
ATOM   2356  N   ILE   151      24.487  54.737  33.474  1.00  0.00           N  
ATOM   2357  CA  ILE   151      25.027  53.395  33.302  1.00  0.00           C  
ATOM   2358  C   ILE   151      25.400  52.820  34.662  1.00  0.00           C  
ATOM   2359  O   ILE   151      26.141  53.433  35.429  1.00  0.00           O  
ATOM   2360  CB  ILE   151      26.254  53.391  32.366  1.00  0.00           C  
ATOM   2361  CG1 ILE   151      25.884  53.980  30.999  1.00  0.00           C  
ATOM   2362  CG2 ILE   151      26.819  51.985  32.215  1.00  0.00           C  
ATOM   2363  CD1 ILE   151      27.079  54.235  30.090  1.00  0.00           C  
ATOM   2364  H   ILE   151      25.132  55.494  33.647  1.00  0.00           H  
ATOM   2365  HA  ILE   151      24.269  52.717  32.910  1.00  0.00           H  
ATOM   2366  HB  ILE   151      27.017  54.046  32.786  1.00  0.00           H  
ATOM   2367 HG12 ILE   151      25.206  53.276  30.518  1.00  0.00           H  
ATOM   2368 HG13 ILE   151      25.361  54.919  31.184  1.00  0.00           H  
ATOM   2369 HG21 ILE   151      26.056  51.330  31.795  1.00  0.00           H  
ATOM   2370 HG22 ILE   151      27.683  52.009  31.551  1.00  0.00           H  
ATOM   2371 HG23 ILE   151      27.123  51.608  33.192  1.00  0.00           H  
ATOM   2372 HD11 ILE   151      27.602  53.297  29.905  1.00  0.00           H  
ATOM   2373 HD12 ILE   151      26.734  54.651  29.144  1.00  0.00           H  
ATOM   2374 HD13 ILE   151      27.758  54.940  30.570  1.00  0.00           H  
ATOM   2375  N   SER   152      24.874  51.694  34.927  1.00  0.00           N  
ATOM   2376  CA  SER   152      25.268  50.977  36.144  1.00  0.00           C  
ATOM   2377  C   SER   152      26.675  50.403  36.016  1.00  0.00           C  
ATOM   2378  O   SER   152      26.974  49.688  35.058  1.00  0.00           O  
ATOM   2379  CB  SER   152      24.276  49.860  36.455  1.00  0.00           C  
ATOM   2380  OG  SER   152      22.992  50.385  36.738  1.00  0.00           O  
ATOM   2381  H   SER   152      24.157  51.288  34.343  1.00  0.00           H  
ATOM   2382  HA  SER   152      25.290  51.668  36.987  1.00  0.00           H  
ATOM   2383  HB2 SER   152      24.215  49.196  35.592  1.00  0.00           H  
ATOM   2384  HB3 SER   152      24.638  49.301  37.318  1.00  0.00           H  
ATOM   2385  HG  SER   152      22.387  49.665  36.930  1.00  0.00           H  
ATOM   2386  N   ILE   153      27.636  50.757  36.969  1.00  0.00           N  
ATOM   2387  CA  ILE   153      29.027  50.324  36.924  1.00  0.00           C  
ATOM   2388  C   ILE   153      29.435  49.768  38.285  1.00  0.00           C  
ATOM   2389  O   ILE   153      29.235  50.416  39.314  1.00  0.00           O  
ATOM   2390  CB  ILE   153      29.972  51.477  36.514  1.00  0.00           C  
ATOM   2391  CG1 ILE   153      29.552  52.044  35.156  1.00  0.00           C  
ATOM   2392  CG2 ILE   153      31.424  50.989  36.481  1.00  0.00           C  
ATOM   2393  CD1 ILE   153      30.317  53.307  34.748  1.00  0.00           C  
ATOM   2394  H   ILE   153      27.352  51.379  37.712  1.00  0.00           H  
ATOM   2395  HA  ILE   153      29.149  49.491  36.231  1.00  0.00           H  
ATOM   2396  HB  ILE   153      29.878  52.288  37.236  1.00  0.00           H  
ATOM   2397 HG12 ILE   153      29.719  51.263  34.414  1.00  0.00           H  
ATOM   2398 HG13 ILE   153      28.487  52.268  35.214  1.00  0.00           H  
ATOM   2399 HG21 ILE   153      31.519  50.178  35.759  1.00  0.00           H  
ATOM   2400 HG22 ILE   153      32.078  51.811  36.191  1.00  0.00           H  
ATOM   2401 HG23 ILE   153      31.710  50.630  37.470  1.00  0.00           H  
ATOM   2402 HD11 ILE   153      31.382  53.084  34.689  1.00  0.00           H  
ATOM   2403 HD12 ILE   153      29.963  53.648  33.775  1.00  0.00           H  
ATOM   2404 HD13 ILE   153      30.151  54.089  35.489  1.00  0.00           H  
ATOM   2405  N   ASP   154      29.978  48.590  38.293  1.00  0.00           N  
ATOM   2406  CA  ASP   154      30.602  47.992  39.469  1.00  0.00           C  
ATOM   2407  C   ASP   154      32.113  48.214  39.459  1.00  0.00           C  
ATOM   2408  O   ASP   154      32.816  47.708  38.585  1.00  0.00           O  
ATOM   2409  CB  ASP   154      30.288  46.493  39.541  1.00  0.00           C  
ATOM   2410  CG  ASP   154      28.819  46.208  39.788  1.00  0.00           C  
ATOM   2411  OD1 ASP   154      28.061  47.144  40.117  1.00  0.00           O  
ATOM   2412  OD2 ASP   154      28.416  45.033  39.653  1.00  0.00           O1-
ATOM   2413  H   ASP   154      29.932  48.043  37.445  1.00  0.00           H  
ATOM   2414  HA  ASP   154      30.223  48.471  40.372  1.00  0.00           H  
ATOM   2415  HB2 ASP   154      30.591  46.045  38.594  1.00  0.00           H  
ATOM   2416  HB3 ASP   154      30.882  46.067  40.350  1.00  0.00           H  
ATOM   2417  N   LEU   155      32.624  48.950  40.479  1.00  0.00           N  
ATOM   2418  CA  LEU   155      34.042  49.267  40.557  1.00  0.00           C  
ATOM   2419  C   LEU   155      34.712  48.502  41.687  1.00  0.00           C  
ATOM   2420  O   LEU   155      34.319  48.626  42.853  1.00  0.00           O  
ATOM   2421  CB  LEU   155      34.235  50.774  40.764  1.00  0.00           C  
ATOM   2422  CG  LEU   155      33.695  51.690  39.656  1.00  0.00           C  
ATOM   2423  CD1 LEU   155      33.578  53.114  40.164  1.00  0.00           C  
ATOM   2424  CD2 LEU   155      34.591  51.620  38.426  1.00  0.00           C  
ATOM   2425  H   LEU   155      32.011  49.317  41.193  1.00  0.00           H  
ATOM   2426  HA  LEU   155      34.540  48.976  39.632  1.00  0.00           H  
ATOM   2427  HB2 LEU   155      33.702  50.976  41.693  1.00  0.00           H  
ATOM   2428  HB3 LEU   155      35.299  50.965  40.907  1.00  0.00           H  
ATOM   2429  HG  LEU   155      32.713  51.334  39.345  1.00  0.00           H  
ATOM   2430 HD11 LEU   155      34.560  53.471  40.475  1.00  0.00           H  
ATOM   2431 HD12 LEU   155      33.194  53.753  39.369  1.00  0.00           H  
ATOM   2432 HD13 LEU   155      32.896  53.142  41.014  1.00  0.00           H  
ATOM   2433 HD21 LEU   155      34.621  50.595  38.056  1.00  0.00           H  
ATOM   2434 HD22 LEU   155      34.195  52.275  37.650  1.00  0.00           H  
ATOM   2435 HD23 LEU   155      35.599  51.940  38.691  1.00  0.00           H  
ATOM   2436  N   ILE   156      35.640  47.714  41.275  1.00  0.00           N  
ATOM   2437  CA  ILE   156      36.482  47.057  42.267  1.00  0.00           C  
ATOM   2438  C   ILE   156      37.932  47.513  42.098  1.00  0.00           C  
ATOM   2439  O   ILE   156      38.283  48.139  41.099  1.00  0.00           O  
ATOM   2440  CB  ILE   156      36.391  45.521  42.157  1.00  0.00           C  
ATOM   2441  CG1 ILE   156      36.798  45.059  40.755  1.00  0.00           C  
ATOM   2442  CG2 ILE   156      34.976  45.037  42.506  1.00  0.00           C  
ATOM   2443  CD1 ILE   156      36.805  43.548  40.578  1.00  0.00           C  
ATOM   2444  H   ILE   156      35.792  47.499  40.300  1.00  0.00           H  
ATOM   2445  HA  ILE   156      36.212  47.365  43.277  1.00  0.00           H  
ATOM   2446  HB  ILE   156      37.108  45.074  42.846  1.00  0.00           H  
ATOM   2447 HG12 ILE   156      36.093  45.504  40.052  1.00  0.00           H  
ATOM   2448 HG13 ILE   156      37.797  45.452  40.564  1.00  0.00           H  
ATOM   2449 HG21 ILE   156      34.259  45.483  41.817  1.00  0.00           H  
ATOM   2450 HG22 ILE   156      34.932  43.951  42.423  1.00  0.00           H  
ATOM   2451 HG23 ILE   156      34.732  45.333  43.526  1.00  0.00           H  
ATOM   2452 HD11 ILE   156      35.806  43.155  40.768  1.00  0.00           H  
ATOM   2453 HD12 ILE   156      37.104  43.302  39.559  1.00  0.00           H  
ATOM   2454 HD13 ILE   156      37.510  43.103  41.280  1.00  0.00           H  
ATOM   2455  N   CYS   157      38.720  47.308  43.126  1.00  0.00           N  
ATOM   2456  CA  CYS   157      40.080  47.824  43.121  1.00  0.00           C  
ATOM   2457  C   CYS   157      41.086  46.732  43.472  1.00  0.00           C  
ATOM   2458  O   CYS   157      40.806  45.883  44.327  1.00  0.00           O  
ATOM   2459  CB  CYS   157      40.222  48.990  44.104  1.00  0.00           C  
ATOM   2460  SG  CYS   157      41.885  49.683  44.186  1.00  0.00           S  
ATOM   2461  H   CYS   157      38.395  46.822  43.950  1.00  0.00           H  
ATOM   2462  HA  CYS   157      40.334  48.178  42.122  1.00  0.00           H  
ATOM   2463  HB2 CYS   157      39.566  49.812  43.818  1.00  0.00           H  
ATOM   2464  HB3 CYS   157      39.979  48.667  45.116  1.00  0.00           H  
ATOM   2465  HG  CYS   157      41.604  50.612  45.095  1.00  0.00           H  
ATOM   2466  N   ALA   158      42.184  46.751  42.696  1.00  0.00           N  
ATOM   2467  CA  ALA   158      43.294  45.848  43.019  1.00  0.00           C  
ATOM   2468  C   ALA   158      44.608  46.613  43.110  1.00  0.00           C  
ATOM   2469  O   ALA   158      44.962  47.371  42.207  1.00  0.00           O  
ATOM   2470  CB  ALA   158      43.390  44.744  41.970  1.00  0.00           C  
ATOM   2471  H   ALA   158      42.264  47.333  41.875  1.00  0.00           H  
ATOM   2472  HA  ALA   158      43.116  45.390  43.992  1.00  0.00           H  
ATOM   2473  HB1 ALA   158      43.577  45.187  40.992  1.00  0.00           H  
ATOM   2474  HB2 ALA   158      44.207  44.070  42.225  1.00  0.00           H  
ATOM   2475  HB3 ALA   158      42.454  44.186  41.943  1.00  0.00           H  
ATOM   2476  N   ARG   159      45.306  46.345  44.193  1.00  0.00           N  
ATOM   2477  CA  ARG   159      46.620  46.920  44.428  1.00  0.00           C  
ATOM   2478  C   ARG   159      47.725  45.946  44.029  1.00  0.00           C  
ATOM   2479  O   ARG   159      47.786  44.827  44.542  1.00  0.00           O  
ATOM   2480  CB  ARG   159      46.781  47.325  45.892  1.00  0.00           C  
ATOM   2481  CG  ARG   159      48.114  47.978  46.213  1.00  0.00           C  
ATOM   2482  CD  ARG   159      48.209  48.378  47.685  1.00  0.00           C  
ATOM   2483  NE  ARG   159      48.141  47.206  48.553  1.00  0.00           N  
ATOM   2484  CZ  ARG   159      49.200  46.624  49.118  1.00  0.00           C  
ATOM   2485  NH1 ARG   159      50.420  47.089  48.912  1.00  0.00           N1+
ATOM   2486  NH2 ARG   159      49.024  45.566  49.899  1.00  0.00           N  
ATOM   2487  H   ARG   159      44.907  45.754  44.908  1.00  0.00           H  
ATOM   2488  HA  ARG   159      46.749  47.805  43.805  1.00  0.00           H  
ATOM   2489  HB2 ARG   159      45.972  48.018  46.124  1.00  0.00           H  
ATOM   2490  HB3 ARG   159      46.667  46.421  46.489  1.00  0.00           H  
ATOM   2491  HG2 ARG   159      48.908  47.270  45.977  1.00  0.00           H  
ATOM   2492  HG3 ARG   159      48.221  48.865  45.588  1.00  0.00           H  
ATOM   2493  HD2 ARG   159      49.155  48.889  47.862  1.00  0.00           H  
ATOM   2494  HD3 ARG   159      47.384  49.045  47.934  1.00  0.00           H  
ATOM   2495  HE  ARG   159      47.226  46.817  48.729  1.00  0.00           H  
ATOM   2496 HH11 ARG   159      50.556  47.896  48.320  1.00  0.00           H  
ATOM   2497 HH12 ARG   159      51.210  46.636  49.348  1.00  0.00           H  
ATOM   2498 HH21 ARG   159      48.093  45.210  50.060  1.00  0.00           H  
ATOM   2499 HH22 ARG   159      49.822  45.121  50.329  1.00  0.00           H  
ATOM   2500  N   LEU   160      48.585  46.434  43.073  1.00  0.00           N  
ATOM   2501  CA  LEU   160      49.720  45.614  42.653  1.00  0.00           C  
ATOM   2502  C   LEU   160      50.957  45.920  43.496  1.00  0.00           C  
ATOM   2503  O   LEU   160      51.104  47.036  43.987  1.00  0.00           O  
ATOM   2504  CB  LEU   160      50.020  45.832  41.170  1.00  0.00           C  
ATOM   2505  CG  LEU   160      48.910  45.467  40.185  1.00  0.00           C  
ATOM   2506  CD1 LEU   160      49.362  45.701  38.753  1.00  0.00           C  
ATOM   2507  CD2 LEU   160      48.479  44.014  40.390  1.00  0.00           C  
ATOM   2508  H   LEU   160      48.441  47.323  42.615  1.00  0.00           H  
ATOM   2509  HA  LEU   160      49.492  44.560  42.811  1.00  0.00           H  
ATOM   2510  HB2 LEU   160      50.224  46.901  41.107  1.00  0.00           H  
ATOM   2511  HB3 LEU   160      50.923  45.275  40.922  1.00  0.00           H  
ATOM   2512  HG  LEU   160      48.036  46.083  40.395  1.00  0.00           H  
ATOM   2513 HD11 LEU   160      50.236  45.085  38.542  1.00  0.00           H  
ATOM   2514 HD12 LEU   160      48.556  45.435  38.069  1.00  0.00           H  
ATOM   2515 HD13 LEU   160      49.619  46.752  38.620  1.00  0.00           H  
ATOM   2516 HD21 LEU   160      48.110  43.884  41.407  1.00  0.00           H  
ATOM   2517 HD22 LEU   160      47.688  43.766  39.682  1.00  0.00           H  
ATOM   2518 HD23 LEU   160      49.332  43.355  40.226  1.00  0.00           H  
ATOM   2519  N   ASP   161      51.783  44.954  43.706  1.00  0.00           N  
ATOM   2520  CA  ASP   161      53.064  45.166  44.384  1.00  0.00           C  
ATOM   2521  C   ASP   161      54.075  45.790  43.435  1.00  0.00           C  
ATOM   2522  O   ASP   161      55.118  45.191  43.143  1.00  0.00           O  
ATOM   2523  CB  ASP   161      53.598  43.852  44.948  1.00  0.00           C  
ATOM   2524  CG  ASP   161      54.806  44.038  45.846  1.00  0.00           C  
ATOM   2525  OD1 ASP   161      54.959  45.137  46.424  1.00  0.00           O  
ATOM   2526  OD2 ASP   161      55.599  43.085  45.997  1.00  0.00           O1-
ATOM   2527  H   ASP   161      51.533  44.013  43.439  1.00  0.00           H  
ATOM   2528  HA  ASP   161      52.933  45.870  45.206  1.00  0.00           H  
ATOM   2529  HB2 ASP   161      52.800  43.367  45.509  1.00  0.00           H  
ATOM   2530  HB3 ASP   161      53.872  43.230  44.095  1.00  0.00           H  
ATOM   2531  N   GLN   162      53.709  46.833  42.753  1.00  0.00           N  
ATOM   2532  CA  GLN   162      54.528  47.612  41.821  1.00  0.00           C  
ATOM   2533  C   GLN   162      54.403  49.110  42.120  1.00  0.00           C  
ATOM   2534  O   GLN   162      53.352  49.594  42.526  1.00  0.00           O  
ATOM   2535  CB  GLN   162      54.115  47.332  40.369  1.00  0.00           C  
ATOM   2536  CG  GLN   162      54.203  45.858  39.984  1.00  0.00           C  
ATOM   2537  CD  GLN   162      55.622  45.391  39.781  1.00  0.00           C  
ATOM   2538  NE2 GLN   162      55.939  44.212  40.300  1.00  0.00           N  
ATOM   2539  OE1 GLN   162      56.433  46.088  39.160  1.00  0.00           O  
ATOM   2540  H   GLN   162      52.742  47.097  42.876  1.00  0.00           H  
ATOM   2541  HA  GLN   162      55.578  47.344  41.942  1.00  0.00           H  
ATOM   2542  HB2 GLN   162      53.088  47.678  40.249  1.00  0.00           H  
ATOM   2543  HB3 GLN   162      54.772  47.916  39.724  1.00  0.00           H  
ATOM   2544  HG2 GLN   162      53.750  45.262  40.777  1.00  0.00           H  
ATOM   2545  HG3 GLN   162      53.651  45.707  39.056  1.00  0.00           H  
ATOM   2546 HE21 GLN   162      56.877  43.852  40.193  1.00  0.00           H  
ATOM   2547 HE22 GLN   162      55.241  43.680  40.800  1.00  0.00           H  
ATOM   2548  N   PRO   163      55.540  49.799  41.910  1.00  0.00           N  
ATOM   2549  CA  PRO   163      55.533  51.241  42.196  1.00  0.00           C  
ATOM   2550  C   PRO   163      54.703  52.031  41.179  1.00  0.00           C  
ATOM   2551  O   PRO   163      54.214  53.123  41.480  1.00  0.00           O  
ATOM   2552  CB  PRO   163      56.998  51.630  42.139  1.00  0.00           C  
ATOM   2553  CG  PRO   163      57.638  50.582  41.263  1.00  0.00           C  
ATOM   2554  CD  PRO   163      56.914  49.292  41.477  1.00  0.00           C  
ATOM   2555  HA  PRO   163      55.119  51.386  43.194  1.00  0.00           H  
ATOM   2556  HB2 PRO   163      57.103  52.610  41.673  1.00  0.00           H  
ATOM   2557  HB3 PRO   163      57.414  51.660  43.146  1.00  0.00           H  
ATOM   2558  HG2 PRO   163      57.566  50.847  40.208  1.00  0.00           H  
ATOM   2559  HG3 PRO   163      58.685  50.438  41.530  1.00  0.00           H  
ATOM   2560  HD2 PRO   163      56.835  48.700  40.565  1.00  0.00           H  
ATOM   2561  HD3 PRO   163      57.365  48.688  42.264  1.00  0.00           H  
ATOM   2562  N   GLN   164      54.599  51.487  40.006  1.00  0.00           N  
ATOM   2563  CA  GLN   164      53.899  52.191  38.935  1.00  0.00           C  
ATOM   2564  C   GLN   164      52.897  51.274  38.231  1.00  0.00           C  
ATOM   2565  O   GLN   164      53.168  50.075  38.074  1.00  0.00           O  
ATOM   2566  CB  GLN   164      54.884  52.778  37.927  1.00  0.00           C  
ATOM   2567  CG  GLN   164      55.886  53.750  38.534  1.00  0.00           C  
ATOM   2568  CD  GLN   164      56.930  54.217  37.540  1.00  0.00           C  
ATOM   2569  NE2 GLN   164      57.801  55.128  37.979  1.00  0.00           N  
ATOM   2570  OE1 GLN   164      56.956  53.772  36.384  1.00  0.00           O  
ATOM   2571  H   GLN   164      55.038  50.603  39.791  1.00  0.00           H  
ATOM   2572  HA  GLN   164      53.309  53.003  39.359  1.00  0.00           H  
ATOM   2573  HB2 GLN   164      55.417  51.942  37.474  1.00  0.00           H  
ATOM   2574  HB3 GLN   164      54.297  53.290  37.164  1.00  0.00           H  
ATOM   2575  HG2 GLN   164      55.349  54.621  38.910  1.00  0.00           H  
ATOM   2576  HG3 GLN   164      56.391  53.250  39.361  1.00  0.00           H  
ATOM   2577 HE21 GLN   164      58.519  55.475  37.359  1.00  0.00           H  
ATOM   2578 HE22 GLN   164      57.738  55.466  38.929  1.00  0.00           H  
ATOM   2579  N   VAL   165      51.794  51.844  37.804  1.00  0.00           N  
ATOM   2580  CA  VAL   165      50.819  51.175  36.949  1.00  0.00           C  
ATOM   2581  C   VAL   165      50.599  51.980  35.673  1.00  0.00           C  
ATOM   2582  O   VAL   165      49.720  52.854  35.631  1.00  0.00           O  
ATOM   2583  CB  VAL   165      49.471  50.962  37.688  1.00  0.00           C  
ATOM   2584  CG1 VAL   165      48.485  50.218  36.795  1.00  0.00           C  
ATOM   2585  CG2 VAL   165      49.698  50.213  39.000  1.00  0.00           C  
ATOM   2586  H   VAL   165      51.592  52.783  38.116  1.00  0.00           H  
ATOM   2587  HA  VAL   165      51.180  50.208  36.598  1.00  0.00           H  
ATOM   2588  HB  VAL   165      49.056  51.934  37.956  1.00  0.00           H  
ATOM   2589 HG11 VAL   165      48.899  49.246  36.527  1.00  0.00           H  
ATOM   2590 HG12 VAL   165      47.545  50.077  37.329  1.00  0.00           H  
ATOM   2591 HG13 VAL   165      48.305  50.798  35.890  1.00  0.00           H  
ATOM   2592 HG21 VAL   165      50.366  50.791  39.638  1.00  0.00           H  
ATOM   2593 HG22 VAL   165      48.744  50.071  39.508  1.00  0.00           H  
ATOM   2594 HG23 VAL   165      50.146  49.242  38.792  1.00  0.00           H  
ATOM   2595  N   PRO   166      51.380  51.735  34.691  1.00  0.00           N  
ATOM   2596  CA  PRO   166      51.254  52.483  33.437  1.00  0.00           C  
ATOM   2597  C   PRO   166      50.023  52.080  32.630  1.00  0.00           C  
ATOM   2598  O   PRO   166      49.487  50.984  32.823  1.00  0.00           O  
ATOM   2599  CB  PRO   166      52.545  52.113  32.689  1.00  0.00           C  
ATOM   2600  CG  PRO   166      52.884  50.736  33.160  1.00  0.00           C  
ATOM   2601  CD  PRO   166      52.517  50.624  34.609  1.00  0.00           C  
ATOM   2602  HA  PRO   166      51.194  53.543  33.685  1.00  0.00           H  
ATOM   2603  HB2 PRO   166      52.357  52.087  31.616  1.00  0.00           H  
ATOM   2604  HB3 PRO   166      53.322  52.846  32.904  1.00  0.00           H  
ATOM   2605  HG2 PRO   166      52.328  49.978  32.608  1.00  0.00           H  
ATOM   2606  HG3 PRO   166      53.953  50.544  33.063  1.00  0.00           H  
ATOM   2607  HD2 PRO   166      52.124  49.640  34.866  1.00  0.00           H  
ATOM   2608  HD3 PRO   166      53.350  50.866  35.269  1.00  0.00           H  
ATOM   2609  N   LEU   167      49.665  52.882  31.618  1.00  0.00           N  
ATOM   2610  CA  LEU   167      48.504  52.606  30.779  1.00  0.00           C  
ATOM   2611  C   LEU   167      48.762  51.437  29.847  1.00  0.00           C  
ATOM   2612  O   LEU   167      47.826  50.813  29.349  1.00  0.00           O  
ATOM   2613  CB  LEU   167      48.143  53.855  29.955  1.00  0.00           C  
ATOM   2614  CG  LEU   167      47.477  55.006  30.720  1.00  0.00           C  
ATOM   2615  CD1 LEU   167      47.233  56.189  29.783  1.00  0.00           C  
ATOM   2616  CD2 LEU   167      46.176  54.545  31.367  1.00  0.00           C  
ATOM   2617  H   LEU   167      50.196  53.722  31.439  1.00  0.00           H  
ATOM   2618  HA  LEU   167      47.649  52.339  31.400  1.00  0.00           H  
ATOM   2619  HB2 LEU   167      49.104  54.188  29.562  1.00  0.00           H  
ATOM   2620  HB3 LEU   167      47.501  53.548  29.130  1.00  0.00           H  
ATOM   2621  HG  LEU   167      48.129  55.318  31.536  1.00  0.00           H  
ATOM   2622 HD11 LEU   167      46.581  55.878  28.967  1.00  0.00           H  
ATOM   2623 HD12 LEU   167      46.760  57.000  30.337  1.00  0.00           H  
ATOM   2624 HD13 LEU   167      48.184  56.533  29.377  1.00  0.00           H  
ATOM   2625 HD21 LEU   167      46.384  53.734  32.065  1.00  0.00           H  
ATOM   2626 HD22 LEU   167      45.722  55.378  31.904  1.00  0.00           H  
ATOM   2627 HD23 LEU   167      45.491  54.193  30.596  1.00  0.00           H  
ATOM   2628  N   SER   168      50.089  51.107  29.672  1.00  0.00           N  
ATOM   2629  CA  SER   168      50.464  50.015  28.787  1.00  0.00           C  
ATOM   2630  C   SER   168      50.400  48.667  29.501  1.00  0.00           C  
ATOM   2631  O   SER   168      50.597  47.612  28.886  1.00  0.00           O  
ATOM   2632  CB  SER   168      51.871  50.225  28.244  1.00  0.00           C  
ATOM   2633  OG  SER   168      52.823  50.330  29.294  1.00  0.00           O  
ATOM   2634  H   SER   168      50.824  51.626  30.130  1.00  0.00           H  
ATOM   2635  HA  SER   168      49.770  49.966  27.948  1.00  0.00           H  
ATOM   2636  HB2 SER   168      52.126  49.378  27.606  1.00  0.00           H  
ATOM   2637  HB3 SER   168      51.880  51.140  27.652  1.00  0.00           H  
ATOM   2638  HG  SER   168      53.698  50.461  28.921  1.00  0.00           H  
ATOM   2639  N   LEU   169      50.123  48.674  30.833  1.00  0.00           N  
ATOM   2640  CA  LEU   169      50.121  47.460  31.648  1.00  0.00           C  
ATOM   2641  C   LEU   169      49.022  46.513  31.196  1.00  0.00           C  
ATOM   2642  O   LEU   169      47.877  46.917  30.978  1.00  0.00           O  
ATOM   2643  CB  LEU   169      49.924  47.823  33.125  1.00  0.00           C  
ATOM   2644  CG  LEU   169      49.878  46.644  34.097  1.00  0.00           C  
ATOM   2645  CD1 LEU   169      51.271  46.047  34.290  1.00  0.00           C  
ATOM   2646  CD2 LEU   169      49.286  47.076  35.436  1.00  0.00           C  
ATOM   2647  H   LEU   169      49.933  49.556  31.287  1.00  0.00           H  
ATOM   2648  HA  LEU   169      51.071  46.936  31.542  1.00  0.00           H  
ATOM   2649  HB2 LEU   169      50.783  48.452  33.357  1.00  0.00           H  
ATOM   2650  HB3 LEU   169      49.010  48.408  33.221  1.00  0.00           H  
ATOM   2651  HG  LEU   169      49.209  45.883  33.696  1.00  0.00           H  
ATOM   2652 HD11 LEU   169      51.940  46.808  34.692  1.00  0.00           H  
ATOM   2653 HD12 LEU   169      51.215  45.210  34.985  1.00  0.00           H  
ATOM   2654 HD13 LEU   169      51.653  45.697  33.331  1.00  0.00           H  
ATOM   2655 HD21 LEU   169      48.273  47.447  35.283  1.00  0.00           H  
ATOM   2656 HD22 LEU   169      49.261  46.224  36.115  1.00  0.00           H  
ATOM   2657 HD23 LEU   169      49.901  47.866  35.868  1.00  0.00           H  
ATOM   2658  N   THR   170      49.389  45.264  31.003  1.00  0.00           N  
ATOM   2659  CA  THR   170      48.431  44.175  30.851  1.00  0.00           C  
ATOM   2660  C   THR   170      48.481  43.237  32.059  1.00  0.00           C  
ATOM   2661  O   THR   170      49.462  43.233  32.800  1.00  0.00           O  
ATOM   2662  CB  THR   170      48.714  43.361  29.563  1.00  0.00           C  
ATOM   2663  CG2 THR   170      48.791  44.279  28.346  1.00  0.00           C  
ATOM   2664  OG1 THR   170      49.949  42.666  29.701  1.00  0.00           O  
ATOM   2665  H   THR   170      50.373  45.049  30.936  1.00  0.00           H  
ATOM   2666  HA  THR   170      47.419  44.577  30.794  1.00  0.00           H  
ATOM   2667  HB  THR   170      47.912  42.637  29.421  1.00  0.00           H  
ATOM   2668  HG1 THR   170      50.124  42.162  28.903  1.00  0.00           H  
ATOM   2669 HG21 THR   170      49.594  45.003  28.487  1.00  0.00           H  
ATOM   2670 HG22 THR   170      48.990  43.685  27.454  1.00  0.00           H  
ATOM   2671 HG23 THR   170      47.844  44.806  28.227  1.00  0.00           H  
ATOM   2672  N   LEU   171      47.420  42.518  32.321  1.00  0.00           N  
ATOM   2673  CA  LEU   171      47.336  41.676  33.512  1.00  0.00           C  
ATOM   2674  C   LEU   171      47.642  40.223  33.170  1.00  0.00           C  
ATOM   2675  O   LEU   171      47.272  39.315  33.914  1.00  0.00           O  
ATOM   2676  CB  LEU   171      45.949  41.785  34.149  1.00  0.00           C  
ATOM   2677  CG  LEU   171      45.575  43.161  34.707  1.00  0.00           C  
ATOM   2678  CD1 LEU   171      44.161  43.126  35.259  1.00  0.00           C  
ATOM   2679  CD2 LEU   171      46.560  43.589  35.787  1.00  0.00           C  
ATOM   2680  H   LEU   171      46.617  42.564  31.710  1.00  0.00           H  
ATOM   2681  HA  LEU   171      48.080  41.994  34.242  1.00  0.00           H  
ATOM   2682  HB2 LEU   171      45.261  41.519  33.347  1.00  0.00           H  
ATOM   2683  HB3 LEU   171      45.885  41.041  34.943  1.00  0.00           H  
ATOM   2684  HG  LEU   171      45.635  43.902  33.910  1.00  0.00           H  
ATOM   2685 HD11 LEU   171      44.100  42.386  36.057  1.00  0.00           H  
ATOM   2686 HD12 LEU   171      43.900  44.108  35.655  1.00  0.00           H  
ATOM   2687 HD13 LEU   171      43.466  42.860  34.463  1.00  0.00           H  
ATOM   2688 HD21 LEU   171      47.563  43.641  35.364  1.00  0.00           H  
ATOM   2689 HD22 LEU   171      46.276  44.569  36.170  1.00  0.00           H  
ATOM   2690 HD23 LEU   171      46.546  42.863  36.600  1.00  0.00           H  
ATOM   2691  N   SER   172      48.327  39.963  32.054  1.00  0.00           N  
ATOM   2692  CA  SER   172      48.584  38.604  31.588  1.00  0.00           C  
ATOM   2693  C   SER   172      49.755  37.976  32.338  1.00  0.00           C  
ATOM   2694  O   SER   172      49.862  36.754  32.424  1.00  0.00           O  
ATOM   2695  CB  SER   172      48.858  38.600  30.087  1.00  0.00           C  
ATOM   2696  OG  SER   172      49.909  39.493  29.769  1.00  0.00           O  
ATOM   2697  H   SER   172      48.650  40.733  31.486  1.00  0.00           H  
ATOM   2698  HA  SER   172      47.716  37.975  31.785  1.00  0.00           H  
ATOM   2699  HB2 SER   172      49.134  37.591  29.781  1.00  0.00           H  
ATOM   2700  HB3 SER   172      47.952  38.903  29.562  1.00  0.00           H  
ATOM   2701  HG  SER   172      50.067  39.477  28.822  1.00  0.00           H  
ATOM   2702  N   ASP   173      50.608  38.827  32.930  1.00  0.00           N  
ATOM   2703  CA  ASP   173      51.799  38.346  33.632  1.00  0.00           C  
ATOM   2704  C   ASP   173      51.445  37.765  34.993  1.00  0.00           C  
ATOM   2705  O   ASP   173      50.983  38.486  35.883  1.00  0.00           O  
ATOM   2706  CB  ASP   173      52.820  39.477  33.793  1.00  0.00           C  
ATOM   2707  CG  ASP   173      54.142  39.006  34.365  1.00  0.00           C  
ATOM   2708  OD1 ASP   173      54.279  37.808  34.697  1.00  0.00           O  
ATOM   2709  OD2 ASP   173      55.061  39.837  34.485  1.00  0.00           O1-
ATOM   2710  H   ASP   173      50.461  39.824  32.864  1.00  0.00           H  
ATOM   2711  HA  ASP   173      52.261  37.538  33.065  1.00  0.00           H  
ATOM   2712  HB2 ASP   173      52.986  39.918  32.810  1.00  0.00           H  
ATOM   2713  HB3 ASP   173      52.383  40.223  34.456  1.00  0.00           H  
ATOM   2714  N   LYS   174      51.755  36.478  35.245  1.00  0.00           N  
ATOM   2715  CA  LYS   174      51.392  35.769  36.464  1.00  0.00           C  
ATOM   2716  C   LYS   174      52.196  36.270  37.656  1.00  0.00           C  
ATOM   2717  O   LYS   174      51.778  36.116  38.810  1.00  0.00           O  
ATOM   2718  CB  LYS   174      51.589  34.261  36.297  1.00  0.00           C  
ATOM   2719  CG  LYS   174      50.681  33.633  35.244  1.00  0.00           C  
ATOM   2720  CD  LYS   174      51.048  32.175  34.996  1.00  0.00           C  
ATOM   2721  CE  LYS   174      50.267  31.590  33.832  1.00  0.00           C  
ATOM   2722  NZ  LYS   174      50.710  30.203  33.502  1.00  0.00           N1+
ATOM   2723  H   LYS   174      52.236  35.967  34.519  1.00  0.00           H  
ATOM   2724  HA  LYS   174      50.345  35.959  36.700  1.00  0.00           H  
ATOM   2725  HB2 LYS   174      52.631  34.099  36.021  1.00  0.00           H  
ATOM   2726  HB3 LYS   174      51.395  33.800  37.265  1.00  0.00           H  
ATOM   2727  HG2 LYS   174      49.650  33.694  35.593  1.00  0.00           H  
ATOM   2728  HG3 LYS   174      50.783  34.196  34.316  1.00  0.00           H  
ATOM   2729  HD2 LYS   174      52.115  32.121  34.781  1.00  0.00           H  
ATOM   2730  HD3 LYS   174      50.831  31.607  35.901  1.00  0.00           H  
ATOM   2731  HE2 LYS   174      49.211  31.579  34.101  1.00  0.00           H  
ATOM   2732  HE3 LYS   174      50.414  32.234  32.965  1.00  0.00           H  
ATOM   2733  HZ1 LYS   174      50.573  29.606  34.305  1.00  0.00           H  
ATOM   2734  HZ2 LYS   174      50.168  29.852  32.726  1.00  0.00           H  
ATOM   2735  HZ3 LYS   174      51.689  30.213  33.252  1.00  0.00           H  
ATOM   2736  N   ASN   175      53.310  36.935  37.391  1.00  0.00           N  
ATOM   2737  CA  ASN   175      54.149  37.456  38.465  1.00  0.00           C  
ATOM   2738  C   ASN   175      53.502  38.652  39.148  1.00  0.00           C  
ATOM   2739  O   ASN   175      53.882  39.010  40.272  1.00  0.00           O  
ATOM   2740  CB  ASN   175      55.533  37.841  37.928  1.00  0.00           C  
ATOM   2741  CG  ASN   175      56.390  36.628  37.614  1.00  0.00           C  
ATOM   2742  ND2 ASN   175      56.970  36.598  36.417  1.00  0.00           N  
ATOM   2743  OD1 ASN   175      56.552  35.732  38.447  1.00  0.00           O  
ATOM   2744  H   ASN   175      53.622  37.056  36.438  1.00  0.00           H  
ATOM   2745  HA  ASN   175      54.274  36.697  39.237  1.00  0.00           H  
ATOM   2746  HB2 ASN   175      55.388  38.412  37.011  1.00  0.00           H  
ATOM   2747  HB3 ASN   175      56.056  38.457  38.660  1.00  0.00           H  
ATOM   2748 HD21 ASN   175      57.550  35.812  36.160  1.00  0.00           H  
ATOM   2749 HD22 ASN   175      56.827  37.361  35.771  1.00  0.00           H  
ATOM   2750  N   LEU   176      52.496  39.184  38.466  1.00  0.00           N  
ATOM   2751  CA  LEU   176      51.770  40.303  39.060  1.00  0.00           C  
ATOM   2752  C   LEU   176      50.942  39.847  40.261  1.00  0.00           C  
ATOM   2753  O   LEU   176      50.512  40.669  41.062  1.00  0.00           O  
ATOM   2754  CB  LEU   176      50.851  40.960  38.019  1.00  0.00           C  
ATOM   2755  CG  LEU   176      51.548  41.741  36.910  1.00  0.00           C  
ATOM   2756  CD1 LEU   176      50.533  42.167  35.846  1.00  0.00           C  
ATOM   2757  CD2 LEU   176      52.279  42.957  37.482  1.00  0.00           C  
ATOM   2758  H   LEU   176      52.226  38.873  37.544  1.00  0.00           H  
ATOM   2759  HA  LEU   176      52.476  41.050  39.423  1.00  0.00           H  
ATOM   2760  HB2 LEU   176      50.306  40.122  37.585  1.00  0.00           H  
ATOM   2761  HB3 LEU   176      50.154  41.615  38.541  1.00  0.00           H  
ATOM   2762  HG  LEU   176      52.310  41.110  36.453  1.00  0.00           H  
ATOM   2763 HD11 LEU   176      49.771  42.799  36.302  1.00  0.00           H  
ATOM   2764 HD12 LEU   176      51.042  42.724  35.059  1.00  0.00           H  
ATOM   2765 HD13 LEU   176      50.062  41.282  35.418  1.00  0.00           H  
ATOM   2766 HD21 LEU   176      53.027  42.626  38.203  1.00  0.00           H  
ATOM   2767 HD22 LEU   176      52.769  43.500  36.674  1.00  0.00           H  
ATOM   2768 HD23 LEU   176      51.563  43.612  37.977  1.00  0.00           H  
ATOM   2769  N   LEU   177      50.856  38.561  40.423  1.00  0.00           N  
ATOM   2770  CA  LEU   177      50.011  38.010  41.473  1.00  0.00           C  
ATOM   2771  C   LEU   177      50.789  37.835  42.778  1.00  0.00           C  
ATOM   2772  O   LEU   177      50.207  37.552  43.826  1.00  0.00           O  
ATOM   2773  CB  LEU   177      49.411  36.671  41.043  1.00  0.00           C  
ATOM   2774  CG  LEU   177      48.595  36.679  39.748  1.00  0.00           C  
ATOM   2775  CD1 LEU   177      48.085  35.278  39.435  1.00  0.00           C  
ATOM   2776  CD2 LEU   177      47.436  37.659  39.859  1.00  0.00           C  
ATOM   2777  H   LEU   177      51.335  37.919  39.808  1.00  0.00           H  
ATOM   2778  HA  LEU   177      49.198  38.703  41.689  1.00  0.00           H  
ATOM   2779  HB2 LEU   177      50.277  36.020  40.923  1.00  0.00           H  
ATOM   2780  HB3 LEU   177      48.791  36.303  41.861  1.00  0.00           H  
ATOM   2781  HG  LEU   177      49.227  37.026  38.931  1.00  0.00           H  
ATOM   2782 HD11 LEU   177      47.452  34.930  40.252  1.00  0.00           H  
ATOM   2783 HD12 LEU   177      47.507  35.299  38.511  1.00  0.00           H  
ATOM   2784 HD13 LEU   177      48.931  34.601  39.318  1.00  0.00           H  
ATOM   2785 HD21 LEU   177      47.823  38.661  40.041  1.00  0.00           H  
ATOM   2786 HD22 LEU   177      46.865  37.654  38.931  1.00  0.00           H  
ATOM   2787 HD23 LEU   177      46.789  37.365  40.685  1.00  0.00           H  
ATOM   2788  N   ARG   178      52.060  38.042  42.773  1.00  0.00           N  
ATOM   2789  CA  ARG   178      52.902  37.871  43.952  1.00  0.00           C  
ATOM   2790  C   ARG   178      52.622  38.957  44.987  1.00  0.00           C  
ATOM   2791  O   ARG   178      52.308  40.090  44.622  1.00  0.00           O  
ATOM   2792  CB  ARG   178      54.393  37.879  43.563  1.00  0.00           C  
ATOM   2793  CG  ARG   178      54.839  36.642  42.800  1.00  0.00           C  
ATOM   2794  CD  ARG   178      56.356  36.588  42.655  1.00  0.00           C  
ATOM   2795  NE  ARG   178      56.789  35.348  42.016  1.00  0.00           N  
ATOM   2796  CZ  ARG   178      57.837  35.240  41.203  1.00  0.00           C  
ATOM   2797  NH1 ARG   178      58.587  36.300  40.920  1.00  0.00           N1+
ATOM   2798  NH2 ARG   178      58.137  34.064  40.682  1.00  0.00           N  
ATOM   2799  H   ARG   178      52.502  38.296  41.901  1.00  0.00           H  
ATOM   2800  HA  ARG   178      52.672  36.920  44.432  1.00  0.00           H  
ATOM   2801  HB2 ARG   178      54.561  38.764  42.950  1.00  0.00           H  
ATOM   2802  HB3 ARG   178      54.967  37.963  44.486  1.00  0.00           H  
ATOM   2803  HG2 ARG   178      54.494  35.761  43.341  1.00  0.00           H  
ATOM   2804  HG3 ARG   178      54.380  36.663  41.811  1.00  0.00           H  
ATOM   2805  HD2 ARG   178      56.689  37.429  42.047  1.00  0.00           H  
ATOM   2806  HD3 ARG   178      56.814  36.650  43.642  1.00  0.00           H  
ATOM   2807  HE  ARG   178      56.241  34.522  42.208  1.00  0.00           H  
ATOM   2808 HH11 ARG   178      58.361  37.197  41.325  1.00  0.00           H  
ATOM   2809 HH12 ARG   178      59.379  36.203  40.301  1.00  0.00           H  
ATOM   2810 HH21 ARG   178      57.571  33.258  40.904  1.00  0.00           H  
ATOM   2811 HH22 ARG   178      58.931  33.977  40.064  1.00  0.00           H  
ATOM   2812  N   ASN   179      52.631  38.590  46.222  1.00  0.00           N  
ATOM   2813  CA  ASN   179      52.581  39.500  47.376  1.00  0.00           C  
ATOM   2814  C   ASN   179      51.250  40.255  47.429  1.00  0.00           C  
ATOM   2815  O   ASN   179      51.214  41.414  47.842  1.00  0.00           O  
ATOM   2816  CB  ASN   179      53.751  40.483  47.323  1.00  0.00           C  
ATOM   2817  CG  ASN   179      55.094  39.791  47.369  1.00  0.00           C  
ATOM   2818  ND2 ASN   179      56.022  40.224  46.512  1.00  0.00           N  
ATOM   2819  OD1 ASN   179      55.307  38.873  48.165  1.00  0.00           O  
ATOM   2820  H   ASN   179      52.633  37.595  46.396  1.00  0.00           H  
ATOM   2821  HA  ASN   179      52.647  38.930  48.303  1.00  0.00           H  
ATOM   2822  HB2 ASN   179      53.686  41.055  46.398  1.00  0.00           H  
ATOM   2823  HB3 ASN   179      53.679  41.160  48.174  1.00  0.00           H  
ATOM   2824 HD21 ASN   179      56.936  39.795  46.503  1.00  0.00           H  
ATOM   2825 HD22 ASN   179      55.806  40.979  45.877  1.00  0.00           H  
ATOM   2826  N   LEU   180      50.230  39.675  46.792  1.00  0.00           N  
ATOM   2827  CA  LEU   180      48.901  40.263  46.867  1.00  0.00           C  
ATOM   2828  C   LEU   180      48.056  39.568  47.924  1.00  0.00           C  
ATOM   2829  O   LEU   180      48.225  38.378  48.185  1.00  0.00           O  
ATOM   2830  CB  LEU   180      48.196  40.184  45.508  1.00  0.00           C  
ATOM   2831  CG  LEU   180      48.926  40.842  44.330  1.00  0.00           C  
ATOM   2832  CD1 LEU   180      48.071  40.764  43.077  1.00  0.00           C  
ATOM   2833  CD2 LEU   180      49.269  42.286  44.660  1.00  0.00           C  
ATOM   2834  H   LEU   180      50.356  38.848  46.226  1.00  0.00           H  
ATOM   2835  HA  LEU   180      48.979  41.310  47.159  1.00  0.00           H  
ATOM   2836  HB2 LEU   180      48.097  39.115  45.322  1.00  0.00           H  
ATOM   2837  HB3 LEU   180      47.206  40.627  45.615  1.00  0.00           H  
ATOM   2838  HG  LEU   180      49.869  40.324  44.159  1.00  0.00           H  
ATOM   2839 HD11 LEU   180      47.127  41.282  43.247  1.00  0.00           H  
ATOM   2840 HD12 LEU   180      48.598  41.234  42.247  1.00  0.00           H  
ATOM   2841 HD13 LEU   180      47.873  39.720  42.836  1.00  0.00           H  
ATOM   2842 HD21 LEU   180      49.914  42.315  45.538  1.00  0.00           H  
ATOM   2843 HD22 LEU   180      49.787  42.739  43.815  1.00  0.00           H  
ATOM   2844 HD23 LEU   180      48.353  42.840  44.864  1.00  0.00           H  
ATOM   2845  N   ASP   181      47.269  40.295  48.621  1.00  0.00           N  
ATOM   2846  CA  ASP   181      46.313  39.654  49.521  1.00  0.00           C  
ATOM   2847  C   ASP   181      45.166  39.020  48.754  1.00  0.00           C  
ATOM   2848  O   ASP   181      45.070  39.181  47.529  1.00  0.00           O  
ATOM   2849  CB  ASP   181      45.768  40.666  50.540  1.00  0.00           C  
ATOM   2850  CG  ASP   181      44.939  41.756  49.896  1.00  0.00           C  
ATOM   2851  OD1 ASP   181      44.516  41.597  48.726  1.00  0.00           O  
ATOM   2852  OD2 ASP   181      44.701  42.792  50.562  1.00  0.00           O1-
ATOM   2853  H   ASP   181      47.310  41.304  48.606  1.00  0.00           H  
ATOM   2854  HA  ASP   181      46.802  38.844  50.062  1.00  0.00           H  
ATOM   2855  HB2 ASP   181      45.156  40.120  51.258  1.00  0.00           H  
ATOM   2856  HB3 ASP   181      46.619  41.113  51.054  1.00  0.00           H  
ATOM   2857  N   GLU   182      44.332  38.167  49.368  1.00  0.00           N  
ATOM   2858  CA  GLU   182      43.290  37.349  48.758  1.00  0.00           C  
ATOM   2859  C   GLU   182      42.262  38.213  48.024  1.00  0.00           C  
ATOM   2860  O   GLU   182      41.818  37.863  46.931  1.00  0.00           O  
ATOM   2861  CB  GLU   182      42.591  36.490  49.817  1.00  0.00           C  
ATOM   2862  CG  GLU   182      43.425  35.313  50.293  1.00  0.00           C  
ATOM   2863  CD  GLU   182      42.691  34.424  51.288  1.00  0.00           C  
ATOM   2864  OE1 GLU   182      43.273  33.414  51.748  1.00  0.00           O  
ATOM   2865  OE2 GLU   182      41.522  34.739  51.604  1.00  0.00           O1-
ATOM   2866  H   GLU   182      44.492  38.077  50.361  1.00  0.00           H  
ATOM   2867  HA  GLU   182      43.730  36.690  48.010  1.00  0.00           H  
ATOM   2868  HB2 GLU   182      42.362  37.138  50.663  1.00  0.00           H  
ATOM   2869  HB3 GLU   182      41.663  36.124  49.379  1.00  0.00           H  
ATOM   2870  HG2 GLU   182      43.695  34.728  49.414  1.00  0.00           H  
ATOM   2871  HG3 GLU   182      44.328  35.708  50.757  1.00  0.00           H  
ATOM   2872  N   LYS   183      41.922  39.372  48.588  1.00  0.00           N  
ATOM   2873  CA  LYS   183      40.932  40.257  47.989  1.00  0.00           C  
ATOM   2874  C   LYS   183      41.435  40.817  46.661  1.00  0.00           C  
ATOM   2875  O   LYS   183      40.679  40.899  45.693  1.00  0.00           O  
ATOM   2876  CB  LYS   183      40.584  41.399  48.951  1.00  0.00           C  
ATOM   2877  CG  LYS   183      39.766  40.971  50.160  1.00  0.00           C  
ATOM   2878  CD  LYS   183      39.422  42.155  51.051  1.00  0.00           C  
ATOM   2879  CE  LYS   183      38.678  41.717  52.304  1.00  0.00           C  
ATOM   2880  NZ  LYS   183      38.416  42.864  53.225  1.00  0.00           N1+
ATOM   2881  H   LYS   183      42.326  39.636  49.475  1.00  0.00           H  
ATOM   2882  HA  LYS   183      40.022  39.699  47.768  1.00  0.00           H  
ATOM   2883  HB2 LYS   183      41.526  41.833  49.285  1.00  0.00           H  
ATOM   2884  HB3 LYS   183      40.026  42.140  48.379  1.00  0.00           H  
ATOM   2885  HG2 LYS   183      38.847  40.504  49.806  1.00  0.00           H  
ATOM   2886  HG3 LYS   183      40.346  40.245  50.729  1.00  0.00           H  
ATOM   2887  HD2 LYS   183      40.349  42.653  51.335  1.00  0.00           H  
ATOM   2888  HD3 LYS   183      38.799  42.845  50.481  1.00  0.00           H  
ATOM   2889  HE2 LYS   183      37.731  41.271  52.001  1.00  0.00           H  
ATOM   2890  HE3 LYS   183      39.283  40.970  52.818  1.00  0.00           H  
ATOM   2891  HZ1 LYS   183      37.855  43.556  52.749  1.00  0.00           H  
ATOM   2892  HZ2 LYS   183      37.922  42.534  54.042  1.00  0.00           H  
ATOM   2893  HZ3 LYS   183      39.294  43.277  53.506  1.00  0.00           H  
ATOM   2894  N   ASP   184      42.692  41.186  46.599  1.00  0.00           N  
ATOM   2895  CA  ASP   184      43.279  41.700  45.361  1.00  0.00           C  
ATOM   2896  C   ASP   184      43.383  40.602  44.307  1.00  0.00           C  
ATOM   2897  O   ASP   184      43.150  40.844  43.121  1.00  0.00           O  
ATOM   2898  CB  ASP   184      44.654  42.306  45.635  1.00  0.00           C  
ATOM   2899  CG  ASP   184      44.584  43.598  46.429  1.00  0.00           C  
ATOM   2900  OD1 ASP   184      43.626  44.381  46.257  1.00  0.00           O  
ATOM   2901  OD2 ASP   184      45.496  43.840  47.250  1.00  0.00           O1-
ATOM   2902  H   ASP   184      43.269  41.159  47.427  1.00  0.00           H  
ATOM   2903  HA  ASP   184      42.636  42.472  44.939  1.00  0.00           H  
ATOM   2904  HB2 ASP   184      45.243  41.573  46.186  1.00  0.00           H  
ATOM   2905  HB3 ASP   184      45.123  42.498  44.670  1.00  0.00           H  
ATOM   2906  N   LEU   185      43.758  39.381  44.747  1.00  0.00           N  
ATOM   2907  CA  LEU   185      43.835  38.257  43.819  1.00  0.00           C  
ATOM   2908  C   LEU   185      42.485  37.983  43.179  1.00  0.00           C  
ATOM   2909  O   LEU   185      42.387  37.804  41.965  1.00  0.00           O  
ATOM   2910  CB  LEU   185      44.332  37.001  44.544  1.00  0.00           C  
ATOM   2911  CG  LEU   185      45.815  36.974  44.916  1.00  0.00           C  
ATOM   2912  CD1 LEU   185      46.123  35.750  45.770  1.00  0.00           C  
ATOM   2913  CD2 LEU   185      46.687  36.989  43.654  1.00  0.00           C  
ATOM   2914  H   LEU   185      44.022  39.226  45.710  1.00  0.00           H  
ATOM   2915  HA  LEU   185      44.528  38.490  43.011  1.00  0.00           H  
ATOM   2916  HB2 LEU   185      43.729  36.969  45.452  1.00  0.00           H  
ATOM   2917  HB3 LEU   185      44.098  36.137  43.922  1.00  0.00           H  
ATOM   2918  HG  LEU   185      46.059  37.877  45.475  1.00  0.00           H  
ATOM   2919 HD11 LEU   185      45.880  34.846  45.212  1.00  0.00           H  
ATOM   2920 HD12 LEU   185      47.182  35.743  46.028  1.00  0.00           H  
ATOM   2921 HD13 LEU   185      45.528  35.784  46.683  1.00  0.00           H  
ATOM   2922 HD21 LEU   185      46.483  37.894  43.081  1.00  0.00           H  
ATOM   2923 HD22 LEU   185      47.739  36.969  43.938  1.00  0.00           H  
ATOM   2924 HD23 LEU   185      46.460  36.115  43.044  1.00  0.00           H  
ATOM   2925  N   ARG   186      41.489  38.050  43.924  1.00  0.00           N  
ATOM   2926  CA  ARG   186      40.135  37.805  43.440  1.00  0.00           C  
ATOM   2927  C   ARG   186      39.683  38.908  42.486  1.00  0.00           C  
ATOM   2928  O   ARG   186      39.023  38.633  41.479  1.00  0.00           O  
ATOM   2929  CB  ARG   186      39.160  37.689  44.609  1.00  0.00           C  
ATOM   2930  CG  ARG   186      39.248  36.369  45.361  1.00  0.00           C  
ATOM   2931  CD  ARG   186      38.078  36.192  46.326  1.00  0.00           C  
ATOM   2932  NE  ARG   186      38.166  37.119  47.451  1.00  0.00           N  
ATOM   2933  CZ  ARG   186      37.892  36.804  48.709  1.00  0.00           C  
ATOM   2934  NH1 ARG   186      37.512  35.576  49.041  1.00  0.00           N1+
ATOM   2935  NH2 ARG   186      38.003  37.725  49.657  1.00  0.00           N  
ATOM   2936  H   ARG   186      41.619  38.241  44.907  1.00  0.00           H  
ATOM   2937  HA  ARG   186      40.109  36.875  42.872  1.00  0.00           H  
ATOM   2938  HB2 ARG   186      39.377  38.511  45.291  1.00  0.00           H  
ATOM   2939  HB3 ARG   186      38.155  37.810  44.203  1.00  0.00           H  
ATOM   2940  HG2 ARG   186      39.245  35.557  44.633  1.00  0.00           H  
ATOM   2941  HG3 ARG   186      40.184  36.352  45.919  1.00  0.00           H  
ATOM   2942  HD2 ARG   186      37.144  36.375  45.795  1.00  0.00           H  
ATOM   2943  HD3 ARG   186      38.082  35.173  46.712  1.00  0.00           H  
ATOM   2944  HE  ARG   186      38.453  38.065  47.243  1.00  0.00           H  
ATOM   2945 HH11 ARG   186      37.429  34.866  48.327  1.00  0.00           H  
ATOM   2946 HH12 ARG   186      37.308  35.357  50.006  1.00  0.00           H  
ATOM   2947 HH21 ARG   186      38.296  38.661  49.416  1.00  0.00           H  
ATOM   2948 HH22 ARG   186      37.794  37.486  50.616  1.00  0.00           H  
ATOM   2949  N   ALA   187      40.032  40.149  42.860  1.00  0.00           N  
ATOM   2950  CA  ALA   187      39.641  41.295  42.045  1.00  0.00           C  
ATOM   2951  C   ALA   187      40.260  41.218  40.658  1.00  0.00           C  
ATOM   2952  O   ALA   187      39.632  41.597  39.660  1.00  0.00           O  
ATOM   2953  CB  ALA   187      40.043  42.597  42.733  1.00  0.00           C  
ATOM   2954  H   ALA   187      40.529  40.322  43.722  1.00  0.00           H  
ATOM   2955  HA  ALA   187      38.558  41.287  41.921  1.00  0.00           H  
ATOM   2956  HB1 ALA   187      41.126  42.624  42.856  1.00  0.00           H  
ATOM   2957  HB2 ALA   187      39.726  43.443  42.124  1.00  0.00           H  
ATOM   2958  HB3 ALA   187      39.565  42.654  43.711  1.00  0.00           H  
ATOM   2959  N   LEU   188      41.463  40.662  40.528  1.00  0.00           N  
ATOM   2960  CA  LEU   188      42.207  40.620  39.275  1.00  0.00           C  
ATOM   2961  C   LEU   188      41.715  39.483  38.381  1.00  0.00           C  
ATOM   2962  O   LEU   188      41.793  39.573  37.152  1.00  0.00           O  
ATOM   2963  CB  LEU   188      43.709  40.462  39.540  1.00  0.00           C  
ATOM   2964  CG  LEU   188      44.435  41.688  40.086  1.00  0.00           C  
ATOM   2965  CD1 LEU   188      45.821  41.301  40.582  1.00  0.00           C  
ATOM   2966  CD2 LEU   188      44.523  42.776  39.018  1.00  0.00           C  
ATOM   2967  H   LEU   188      41.897  40.279  41.356  1.00  0.00           H  
ATOM   2968  HA  LEU   188      42.046  41.545  38.722  1.00  0.00           H  
ATOM   2969  HB2 LEU   188      43.759  39.655  40.271  1.00  0.00           H  
ATOM   2970  HB3 LEU   188      44.184  40.141  38.613  1.00  0.00           H  
ATOM   2971  HG  LEU   188      43.858  42.107  40.911  1.00  0.00           H  
ATOM   2972 HD11 LEU   188      46.399  40.882  39.758  1.00  0.00           H  
ATOM   2973 HD12 LEU   188      46.329  42.184  40.969  1.00  0.00           H  
ATOM   2974 HD13 LEU   188      45.730  40.559  41.375  1.00  0.00           H  
ATOM   2975 HD21 LEU   188      43.518  43.067  38.711  1.00  0.00           H  
ATOM   2976 HD22 LEU   188      45.044  43.643  39.424  1.00  0.00           H  
ATOM   2977 HD23 LEU   188      45.070  42.396  38.155  1.00  0.00           H  
ATOM   2978  N   ASN   189      41.191  38.418  38.966  1.00  0.00           N  
ATOM   2979  CA  ASN   189      40.919  37.153  38.290  1.00  0.00           C  
ATOM   2980  C   ASN   189      39.881  37.322  37.186  1.00  0.00           C  
ATOM   2981  O   ASN   189      40.036  36.774  36.093  1.00  0.00           O  
ATOM   2982  CB  ASN   189      40.459  36.097  39.295  1.00  0.00           C  
ATOM   2983  CG  ASN   189      40.580  34.687  38.756  1.00  0.00           C  
ATOM   2984  ND2 ASN   189      39.623  33.833  39.100  1.00  0.00           N  
ATOM   2985  OD1 ASN   189      41.530  34.364  38.032  1.00  0.00           O  
ATOM   2986  H   ASN   189      41.011  38.479  39.958  1.00  0.00           H  
ATOM   2987  HA  ASN   189      41.824  36.795  37.798  1.00  0.00           H  
ATOM   2988  HB2 ASN   189      41.070  36.180  40.194  1.00  0.00           H  
ATOM   2989  HB3 ASN   189      39.415  36.285  39.547  1.00  0.00           H  
ATOM   2990 HD21 ASN   189      39.657  32.880  38.767  1.00  0.00           H  
ATOM   2991 HD22 ASN   189      38.866  34.140  39.693  1.00  0.00           H  
ATOM   2992  N   GLY   190      38.821  38.100  37.554  1.00  0.00           N  
ATOM   2993  CA  GLY   190      37.790  38.308  36.548  1.00  0.00           C  
ATOM   2994  C   GLY   190      38.331  38.837  35.236  1.00  0.00           C  
ATOM   2995  O   GLY   190      38.020  38.308  34.166  1.00  0.00           O  
ATOM   2996  H   GLY   190      38.702  38.534  38.458  1.00  0.00           H  
ATOM   2997  HA2 GLY   190      37.296  37.353  36.369  1.00  0.00           H  
ATOM   2998  HA3 GLY   190      37.068  39.021  36.947  1.00  0.00           H  
ATOM   2999  N   THR   191      39.203  39.827  35.295  1.00  0.00           N  
ATOM   3000  CA  THR   191      39.798  40.439  34.117  1.00  0.00           C  
ATOM   3001  C   THR   191      40.720  39.460  33.397  1.00  0.00           C  
ATOM   3002  O   THR   191      40.685  39.350  32.170  1.00  0.00           O  
ATOM   3003  CB  THR   191      40.581  41.714  34.487  1.00  0.00           C  
ATOM   3004  CG2 THR   191      41.139  42.395  33.242  1.00  0.00           C  
ATOM   3005  OG1 THR   191      39.717  42.619  35.175  1.00  0.00           O  
ATOM   3006  H   THR   191      39.442  40.202  36.202  1.00  0.00           H  
ATOM   3007  HA  THR   191      39.022  40.703  33.399  1.00  0.00           H  
ATOM   3008  HB  THR   191      41.402  41.440  35.150  1.00  0.00           H  
ATOM   3009  HG1 THR   191      40.204  43.413  35.406  1.00  0.00           H  
ATOM   3010 HG21 THR   191      40.319  42.670  32.579  1.00  0.00           H  
ATOM   3011 HG22 THR   191      41.687  43.292  33.532  1.00  0.00           H  
ATOM   3012 HG23 THR   191      41.811  41.711  32.724  1.00  0.00           H  
ATOM   3013  N   ARG   192      41.473  38.796  34.120  1.00  0.00           N  
ATOM   3014  CA  ARG   192      42.441  37.872  33.535  1.00  0.00           C  
ATOM   3015  C   ARG   192      41.728  36.739  32.799  1.00  0.00           C  
ATOM   3016  O   ARG   192      42.122  36.372  31.690  1.00  0.00           O  
ATOM   3017  CB  ARG   192      43.359  37.301  34.616  1.00  0.00           C  
ATOM   3018  CG  ARG   192      44.295  38.327  35.236  1.00  0.00           C  
ATOM   3019  CD  ARG   192      45.073  37.747  36.411  1.00  0.00           C  
ATOM   3020  NE  ARG   192      45.908  36.631  36.006  1.00  0.00           N  
ATOM   3021  CZ  ARG   192      46.774  35.995  36.802  1.00  0.00           C  
ATOM   3022  NH1 ARG   192      46.915  36.360  38.070  1.00  0.00           N1+
ATOM   3023  NH2 ARG   192      47.481  34.994  36.328  1.00  0.00           N  
ATOM   3024  H   ARG   192      41.460  38.903  35.124  1.00  0.00           H  
ATOM   3025  HA  ARG   192      43.052  38.395  32.800  1.00  0.00           H  
ATOM   3026  HB2 ARG   192      42.720  36.877  35.391  1.00  0.00           H  
ATOM   3027  HB3 ARG   192      43.946  36.507  34.155  1.00  0.00           H  
ATOM   3028  HG2 ARG   192      44.993  38.662  34.468  1.00  0.00           H  
ATOM   3029  HG3 ARG   192      43.698  39.173  35.578  1.00  0.00           H  
ATOM   3030  HD2 ARG   192      45.710  38.523  36.835  1.00  0.00           H  
ATOM   3031  HD3 ARG   192      44.370  37.400  37.168  1.00  0.00           H  
ATOM   3032  HE  ARG   192      45.824  36.329  35.046  1.00  0.00           H  
ATOM   3033 HH11 ARG   192      46.365  37.123  38.437  1.00  0.00           H  
ATOM   3034 HH12 ARG   192      47.572  35.873  38.662  1.00  0.00           H  
ATOM   3035 HH21 ARG   192      47.367  34.710  35.365  1.00  0.00           H  
ATOM   3036 HH22 ARG   192      48.135  34.513  36.928  1.00  0.00           H  
ATOM   3037  N   VAL   193      40.692  36.191  33.390  1.00  0.00           N  
ATOM   3038  CA  VAL   193      39.928  35.110  32.772  1.00  0.00           C  
ATOM   3039  C   VAL   193      39.293  35.602  31.474  1.00  0.00           C  
ATOM   3040  O   VAL   193      39.406  34.949  30.433  1.00  0.00           O  
ATOM   3041  CB  VAL   193      38.843  34.558  33.723  1.00  0.00           C  
ATOM   3042  CG1 VAL   193      37.890  33.629  32.975  1.00  0.00           C  
ATOM   3043  CG2 VAL   193      39.487  33.832  34.903  1.00  0.00           C  
ATOM   3044  H   VAL   193      40.432  36.491  34.318  1.00  0.00           H  
ATOM   3045  HA  VAL   193      40.575  34.288  32.467  1.00  0.00           H  
ATOM   3046  HB  VAL   193      38.282  35.394  34.140  1.00  0.00           H  
ATOM   3047 HG11 VAL   193      38.450  32.792  32.558  1.00  0.00           H  
ATOM   3048 HG12 VAL   193      37.134  33.252  33.664  1.00  0.00           H  
ATOM   3049 HG13 VAL   193      37.404  34.179  32.169  1.00  0.00           H  
ATOM   3050 HG21 VAL   193      40.122  34.526  35.454  1.00  0.00           H  
ATOM   3051 HG22 VAL   193      38.709  33.449  35.563  1.00  0.00           H  
ATOM   3052 HG23 VAL   193      40.090  33.002  34.534  1.00  0.00           H  
ATOM   3053  N   THR   194      38.631  36.727  31.536  1.00  0.00           N  
ATOM   3054  CA  THR   194      37.965  37.284  30.361  1.00  0.00           C  
ATOM   3055  C   THR   194      38.970  37.509  29.234  1.00  0.00           C  
ATOM   3056  O   THR   194      38.727  37.121  28.089  1.00  0.00           O  
ATOM   3057  CB  THR   194      37.257  38.610  30.692  1.00  0.00           C  
ATOM   3058  CG2 THR   194      36.569  39.185  29.458  1.00  0.00           C  
ATOM   3059  OG1 THR   194      36.275  38.374  31.709  1.00  0.00           O  
ATOM   3060  H   THR   194      38.543  37.218  32.414  1.00  0.00           H  
ATOM   3061  HA  THR   194      37.223  36.575  29.993  1.00  0.00           H  
ATOM   3062  HB  THR   194      37.998  39.320  31.059  1.00  0.00           H  
ATOM   3063  HG1 THR   194      35.829  39.197  31.921  1.00  0.00           H  
ATOM   3064 HG21 THR   194      35.828  38.475  29.091  1.00  0.00           H  
ATOM   3065 HG22 THR   194      36.076  40.122  29.719  1.00  0.00           H  
ATOM   3066 HG23 THR   194      37.311  39.370  28.681  1.00  0.00           H  
ATOM   3067  N   ASP   195      40.123  38.094  29.509  1.00  0.00           N  
ATOM   3068  CA  ASP   195      41.142  38.364  28.502  1.00  0.00           C  
ATOM   3069  C   ASP   195      41.692  37.066  27.909  1.00  0.00           C  
ATOM   3070  O   ASP   195      41.938  36.978  26.705  1.00  0.00           O  
ATOM   3071  CB  ASP   195      42.291  39.189  29.100  1.00  0.00           C  
ATOM   3072  CG  ASP   195      41.917  40.638  29.331  1.00  0.00           C  
ATOM   3073  OD1 ASP   195      40.855  41.083  28.833  1.00  0.00           O  
ATOM   3074  OD2 ASP   195      42.681  41.348  30.018  1.00  0.00           O1-
ATOM   3075  H   ASP   195      40.293  38.399  30.457  1.00  0.00           H  
ATOM   3076  HA  ASP   195      40.703  38.925  27.677  1.00  0.00           H  
ATOM   3077  HB2 ASP   195      42.575  38.732  30.048  1.00  0.00           H  
ATOM   3078  HB3 ASP   195      43.130  39.137  28.406  1.00  0.00           H  
ATOM   3079  N   GLU   196      41.856  36.077  28.764  1.00  0.00           N  
ATOM   3080  CA  GLU   196      42.357  34.797  28.271  1.00  0.00           C  
ATOM   3081  C   GLU   196      41.345  34.134  27.341  1.00  0.00           C  
ATOM   3082  O   GLU   196      41.731  33.540  26.326  1.00  0.00           O  
ATOM   3083  CB  GLU   196      42.697  33.865  29.436  1.00  0.00           C  
ATOM   3084  CG  GLU   196      43.924  34.275  30.222  1.00  0.00           C  
ATOM   3085  CD  GLU   196      45.220  33.695  29.648  1.00  0.00           C  
ATOM   3086  OE1 GLU   196      46.293  33.919  30.242  1.00  0.00           O  
ATOM   3087  OE2 GLU   196      45.140  33.015  28.603  1.00  0.00           O1-
ATOM   3088  H   GLU   196      41.692  36.177  29.756  1.00  0.00           H  
ATOM   3089  HA  GLU   196      43.258  34.958  27.679  1.00  0.00           H  
ATOM   3090  HB2 GLU   196      41.831  33.850  30.097  1.00  0.00           H  
ATOM   3091  HB3 GLU   196      42.850  32.871  29.016  1.00  0.00           H  
ATOM   3092  HG2 GLU   196      43.979  35.364  30.214  1.00  0.00           H  
ATOM   3093  HG3 GLU   196      43.792  33.926  31.246  1.00  0.00           H  
ATOM   3094  N   ILE   197      40.113  34.208  27.638  1.00  0.00           N  
ATOM   3095  CA  ILE   197      39.092  33.664  26.750  1.00  0.00           C  
ATOM   3096  C   ILE   197      39.182  34.337  25.384  1.00  0.00           C  
ATOM   3097  O   ILE   197      39.224  33.659  24.351  1.00  0.00           O  
ATOM   3098  CB  ILE   197      37.673  33.842  27.341  1.00  0.00           C  
ATOM   3099  CG1 ILE   197      37.495  32.941  28.570  1.00  0.00           C  
ATOM   3100  CG2 ILE   197      36.606  33.544  26.282  1.00  0.00           C  
ATOM   3101  CD1 ILE   197      36.221  33.221  29.358  1.00  0.00           C  
ATOM   3102  H   ILE   197      39.818  34.613  28.515  1.00  0.00           H  
ATOM   3103  HA  ILE   197      39.272  32.608  26.550  1.00  0.00           H  
ATOM   3104  HB  ILE   197      37.562  34.869  27.690  1.00  0.00           H  
ATOM   3105 HG12 ILE   197      37.484  31.910  28.217  1.00  0.00           H  
ATOM   3106 HG13 ILE   197      38.361  33.095  29.213  1.00  0.00           H  
ATOM   3107 HG21 ILE   197      36.716  32.517  25.933  1.00  0.00           H  
ATOM   3108 HG22 ILE   197      35.615  33.675  26.717  1.00  0.00           H  
ATOM   3109 HG23 ILE   197      36.726  34.228  25.442  1.00  0.00           H  
ATOM   3110 HD11 ILE   197      35.354  33.066  28.715  1.00  0.00           H  
ATOM   3111 HD12 ILE   197      36.165  32.545  30.211  1.00  0.00           H  
ATOM   3112 HD13 ILE   197      36.231  34.252  29.712  1.00  0.00           H  
ATOM   3113  N   LEU   198      39.328  35.652  25.342  1.00  0.00           N  
ATOM   3114  CA  LEU   198      39.342  36.411  24.098  1.00  0.00           C  
ATOM   3115  C   LEU   198      40.593  36.093  23.286  1.00  0.00           C  
ATOM   3116  O   LEU   198      40.548  36.083  22.056  1.00  0.00           O  
ATOM   3117  CB  LEU   198      39.267  37.913  24.387  1.00  0.00           C  
ATOM   3118  CG  LEU   198      37.921  38.458  24.852  1.00  0.00           C  
ATOM   3119  CD1 LEU   198      38.047  39.922  25.256  1.00  0.00           C  
ATOM   3120  CD2 LEU   198      36.871  38.275  23.760  1.00  0.00           C  
ATOM   3121  H   LEU   198      39.399  36.159  26.213  1.00  0.00           H  
ATOM   3122  HA  LEU   198      38.486  36.131  23.484  1.00  0.00           H  
ATOM   3123  HB2 LEU   198      40.006  38.050  25.176  1.00  0.00           H  
ATOM   3124  HB3 LEU   198      39.587  38.449  23.493  1.00  0.00           H  
ATOM   3125  HG  LEU   198      37.579  37.874  25.706  1.00  0.00           H  
ATOM   3126 HD11 LEU   198      38.389  40.507  24.402  1.00  0.00           H  
ATOM   3127 HD12 LEU   198      37.076  40.294  25.585  1.00  0.00           H  
ATOM   3128 HD13 LEU   198      38.766  40.014  26.070  1.00  0.00           H  
ATOM   3129 HD21 LEU   198      36.766  37.215  23.531  1.00  0.00           H  
ATOM   3130 HD22 LEU   198      35.915  38.668  24.105  1.00  0.00           H  
ATOM   3131 HD23 LEU   198      37.181  38.811  22.863  1.00  0.00           H  
ATOM   3132  N   GLU   199      41.649  35.815  23.990  1.00  0.00           N  
ATOM   3133  CA  GLU   199      42.905  35.492  23.309  1.00  0.00           C  
ATOM   3134  C   GLU   199      42.856  34.100  22.692  1.00  0.00           C  
ATOM   3135  O   GLU   199      43.586  33.811  21.747  1.00  0.00           O  
ATOM   3136  CB  GLU   199      44.083  35.597  24.278  1.00  0.00           C  
ATOM   3137  CG  GLU   199      44.451  37.025  24.652  1.00  0.00           C  
ATOM   3138  CD  GLU   199      45.572  37.111  25.671  1.00  0.00           C  
ATOM   3139  OE1 GLU   199      45.932  38.239  26.082  1.00  0.00           O  
ATOM   3140  OE2 GLU   199      46.107  36.039  26.052  1.00  0.00           O1-
ATOM   3141  H   GLU   199      41.648  35.853  24.999  1.00  0.00           H  
ATOM   3142  HA  GLU   199      43.068  36.188  22.486  1.00  0.00           H  
ATOM   3143  HB2 GLU   199      43.811  35.045  25.177  1.00  0.00           H  
ATOM   3144  HB3 GLU   199      44.936  35.115  23.801  1.00  0.00           H  
ATOM   3145  HG2 GLU   199      44.757  37.524  23.733  1.00  0.00           H  
ATOM   3146  HG3 GLU   199      43.560  37.511  25.050  1.00  0.00           H  
ATOM   3147  N   LEU   200      41.913  33.270  23.205  1.00  0.00           N  
ATOM   3148  CA  LEU   200      41.915  31.862  22.818  1.00  0.00           C  
ATOM   3149  C   LEU   200      40.839  31.591  21.765  1.00  0.00           C  
ATOM   3150  O   LEU   200      40.669  30.454  21.321  1.00  0.00           O  
ATOM   3151  CB  LEU   200      41.664  30.978  24.044  1.00  0.00           C  
ATOM   3152  CG  LEU   200      42.796  30.896  25.064  1.00  0.00           C  
ATOM   3153  CD1 LEU   200      42.313  30.276  26.365  1.00  0.00           C  
ATOM   3154  CD2 LEU   200      43.972  30.092  24.491  1.00  0.00           C  
ATOM   3155  H   LEU   200      41.214  33.585  23.863  1.00  0.00           H  
ATOM   3156  HA  LEU   200      42.880  31.595  22.388  1.00  0.00           H  
ATOM   3157  HB2 LEU   200      40.786  31.423  24.511  1.00  0.00           H  
ATOM   3158  HB3 LEU   200      41.419  29.976  23.692  1.00  0.00           H  
ATOM   3159  HG  LEU   200      43.167  31.903  25.257  1.00  0.00           H  
ATOM   3160 HD11 LEU   200      41.943  29.269  26.173  1.00  0.00           H  
ATOM   3161 HD12 LEU   200      43.139  30.229  27.075  1.00  0.00           H  
ATOM   3162 HD13 LEU   200      41.510  30.884  26.782  1.00  0.00           H  
ATOM   3163 HD21 LEU   200      44.341  30.580  23.589  1.00  0.00           H  
ATOM   3164 HD22 LEU   200      44.772  30.042  25.229  1.00  0.00           H  
ATOM   3165 HD23 LEU   200      43.639  29.083  24.248  1.00  0.00           H  
ATOM   3166  N   VAL   201      40.174  32.632  21.310  1.00  0.00           N  
ATOM   3167  CA  VAL   201      39.162  32.474  20.267  1.00  0.00           C  
ATOM   3168  C   VAL   201      39.718  32.949  18.931  1.00  0.00           C  
ATOM   3169  O   VAL   201      40.266  34.053  18.830  1.00  0.00           O  
ATOM   3170  CB  VAL   201      37.871  33.241  20.602  1.00  0.00           C  
ATOM   3171  CG1 VAL   201      36.875  33.161  19.443  1.00  0.00           C  
ATOM   3172  CG2 VAL   201      37.249  32.694  21.886  1.00  0.00           C  
ATOM   3173  H   VAL   201      40.323  33.553  21.697  1.00  0.00           H  
ATOM   3174  HA  VAL   201      38.913  31.425  20.110  1.00  0.00           H  
ATOM   3175  HB  VAL   201      38.121  34.284  20.794  1.00  0.00           H  
ATOM   3176 HG11 VAL   201      36.624  32.118  19.251  1.00  0.00           H  
ATOM   3177 HG12 VAL   201      35.970  33.710  19.702  1.00  0.00           H  
ATOM   3178 HG13 VAL   201      37.321  33.598  18.549  1.00  0.00           H  
ATOM   3179 HG21 VAL   201      37.954  32.808  22.709  1.00  0.00           H  
ATOM   3180 HG22 VAL   201      36.336  33.245  22.112  1.00  0.00           H  
ATOM   3181 HG23 VAL   201      37.012  31.638  21.754  1.00  0.00           H  
ATOM   3182  N   PRO   202      39.628  32.164  17.825  1.00  0.00           N  
ATOM   3183  CA  PRO   202      40.193  32.499  16.518  1.00  0.00           C  
ATOM   3184  C   PRO   202      39.547  33.720  15.879  1.00  0.00           C  
ATOM   3185  O   PRO   202      40.233  34.581  15.324  1.00  0.00           O  
ATOM   3186  CB  PRO   202      39.925  31.244  15.685  1.00  0.00           C  
ATOM   3187  CG  PRO   202      39.773  30.146  16.686  1.00  0.00           C  
ATOM   3188  CD  PRO   202      39.230  30.735  17.955  1.00  0.00           C  
ATOM   3189  HA  PRO   202      41.258  32.683  16.657  1.00  0.00           H  
ATOM   3190  HB2 PRO   202      39.000  31.364  15.121  1.00  0.00           H  
ATOM   3191  HB3 PRO   202      40.751  31.072  14.995  1.00  0.00           H  
ATOM   3192  HG2 PRO   202      39.077  29.383  16.337  1.00  0.00           H  
ATOM   3193  HG3 PRO   202      40.736  29.685  16.907  1.00  0.00           H  
ATOM   3194  HD2 PRO   202      38.145  30.652  18.024  1.00  0.00           H  
ATOM   3195  HD3 PRO   202      39.685  30.298  18.844  1.00  0.00           H  
ATOM   3196  N   LYS   203      38.216  33.826  15.885  1.00  0.00           N  
ATOM   3197  CA  LYS   203      37.438  34.935  15.336  1.00  0.00           C  
ATOM   3198  C   LYS   203      36.490  35.526  16.377  1.00  0.00           C  
ATOM   3199  O   LYS   203      35.380  35.021  16.561  1.00  0.00           O  
ATOM   3200  CB  LYS   203      36.652  34.479  14.110  1.00  0.00           C  
ATOM   3201  CG  LYS   203      37.514  34.073  12.923  1.00  0.00           C  
ATOM   3202  CD  LYS   203      36.683  33.794  11.690  1.00  0.00           C  
ATOM   3203  CE  LYS   203      37.563  33.500  10.470  1.00  0.00           C  
ATOM   3204  NZ  LYS   203      36.733  33.193   9.260  1.00  0.00           N1+
ATOM   3205  H   LYS   203      37.718  33.038  16.274  1.00  0.00           H  
ATOM   3206  HA  LYS   203      38.106  35.744  15.041  1.00  0.00           H  
ATOM   3207  HB2 LYS   203      36.041  33.632  14.422  1.00  0.00           H  
ATOM   3208  HB3 LYS   203      36.004  35.307  13.822  1.00  0.00           H  
ATOM   3209  HG2 LYS   203      38.212  34.884  12.715  1.00  0.00           H  
ATOM   3210  HG3 LYS   203      38.071  33.177  13.196  1.00  0.00           H  
ATOM   3211  HD2 LYS   203      36.044  32.934  11.893  1.00  0.00           H  
ATOM   3212  HD3 LYS   203      36.063  34.667  11.488  1.00  0.00           H  
ATOM   3213  HE2 LYS   203      38.184  34.373  10.272  1.00  0.00           H  
ATOM   3214  HE3 LYS   203      38.200  32.646  10.700  1.00  0.00           H  
ATOM   3215  HZ1 LYS   203      36.143  33.984   9.047  1.00  0.00           H  
ATOM   3216  HZ2 LYS   203      37.340  33.004   8.475  1.00  0.00           H  
ATOM   3217  HZ3 LYS   203      36.157  32.384   9.443  1.00  0.00           H  
ATOM   3218  N   PRO   204      36.889  36.630  17.044  1.00  0.00           N  
ATOM   3219  CA  PRO   204      36.146  37.204  18.167  1.00  0.00           C  
ATOM   3220  C   PRO   204      34.716  37.585  17.800  1.00  0.00           C  
ATOM   3221  O   PRO   204      33.792  37.397  18.592  1.00  0.00           O  
ATOM   3222  CB  PRO   204      36.964  38.441  18.542  1.00  0.00           C  
ATOM   3223  CG  PRO   204      38.371  38.096  18.179  1.00  0.00           C  
ATOM   3224  CD  PRO   204      38.345  37.293  16.911  1.00  0.00           C  
ATOM   3225  HA  PRO   204      36.130  36.465  18.968  1.00  0.00           H  
ATOM   3226  HB2 PRO   204      36.631  39.297  17.955  1.00  0.00           H  
ATOM   3227  HB3 PRO   204      36.843  38.659  19.603  1.00  0.00           H  
ATOM   3228  HG2 PRO   204      38.968  38.991  18.007  1.00  0.00           H  
ATOM   3229  HG3 PRO   204      38.837  37.493  18.958  1.00  0.00           H  
ATOM   3230  HD2 PRO   204      38.416  37.916  16.019  1.00  0.00           H  
ATOM   3231  HD3 PRO   204      39.125  36.532  16.885  1.00  0.00           H  
ATOM   3232  N   ASN   205      34.466  38.056  16.602  1.00  0.00           N  
ATOM   3233  CA  ASN   205      33.118  38.460  16.215  1.00  0.00           C  
ATOM   3234  C   ASN   205      32.184  37.259  16.113  1.00  0.00           C  
ATOM   3235  O   ASN   205      31.018  37.333  16.517  1.00  0.00           O  
ATOM   3236  CB  ASN   205      33.144  39.232  14.892  1.00  0.00           C  
ATOM   3237  CG  ASN   205      33.722  40.624  15.047  1.00  0.00           C  
ATOM   3238  ND2 ASN   205      34.190  41.196  13.949  1.00  0.00           N  
ATOM   3239  OD1 ASN   205      33.740  41.184  16.145  1.00  0.00           O  
ATOM   3240  H   ASN   205      35.216  38.195  15.940  1.00  0.00           H  
ATOM   3241  HA  ASN   205      32.691  39.103  16.985  1.00  0.00           H  
ATOM   3242  HB2 ASN   205      33.756  38.678  14.180  1.00  0.00           H  
ATOM   3243  HB3 ASN   205      32.128  39.318  14.507  1.00  0.00           H  
ATOM   3244 HD21 ASN   205      34.586  42.124  13.996  1.00  0.00           H  
ATOM   3245 HD22 ASN   205      34.149  40.702  13.069  1.00  0.00           H  
ATOM   3246  N   VAL   206      32.651  36.170  15.579  1.00  0.00           N  
ATOM   3247  CA  VAL   206      31.872  34.934  15.496  1.00  0.00           C  
ATOM   3248  C   VAL   206      31.561  34.432  16.912  1.00  0.00           C  
ATOM   3249  O   VAL   206      30.423  34.054  17.206  1.00  0.00           O  
ATOM   3250  CB  VAL   206      32.610  33.842  14.697  1.00  0.00           C  
ATOM   3251  CG1 VAL   206      31.860  32.512  14.778  1.00  0.00           C  
ATOM   3252  CG2 VAL   206      32.776  34.274  13.247  1.00  0.00           C  
ATOM   3253  H   VAL   206      33.576  36.181  15.173  1.00  0.00           H  
ATOM   3254  HA  VAL   206      30.902  35.110  15.031  1.00  0.00           H  
ATOM   3255  HB  VAL   206      33.612  33.720  15.109  1.00  0.00           H  
ATOM   3256 HG11 VAL   206      30.858  32.633  14.365  1.00  0.00           H  
ATOM   3257 HG12 VAL   206      32.398  31.755  14.207  1.00  0.00           H  
ATOM   3258 HG13 VAL   206      31.788  32.198  15.819  1.00  0.00           H  
ATOM   3259 HG21 VAL   206      33.354  35.198  13.206  1.00  0.00           H  
ATOM   3260 HG22 VAL   206      33.299  33.494  12.693  1.00  0.00           H  
ATOM   3261 HG23 VAL   206      31.795  34.440  12.802  1.00  0.00           H  
ATOM   3262  N   PHE   207      32.529  34.464  17.769  1.00  0.00           N  
ATOM   3263  CA  PHE   207      32.393  34.087  19.170  1.00  0.00           C  
ATOM   3264  C   PHE   207      31.322  34.935  19.858  1.00  0.00           C  
ATOM   3265  O   PHE   207      30.440  34.405  20.534  1.00  0.00           O  
ATOM   3266  CB  PHE   207      33.726  34.234  19.904  1.00  0.00           C  
ATOM   3267  CG  PHE   207      33.611  34.168  21.405  1.00  0.00           C  
ATOM   3268  CD1 PHE   207      33.693  35.323  22.174  1.00  0.00           C  
ATOM   3269  CD2 PHE   207      33.411  32.951  22.042  1.00  0.00           C  
ATOM   3270  CE1 PHE   207      33.579  35.264  23.562  1.00  0.00           C  
ATOM   3271  CE2 PHE   207      33.302  32.884  23.430  1.00  0.00           C  
ATOM   3272  CZ  PHE   207      33.391  34.042  24.189  1.00  0.00           C  
ATOM   3273  H   PHE   207      33.442  34.736  17.433  1.00  0.00           H  
ATOM   3274  HA  PHE   207      32.069  33.049  19.240  1.00  0.00           H  
ATOM   3275  HB2 PHE   207      34.411  33.440  19.609  1.00  0.00           H  
ATOM   3276  HB3 PHE   207      34.169  35.202  19.667  1.00  0.00           H  
ATOM   3277  HD1 PHE   207      33.848  36.282  21.680  1.00  0.00           H  
ATOM   3278  HD2 PHE   207      33.339  32.042  21.445  1.00  0.00           H  
ATOM   3279  HE1 PHE   207      33.638  36.177  24.154  1.00  0.00           H  
ATOM   3280  HE2 PHE   207      33.147  31.922  23.919  1.00  0.00           H  
ATOM   3281  HZ  PHE   207      33.313  33.989  25.275  1.00  0.00           H  
ATOM   3282  N   ARG   208      31.338  36.199  19.649  1.00  0.00           N  
ATOM   3283  CA  ARG   208      30.429  37.135  20.309  1.00  0.00           C  
ATOM   3284  C   ARG   208      28.989  36.878  19.885  1.00  0.00           C  
ATOM   3285  O   ARG   208      28.083  36.861  20.725  1.00  0.00           O  
ATOM   3286  CB  ARG   208      30.822  38.578  19.991  1.00  0.00           C  
ATOM   3287  CG  ARG   208      32.098  39.032  20.683  1.00  0.00           C  
ATOM   3288  CD  ARG   208      32.515  40.426  20.233  1.00  0.00           C  
ATOM   3289  NE  ARG   208      33.734  40.870  20.915  1.00  0.00           N  
ATOM   3290  CZ  ARG   208      34.667  41.641  20.360  1.00  0.00           C  
ATOM   3291  NH1 ARG   208      34.545  42.072  19.117  1.00  0.00           N1+
ATOM   3292  NH2 ARG   208      35.730  41.986  21.070  1.00  0.00           N  
ATOM   3293  H   ARG   208      32.037  36.572  19.022  1.00  0.00           H  
ATOM   3294  HA  ARG   208      30.472  36.992  21.389  1.00  0.00           H  
ATOM   3295  HB2 ARG   208      30.950  38.649  18.911  1.00  0.00           H  
ATOM   3296  HB3 ARG   208      29.994  39.216  20.301  1.00  0.00           H  
ATOM   3297  HG2 ARG   208      31.924  39.035  21.759  1.00  0.00           H  
ATOM   3298  HG3 ARG   208      32.890  38.322  20.445  1.00  0.00           H  
ATOM   3299  HD2 ARG   208      32.700  40.416  19.159  1.00  0.00           H  
ATOM   3300  HD3 ARG   208      31.713  41.130  20.457  1.00  0.00           H  
ATOM   3301  HE  ARG   208      33.868  40.561  21.867  1.00  0.00           H  
ATOM   3302 HH11 ARG   208      33.733  41.816  18.574  1.00  0.00           H  
ATOM   3303 HH12 ARG   208      35.265  42.656  18.715  1.00  0.00           H  
ATOM   3304 HH21 ARG   208      35.824  41.663  22.022  1.00  0.00           H  
ATOM   3305 HH22 ARG   208      36.442  42.571  20.656  1.00  0.00           H  
ATOM   3306  N   ILE   209      28.770  36.678  18.591  1.00  0.00           N  
ATOM   3307  CA  ILE   209      27.418  36.428  18.091  1.00  0.00           C  
ATOM   3308  C   ILE   209      26.903  35.104  18.647  1.00  0.00           C  
ATOM   3309  O   ILE   209      25.770  35.023  19.125  1.00  0.00           O  
ATOM   3310  CB  ILE   209      27.379  36.410  16.547  1.00  0.00           C  
ATOM   3311  CG1 ILE   209      27.733  37.797  15.984  1.00  0.00           C  
ATOM   3312  CG2 ILE   209      26.002  35.957  16.043  1.00  0.00           C  
ATOM   3313  CD1 ILE   209      26.787  38.901  16.432  1.00  0.00           C  
ATOM   3314  H   ILE   209      29.526  36.730  17.923  1.00  0.00           H  
ATOM   3315  HA  ILE   209      26.723  37.180  18.463  1.00  0.00           H  
ATOM   3316  HB  ILE   209      28.143  35.723  16.183  1.00  0.00           H  
ATOM   3317 HG12 ILE   209      28.746  38.031  16.312  1.00  0.00           H  
ATOM   3318 HG13 ILE   209      27.713  37.720  14.897  1.00  0.00           H  
ATOM   3319 HG21 ILE   209      25.238  36.644  16.406  1.00  0.00           H  
ATOM   3320 HG22 ILE   209      25.997  35.952  14.953  1.00  0.00           H  
ATOM   3321 HG23 ILE   209      25.792  34.953  16.412  1.00  0.00           H  
ATOM   3322 HD11 ILE   209      26.807  38.979  17.519  1.00  0.00           H  
ATOM   3323 HD12 ILE   209      27.101  39.849  15.995  1.00  0.00           H  
ATOM   3324 HD13 ILE   209      25.774  38.668  16.104  1.00  0.00           H  
ATOM   3325  N   ALA   210      27.716  34.073  18.621  1.00  0.00           N  
ATOM   3326  CA  ALA   210      27.334  32.764  19.141  1.00  0.00           C  
ATOM   3327  C   ALA   210      27.048  32.832  20.639  1.00  0.00           C  
ATOM   3328  O   ALA   210      26.050  32.281  21.116  1.00  0.00           O  
ATOM   3329  CB  ALA   210      28.426  31.739  18.861  1.00  0.00           C  
ATOM   3330  H   ALA   210      28.626  34.172  18.194  1.00  0.00           H  
ATOM   3331  HA  ALA   210      26.418  32.441  18.646  1.00  0.00           H  
ATOM   3332  HB1 ALA   210      29.347  32.044  19.358  1.00  0.00           H  
ATOM   3333  HB2 ALA   210      28.116  30.765  19.238  1.00  0.00           H  
ATOM   3334  HB3 ALA   210      28.597  31.674  17.787  1.00  0.00           H  
ATOM   3335  N   LEU   211      27.941  33.487  21.365  1.00  0.00           N  
ATOM   3336  CA  LEU   211      27.769  33.586  22.815  1.00  0.00           C  
ATOM   3337  C   LEU   211      26.499  34.358  23.158  1.00  0.00           C  
ATOM   3338  O   LEU   211      25.780  33.989  24.088  1.00  0.00           O  
ATOM   3339  CB  LEU   211      28.981  34.268  23.454  1.00  0.00           C  
ATOM   3340  CG  LEU   211      28.945  34.435  24.975  1.00  0.00           C  
ATOM   3341  CD1 LEU   211      28.718  33.089  25.652  1.00  0.00           C  
ATOM   3342  CD2 LEU   211      30.229  35.085  25.476  1.00  0.00           C  
ATOM   3343  H   LEU   211      28.764  33.900  20.951  1.00  0.00           H  
ATOM   3344  HA  LEU   211      27.664  32.589  23.243  1.00  0.00           H  
ATOM   3345  HB2 LEU   211      29.812  33.619  23.180  1.00  0.00           H  
ATOM   3346  HB3 LEU   211      29.112  35.243  22.985  1.00  0.00           H  
ATOM   3347  HG  LEU   211      28.135  35.115  25.239  1.00  0.00           H  
ATOM   3348 HD11 LEU   211      29.528  32.408  25.389  1.00  0.00           H  
ATOM   3349 HD12 LEU   211      28.695  33.225  26.733  1.00  0.00           H  
ATOM   3350 HD13 LEU   211      27.769  32.670  25.319  1.00  0.00           H  
ATOM   3351 HD21 LEU   211      30.343  36.067  25.017  1.00  0.00           H  
ATOM   3352 HD22 LEU   211      30.183  35.194  26.560  1.00  0.00           H  
ATOM   3353 HD23 LEU   211      31.081  34.459  25.211  1.00  0.00           H  
ATOM   3354  N   ARG   212      26.139  35.430  22.433  1.00  0.00           N  
ATOM   3355  CA  ARG   212      24.883  36.143  22.639  1.00  0.00           C  
ATOM   3356  C   ARG   212      23.689  35.210  22.476  1.00  0.00           C  
ATOM   3357  O   ARG   212      22.752  35.247  23.274  1.00  0.00           O  
ATOM   3358  CB  ARG   212      24.764  37.316  21.660  1.00  0.00           C  
ATOM   3359  CG  ARG   212      25.626  38.517  22.027  1.00  0.00           C  
ATOM   3360  CD  ARG   212      25.476  39.651  21.025  1.00  0.00           C  
ATOM   3361  NE  ARG   212      26.300  40.801  21.383  1.00  0.00           N  
ATOM   3362  CZ  ARG   212      26.060  41.609  22.408  1.00  0.00           C  
ATOM   3363  NH1 ARG   212      25.012  41.415  23.204  1.00  0.00           N1+
ATOM   3364  NH2 ARG   212      26.876  42.628  22.646  1.00  0.00           N  
ATOM   3365  H   ARG   212      26.779  35.780  21.735  1.00  0.00           H  
ATOM   3366  HA  ARG   212      24.843  36.533  23.656  1.00  0.00           H  
ATOM   3367  HB2 ARG   212      25.056  36.947  20.677  1.00  0.00           H  
ATOM   3368  HB3 ARG   212      23.716  37.614  21.639  1.00  0.00           H  
ATOM   3369  HG2 ARG   212      25.325  38.864  23.016  1.00  0.00           H  
ATOM   3370  HG3 ARG   212      26.667  38.194  22.057  1.00  0.00           H  
ATOM   3371  HD2 ARG   212      25.778  39.299  20.039  1.00  0.00           H  
ATOM   3372  HD3 ARG   212      24.433  39.965  20.994  1.00  0.00           H  
ATOM   3373  HE  ARG   212      27.106  40.985  20.803  1.00  0.00           H  
ATOM   3374 HH11 ARG   212      24.386  40.642  23.030  1.00  0.00           H  
ATOM   3375 HH12 ARG   212      24.847  42.042  23.979  1.00  0.00           H  
ATOM   3376 HH21 ARG   212      27.674  42.783  22.047  1.00  0.00           H  
ATOM   3377 HH22 ARG   212      26.695  43.244  23.426  1.00  0.00           H  
ATOM   3378  N   ALA   213      23.754  34.436  21.423  1.00  0.00           N  
ATOM   3379  CA  ALA   213      22.668  33.504  21.152  1.00  0.00           C  
ATOM   3380  C   ALA   213      22.534  32.468  22.260  1.00  0.00           C  
ATOM   3381  O   ALA   213      21.431  32.200  22.744  1.00  0.00           O  
ATOM   3382  CB  ALA   213      22.889  32.807  19.804  1.00  0.00           C  
ATOM   3383  H   ALA   213      24.517  34.487  20.763  1.00  0.00           H  
ATOM   3384  HA  ALA   213      21.732  34.061  21.107  1.00  0.00           H  
ATOM   3385  HB1 ALA   213      23.818  32.238  19.837  1.00  0.00           H  
ATOM   3386  HB2 ALA   213      22.057  32.132  19.603  1.00  0.00           H  
ATOM   3387  HB3 ALA   213      22.949  33.555  19.013  1.00  0.00           H  
ATOM   3388  N   ILE   214      23.612  31.917  22.742  1.00  0.00           N  
ATOM   3389  CA  ILE   214      23.616  30.877  23.768  1.00  0.00           C  
ATOM   3390  C   ILE   214      23.142  31.459  25.097  1.00  0.00           C  
ATOM   3391  O   ILE   214      22.388  30.816  25.831  1.00  0.00           O  
ATOM   3392  CB  ILE   214      25.014  30.242  23.926  1.00  0.00           C  
ATOM   3393  CG1 ILE   214      25.361  29.402  22.691  1.00  0.00           C  
ATOM   3394  CG2 ILE   214      25.083  29.398  25.205  1.00  0.00           C  
ATOM   3395  CD1 ILE   214      24.408  28.242  22.441  1.00  0.00           C  
ATOM   3396  H   ILE   214      24.496  32.204  22.348  1.00  0.00           H  
ATOM   3397  HA  ILE   214      22.887  30.099  23.541  1.00  0.00           H  
ATOM   3398  HB  ILE   214      25.759  31.036  23.974  1.00  0.00           H  
ATOM   3399 HG12 ILE   214      25.349  30.073  21.832  1.00  0.00           H  
ATOM   3400 HG13 ILE   214      26.370  29.018  22.837  1.00  0.00           H  
ATOM   3401 HG21 ILE   214      24.338  28.604  25.157  1.00  0.00           H  
ATOM   3402 HG22 ILE   214      26.076  28.959  25.298  1.00  0.00           H  
ATOM   3403 HG23 ILE   214      24.883  30.031  26.070  1.00  0.00           H  
ATOM   3404 HD11 ILE   214      23.398  28.626  22.294  1.00  0.00           H  
ATOM   3405 HD12 ILE   214      24.722  27.698  21.550  1.00  0.00           H  
ATOM   3406 HD13 ILE   214      24.420  27.570  23.299  1.00  0.00           H  
ATOM   3407  N   LYS   215      23.552  32.673  25.396  1.00  0.00           N  
ATOM   3408  CA  LYS   215      23.090  33.311  26.633  1.00  0.00           C  
ATOM   3409  C   LYS   215      21.578  33.521  26.604  1.00  0.00           C  
ATOM   3410  O   LYS   215      20.889  33.232  27.582  1.00  0.00           O  
ATOM   3411  CB  LYS   215      23.803  34.647  26.845  1.00  0.00           C  
ATOM   3412  CG  LYS   215      25.246  34.514  27.314  1.00  0.00           C  
ATOM   3413  CD  LYS   215      25.903  35.873  27.481  1.00  0.00           C  
ATOM   3414  CE  LYS   215      25.347  36.619  28.688  1.00  0.00           C  
ATOM   3415  NZ  LYS   215      26.093  37.885  28.951  1.00  0.00           N1+
ATOM   3416  H   LYS   215      24.210  33.174  24.816  1.00  0.00           H  
ATOM   3417  HA  LYS   215      23.303  32.664  27.484  1.00  0.00           H  
ATOM   3418  HB2 LYS   215      23.778  35.179  25.894  1.00  0.00           H  
ATOM   3419  HB3 LYS   215      23.230  35.203  27.587  1.00  0.00           H  
ATOM   3420  HG2 LYS   215      25.252  33.988  28.269  1.00  0.00           H  
ATOM   3421  HG3 LYS   215      25.798  33.932  26.575  1.00  0.00           H  
ATOM   3422  HD2 LYS   215      26.975  35.724  27.608  1.00  0.00           H  
ATOM   3423  HD3 LYS   215      25.722  36.457  26.578  1.00  0.00           H  
ATOM   3424  HE2 LYS   215      24.299  36.848  28.495  1.00  0.00           H  
ATOM   3425  HE3 LYS   215      25.422  35.966  29.558  1.00  0.00           H  
ATOM   3426  HZ1 LYS   215      26.024  38.490  28.145  1.00  0.00           H  
ATOM   3427  HZ2 LYS   215      25.696  38.349  29.756  1.00  0.00           H  
ATOM   3428  HZ3 LYS   215      27.064  37.673  29.130  1.00  0.00           H  
ATOM   3429  N   LEU   216      21.138  34.046  25.481  1.00  0.00           N  
ATOM   3430  CA  LEU   216      19.696  34.220  25.325  1.00  0.00           C  
ATOM   3431  C   LEU   216      18.969  32.886  25.458  1.00  0.00           C  
ATOM   3432  O   LEU   216      17.975  32.784  26.180  1.00  0.00           O  
ATOM   3433  CB  LEU   216      19.374  34.862  23.979  1.00  0.00           C  
ATOM   3434  CG  LEU   216      17.889  35.049  23.649  1.00  0.00           C  
ATOM   3435  CD1 LEU   216      17.217  35.905  24.716  1.00  0.00           C  
ATOM   3436  CD2 LEU   216      17.722  35.679  22.275  1.00  0.00           C  
ATOM   3437  H   LEU   216      21.742  34.370  24.740  1.00  0.00           H  
ATOM   3438  HA  LEU   216      19.315  34.864  26.118  1.00  0.00           H  
ATOM   3439  HB2 LEU   216      19.860  35.836  24.030  1.00  0.00           H  
ATOM   3440  HB3 LEU   216      19.846  34.261  23.202  1.00  0.00           H  
ATOM   3441  HG  LEU   216      17.406  34.073  23.609  1.00  0.00           H  
ATOM   3442 HD11 LEU   216      17.699  36.882  24.756  1.00  0.00           H  
ATOM   3443 HD12 LEU   216      16.162  36.031  24.471  1.00  0.00           H  
ATOM   3444 HD13 LEU   216      17.308  35.416  25.686  1.00  0.00           H  
ATOM   3445 HD21 LEU   216      18.173  35.033  21.521  1.00  0.00           H  
ATOM   3446 HD22 LEU   216      16.661  35.804  22.058  1.00  0.00           H  
ATOM   3447 HD23 LEU   216      18.213  36.652  22.259  1.00  0.00           H  
ATOM   3448  N   TRP   217      19.463  31.858  24.740  1.00  0.00           N  
ATOM   3449  CA  TRP   217      18.889  30.517  24.793  1.00  0.00           C  
ATOM   3450  C   TRP   217      18.872  29.992  26.227  1.00  0.00           C  
ATOM   3451  O   TRP   217      17.841  29.516  26.707  1.00  0.00           O  
ATOM   3452  CB  TRP   217      19.673  29.556  23.896  1.00  0.00           C  
ATOM   3453  CG  TRP   217      19.395  28.108  24.164  1.00  0.00           C  
ATOM   3454  CD1 TRP   217      18.296  27.396  23.780  1.00  0.00           C  
ATOM   3455  CD2 TRP   217      20.232  27.196  24.884  1.00  0.00           C  
ATOM   3456  CE2 TRP   217      19.574  25.946  24.888  1.00  0.00           C  
ATOM   3457  CE3 TRP   217      21.475  27.314  25.521  1.00  0.00           C  
ATOM   3458  NE1 TRP   217      18.397  26.096  24.209  1.00  0.00           N  
ATOM   3459  CZ2 TRP   217      20.121  24.819  25.516  1.00  0.00           C  
ATOM   3460  CZ3 TRP   217      22.017  26.195  26.140  1.00  0.00           C  
ATOM   3461  CH2 TRP   217      21.339  24.962  26.131  1.00  0.00           C  
ATOM   3462  H   TRP   217      20.239  32.022  24.115  1.00  0.00           H  
ATOM   3463  HA  TRP   217      17.854  30.547  24.451  1.00  0.00           H  
ATOM   3464  HB2 TRP   217      19.415  29.735  22.852  1.00  0.00           H  
ATOM   3465  HB3 TRP   217      20.745  29.699  24.035  1.00  0.00           H  
ATOM   3466  HD1 TRP   217      17.535  27.936  23.216  1.00  0.00           H  
ATOM   3467  HE1 TRP   217      17.712  25.370  24.055  1.00  0.00           H  
ATOM   3468  HE3 TRP   217      22.041  28.245  25.550  1.00  0.00           H  
ATOM   3469  HZ2 TRP   217      19.558  23.886  25.488  1.00  0.00           H  
ATOM   3470  HZ3 TRP   217      22.983  26.301  26.633  1.00  0.00           H  
ATOM   3471  HH2 TRP   217      21.796  24.104  26.625  1.00  0.00           H  
ATOM   3472  N   ALA   218      19.968  30.069  26.909  1.00  0.00           N  
ATOM   3473  CA  ALA   218      20.109  29.508  28.252  1.00  0.00           C  
ATOM   3474  C   ALA   218      19.151  30.181  29.226  1.00  0.00           C  
ATOM   3475  O   ALA   218      18.552  29.519  30.077  1.00  0.00           O  
ATOM   3476  CB  ALA   218      21.548  29.649  28.736  1.00  0.00           C  
ATOM   3477  H   ALA   218      20.776  30.499  26.483  1.00  0.00           H  
ATOM   3478  HA  ALA   218      19.853  28.449  28.223  1.00  0.00           H  
ATOM   3479  HB1 ALA   218      21.816  30.705  28.779  1.00  0.00           H  
ATOM   3480  HB2 ALA   218      21.642  29.210  29.729  1.00  0.00           H  
ATOM   3481  HB3 ALA   218      22.216  29.133  28.046  1.00  0.00           H  
ATOM   3482  N   GLN   219      19.014  31.509  29.126  1.00  0.00           N  
ATOM   3483  CA  GLN   219      18.098  32.253  29.985  1.00  0.00           C  
ATOM   3484  C   GLN   219      16.648  31.871  29.704  1.00  0.00           C  
ATOM   3485  O   GLN   219      15.874  31.623  30.634  1.00  0.00           O  
ATOM   3486  CB  GLN   219      18.290  33.758  29.794  1.00  0.00           C  
ATOM   3487  CG  GLN   219      19.618  34.281  30.334  1.00  0.00           C  
ATOM   3488  CD  GLN   219      19.866  35.731  29.966  1.00  0.00           C  
ATOM   3489  NE2 GLN   219      20.572  36.449  30.838  1.00  0.00           N  
ATOM   3490  OE1 GLN   219      19.431  36.204  28.911  1.00  0.00           O  
ATOM   3491  H   GLN   219      19.580  32.026  28.468  1.00  0.00           H  
ATOM   3492  HA  GLN   219      18.289  32.007  31.030  1.00  0.00           H  
ATOM   3493  HB2 GLN   219      18.228  33.960  28.725  1.00  0.00           H  
ATOM   3494  HB3 GLN   219      17.468  34.258  30.306  1.00  0.00           H  
ATOM   3495  HG2 GLN   219      19.612  34.193  31.420  1.00  0.00           H  
ATOM   3496  HG3 GLN   219      20.426  33.675  29.925  1.00  0.00           H  
ATOM   3497 HE21 GLN   219      20.768  37.421  30.646  1.00  0.00           H  
ATOM   3498 HE22 GLN   219      20.908  36.018  31.688  1.00  0.00           H  
ATOM   3499  N   ARG   220      16.274  31.712  28.431  1.00  0.00           N  
ATOM   3500  CA  ARG   220      14.900  31.414  28.036  1.00  0.00           C  
ATOM   3501  C   ARG   220      14.531  29.973  28.377  1.00  0.00           C  
ATOM   3502  O   ARG   220      13.378  29.685  28.707  1.00  0.00           O  
ATOM   3503  CB  ARG   220      14.706  31.654  26.530  1.00  0.00           C  
ATOM   3504  CG  ARG   220      14.814  33.115  26.125  1.00  0.00           C  
ATOM   3505  CD  ARG   220      13.591  33.911  26.565  1.00  0.00           C  
ATOM   3506  NE  ARG   220      13.599  35.261  26.008  1.00  0.00           N  
ATOM   3507  CZ  ARG   220      12.586  36.118  26.087  1.00  0.00           C  
ATOM   3508  NH1 ARG   220      11.455  35.784  26.699  1.00  0.00           N1+
ATOM   3509  NH2 ARG   220      12.702  37.324  25.542  1.00  0.00           N  
ATOM   3510  H   ARG   220      16.966  31.831  27.705  1.00  0.00           H  
ATOM   3511  HA  ARG   220      14.212  32.058  28.583  1.00  0.00           H  
ATOM   3512  HB2 ARG   220      15.468  31.075  26.008  1.00  0.00           H  
ATOM   3513  HB3 ARG   220      13.719  31.276  26.265  1.00  0.00           H  
ATOM   3514  HG2 ARG   220      15.707  33.536  26.588  1.00  0.00           H  
ATOM   3515  HG3 ARG   220      14.909  33.166  25.040  1.00  0.00           H  
ATOM   3516  HD2 ARG   220      12.690  33.399  26.227  1.00  0.00           H  
ATOM   3517  HD3 ARG   220      13.582  33.982  27.653  1.00  0.00           H  
ATOM   3518  HE  ARG   220      14.442  35.554  25.535  1.00  0.00           H  
ATOM   3519 HH11 ARG   220      11.359  34.867  27.111  1.00  0.00           H  
ATOM   3520 HH12 ARG   220      10.696  36.449  26.749  1.00  0.00           H  
ATOM   3521 HH21 ARG   220      13.558  37.582  25.072  1.00  0.00           H  
ATOM   3522 HH22 ARG   220      11.934  37.977  25.600  1.00  0.00           H  
ATOM   3523  N   ARG   221      15.582  29.189  28.431  1.00  0.00           N  
ATOM   3524  CA  ARG   221      15.299  27.784  28.699  1.00  0.00           C  
ATOM   3525  C   ARG   221      15.551  27.451  30.170  1.00  0.00           C  
ATOM   3526  O   ARG   221      15.538  26.279  30.561  1.00  0.00           O  
ATOM   3527  CB  ARG   221      16.150  26.882  27.807  1.00  0.00           C  
ATOM   3528  CG  ARG   221      15.890  27.068  26.321  1.00  0.00           C  
ATOM   3529  CD  ARG   221      14.405  26.992  25.992  1.00  0.00           C  
ATOM   3530  NE  ARG   221      13.842  25.685  26.322  1.00  0.00           N  
ATOM   3531  CZ  ARG   221      12.595  25.305  26.060  1.00  0.00           C  
ATOM   3532  NH1 ARG   221      11.752  26.129  25.464  1.00  0.00           N1+
ATOM   3533  NH2 ARG   221      12.192  24.096  26.413  1.00  0.00           N  
ATOM   3534  H   ARG   221      16.541  29.462  28.272  1.00  0.00           H  
ATOM   3535  HA  ARG   221      14.247  27.577  28.501  1.00  0.00           H  
ATOM   3536  HB2 ARG   221      17.195  27.105  28.023  1.00  0.00           H  
ATOM   3537  HB3 ARG   221      15.933  25.851  28.087  1.00  0.00           H  
ATOM   3538  HG2 ARG   221      16.278  28.043  26.025  1.00  0.00           H  
ATOM   3539  HG3 ARG   221      16.422  26.286  25.780  1.00  0.00           H  
ATOM   3540  HD2 ARG   221      13.874  27.755  26.562  1.00  0.00           H  
ATOM   3541  HD3 ARG   221      14.266  27.173  24.926  1.00  0.00           H  
ATOM   3542  HE  ARG   221      14.461  25.027  26.773  1.00  0.00           H  
ATOM   3543 HH11 ARG   221      12.056  27.057  25.204  1.00  0.00           H  
ATOM   3544 HH12 ARG   221      10.808  25.828  25.271  1.00  0.00           H  
ATOM   3545 HH21 ARG   221      12.833  23.469  26.879  1.00  0.00           H  
ATOM   3546 HH22 ARG   221      11.245  23.805  26.215  1.00  0.00           H  
ATOM   3547  N   ALA   222      15.843  28.507  30.921  1.00  0.00           N  
ATOM   3548  CA  ALA   222      15.998  28.458  32.371  1.00  0.00           C  
ATOM   3549  C   ALA   222      17.112  27.494  32.773  1.00  0.00           C  
ATOM   3550  O   ALA   222      16.952  26.695  33.693  1.00  0.00           O  
ATOM   3551  CB  ALA   222      14.683  28.046  33.033  1.00  0.00           C  
ATOM   3552  H   ALA   222      16.001  29.388  30.452  1.00  0.00           H  
ATOM   3553  HA  ALA   222      16.274  29.449  32.732  1.00  0.00           H  
ATOM   3554  HB1 ALA   222      14.398  27.052  32.688  1.00  0.00           H  
ATOM   3555  HB2 ALA   222      14.809  28.032  34.116  1.00  0.00           H  
ATOM   3556  HB3 ALA   222      13.903  28.759  32.768  1.00  0.00           H  
ATOM   3557  N   VAL   223      18.275  27.528  32.065  1.00  0.00           N  
ATOM   3558  CA  VAL   223      19.443  26.733  32.427  1.00  0.00           C  
ATOM   3559  C   VAL   223      20.650  27.654  32.622  1.00  0.00           C  
ATOM   3560  O   VAL   223      21.783  27.274  32.312  1.00  0.00           O  
ATOM   3561  CB  VAL   223      19.757  25.659  31.368  1.00  0.00           C  
ATOM   3562  CG1 VAL   223      18.673  24.582  31.351  1.00  0.00           C  
ATOM   3563  CG2 VAL   223      19.891  26.299  29.985  1.00  0.00           C  
ATOM   3564  H   VAL   223      18.322  28.097  31.232  1.00  0.00           H  
ATOM   3565  HA  VAL   223      19.299  26.242  33.389  1.00  0.00           H  
ATOM   3566  HB  VAL   223      20.719  25.203  31.603  1.00  0.00           H  
ATOM   3567 HG11 VAL   223      17.711  25.037  31.115  1.00  0.00           H  
ATOM   3568 HG12 VAL   223      18.915  23.834  30.596  1.00  0.00           H  
ATOM   3569 HG13 VAL   223      18.618  24.105  32.330  1.00  0.00           H  
ATOM   3570 HG21 VAL   223      20.699  27.031  29.999  1.00  0.00           H  
ATOM   3571 HG22 VAL   223      20.113  25.528  29.247  1.00  0.00           H  
ATOM   3572 HG23 VAL   223      18.957  26.795  29.722  1.00  0.00           H  
ATOM   3573  N   TYR   224      20.378  28.934  33.109  1.00  0.00           N  
ATOM   3574  CA  TYR   224      21.359  29.978  33.384  1.00  0.00           C  
ATOM   3575  C   TYR   224      21.265  30.444  34.833  1.00  0.00           C  
ATOM   3576  O   TYR   224      20.433  31.289  35.167  1.00  0.00           O  
ATOM   3577  CB  TYR   224      21.161  31.168  32.442  1.00  0.00           C  
ATOM   3578  CG  TYR   224      22.290  32.170  32.482  1.00  0.00           C  
ATOM   3579  CD1 TYR   224      22.452  33.020  33.572  1.00  0.00           C  
ATOM   3580  CD2 TYR   224      23.192  32.269  31.428  1.00  0.00           C  
ATOM   3581  CE1 TYR   224      23.490  33.947  33.615  1.00  0.00           C  
ATOM   3582  CE2 TYR   224      24.232  33.191  31.459  1.00  0.00           C  
ATOM   3583  CZ  TYR   224      24.374  34.025  32.556  1.00  0.00           C  
ATOM   3584  OH  TYR   224      25.401  34.938  32.589  1.00  0.00           O  
ATOM   3585  H   TYR   224      19.401  29.147  33.249  1.00  0.00           H  
ATOM   3586  HA  TYR   224      22.365  29.584  33.241  1.00  0.00           H  
ATOM   3587  HB2 TYR   224      21.067  30.767  31.433  1.00  0.00           H  
ATOM   3588  HB3 TYR   224      20.230  31.659  32.726  1.00  0.00           H  
ATOM   3589  HD1 TYR   224      21.748  32.951  34.402  1.00  0.00           H  
ATOM   3590  HD2 TYR   224      23.074  31.609  30.568  1.00  0.00           H  
ATOM   3591  HE1 TYR   224      23.610  34.606  34.475  1.00  0.00           H  
ATOM   3592  HE2 TYR   224      24.929  33.254  30.624  1.00  0.00           H  
ATOM   3593  HH  TYR   224      25.408  35.466  33.391  1.00  0.00           H  
ATOM   3594  N   ALA   225      22.131  29.966  35.748  1.00  0.00           N  
ATOM   3595  CA  ALA   225      22.144  30.354  37.156  1.00  0.00           C  
ATOM   3596  C   ALA   225      23.083  29.460  37.962  1.00  0.00           C  
ATOM   3597  O   ALA   225      22.671  28.415  38.472  1.00  0.00           O  
ATOM   3598  CB  ALA   225      20.733  30.302  37.738  1.00  0.00           C  
ATOM   3599  H   ALA   225      22.787  29.263  35.439  1.00  0.00           H  
ATOM   3600  HA  ALA   225      22.516  31.375  37.236  1.00  0.00           H  
ATOM   3601  HB1 ALA   225      20.350  29.284  37.674  1.00  0.00           H  
ATOM   3602  HB2 ALA   225      20.758  30.615  38.782  1.00  0.00           H  
ATOM   3603  HB3 ALA   225      20.082  30.971  37.175  1.00  0.00           H  
ATOM   3604  N   ASN   226      24.379  29.896  38.098  1.00  0.00           N  
ATOM   3605  CA  ASN   226      25.399  29.113  38.786  1.00  0.00           C  
ATOM   3606  C   ASN   226      24.954  28.727  40.196  1.00  0.00           C  
ATOM   3607  O   ASN   226      25.179  27.599  40.635  1.00  0.00           O  
ATOM   3608  CB  ASN   226      26.721  29.879  38.838  1.00  0.00           C  
ATOM   3609  CG  ASN   226      27.847  29.063  39.442  1.00  0.00           C  
ATOM   3610  ND2 ASN   226      28.332  29.489  40.602  1.00  0.00           N  
ATOM   3611  OD1 ASN   226      28.278  28.058  38.870  1.00  0.00           O  
ATOM   3612  H   ASN   226      24.654  30.768  37.668  1.00  0.00           H  
ATOM   3613  HA  ASN   226      25.561  28.174  38.257  1.00  0.00           H  
ATOM   3614  HB2 ASN   226      27.001  30.162  37.823  1.00  0.00           H  
ATOM   3615  HB3 ASN   226      26.580  30.777  39.439  1.00  0.00           H  
ATOM   3616 HD21 ASN   226      29.083  28.982  41.048  1.00  0.00           H  
ATOM   3617 HD22 ASN   226      27.948  30.318  41.033  1.00  0.00           H  
ATOM   3618  N   ILE   227      24.259  29.651  40.867  1.00  0.00           N  
ATOM   3619  CA  ILE   227      23.875  29.461  42.264  1.00  0.00           C  
ATOM   3620  C   ILE   227      22.884  28.308  42.374  1.00  0.00           C  
ATOM   3621  O   ILE   227      22.797  27.655  43.416  1.00  0.00           O  
ATOM   3622  CB  ILE   227      23.266  30.753  42.859  1.00  0.00           C  
ATOM   3623  CG1 ILE   227      23.045  30.591  44.366  1.00  0.00           C  
ATOM   3624  CG2 ILE   227      21.957  31.109  42.148  1.00  0.00           C  
ATOM   3625  CD1 ILE   227      22.834  31.904  45.104  1.00  0.00           C  
ATOM   3626  H   ILE   227      24.019  30.524  40.419  1.00  0.00           H  
ATOM   3627  HA  ILE   227      24.728  29.151  42.867  1.00  0.00           H  
ATOM   3628  HB  ILE   227      23.979  31.569  42.737  1.00  0.00           H  
ATOM   3629 HG12 ILE   227      22.169  29.956  44.497  1.00  0.00           H  
ATOM   3630 HG13 ILE   227      23.923  30.085  44.768  1.00  0.00           H  
ATOM   3631 HG21 ILE   227      21.243  30.294  42.270  1.00  0.00           H  
ATOM   3632 HG22 ILE   227      21.544  32.020  42.581  1.00  0.00           H  
ATOM   3633 HG23 ILE   227      22.150  31.266  41.087  1.00  0.00           H  
ATOM   3634 HD11 ILE   227      21.956  32.410  44.703  1.00  0.00           H  
ATOM   3635 HD12 ILE   227      22.685  31.705  46.165  1.00  0.00           H  
ATOM   3636 HD13 ILE   227      23.710  32.539  44.974  1.00  0.00           H  
ATOM   3637  N   PHE   228      22.121  27.953  41.306  1.00  0.00           N  
ATOM   3638  CA  PHE   228      21.113  26.902  41.332  1.00  0.00           C  
ATOM   3639  C   PHE   228      21.638  25.631  40.677  1.00  0.00           C  
ATOM   3640  O   PHE   228      20.882  24.688  40.449  1.00  0.00           O  
ATOM   3641  CB  PHE   228      19.835  27.366  40.627  1.00  0.00           C  
ATOM   3642  CG  PHE   228      19.036  28.371  41.415  1.00  0.00           C  
ATOM   3643  CD1 PHE   228      18.467  28.025  42.636  1.00  0.00           C  
ATOM   3644  CD2 PHE   228      18.854  29.661  40.935  1.00  0.00           C  
ATOM   3645  CE1 PHE   228      17.729  28.952  43.367  1.00  0.00           C  
ATOM   3646  CE2 PHE   228      18.119  30.594  41.659  1.00  0.00           C  
ATOM   3647  CZ  PHE   228      17.558  30.237  42.875  1.00  0.00           C  
ATOM   3648  H   PHE   228      22.243  28.478  40.452  1.00  0.00           H  
ATOM   3649  HA  PHE   228      20.869  26.650  42.364  1.00  0.00           H  
ATOM   3650  HB2 PHE   228      20.082  27.840  39.677  1.00  0.00           H  
ATOM   3651  HB3 PHE   228      19.177  26.516  40.448  1.00  0.00           H  
ATOM   3652  HD1 PHE   228      18.605  27.014  43.019  1.00  0.00           H  
ATOM   3653  HD2 PHE   228      19.296  29.939  39.978  1.00  0.00           H  
ATOM   3654  HE1 PHE   228      17.286  28.671  44.323  1.00  0.00           H  
ATOM   3655  HE2 PHE   228      17.985  31.603  41.270  1.00  0.00           H  
ATOM   3656  HZ  PHE   228      16.982  30.966  43.445  1.00  0.00           H  
ATOM   3657  N   GLY   229      22.925  25.636  40.300  1.00  0.00           N  
ATOM   3658  CA  GLY   229      23.528  24.416  39.780  1.00  0.00           C  
ATOM   3659  C   GLY   229      23.535  24.357  38.265  1.00  0.00           C  
ATOM   3660  O   GLY   229      23.543  23.273  37.681  1.00  0.00           O  
ATOM   3661  H   GLY   229      23.499  26.464  40.364  1.00  0.00           H  
ATOM   3662  HA2 GLY   229      24.555  24.363  40.142  1.00  0.00           H  
ATOM   3663  HA3 GLY   229      22.964  23.567  40.165  1.00  0.00           H  
ATOM   3664  N   PHE   230      23.372  25.494  37.611  1.00  0.00           N  
ATOM   3665  CA  PHE   230      23.490  25.639  36.164  1.00  0.00           C  
ATOM   3666  C   PHE   230      24.699  26.492  35.801  1.00  0.00           C  
ATOM   3667  O   PHE   230      25.247  27.194  36.653  1.00  0.00           O  
ATOM   3668  CB  PHE   230      22.216  26.254  35.578  1.00  0.00           C  
ATOM   3669  CG  PHE   230      20.999  25.380  35.715  1.00  0.00           C  
ATOM   3670  CD1 PHE   230      20.815  24.286  34.878  1.00  0.00           C  
ATOM   3671  CD2 PHE   230      20.040  25.655  36.678  1.00  0.00           C  
ATOM   3672  CE1 PHE   230      19.690  23.473  35.002  1.00  0.00           C  
ATOM   3673  CE2 PHE   230      18.912  24.845  36.811  1.00  0.00           C  
ATOM   3674  CZ  PHE   230      18.737  23.757  35.970  1.00  0.00           C  
ATOM   3675  H   PHE   230      23.114  26.305  38.154  1.00  0.00           H  
ATOM   3676  HA  PHE   230      23.647  24.662  35.708  1.00  0.00           H  
ATOM   3677  HB2 PHE   230      21.987  27.190  36.087  1.00  0.00           H  
ATOM   3678  HB3 PHE   230      22.346  26.443  34.512  1.00  0.00           H  
ATOM   3679  HD1 PHE   230      21.564  24.067  34.117  1.00  0.00           H  
ATOM   3680  HD2 PHE   230      20.174  26.514  37.335  1.00  0.00           H  
ATOM   3681  HE1 PHE   230      19.557  22.616  34.341  1.00  0.00           H  
ATOM   3682  HE2 PHE   230      18.168  25.068  37.576  1.00  0.00           H  
ATOM   3683  HZ  PHE   230      17.853  23.127  36.070  1.00  0.00           H  
ATOM   3684  N   PRO   231      25.182  26.343  34.540  1.00  0.00           N  
ATOM   3685  CA  PRO   231      26.325  27.175  34.151  1.00  0.00           C  
ATOM   3686  C   PRO   231      26.018  28.667  34.224  1.00  0.00           C  
ATOM   3687  O   PRO   231      24.895  29.087  33.940  1.00  0.00           O  
ATOM   3688  CB  PRO   231      26.599  26.741  32.711  1.00  0.00           C  
ATOM   3689  CG  PRO   231      26.053  25.353  32.616  1.00  0.00           C  
ATOM   3690  CD  PRO   231      24.820  25.267  33.467  1.00  0.00           C  
ATOM   3691  HA  PRO   231      27.152  26.942  34.821  1.00  0.00           H  
ATOM   3692  HB2 PRO   231      26.060  27.389  32.020  1.00  0.00           H  
ATOM   3693  HB3 PRO   231      27.667  26.797  32.503  1.00  0.00           H  
ATOM   3694  HG2 PRO   231      25.778  25.103  31.591  1.00  0.00           H  
ATOM   3695  HG3 PRO   231      26.775  24.625  32.986  1.00  0.00           H  
ATOM   3696  HD2 PRO   231      23.915  25.536  32.922  1.00  0.00           H  
ATOM   3697  HD3 PRO   231      24.693  24.282  33.917  1.00  0.00           H  
ATOM   3698  N   GLY   232      27.038  29.484  34.734  1.00  0.00           N  
ATOM   3699  CA  GLY   232      26.979  30.936  34.658  1.00  0.00           C  
ATOM   3700  C   GLY   232      27.574  31.493  33.382  1.00  0.00           C  
ATOM   3701  O   GLY   232      27.910  30.739  32.466  1.00  0.00           O  
ATOM   3702  H   GLY   232      27.844  29.060  35.170  1.00  0.00           H  
ATOM   3703  HA2 GLY   232      25.933  31.235  34.722  1.00  0.00           H  
ATOM   3704  HA3 GLY   232      27.525  31.341  35.510  1.00  0.00           H  
ATOM   3705  N   GLY   233      27.706  32.789  33.316  1.00  0.00           N  
ATOM   3706  CA  GLY   233      28.151  33.468  32.112  1.00  0.00           C  
ATOM   3707  C   GLY   233      29.544  33.052  31.673  1.00  0.00           C  
ATOM   3708  O   GLY   233      29.766  32.756  30.496  1.00  0.00           O  
ATOM   3709  H   GLY   233      27.492  33.348  34.130  1.00  0.00           H  
ATOM   3710  HA2 GLY   233      27.445  33.240  31.314  1.00  0.00           H  
ATOM   3711  HA3 GLY   233      28.146  34.541  32.306  1.00  0.00           H  
ATOM   3712  N   VAL   234      30.448  32.984  32.578  1.00  0.00           N  
ATOM   3713  CA  VAL   234      31.839  32.665  32.264  1.00  0.00           C  
ATOM   3714  C   VAL   234      31.931  31.239  31.728  1.00  0.00           C  
ATOM   3715  O   VAL   234      32.653  30.979  30.758  1.00  0.00           O  
ATOM   3716  CB  VAL   234      32.752  32.831  33.498  1.00  0.00           C  
ATOM   3717  CG1 VAL   234      34.155  32.310  33.203  1.00  0.00           C  
ATOM   3718  CG2 VAL   234      32.802  34.296  33.929  1.00  0.00           C  
ATOM   3719  H   VAL   234      30.209  33.191  33.537  1.00  0.00           H  
ATOM   3720  HA  VAL   234      32.221  33.295  31.461  1.00  0.00           H  
ATOM   3721  HB  VAL   234      32.325  32.273  34.331  1.00  0.00           H  
ATOM   3722 HG11 VAL   234      34.583  32.868  32.370  1.00  0.00           H  
ATOM   3723 HG12 VAL   234      34.783  32.436  34.085  1.00  0.00           H  
ATOM   3724 HG13 VAL   234      34.103  31.253  32.943  1.00  0.00           H  
ATOM   3725 HG21 VAL   234      31.798  34.635  34.182  1.00  0.00           H  
ATOM   3726 HG22 VAL   234      33.449  34.397  34.800  1.00  0.00           H  
ATOM   3727 HG23 VAL   234      33.195  34.902  33.113  1.00  0.00           H  
ATOM   3728  N   ALA   235      31.195  30.269  32.310  1.00  0.00           N  
ATOM   3729  CA  ALA   235      31.180  28.884  31.851  1.00  0.00           C  
ATOM   3730  C   ALA   235      30.634  28.783  30.428  1.00  0.00           C  
ATOM   3731  O   ALA   235      31.209  28.101  29.580  1.00  0.00           O  
ATOM   3732  CB  ALA   235      30.356  28.015  32.796  1.00  0.00           C  
ATOM   3733  H   ALA   235      30.658  30.507  33.131  1.00  0.00           H  
ATOM   3734  HA  ALA   235      32.203  28.509  31.836  1.00  0.00           H  
ATOM   3735  HB1 ALA   235      29.326  28.372  32.814  1.00  0.00           H  
ATOM   3736  HB2 ALA   235      30.375  26.982  32.450  1.00  0.00           H  
ATOM   3737  HB3 ALA   235      30.777  28.069  33.800  1.00  0.00           H  
ATOM   3738  N   TRP   236      29.524  29.497  30.140  1.00  0.00           N  
ATOM   3739  CA  TRP   236      28.969  29.489  28.791  1.00  0.00           C  
ATOM   3740  C   TRP   236      29.966  30.067  27.791  1.00  0.00           C  
ATOM   3741  O   TRP   236      30.105  29.551  26.677  1.00  0.00           O  
ATOM   3742  CB  TRP   236      27.658  30.282  28.745  1.00  0.00           C  
ATOM   3743  CG  TRP   236      26.528  29.637  29.488  1.00  0.00           C  
ATOM   3744  CD1 TRP   236      25.797  30.178  30.507  1.00  0.00           C  
ATOM   3745  CD2 TRP   236      26.005  28.323  29.270  1.00  0.00           C  
ATOM   3746  CE2 TRP   236      24.953  28.133  30.194  1.00  0.00           C  
ATOM   3747  CE3 TRP   236      26.321  27.288  28.381  1.00  0.00           C  
ATOM   3748  NE1 TRP   236      24.847  29.278  30.936  1.00  0.00           N  
ATOM   3749  CZ2 TRP   236      24.215  26.947  30.255  1.00  0.00           C  
ATOM   3750  CZ3 TRP   236      25.583  26.109  28.439  1.00  0.00           C  
ATOM   3751  CH2 TRP   236      24.547  25.953  29.375  1.00  0.00           C  
ATOM   3752  H   TRP   236      29.038  30.019  30.855  1.00  0.00           H  
ATOM   3753  HA  TRP   236      28.767  28.464  28.481  1.00  0.00           H  
ATOM   3754  HB2 TRP   236      27.806  31.264  29.194  1.00  0.00           H  
ATOM   3755  HB3 TRP   236      27.326  30.400  27.714  1.00  0.00           H  
ATOM   3756  HD1 TRP   236      26.056  31.190  30.818  1.00  0.00           H  
ATOM   3757  HE1 TRP   236      24.180  29.437  31.678  1.00  0.00           H  
ATOM   3758  HE3 TRP   236      27.118  27.363  27.641  1.00  0.00           H  
ATOM   3759  HZ2 TRP   236      23.416  26.867  30.992  1.00  0.00           H  
ATOM   3760  HZ3 TRP   236      25.834  25.313  27.737  1.00  0.00           H  
ATOM   3761  HH2 TRP   236      23.994  25.014  29.399  1.00  0.00           H  
ATOM   3762  N   ALA   237      30.666  31.093  28.162  1.00  0.00           N  
ATOM   3763  CA  ALA   237      31.667  31.709  27.296  1.00  0.00           C  
ATOM   3764  C   ALA   237      32.787  30.720  26.953  1.00  0.00           C  
ATOM   3765  O   ALA   237      33.207  30.623  25.805  1.00  0.00           O  
ATOM   3766  CB  ALA   237      32.247  32.959  27.948  1.00  0.00           C  
ATOM   3767  H   ALA   237      30.488  31.514  29.063  1.00  0.00           H  
ATOM   3768  HA  ALA   237      31.186  31.995  26.361  1.00  0.00           H  
ATOM   3769  HB1 ALA   237      32.740  32.687  28.881  1.00  0.00           H  
ATOM   3770  HB2 ALA   237      32.971  33.418  27.275  1.00  0.00           H  
ATOM   3771  HB3 ALA   237      31.445  33.667  28.155  1.00  0.00           H  
ATOM   3772  N   MET   238      33.225  29.991  27.955  1.00  0.00           N  
ATOM   3773  CA  MET   238      34.300  29.022  27.753  1.00  0.00           C  
ATOM   3774  C   MET   238      33.825  27.864  26.880  1.00  0.00           C  
ATOM   3775  O   MET   238      34.580  27.366  26.041  1.00  0.00           O  
ATOM   3776  CB  MET   238      34.804  28.491  29.093  1.00  0.00           C  
ATOM   3777  CG  MET   238      35.635  29.497  29.876  1.00  0.00           C  
ATOM   3778  SD  MET   238      36.368  28.775  31.395  1.00  0.00           S  
ATOM   3779  CE  MET   238      34.892  28.655  32.437  1.00  0.00           C  
ATOM   3780  H   MET   238      32.853  30.107  28.887  1.00  0.00           H  
ATOM   3781  HA  MET   238      35.131  29.497  27.232  1.00  0.00           H  
ATOM   3782  HB2 MET   238      33.930  28.207  29.679  1.00  0.00           H  
ATOM   3783  HB3 MET   238      35.405  27.606  28.886  1.00  0.00           H  
ATOM   3784  HG2 MET   238      36.435  29.856  29.228  1.00  0.00           H  
ATOM   3785  HG3 MET   238      34.989  30.331  30.151  1.00  0.00           H  
ATOM   3786  HE1 MET   238      34.156  28.012  31.953  1.00  0.00           H  
ATOM   3787  HE2 MET   238      35.163  28.232  33.404  1.00  0.00           H  
ATOM   3788  HE3 MET   238      34.467  29.648  32.581  1.00  0.00           H  
ATOM   3789  N   LEU   239      32.587  27.418  27.089  1.00  0.00           N  
ATOM   3790  CA  LEU   239      32.045  26.349  26.261  1.00  0.00           C  
ATOM   3791  C   LEU   239      31.965  26.780  24.799  1.00  0.00           C  
ATOM   3792  O   LEU   239      32.341  26.025  23.901  1.00  0.00           O  
ATOM   3793  CB  LEU   239      30.659  25.933  26.756  1.00  0.00           C  
ATOM   3794  CG  LEU   239      30.608  25.226  28.115  1.00  0.00           C  
ATOM   3795  CD1 LEU   239      29.164  25.028  28.554  1.00  0.00           C  
ATOM   3796  CD2 LEU   239      31.340  23.886  28.036  1.00  0.00           C  
ATOM   3797  H   LEU   239      32.014  27.781  27.837  1.00  0.00           H  
ATOM   3798  HA  LEU   239      32.704  25.482  26.302  1.00  0.00           H  
ATOM   3799  HB2 LEU   239      30.106  26.871  26.814  1.00  0.00           H  
ATOM   3800  HB3 LEU   239      30.210  25.293  25.997  1.00  0.00           H  
ATOM   3801  HG  LEU   239      31.132  25.834  28.853  1.00  0.00           H  
ATOM   3802 HD11 LEU   239      28.640  24.420  27.817  1.00  0.00           H  
ATOM   3803 HD12 LEU   239      29.143  24.525  29.521  1.00  0.00           H  
ATOM   3804 HD13 LEU   239      28.673  25.998  28.639  1.00  0.00           H  
ATOM   3805 HD21 LEU   239      32.381  24.056  27.759  1.00  0.00           H  
ATOM   3806 HD22 LEU   239      31.298  23.391  29.006  1.00  0.00           H  
ATOM   3807 HD23 LEU   239      30.864  23.255  27.286  1.00  0.00           H  
ATOM   3808  N   VAL   240      31.511  28.017  24.555  1.00  0.00           N  
ATOM   3809  CA  VAL   240      31.435  28.543  23.197  1.00  0.00           C  
ATOM   3810  C   VAL   240      32.841  28.710  22.626  1.00  0.00           C  
ATOM   3811  O   VAL   240      33.089  28.350  21.472  1.00  0.00           O  
ATOM   3812  CB  VAL   240      30.674  29.890  23.149  1.00  0.00           C  
ATOM   3813  CG1 VAL   240      30.782  30.520  21.761  1.00  0.00           C  
ATOM   3814  CG2 VAL   240      29.216  29.692  23.542  1.00  0.00           C  
ATOM   3815  H   VAL   240      31.174  28.595  25.312  1.00  0.00           H  
ATOM   3816  HA  VAL   240      30.946  27.842  22.520  1.00  0.00           H  
ATOM   3817  HB  VAL   240      31.104  30.565  23.889  1.00  0.00           H  
ATOM   3818 HG11 VAL   240      30.352  29.845  21.021  1.00  0.00           H  
ATOM   3819 HG12 VAL   240      30.241  31.466  21.748  1.00  0.00           H  
ATOM   3820 HG13 VAL   240      31.831  30.699  21.523  1.00  0.00           H  
ATOM   3821 HG21 VAL   240      29.163  29.291  24.554  1.00  0.00           H  
ATOM   3822 HG22 VAL   240      28.695  30.649  23.503  1.00  0.00           H  
ATOM   3823 HG23 VAL   240      28.744  28.994  22.850  1.00  0.00           H  
ATOM   3824  N   ALA   241      33.766  29.221  23.416  1.00  0.00           N  
ATOM   3825  CA  ALA   241      35.147  29.404  22.995  1.00  0.00           C  
ATOM   3826  C   ALA   241      35.771  28.080  22.551  1.00  0.00           C  
ATOM   3827  O   ALA   241      36.480  28.029  21.551  1.00  0.00           O  
ATOM   3828  CB  ALA   241      35.975  30.019  24.127  1.00  0.00           C  
ATOM   3829  H   ALA   241      33.502  29.533  24.340  1.00  0.00           H  
ATOM   3830  HA  ALA   241      35.167  30.081  22.141  1.00  0.00           H  
ATOM   3831  HB1 ALA   241      35.972  29.348  24.986  1.00  0.00           H  
ATOM   3832  HB2 ALA   241      37.000  30.169  23.788  1.00  0.00           H  
ATOM   3833  HB3 ALA   241      35.544  30.978  24.414  1.00  0.00           H  
ATOM   3834  N   ARG   242      35.410  27.017  23.314  1.00  0.00           N  
ATOM   3835  CA  ARG   242      35.933  25.699  22.974  1.00  0.00           C  
ATOM   3836  C   ARG   242      35.457  25.260  21.599  1.00  0.00           C  
ATOM   3837  O   ARG   242      36.241  24.725  20.800  1.00  0.00           O  
ATOM   3838  CB  ARG   242      35.520  24.668  24.029  1.00  0.00           C  
ATOM   3839  CG  ARG   242      36.012  23.257  23.739  1.00  0.00           C  
ATOM   3840  CD  ARG   242      37.530  23.200  23.653  1.00  0.00           C  
ATOM   3841  NE  ARG   242      37.999  21.845  23.384  1.00  0.00           N  
ATOM   3842  CZ  ARG   242      39.275  21.515  23.152  1.00  0.00           C  
ATOM   3843  NH1 ARG   242      40.227  22.444  23.140  1.00  0.00           N1+
ATOM   3844  NH2 ARG   242      39.593  20.252  22.924  1.00  0.00           N  
ATOM   3845  H   ARG   242      34.825  27.103  24.133  1.00  0.00           H  
ATOM   3846  HA  ARG   242      37.021  25.735  22.929  1.00  0.00           H  
ATOM   3847  HB2 ARG   242      35.923  25.004  24.984  1.00  0.00           H  
ATOM   3848  HB3 ARG   242      34.431  24.671  24.074  1.00  0.00           H  
ATOM   3849  HG2 ARG   242      35.669  22.601  24.539  1.00  0.00           H  
ATOM   3850  HG3 ARG   242      35.582  22.930  22.792  1.00  0.00           H  
ATOM   3851  HD2 ARG   242      37.869  23.853  22.849  1.00  0.00           H  
ATOM   3852  HD3 ARG   242      37.957  23.536  24.598  1.00  0.00           H  
ATOM   3853  HE  ARG   242      37.304  21.113  23.381  1.00  0.00           H  
ATOM   3854 HH11 ARG   242      39.987  23.411  23.308  1.00  0.00           H  
ATOM   3855 HH12 ARG   242      41.185  22.178  22.963  1.00  0.00           H  
ATOM   3856 HH21 ARG   242      38.872  19.545  22.926  1.00  0.00           H  
ATOM   3857 HH22 ARG   242      40.555  20.000  22.749  1.00  0.00           H  
ATOM   3858  N   ILE   243      34.219  25.527  21.322  1.00  0.00           N  
ATOM   3859  CA  ILE   243      33.672  25.140  20.028  1.00  0.00           C  
ATOM   3860  C   ILE   243      34.310  25.981  18.926  1.00  0.00           C  
ATOM   3861  O   ILE   243      34.619  25.468  17.844  1.00  0.00           O  
ATOM   3862  CB  ILE   243      32.132  25.294  19.997  1.00  0.00           C  
ATOM   3863  CG1 ILE   243      31.494  24.469  21.121  1.00  0.00           C  
ATOM   3864  CG2 ILE   243      31.575  24.887  18.635  1.00  0.00           C  
ATOM   3865  CD1 ILE   243      31.931  23.016  21.148  1.00  0.00           C  
ATOM   3866  H   ILE   243      33.602  25.965  21.991  1.00  0.00           H  
ATOM   3867  HA  ILE   243      33.939  24.113  19.780  1.00  0.00           H  
ATOM   3868  HB  ILE   243      31.878  26.335  20.197  1.00  0.00           H  
ATOM   3869 HG12 ILE   243      31.764  24.947  22.063  1.00  0.00           H  
ATOM   3870 HG13 ILE   243      30.414  24.521  20.984  1.00  0.00           H  
ATOM   3871 HG21 ILE   243      31.828  23.846  18.435  1.00  0.00           H  
ATOM   3872 HG22 ILE   243      30.491  25.003  18.636  1.00  0.00           H  
ATOM   3873 HG23 ILE   243      32.007  25.521  17.861  1.00  0.00           H  
ATOM   3874 HD11 ILE   243      33.011  22.963  21.285  1.00  0.00           H  
ATOM   3875 HD12 ILE   243      31.435  22.502  21.971  1.00  0.00           H  
ATOM   3876 HD13 ILE   243      31.661  22.537  20.207  1.00  0.00           H  
ATOM   3877  N   CYS   244      34.610  27.206  19.152  1.00  0.00           N  
ATOM   3878  CA  CYS   244      35.259  28.086  18.190  1.00  0.00           C  
ATOM   3879  C   CYS   244      36.673  27.599  17.874  1.00  0.00           C  
ATOM   3880  O   CYS   244      37.157  27.767  16.761  1.00  0.00           O  
ATOM   3881  CB  CYS   244      35.308  29.519  18.722  1.00  0.00           C  
ATOM   3882  SG  CYS   244      33.698  30.338  18.743  1.00  0.00           S  
ATOM   3883  H   CYS   244      34.347  27.588  20.049  1.00  0.00           H  
ATOM   3884  HA  CYS   244      34.703  28.081  17.252  1.00  0.00           H  
ATOM   3885  HB2 CYS   244      35.669  29.536  19.750  1.00  0.00           H  
ATOM   3886  HB3 CYS   244      35.954  30.139  18.100  1.00  0.00           H  
ATOM   3887  HG  CYS   244      34.135  31.492  19.240  1.00  0.00           H  
ATOM   3888  N   GLN   245      37.360  27.001  18.935  1.00  0.00           N  
ATOM   3889  CA  GLN   245      38.688  26.433  18.728  1.00  0.00           C  
ATOM   3890  C   GLN   245      38.620  25.229  17.796  1.00  0.00           C  
ATOM   3891  O   GLN   245      39.525  25.025  16.971  1.00  0.00           O  
ATOM   3892  CB  GLN   245      39.322  26.033  20.060  1.00  0.00           C  
ATOM   3893  CG  GLN   245      39.749  27.221  20.919  1.00  0.00           C  
ATOM   3894  CD  GLN   245      40.300  26.800  22.268  1.00  0.00           C  
ATOM   3895  NE2 GLN   245      41.223  27.593  22.807  1.00  0.00           N  
ATOM   3896  OE1 GLN   245      39.894  25.775  22.826  1.00  0.00           O  
ATOM   3897  H   GLN   245      36.972  26.985  19.867  1.00  0.00           H  
ATOM   3898  HA  GLN   245      39.330  27.169  18.244  1.00  0.00           H  
ATOM   3899  HB2 GLN   245      38.588  25.438  20.603  1.00  0.00           H  
ATOM   3900  HB3 GLN   245      40.192  25.417  19.833  1.00  0.00           H  
ATOM   3901  HG2 GLN   245      40.523  27.771  20.383  1.00  0.00           H  
ATOM   3902  HG3 GLN   245      38.889  27.870  21.081  1.00  0.00           H  
ATOM   3903 HE21 GLN   245      41.623  27.359  23.704  1.00  0.00           H  
ATOM   3904 HE22 GLN   245      41.519  28.425  22.316  1.00  0.00           H  
ATOM   3905  N   LEU   246      37.543  24.455  17.884  1.00  0.00           N  
ATOM   3906  CA  LEU   246      37.385  23.231  17.115  1.00  0.00           C  
ATOM   3907  C   LEU   246      36.954  23.542  15.689  1.00  0.00           C  
ATOM   3908  O   LEU   246      37.240  22.775  14.757  1.00  0.00           O  
ATOM   3909  CB  LEU   246      36.361  22.301  17.765  1.00  0.00           C  
ATOM   3910  CG  LEU   246      36.750  21.734  19.137  1.00  0.00           C  
ATOM   3911  CD1 LEU   246      35.578  20.955  19.738  1.00  0.00           C  
ATOM   3912  CD2 LEU   246      37.981  20.850  19.022  1.00  0.00           C  
ATOM   3913  H   LEU   246      36.812  24.711  18.533  1.00  0.00           H  
ATOM   3914  HA  LEU   246      38.341  22.711  17.058  1.00  0.00           H  
ATOM   3915  HB2 LEU   246      35.469  22.919  17.867  1.00  0.00           H  
ATOM   3916  HB3 LEU   246      36.157  21.480  17.077  1.00  0.00           H  
ATOM   3917  HG  LEU   246      37.018  22.556  19.801  1.00  0.00           H  
ATOM   3918 HD11 LEU   246      35.310  20.132  19.075  1.00  0.00           H  
ATOM   3919 HD12 LEU   246      35.866  20.558  20.711  1.00  0.00           H  
ATOM   3920 HD13 LEU   246      34.722  21.619  19.856  1.00  0.00           H  
ATOM   3921 HD21 LEU   246      38.814  21.435  18.633  1.00  0.00           H  
ATOM   3922 HD22 LEU   246      38.240  20.458  20.005  1.00  0.00           H  
ATOM   3923 HD23 LEU   246      37.772  20.022  18.345  1.00  0.00           H  
ATOM   3924  N   TYR   247      36.311  24.698  15.438  1.00  0.00           N  
ATOM   3925  CA  TYR   247      35.839  25.171  14.141  1.00  0.00           C  
ATOM   3926  C   TYR   247      36.256  26.616  13.899  1.00  0.00           C  
ATOM   3927  O   TYR   247      35.398  27.510  13.854  1.00  0.00           O  
ATOM   3928  CB  TYR   247      34.313  25.034  14.027  1.00  0.00           C  
ATOM   3929  CG  TYR   247      33.822  23.614  14.171  1.00  0.00           C  
ATOM   3930  CD1 TYR   247      33.656  22.798  13.057  1.00  0.00           C  
ATOM   3931  CD2 TYR   247      33.527  23.086  15.416  1.00  0.00           C  
ATOM   3932  CE1 TYR   247      33.200  21.487  13.179  1.00  0.00           C  
ATOM   3933  CE2 TYR   247      33.063  21.783  15.557  1.00  0.00           C  
ATOM   3934  CZ  TYR   247      32.899  20.992  14.437  1.00  0.00           C  
ATOM   3935  OH  TYR   247      32.452  19.698  14.571  1.00  0.00           O  
ATOM   3936  H   TYR   247      36.111  25.259  16.254  1.00  0.00           H  
ATOM   3937  HA  TYR   247      36.302  24.583  13.348  1.00  0.00           H  
ATOM   3938  HB2 TYR   247      33.869  25.653  14.807  1.00  0.00           H  
ATOM   3939  HB3 TYR   247      34.025  25.420  13.049  1.00  0.00           H  
ATOM   3940  HD1 TYR   247      33.891  23.204  12.073  1.00  0.00           H  
ATOM   3941  HD2 TYR   247      33.665  23.714  16.296  1.00  0.00           H  
ATOM   3942  HE1 TYR   247      33.065  20.858  12.299  1.00  0.00           H  
ATOM   3943  HE2 TYR   247      32.831  21.391  16.547  1.00  0.00           H  
ATOM   3944  HH  TYR   247      32.387  19.235  13.733  1.00  0.00           H  
ATOM   3945  N   PRO   248      37.540  26.868  13.685  1.00  0.00           N  
ATOM   3946  CA  PRO   248      38.098  28.218  13.703  1.00  0.00           C  
ATOM   3947  C   PRO   248      37.602  29.091  12.562  1.00  0.00           C  
ATOM   3948  O   PRO   248      37.633  30.321  12.646  1.00  0.00           O  
ATOM   3949  CB  PRO   248      39.613  27.973  13.585  1.00  0.00           C  
ATOM   3950  CG  PRO   248      39.723  26.613  12.970  1.00  0.00           C  
ATOM   3951  CD  PRO   248      38.602  25.759  13.467  1.00  0.00           C  
ATOM   3952  HA  PRO   248      37.824  28.674  14.654  1.00  0.00           H  
ATOM   3953  HB2 PRO   248      40.059  28.720  12.929  1.00  0.00           H  
ATOM   3954  HB3 PRO   248      40.077  28.031  14.570  1.00  0.00           H  
ATOM   3955  HG2 PRO   248      39.652  26.661  11.883  1.00  0.00           H  
ATOM   3956  HG3 PRO   248      40.661  26.133  13.251  1.00  0.00           H  
ATOM   3957  HD2 PRO   248      38.274  25.027  12.729  1.00  0.00           H  
ATOM   3958  HD3 PRO   248      38.849  25.249  14.398  1.00  0.00           H  
ATOM   3959  N   ASN   249      37.091  28.517  11.450  1.00  0.00           N  
ATOM   3960  CA  ASN   249      36.718  29.313  10.283  1.00  0.00           C  
ATOM   3961  C   ASN   249      35.210  29.280  10.037  1.00  0.00           C  
ATOM   3962  O   ASN   249      34.732  29.741   9.000  1.00  0.00           O  
ATOM   3963  CB  ASN   249      37.460  28.824   9.038  1.00  0.00           C  
ATOM   3964  CG  ASN   249      38.963  29.012   9.150  1.00  0.00           C  
ATOM   3965  ND2 ASN   249      39.724  28.027   8.674  1.00  0.00           N  
ATOM   3966  OD1 ASN   249      39.441  30.035   9.645  1.00  0.00           O  
ATOM   3967  H   ASN   249      36.998  27.513  11.394  1.00  0.00           H  
ATOM   3968  HA  ASN   249      36.975  30.359  10.453  1.00  0.00           H  
ATOM   3969  HB2 ASN   249      37.250  27.762   8.911  1.00  0.00           H  
ATOM   3970  HB3 ASN   249      37.105  29.371   8.165  1.00  0.00           H  
ATOM   3971 HD21 ASN   249      40.730  28.101   8.724  1.00  0.00           H  
ATOM   3972 HD22 ASN   249      39.291  27.211   8.266  1.00  0.00           H  
ATOM   3973  N   ALA   250      34.417  28.757  11.020  1.00  0.00           N  
ATOM   3974  CA  ALA   250      32.972  28.648  10.870  1.00  0.00           C  
ATOM   3975  C   ALA   250      32.282  29.956  11.247  1.00  0.00           C  
ATOM   3976  O   ALA   250      32.849  30.770  11.978  1.00  0.00           O  
ATOM   3977  CB  ALA   250      32.439  27.503  11.731  1.00  0.00           C  
ATOM   3978  H   ALA   250      34.839  28.401  11.866  1.00  0.00           H  
ATOM   3979  HA  ALA   250      32.733  28.440   9.827  1.00  0.00           H  
ATOM   3980  HB1 ALA   250      32.663  27.701  12.779  1.00  0.00           H  
ATOM   3981  HB2 ALA   250      31.360  27.421  11.599  1.00  0.00           H  
ATOM   3982  HB3 ALA   250      32.914  26.569  11.429  1.00  0.00           H  
ATOM   3983  N   CYS   251      31.123  30.191  10.678  1.00  0.00           N  
ATOM   3984  CA  CYS   251      30.297  31.310  11.113  1.00  0.00           C  
ATOM   3985  C   CYS   251      29.547  30.966  12.396  1.00  0.00           C  
ATOM   3986  O   CYS   251      29.563  29.815  12.839  1.00  0.00           O  
ATOM   3987  CB  CYS   251      29.300  31.698  10.026  1.00  0.00           C  
ATOM   3988  SG  CYS   251      28.062  30.423   9.676  1.00  0.00           S  
ATOM   3989  H   CYS   251      30.793  29.622   9.911  1.00  0.00           H  
ATOM   3990  HA  CYS   251      30.929  32.171  11.329  1.00  0.00           H  
ATOM   3991  HB2 CYS   251      28.743  32.588  10.318  1.00  0.00           H  
ATOM   3992  HB3 CYS   251      29.815  31.886   9.084  1.00  0.00           H  
ATOM   3993  HG  CYS   251      27.422  31.106   8.731  1.00  0.00           H  
ATOM   3994  N   SER   252      28.856  31.929  13.090  1.00  0.00           N  
ATOM   3995  CA  SER   252      28.200  31.756  14.385  1.00  0.00           C  
ATOM   3996  C   SER   252      27.049  30.757  14.297  1.00  0.00           C  
ATOM   3997  O   SER   252      26.808  29.998  15.237  1.00  0.00           O  
ATOM   3998  CB  SER   252      27.689  33.095  14.911  1.00  0.00           C  
ATOM   3999  OG  SER   252      26.855  33.724  13.949  1.00  0.00           O  
ATOM   4000  H   SER   252      28.843  32.845  12.665  1.00  0.00           H  
ATOM   4001  HA  SER   252      28.908  31.346  15.105  1.00  0.00           H  
ATOM   4002  HB2 SER   252      27.122  32.923  15.826  1.00  0.00           H  
ATOM   4003  HB3 SER   252      28.542  33.738  15.128  1.00  0.00           H  
ATOM   4004  HG  SER   252      26.543  34.563  14.296  1.00  0.00           H  
ATOM   4005  N   ALA   253      26.332  30.685  13.163  1.00  0.00           N  
ATOM   4006  CA  ALA   253      25.247  29.721  12.993  1.00  0.00           C  
ATOM   4007  C   ALA   253      25.774  28.292  13.077  1.00  0.00           C  
ATOM   4008  O   ALA   253      25.174  27.441  13.741  1.00  0.00           O  
ATOM   4009  CB  ALA   253      24.538  29.954  11.667  1.00  0.00           C  
ATOM   4010  H   ALA   253      26.512  31.340  12.416  1.00  0.00           H  
ATOM   4011  HA  ALA   253      24.526  29.849  13.801  1.00  0.00           H  
ATOM   4012  HB1 ALA   253      25.245  29.821  10.848  1.00  0.00           H  
ATOM   4013  HB2 ALA   253      23.721  29.240  11.561  1.00  0.00           H  
ATOM   4014  HB3 ALA   253      24.139  30.968  11.641  1.00  0.00           H  
ATOM   4015  N   VAL   254      26.868  28.038  12.416  1.00  0.00           N  
ATOM   4016  CA  VAL   254      27.483  26.716  12.461  1.00  0.00           C  
ATOM   4017  C   VAL   254      27.993  26.421  13.855  1.00  0.00           C  
ATOM   4018  O   VAL   254      27.853  25.305  14.363  1.00  0.00           O  
ATOM   4019  CB  VAL   254      28.628  26.593  11.429  1.00  0.00           C  
ATOM   4020  CG1 VAL   254      29.378  25.273  11.611  1.00  0.00           C  
ATOM   4021  CG2 VAL   254      28.083  26.710  10.002  1.00  0.00           C  
ATOM   4022  H   VAL   254      27.286  28.740  11.822  1.00  0.00           H  
ATOM   4023  HA  VAL   254      26.756  25.927  12.270  1.00  0.00           H  
ATOM   4024  HB  VAL   254      29.319  27.425  11.567  1.00  0.00           H  
ATOM   4025 HG11 VAL   254      28.688  24.440  11.473  1.00  0.00           H  
ATOM   4026 HG12 VAL   254      30.180  25.206  10.876  1.00  0.00           H  
ATOM   4027 HG13 VAL   254      29.802  25.231  12.614  1.00  0.00           H  
ATOM   4028 HG21 VAL   254      27.597  27.678   9.876  1.00  0.00           H  
ATOM   4029 HG22 VAL   254      28.904  26.621   9.291  1.00  0.00           H  
ATOM   4030 HG23 VAL   254      27.359  25.915   9.823  1.00  0.00           H  
ATOM   4031  N   ILE   255      28.637  27.424  14.499  1.00  0.00           N  
ATOM   4032  CA  ILE   255      29.141  27.281  15.862  1.00  0.00           C  
ATOM   4033  C   ILE   255      28.003  26.859  16.793  1.00  0.00           C  
ATOM   4034  O   ILE   255      28.164  25.946  17.605  1.00  0.00           O  
ATOM   4035  CB  ILE   255      29.782  28.591  16.368  1.00  0.00           C  
ATOM   4036  CG1 ILE   255      31.057  28.900  15.566  1.00  0.00           C  
ATOM   4037  CG2 ILE   255      30.078  28.500  17.862  1.00  0.00           C  
ATOM   4038  CD1 ILE   255      32.134  27.836  15.690  1.00  0.00           C  
ATOM   4039  H   ILE   255      28.808  28.293  14.014  1.00  0.00           H  
ATOM   4040  HA  ILE   255      29.868  26.472  15.928  1.00  0.00           H  
ATOM   4041  HB  ILE   255      29.094  29.416  16.184  1.00  0.00           H  
ATOM   4042 HG12 ILE   255      30.765  29.001  14.521  1.00  0.00           H  
ATOM   4043 HG13 ILE   255      31.444  29.852  15.928  1.00  0.00           H  
ATOM   4044 HG21 ILE   255      30.766  27.675  18.047  1.00  0.00           H  
ATOM   4045 HG22 ILE   255      30.530  29.432  18.201  1.00  0.00           H  
ATOM   4046 HG23 ILE   255      29.150  28.327  18.407  1.00  0.00           H  
ATOM   4047 HD11 ILE   255      31.748  26.883  15.327  1.00  0.00           H  
ATOM   4048 HD12 ILE   255      33.001  28.125  15.097  1.00  0.00           H  
ATOM   4049 HD13 ILE   255      32.427  27.735  16.735  1.00  0.00           H  
ATOM   4050  N   LEU   256      26.833  27.450  16.673  1.00  0.00           N  
ATOM   4051  CA  LEU   256      25.677  27.130  17.504  1.00  0.00           C  
ATOM   4052  C   LEU   256      25.244  25.679  17.294  1.00  0.00           C  
ATOM   4053  O   LEU   256      24.991  24.960  18.261  1.00  0.00           O  
ATOM   4054  CB  LEU   256      24.505  28.067  17.171  1.00  0.00           C  
ATOM   4055  CG  LEU   256      24.589  29.477  17.754  1.00  0.00           C  
ATOM   4056  CD1 LEU   256      23.397  30.311  17.298  1.00  0.00           C  
ATOM   4057  CD2 LEU   256      24.659  29.423  19.287  1.00  0.00           C  
ATOM   4058  H   LEU   256      26.737  28.178  15.980  1.00  0.00           H  
ATOM   4059  HA  LEU   256      25.932  27.252  18.557  1.00  0.00           H  
ATOM   4060  HB2 LEU   256      24.513  28.123  16.082  1.00  0.00           H  
ATOM   4061  HB3 LEU   256      23.582  27.591  17.503  1.00  0.00           H  
ATOM   4062  HG  LEU   256      25.512  29.948  17.416  1.00  0.00           H  
ATOM   4063 HD11 LEU   256      22.473  29.841  17.636  1.00  0.00           H  
ATOM   4064 HD12 LEU   256      23.471  31.313  17.721  1.00  0.00           H  
ATOM   4065 HD13 LEU   256      23.393  30.376  16.210  1.00  0.00           H  
ATOM   4066 HD21 LEU   256      25.542  28.862  19.591  1.00  0.00           H  
ATOM   4067 HD22 LEU   256      24.718  30.436  19.684  1.00  0.00           H  
ATOM   4068 HD23 LEU   256      23.766  28.933  19.675  1.00  0.00           H  
ATOM   4069  N   ASN   257      25.142  25.302  16.039  1.00  0.00           N  
ATOM   4070  CA  ASN   257      24.775  23.926  15.738  1.00  0.00           C  
ATOM   4071  C   ASN   257      25.766  22.931  16.319  1.00  0.00           C  
ATOM   4072  O   ASN   257      25.376  21.971  16.984  1.00  0.00           O  
ATOM   4073  CB  ASN   257      24.645  23.725  14.217  1.00  0.00           C  
ATOM   4074  CG  ASN   257      24.304  22.299  13.849  1.00  0.00           C  
ATOM   4075  ND2 ASN   257      23.029  21.944  13.981  1.00  0.00           N  
ATOM   4076  OD1 ASN   257      25.168  21.518  13.442  1.00  0.00           O  
ATOM   4077  H   ASN   257      25.258  25.946  15.270  1.00  0.00           H  
ATOM   4078  HA  ASN   257      23.819  23.688  16.204  1.00  0.00           H  
ATOM   4079  HB2 ASN   257      23.854  24.378  13.849  1.00  0.00           H  
ATOM   4080  HB3 ASN   257      25.588  23.992  13.740  1.00  0.00           H  
ATOM   4081 HD21 ASN   257      22.743  21.003  13.750  1.00  0.00           H  
ATOM   4082 HD22 ASN   257      22.352  22.617  14.312  1.00  0.00           H  
ATOM   4083  N   ARG   258      27.041  23.190  16.123  1.00  0.00           N  
ATOM   4084  CA  ARG   258      28.083  22.295  16.629  1.00  0.00           C  
ATOM   4085  C   ARG   258      28.138  22.321  18.149  1.00  0.00           C  
ATOM   4086  O   ARG   258      28.437  21.306  18.782  1.00  0.00           O  
ATOM   4087  CB  ARG   258      29.445  22.679  16.050  1.00  0.00           C  
ATOM   4088  CG  ARG   258      29.569  22.430  14.549  1.00  0.00           C  
ATOM   4089  CD  ARG   258      29.342  20.964  14.200  1.00  0.00           C  
ATOM   4090  NE  ARG   258      29.368  20.745  12.762  1.00  0.00           N  
ATOM   4091  CZ  ARG   258      28.990  19.617  12.153  1.00  0.00           C  
ATOM   4092  NH1 ARG   258      28.548  18.589  12.869  1.00  0.00           N1+
ATOM   4093  NH2 ARG   258      29.059  19.525  10.841  1.00  0.00           N  
ATOM   4094  H   ARG   258      27.323  23.997  15.585  1.00  0.00           H  
ATOM   4095  HA  ARG   258      27.859  21.268  16.341  1.00  0.00           H  
ATOM   4096  HB2 ARG   258      29.598  23.738  16.256  1.00  0.00           H  
ATOM   4097  HB3 ARG   258      30.198  22.094  16.578  1.00  0.00           H  
ATOM   4098  HG2 ARG   258      28.828  23.044  14.037  1.00  0.00           H  
ATOM   4099  HG3 ARG   258      30.569  22.728  14.233  1.00  0.00           H  
ATOM   4100  HD2 ARG   258      30.125  20.361  14.659  1.00  0.00           H  
ATOM   4101  HD3 ARG   258      28.371  20.651  14.583  1.00  0.00           H  
ATOM   4102  HE  ARG   258      29.697  21.513  12.194  1.00  0.00           H  
ATOM   4103 HH11 ARG   258      28.498  18.662  13.875  1.00  0.00           H  
ATOM   4104 HH12 ARG   258      28.264  17.739  12.404  1.00  0.00           H  
ATOM   4105 HH21 ARG   258      29.398  20.308  10.300  1.00  0.00           H  
ATOM   4106 HH22 ARG   258      28.773  18.672  10.382  1.00  0.00           H  
ATOM   4107  N   PHE   259      27.880  23.481  18.710  1.00  0.00           N  
ATOM   4108  CA  PHE   259      27.827  23.617  20.175  1.00  0.00           C  
ATOM   4109  C   PHE   259      26.910  22.563  20.780  1.00  0.00           C  
ATOM   4110  O   PHE   259      27.318  21.818  21.669  1.00  0.00           O  
ATOM   4111  CB  PHE   259      27.345  25.017  20.559  1.00  0.00           C  
ATOM   4112  CG  PHE   259      27.177  25.208  22.045  1.00  0.00           C  
ATOM   4113  CD1 PHE   259      25.980  24.893  22.668  1.00  0.00           C  
ATOM   4114  CD2 PHE   259      28.225  25.697  22.812  1.00  0.00           C  
ATOM   4115  CE1 PHE   259      25.824  25.071  24.043  1.00  0.00           C  
ATOM   4116  CE2 PHE   259      28.077  25.876  24.184  1.00  0.00           C  
ATOM   4117  CZ  PHE   259      26.877  25.561  24.800  1.00  0.00           C  
ATOM   4118  H   PHE   259      27.745  24.309  18.147  1.00  0.00           H  
ATOM   4119  HA  PHE   259      28.819  23.462  20.599  1.00  0.00           H  
ATOM   4120  HB2 PHE   259      28.058  25.771  20.226  1.00  0.00           H  
ATOM   4121  HB3 PHE   259      26.372  25.213  20.107  1.00  0.00           H  
ATOM   4122  HD1 PHE   259      25.155  24.502  22.072  1.00  0.00           H  
ATOM   4123  HD2 PHE   259      29.171  25.942  22.329  1.00  0.00           H  
ATOM   4124  HE1 PHE   259      24.876  24.826  24.522  1.00  0.00           H  
ATOM   4125  HE2 PHE   259      28.906  26.265  24.775  1.00  0.00           H  
ATOM   4126  HZ  PHE   259      26.764  25.699  25.875  1.00  0.00           H  
ATOM   4127  N   PHE   260      25.701  22.405  20.319  1.00  0.00           N  
ATOM   4128  CA  PHE   260      24.716  21.481  20.867  1.00  0.00           C  
ATOM   4129  C   PHE   260      25.104  20.038  20.563  1.00  0.00           C  
ATOM   4130  O   PHE   260      24.972  19.160  21.422  1.00  0.00           O  
ATOM   4131  CB  PHE   260      23.320  21.773  20.287  1.00  0.00           C  
ATOM   4132  CG  PHE   260      22.727  23.063  20.785  1.00  0.00           C  
ATOM   4133  CD1 PHE   260      22.319  23.196  22.108  1.00  0.00           C  
ATOM   4134  CD2 PHE   260      22.573  24.146  19.932  1.00  0.00           C  
ATOM   4135  CE1 PHE   260      21.765  24.392  22.564  1.00  0.00           C  
ATOM   4136  CE2 PHE   260      22.014  25.337  20.373  1.00  0.00           C  
ATOM   4137  CZ  PHE   260      21.614  25.461  21.696  1.00  0.00           C  
ATOM   4138  H   PHE   260      25.430  22.987  19.539  1.00  0.00           H  
ATOM   4139  HA  PHE   260      24.672  21.589  21.951  1.00  0.00           H  
ATOM   4140  HB2 PHE   260      23.372  21.852  19.201  1.00  0.00           H  
ATOM   4141  HB3 PHE   260      22.621  20.982  20.560  1.00  0.00           H  
ATOM   4142  HD1 PHE   260      22.436  22.354  22.791  1.00  0.00           H  
ATOM   4143  HD2 PHE   260      22.901  24.048  18.897  1.00  0.00           H  
ATOM   4144  HE1 PHE   260      21.451  24.485  23.604  1.00  0.00           H  
ATOM   4145  HE2 PHE   260      21.891  26.170  19.681  1.00  0.00           H  
ATOM   4146  HZ  PHE   260      21.182  26.397  22.049  1.00  0.00           H  
ATOM   4147  N   ILE   261      25.637  19.766  19.413  1.00  0.00           N  
ATOM   4148  CA  ILE   261      25.998  18.411  19.013  1.00  0.00           C  
ATOM   4149  C   ILE   261      27.156  17.911  19.863  1.00  0.00           C  
ATOM   4150  O   ILE   261      27.069  16.838  20.461  1.00  0.00           O  
ATOM   4151  CB  ILE   261      26.364  18.342  17.503  1.00  0.00           C  
ATOM   4152  CG1 ILE   261      25.126  18.594  16.636  1.00  0.00           C  
ATOM   4153  CG2 ILE   261      27.007  16.995  17.169  1.00  0.00           C  
ATOM   4154  CD1 ILE   261      25.421  18.697  15.147  1.00  0.00           C  
ATOM   4155  H   ILE   261      25.772  20.514  18.748  1.00  0.00           H  
ATOM   4156  HA  ILE   261      25.192  17.708  19.224  1.00  0.00           H  
ATOM   4157  HB  ILE   261      27.063  19.146  17.270  1.00  0.00           H  
ATOM   4158 HG12 ILE   261      24.436  17.769  16.813  1.00  0.00           H  
ATOM   4159 HG13 ILE   261      24.675  19.524  16.982  1.00  0.00           H  
ATOM   4160 HG21 ILE   261      26.309  16.191  17.401  1.00  0.00           H  
ATOM   4161 HG22 ILE   261      27.257  16.964  16.108  1.00  0.00           H  
ATOM   4162 HG23 ILE   261      27.915  16.869  17.759  1.00  0.00           H  
ATOM   4163 HD11 ILE   261      25.871  17.767  14.800  1.00  0.00           H  
ATOM   4164 HD12 ILE   261      24.493  18.876  14.604  1.00  0.00           H  
ATOM   4165 HD13 ILE   261      26.110  19.522  14.969  1.00  0.00           H  
ATOM   4166  N   ILE   262      28.158  18.692  19.935  1.00  0.00           N  
ATOM   4167  CA  ILE   262      29.385  18.262  20.575  1.00  0.00           C  
ATOM   4168  C   ILE   262      29.166  18.171  22.085  1.00  0.00           C  
ATOM   4169  O   ILE   262      29.545  17.177  22.718  1.00  0.00           O  
ATOM   4170  CB  ILE   262      30.553  19.220  20.258  1.00  0.00           C  
ATOM   4171  CG1 ILE   262      30.975  19.081  18.795  1.00  0.00           C  
ATOM   4172  CG2 ILE   262      31.735  18.956  21.199  1.00  0.00           C  
ATOM   4173  CD1 ILE   262      32.032  20.091  18.354  1.00  0.00           C  
ATOM   4174  H   ILE   262      28.132  19.611  19.517  1.00  0.00           H  
ATOM   4175  HA  ILE   262      29.652  17.250  20.270  1.00  0.00           H  
ATOM   4176  HB  ILE   262      30.212  20.248  20.383  1.00  0.00           H  
ATOM   4177 HG12 ILE   262      31.363  18.070  18.666  1.00  0.00           H  
ATOM   4178 HG13 ILE   262      30.078  19.206  18.188  1.00  0.00           H  
ATOM   4179 HG21 ILE   262      32.077  17.928  21.075  1.00  0.00           H  
ATOM   4180 HG22 ILE   262      32.549  19.640  20.961  1.00  0.00           H  
ATOM   4181 HG23 ILE   262      31.420  19.111  22.231  1.00  0.00           H  
ATOM   4182 HD11 ILE   262      32.929  19.967  18.960  1.00  0.00           H  
ATOM   4183 HD12 ILE   262      32.277  19.926  17.305  1.00  0.00           H  
ATOM   4184 HD13 ILE   262      31.645  21.102  18.482  1.00  0.00           H  
ATOM   4185  N   LEU   263      28.497  19.169  22.686  1.00  0.00           N  
ATOM   4186  CA  LEU   263      28.376  19.211  24.138  1.00  0.00           C  
ATOM   4187  C   LEU   263      27.334  18.215  24.623  1.00  0.00           C  
ATOM   4188  O   LEU   263      27.377  17.778  25.776  1.00  0.00           O  
ATOM   4189  CB  LEU   263      28.007  20.627  24.604  1.00  0.00           C  
ATOM   4190  CG  LEU   263      29.090  21.694  24.446  1.00  0.00           C  
ATOM   4191  CD1 LEU   263      28.568  23.044  24.931  1.00  0.00           C  
ATOM   4192  CD2 LEU   263      30.347  21.300  25.212  1.00  0.00           C  
ATOM   4193  H   LEU   263      28.095  19.925  22.150  1.00  0.00           H  
ATOM   4194  HA  LEU   263      29.324  18.929  24.597  1.00  0.00           H  
ATOM   4195  HB2 LEU   263      27.144  20.892  23.993  1.00  0.00           H  
ATOM   4196  HB3 LEU   263      27.706  20.567  25.650  1.00  0.00           H  
ATOM   4197  HG  LEU   263      29.369  21.769  23.395  1.00  0.00           H  
ATOM   4198 HD11 LEU   263      28.289  22.970  25.982  1.00  0.00           H  
ATOM   4199 HD12 LEU   263      29.346  23.798  24.815  1.00  0.00           H  
ATOM   4200 HD13 LEU   263      27.696  23.329  24.343  1.00  0.00           H  
ATOM   4201 HD21 LEU   263      30.726  20.353  24.827  1.00  0.00           H  
ATOM   4202 HD22 LEU   263      31.106  22.072  25.087  1.00  0.00           H  
ATOM   4203 HD23 LEU   263      30.109  21.192  26.270  1.00  0.00           H  
ATOM   4204  N   SER   264      26.404  17.815  23.784  1.00  0.00           N  
ATOM   4205  CA  SER   264      25.461  16.754  24.119  1.00  0.00           C  
ATOM   4206  C   SER   264      26.155  15.396  24.177  1.00  0.00           C  
ATOM   4207  O   SER   264      25.711  14.498  24.891  1.00  0.00           O  
ATOM   4208  CB  SER   264      24.306  16.719  23.118  1.00  0.00           C  
ATOM   4209  OG  SER   264      24.762  16.300  21.842  1.00  0.00           O  
ATOM   4210  H   SER   264      26.302  18.283  22.895  1.00  0.00           H  
ATOM   4211  HA  SER   264      25.053  16.927  25.115  1.00  0.00           H  
ATOM   4212  HB2 SER   264      23.547  16.024  23.479  1.00  0.00           H  
ATOM   4213  HB3 SER   264      23.876  17.718  23.040  1.00  0.00           H  
ATOM   4214  HG  SER   264      24.024  16.284  21.228  1.00  0.00           H  
ATOM   4215  N   GLU   265      27.243  15.254  23.408  1.00  0.00           N  
ATOM   4216  CA  GLU   265      27.930  13.974  23.299  1.00  0.00           C  
ATOM   4217  C   GLU   265      29.278  14.018  24.025  1.00  0.00           C  
ATOM   4218  O   GLU   265      30.070  13.074  23.920  1.00  0.00           O  
ATOM   4219  CB  GLU   265      28.134  13.588  21.834  1.00  0.00           C  
ATOM   4220  CG  GLU   265      26.839  13.341  21.084  1.00  0.00           C  
ATOM   4221  CD  GLU   265      27.052  13.016  19.603  1.00  0.00           C  
ATOM   4222  OE1 GLU   265      26.076  12.649  18.918  1.00  0.00           O  
ATOM   4223  OE2 GLU   265      28.210  13.124  19.144  1.00  0.00           O1-
ATOM   4224  H   GLU   265      27.584  16.029  22.857  1.00  0.00           H  
ATOM   4225  HA  GLU   265      27.338  13.198  23.784  1.00  0.00           H  
ATOM   4226  HB2 GLU   265      28.681  14.401  21.356  1.00  0.00           H  
ATOM   4227  HB3 GLU   265      28.741  12.683  21.817  1.00  0.00           H  
ATOM   4228  HG2 GLU   265      26.340  12.503  21.571  1.00  0.00           H  
ATOM   4229  HG3 GLU   265      26.221  14.234  21.174  1.00  0.00           H  
ATOM   4230  N   TRP   266      29.515  15.173  24.645  1.00  0.00           N  
ATOM   4231  CA  TRP   266      30.758  15.306  25.397  1.00  0.00           C  
ATOM   4232  C   TRP   266      30.876  14.215  26.452  1.00  0.00           C  
ATOM   4233  O   TRP   266      29.911  13.921  27.165  1.00  0.00           O  
ATOM   4234  CB  TRP   266      30.842  16.683  26.056  1.00  0.00           C  
ATOM   4235  CG  TRP   266      32.206  17.021  26.582  1.00  0.00           C  
ATOM   4236  CD1 TRP   266      32.651  16.881  27.864  1.00  0.00           C  
ATOM   4237  CD2 TRP   266      33.299  17.576  25.841  1.00  0.00           C  
ATOM   4238  CE2 TRP   266      34.373  17.733  26.734  1.00  0.00           C  
ATOM   4239  CE3 TRP   266      33.468  17.951  24.496  1.00  0.00           C  
ATOM   4240  NE1 TRP   266      33.956  17.305  27.966  1.00  0.00           N  
ATOM   4241  CZ2 TRP   266      35.611  18.254  26.329  1.00  0.00           C  
ATOM   4242  CZ3 TRP   266      34.690  18.461  24.101  1.00  0.00           C  
ATOM   4243  CH2 TRP   266      35.745  18.611  25.018  1.00  0.00           C  
ATOM   4244  H   TRP   266      28.899  15.972  24.592  1.00  0.00           H  
ATOM   4245  HA  TRP   266      31.609  15.188  24.726  1.00  0.00           H  
ATOM   4246  HB2 TRP   266      30.592  17.449  25.322  1.00  0.00           H  
ATOM   4247  HB3 TRP   266      30.156  16.752  26.900  1.00  0.00           H  
ATOM   4248  HD1 TRP   266      31.943  16.474  28.586  1.00  0.00           H  
ATOM   4249  HE1 TRP   266      34.514  17.307  28.808  1.00  0.00           H  
ATOM   4250  HE3 TRP   266      32.680  17.853  23.749  1.00  0.00           H  
ATOM   4251  HZ2 TRP   266      36.404  18.350  27.071  1.00  0.00           H  
ATOM   4252  HZ3 TRP   266      34.813  18.744  23.056  1.00  0.00           H  
ATOM   4253  HH2 TRP   266      36.693  19.023  24.671  1.00  0.00           H  
ATOM   4254  N   ASN   267      31.966  13.569  26.570  1.00  0.00           N  
ATOM   4255  CA  ASN   267      32.173  12.494  27.521  1.00  0.00           C  
ATOM   4256  C   ASN   267      32.302  13.025  28.951  1.00  0.00           C  
ATOM   4257  O   ASN   267      33.368  12.906  29.562  1.00  0.00           O  
ATOM   4258  CB  ASN   267      33.404  11.663  27.147  1.00  0.00           C  
ATOM   4259  CG  ASN   267      33.227  10.900  25.854  1.00  0.00           C  
ATOM   4260  ND2 ASN   267      34.297  10.728  25.108  1.00  0.00           N  
ATOM   4261  OD1 ASN   267      32.113  10.468  25.532  1.00  0.00           O  
ATOM   4262  H   ASN   267      32.712  13.788  25.925  1.00  0.00           H  
ATOM   4263  HA  ASN   267      31.301  11.840  27.529  1.00  0.00           H  
ATOM   4264  HB2 ASN   267      34.259  12.331  27.043  1.00  0.00           H  
ATOM   4265  HB3 ASN   267      33.597  10.950  27.949  1.00  0.00           H  
ATOM   4266 HD21 ASN   267      34.225  10.224  24.236  1.00  0.00           H  
ATOM   4267 HD22 ASN   267      35.185  11.101  25.411  1.00  0.00           H  
ATOM   4268  N   TRP   268      31.273  13.520  29.584  1.00  0.00           N  
ATOM   4269  CA  TRP   268      31.297  13.987  30.965  1.00  0.00           C  
ATOM   4270  C   TRP   268      31.601  12.850  31.924  1.00  0.00           C  
ATOM   4271  O   TRP   268      31.123  11.719  31.730  1.00  0.00           O  
ATOM   4272  CB  TRP   268      29.965  14.649  31.329  1.00  0.00           C  
ATOM   4273  CG  TRP   268      29.590  15.804  30.454  1.00  0.00           C  
ATOM   4274  CD1 TRP   268      28.640  15.819  29.477  1.00  0.00           C  
ATOM   4275  CD2 TRP   268      30.173  17.108  30.475  1.00  0.00           C  
ATOM   4276  CE2 TRP   268      29.518  17.876  29.474  1.00  0.00           C  
ATOM   4277  CE3 TRP   268      31.179  17.714  31.239  1.00  0.00           C  
ATOM   4278  NE1 TRP   268      28.591  17.061  28.882  1.00  0.00           N  
ATOM   4279  CZ2 TRP   268      29.847  19.207  29.223  1.00  0.00           C  
ATOM   4280  CZ3 TRP   268      31.500  19.046  30.985  1.00  0.00           C  
ATOM   4281  CH2 TRP   268      30.836  19.774  29.986  1.00  0.00           C  
ATOM   4282  H   TRP   268      30.416  13.620  29.059  1.00  0.00           H  
ATOM   4283  HA  TRP   268      32.096  14.717  31.094  1.00  0.00           H  
ATOM   4284  HB2 TRP   268      29.162  13.917  31.240  1.00  0.00           H  
ATOM   4285  HB3 TRP   268      29.998  15.029  32.350  1.00  0.00           H  
ATOM   4286  HD1 TRP   268      28.085  14.895  29.315  1.00  0.00           H  
ATOM   4287  HE1 TRP   268      27.974  17.326  28.127  1.00  0.00           H  
ATOM   4288  HE3 TRP   268      31.720  17.193  32.029  1.00  0.00           H  
ATOM   4289  HZ2 TRP   268      29.307  19.734  28.436  1.00  0.00           H  
ATOM   4290  HZ3 TRP   268      32.284  19.507  31.586  1.00  0.00           H  
ATOM   4291  HH2 TRP   268      31.116  20.814  29.816  1.00  0.00           H  
ATOM   4292  N   PRO   269      32.515  13.124  32.971  1.00  0.00           N  
ATOM   4293  CA  PRO   269      32.985  14.417  33.506  1.00  0.00           C  
ATOM   4294  C   PRO   269      34.324  14.842  32.930  1.00  0.00           C  
ATOM   4295  O   PRO   269      35.095  15.544  33.592  1.00  0.00           O  
ATOM   4296  CB  PRO   269      33.097  14.135  35.011  1.00  0.00           C  
ATOM   4297  CG  PRO   269      33.503  12.707  35.109  1.00  0.00           C  
ATOM   4298  CD  PRO   269      32.824  11.943  34.011  1.00  0.00           C  
ATOM   4299  HA  PRO   269      32.233  15.169  33.268  1.00  0.00           H  
ATOM   4300  HB2 PRO   269      33.877  14.759  35.448  1.00  0.00           H  
ATOM   4301  HB3 PRO   269      32.146  14.346  35.501  1.00  0.00           H  
ATOM   4302  HG2 PRO   269      34.580  12.590  34.990  1.00  0.00           H  
ATOM   4303  HG3 PRO   269      33.195  12.280  36.063  1.00  0.00           H  
ATOM   4304  HD2 PRO   269      33.473  11.192  33.560  1.00  0.00           H  
ATOM   4305  HD3 PRO   269      31.900  11.471  34.343  1.00  0.00           H  
ATOM   4306  N   GLN   270      34.674  14.327  31.604  1.00  0.00           N  
ATOM   4307  CA  GLN   270      35.862  14.890  30.974  1.00  0.00           C  
ATOM   4308  C   GLN   270      35.790  16.408  30.910  1.00  0.00           C  
ATOM   4309  O   GLN   270      34.794  16.970  30.429  1.00  0.00           O  
ATOM   4310  CB  GLN   270      36.048  14.312  29.573  1.00  0.00           C  
ATOM   4311  CG  GLN   270      37.333  14.756  28.888  1.00  0.00           C  
ATOM   4312  CD  GLN   270      37.598  14.030  27.582  1.00  0.00           C  
ATOM   4313  NE2 GLN   270      38.837  14.079  27.106  1.00  0.00           N  
ATOM   4314  OE1 GLN   270      36.690  13.420  27.004  1.00  0.00           O  
ATOM   4315  H   GLN   270      34.181  13.589  31.123  1.00  0.00           H  
ATOM   4316  HA  GLN   270      36.744  14.652  31.569  1.00  0.00           H  
ATOM   4317  HB2 GLN   270      36.044  13.226  29.668  1.00  0.00           H  
ATOM   4318  HB3 GLN   270      35.191  14.627  28.977  1.00  0.00           H  
ATOM   4319  HG2 GLN   270      37.257  15.824  28.684  1.00  0.00           H  
ATOM   4320  HG3 GLN   270      38.169  14.574  29.563  1.00  0.00           H  
ATOM   4321 HE21 GLN   270      39.061  13.611  26.240  1.00  0.00           H  
ATOM   4322 HE22 GLN   270      39.550  14.584  27.613  1.00  0.00           H  
ATOM   4323  N   PRO   271      36.856  17.144  31.441  1.00  0.00           N  
ATOM   4324  CA  PRO   271      36.779  18.603  31.544  1.00  0.00           C  
ATOM   4325  C   PRO   271      36.900  19.305  30.199  1.00  0.00           C  
ATOM   4326  O   PRO   271      37.576  18.796  29.301  1.00  0.00           O  
ATOM   4327  CB  PRO   271      37.950  18.957  32.462  1.00  0.00           C  
ATOM   4328  CG  PRO   271      38.961  17.884  32.214  1.00  0.00           C  
ATOM   4329  CD  PRO   271      38.237  16.580  32.004  1.00  0.00           C  
ATOM   4330  HA  PRO   271      35.820  18.852  31.998  1.00  0.00           H  
ATOM   4331  HB2 PRO   271      38.357  19.929  32.185  1.00  0.00           H  
ATOM   4332  HB3 PRO   271      37.614  18.986  33.499  1.00  0.00           H  
ATOM   4333  HG2 PRO   271      39.552  18.092  31.322  1.00  0.00           H  
ATOM   4334  HG3 PRO   271      39.625  17.770  33.071  1.00  0.00           H  
ATOM   4335  HD2 PRO   271      38.733  15.938  31.276  1.00  0.00           H  
ATOM   4336  HD3 PRO   271      38.094  16.030  32.934  1.00  0.00           H  
ATOM   4337  N   VAL   272      36.175  20.378  30.072  1.00  0.00           N  
ATOM   4338  CA  VAL   272      36.403  21.302  28.960  1.00  0.00           C  
ATOM   4339  C   VAL   272      37.528  22.271  29.315  1.00  0.00           C  
ATOM   4340  O   VAL   272      37.418  23.024  30.287  1.00  0.00           O  
ATOM   4341  CB  VAL   272      35.113  22.085  28.607  1.00  0.00           C  
ATOM   4342  CG1 VAL   272      35.395  23.111  27.511  1.00  0.00           C  
ATOM   4343  CG2 VAL   272      34.008  21.127  28.175  1.00  0.00           C  
ATOM   4344  H   VAL   272      35.421  20.578  30.713  1.00  0.00           H  
ATOM   4345  HA  VAL   272      36.748  20.780  28.068  1.00  0.00           H  
ATOM   4346  HB  VAL   272      34.753  22.597  29.499  1.00  0.00           H  
ATOM   4347 HG11 VAL   272      35.755  22.600  26.618  1.00  0.00           H  
ATOM   4348 HG12 VAL   272      34.479  23.652  27.275  1.00  0.00           H  
ATOM   4349 HG13 VAL   272      36.153  23.814  27.857  1.00  0.00           H  
ATOM   4350 HG21 VAL   272      33.790  20.433  28.987  1.00  0.00           H  
ATOM   4351 HG22 VAL   272      33.110  21.694  27.931  1.00  0.00           H  
ATOM   4352 HG23 VAL   272      34.334  20.568  27.298  1.00  0.00           H  
ATOM   4353  N   ILE   273      38.631  22.210  28.590  1.00  0.00           N  
ATOM   4354  CA  ILE   273      39.844  22.996  28.823  1.00  0.00           C  
ATOM   4355  C   ILE   273      40.208  23.775  27.559  1.00  0.00           C  
ATOM   4356  O   ILE   273      40.242  23.212  26.463  1.00  0.00           O  
ATOM   4357  CB  ILE   273      41.023  22.101  29.254  1.00  0.00           C  
ATOM   4358  CG1 ILE   273      40.685  21.340  30.538  1.00  0.00           C  
ATOM   4359  CG2 ILE   273      42.298  22.937  29.436  1.00  0.00           C  
ATOM   4360  CD1 ILE   273      41.688  20.268  30.916  1.00  0.00           C  
ATOM   4361  H   ILE   273      38.634  21.536  27.837  1.00  0.00           H  
ATOM   4362  HA  ILE   273      39.674  23.762  29.579  1.00  0.00           H  
ATOM   4363  HB  ILE   273      41.191  21.344  28.488  1.00  0.00           H  
ATOM   4364 HG12 ILE   273      40.624  22.078  31.338  1.00  0.00           H  
ATOM   4365 HG13 ILE   273      39.706  20.885  30.389  1.00  0.00           H  
ATOM   4366 HG21 ILE   273      42.131  23.693  30.203  1.00  0.00           H  
ATOM   4367 HG22 ILE   273      43.119  22.287  29.740  1.00  0.00           H  
ATOM   4368 HG23 ILE   273      42.551  23.424  28.494  1.00  0.00           H  
ATOM   4369 HD11 ILE   273      42.667  20.723  31.066  1.00  0.00           H  
ATOM   4370 HD12 ILE   273      41.370  19.780  31.837  1.00  0.00           H  
ATOM   4371 HD13 ILE   273      41.749  19.529  30.117  1.00  0.00           H  
ATOM   4372  N   LEU   274      40.463  25.068  27.610  1.00  0.00           N  
ATOM   4373  CA  LEU   274      40.754  25.906  26.447  1.00  0.00           C  
ATOM   4374  C   LEU   274      42.249  25.942  26.158  1.00  0.00           C  
ATOM   4375  O   LEU   274      42.660  26.127  25.009  1.00  0.00           O  
ATOM   4376  CB  LEU   274      40.223  27.330  26.681  1.00  0.00           C  
ATOM   4377  CG  LEU   274      38.715  27.482  26.835  1.00  0.00           C  
ATOM   4378  CD1 LEU   274      38.342  28.951  27.001  1.00  0.00           C  
ATOM   4379  CD2 LEU   274      37.985  26.875  25.635  1.00  0.00           C  
ATOM   4380  H   LEU   274      40.420  25.508  28.518  1.00  0.00           H  
ATOM   4381  HA  LEU   274      40.271  25.496  25.560  1.00  0.00           H  
ATOM   4382  HB2 LEU   274      40.715  27.640  27.603  1.00  0.00           H  
ATOM   4383  HB3 LEU   274      40.569  27.955  25.857  1.00  0.00           H  
ATOM   4384  HG  LEU   274      38.390  26.923  27.713  1.00  0.00           H  
ATOM   4385 HD11 LEU   274      38.667  29.510  26.124  1.00  0.00           H  
ATOM   4386 HD12 LEU   274      37.261  29.042  27.110  1.00  0.00           H  
ATOM   4387 HD13 LEU   274      38.831  29.353  27.889  1.00  0.00           H  
ATOM   4388 HD21 LEU   274      38.226  25.815  25.561  1.00  0.00           H  
ATOM   4389 HD22 LEU   274      36.909  26.994  25.765  1.00  0.00           H  
ATOM   4390 HD23 LEU   274      38.299  27.383  24.723  1.00  0.00           H  
ATOM   4391  N   LYS   275      43.053  25.767  27.217  1.00  0.00           N  
ATOM   4392  CA  LYS   275      44.502  25.738  27.153  1.00  0.00           C  
ATOM   4393  C   LYS   275      45.091  24.904  28.290  1.00  0.00           C  
ATOM   4394  O   LYS   275      44.394  24.596  29.259  1.00  0.00           O  
ATOM   4395  CB  LYS   275      45.068  27.157  27.196  1.00  0.00           C  
ATOM   4396  CG  LYS   275      44.838  27.878  28.510  1.00  0.00           C  
ATOM   4397  CD  LYS   275      45.415  29.289  28.486  1.00  0.00           C  
ATOM   4398  CE  LYS   275      46.930  29.273  28.415  1.00  0.00           C  
ATOM   4399  NZ  LYS   275      47.507  30.651  28.415  1.00  0.00           N1+
ATOM   4400  H   LYS   275      42.612  25.688  28.122  1.00  0.00           H  
ATOM   4401  HA  LYS   275      44.821  25.264  26.225  1.00  0.00           H  
ATOM   4402  HB2 LYS   275      46.139  27.081  27.006  1.00  0.00           H  
ATOM   4403  HB3 LYS   275      44.595  27.715  26.388  1.00  0.00           H  
ATOM   4404  HG2 LYS   275      43.764  27.928  28.692  1.00  0.00           H  
ATOM   4405  HG3 LYS   275      45.314  27.304  29.305  1.00  0.00           H  
ATOM   4406  HD2 LYS   275      45.016  29.809  27.615  1.00  0.00           H  
ATOM   4407  HD3 LYS   275      45.099  29.805  29.393  1.00  0.00           H  
ATOM   4408  HE2 LYS   275      47.305  28.722  29.278  1.00  0.00           H  
ATOM   4409  HE3 LYS   275      47.222  28.757  27.500  1.00  0.00           H  
ATOM   4410  HZ1 LYS   275      47.237  31.129  29.263  1.00  0.00           H  
ATOM   4411  HZ2 LYS   275      48.514  30.594  28.367  1.00  0.00           H  
ATOM   4412  HZ3 LYS   275      47.160  31.161  27.615  1.00  0.00           H  
ATOM   4413  N   PRO   276      46.335  24.477  28.089  1.00  0.00           N  
ATOM   4414  CA  PRO   276      46.914  23.677  29.169  1.00  0.00           C  
ATOM   4415  C   PRO   276      46.895  24.391  30.516  1.00  0.00           C  
ATOM   4416  O   PRO   276      47.150  25.598  30.584  1.00  0.00           O  
ATOM   4417  CB  PRO   276      48.356  23.439  28.695  1.00  0.00           C  
ATOM   4418  CG  PRO   276      48.290  23.538  27.206  1.00  0.00           C  
ATOM   4419  CD  PRO   276      47.286  24.594  26.841  1.00  0.00           C  
ATOM   4420  HA  PRO   276      46.341  22.752  29.240  1.00  0.00           H  
ATOM   4421  HB2 PRO   276      49.008  24.220  29.087  1.00  0.00           H  
ATOM   4422  HB3 PRO   276      48.706  22.466  29.041  1.00  0.00           H  
ATOM   4423  HG2 PRO   276      49.253  23.823  26.783  1.00  0.00           H  
ATOM   4424  HG3 PRO   276      47.966  22.594  26.767  1.00  0.00           H  
ATOM   4425  HD2 PRO   276      47.730  25.587  26.769  1.00  0.00           H  
ATOM   4426  HD3 PRO   276      46.759  24.364  25.915  1.00  0.00           H  
ATOM   4427  N   ILE   277      46.522  23.647  31.564  1.00  0.00           N  
ATOM   4428  CA  ILE   277      46.514  24.193  32.917  1.00  0.00           C  
ATOM   4429  C   ILE   277      47.942  24.471  33.367  1.00  0.00           C  
ATOM   4430  O   ILE   277      48.780  23.556  33.417  1.00  0.00           O  
ATOM   4431  CB  ILE   277      45.809  23.242  33.913  1.00  0.00           C  
ATOM   4432  CG1 ILE   277      44.349  23.041  33.517  1.00  0.00           C  
ATOM   4433  CG2 ILE   277      45.937  23.771  35.340  1.00  0.00           C  
ATOM   4434  CD1 ILE   277      43.606  22.030  34.381  1.00  0.00           C  
ATOM   4435  H   ILE   277      46.197  22.701  31.428  1.00  0.00           H  
ATOM   4436  HA  ILE   277      46.037  25.173  32.951  1.00  0.00           H  
ATOM   4437  HB  ILE   277      46.270  22.256  33.848  1.00  0.00           H  
ATOM   4438 HG12 ILE   277      43.859  24.012  33.591  1.00  0.00           H  
ATOM   4439 HG13 ILE   277      44.340  22.708  32.479  1.00  0.00           H  
ATOM   4440 HG21 ILE   277      45.476  24.757  35.405  1.00  0.00           H  
ATOM   4441 HG22 ILE   277      45.435  23.090  36.027  1.00  0.00           H  
ATOM   4442 HG23 ILE   277      46.991  23.845  35.607  1.00  0.00           H  
ATOM   4443 HD11 ILE   277      43.614  22.363  35.419  1.00  0.00           H  
ATOM   4444 HD12 ILE   277      42.576  21.944  34.036  1.00  0.00           H  
ATOM   4445 HD13 ILE   277      44.096  21.059  34.307  1.00  0.00           H  
ATOM   4446  N   GLU   278      48.274  25.706  33.554  1.00  0.00           N  
ATOM   4447  CA  GLU   278      49.619  26.150  33.879  1.00  0.00           C  
ATOM   4448  C   GLU   278      49.836  26.240  35.386  1.00  0.00           C  
ATOM   4449  O   GLU   278      48.873  26.434  36.140  1.00  0.00           O  
ATOM   4450  CB  GLU   278      49.918  27.501  33.222  1.00  0.00           C  
ATOM   4451  CG  GLU   278      49.864  27.474  31.701  1.00  0.00           C  
ATOM   4452  CD  GLU   278      50.027  28.847  31.070  1.00  0.00           C  
ATOM   4453  OE1 GLU   278      50.151  28.933  29.829  1.00  0.00           O  
ATOM   4454  OE2 GLU   278      50.026  29.847  31.826  1.00  0.00           O1-
ATOM   4455  H   GLU   278      47.558  26.406  33.419  1.00  0.00           H  
ATOM   4456  HA  GLU   278      50.344  25.420  33.519  1.00  0.00           H  
ATOM   4457  HB2 GLU   278      49.183  28.213  33.599  1.00  0.00           H  
ATOM   4458  HB3 GLU   278      50.914  27.803  33.545  1.00  0.00           H  
ATOM   4459  HG2 GLU   278      50.661  26.817  31.352  1.00  0.00           H  
ATOM   4460  HG3 GLU   278      48.898  27.056  31.417  1.00  0.00           H  
ATOM   4461  N   ASP   279      51.142  26.041  35.753  1.00  0.00           N  
ATOM   4462  CA  ASP   279      51.575  26.302  37.126  1.00  0.00           C  
ATOM   4463  C   ASP   279      51.947  27.769  37.317  1.00  0.00           C  
ATOM   4464  O   ASP   279      52.073  28.514  36.341  1.00  0.00           O  
ATOM   4465  CB  ASP   279      52.764  25.408  37.482  1.00  0.00           C  
ATOM   4466  CG  ASP   279      52.373  23.950  37.657  1.00  0.00           C  
ATOM   4467  OD1 ASP   279      51.275  23.665  38.174  1.00  0.00           O  
ATOM   4468  OD2 ASP   279      53.188  23.072  37.273  1.00  0.00           O1-
ATOM   4469  H   ASP   279      51.820  25.679  35.098  1.00  0.00           H  
ATOM   4470  HA  ASP   279      50.761  26.092  37.820  1.00  0.00           H  
ATOM   4471  HB2 ASP   279      53.493  25.494  36.676  1.00  0.00           H  
ATOM   4472  HB3 ASP   279      53.201  25.780  38.408  1.00  0.00           H  
ATOM   4473  N   GLY   280      51.882  28.218  38.504  1.00  0.00           N  
ATOM   4474  CA  GLY   280      52.180  29.626  38.721  1.00  0.00           C  
ATOM   4475  C   GLY   280      53.088  29.864  39.911  1.00  0.00           C  
ATOM   4476  O   GLY   280      53.518  28.916  40.566  1.00  0.00           O  
ATOM   4477  H   GLY   280      51.635  27.652  39.303  1.00  0.00           H  
ATOM   4478  HA2 GLY   280      52.663  30.013  37.824  1.00  0.00           H  
ATOM   4479  HA3 GLY   280      51.239  30.151  38.882  1.00  0.00           H  
ATOM   4480  N   PRO   281      53.435  31.081  40.163  1.00  0.00           N  
ATOM   4481  CA  PRO   281      54.436  31.448  41.170  1.00  0.00           C  
ATOM   4482  C   PRO   281      53.912  31.274  42.598  1.00  0.00           C  
ATOM   4483  O   PRO   281      54.694  31.283  43.552  1.00  0.00           O  
ATOM   4484  CB  PRO   281      54.709  32.924  40.872  1.00  0.00           C  
ATOM   4485  CG  PRO   281      53.438  33.438  40.272  1.00  0.00           C  
ATOM   4486  CD  PRO   281      52.840  32.343  39.438  1.00  0.00           C  
ATOM   4487  HA  PRO   281      55.311  30.814  41.025  1.00  0.00           H  
ATOM   4488  HB2 PRO   281      54.900  33.460  41.801  1.00  0.00           H  
ATOM   4489  HB3 PRO   281      55.574  33.017  40.215  1.00  0.00           H  
ATOM   4490  HG2 PRO   281      52.719  33.717  41.042  1.00  0.00           H  
ATOM   4491  HG3 PRO   281      53.631  34.296  39.628  1.00  0.00           H  
ATOM   4492  HD2 PRO   281      51.751  32.336  39.475  1.00  0.00           H  
ATOM   4493  HD3 PRO   281      53.167  32.386  38.399  1.00  0.00           H  
ATOM   4494  N   LEU   282      52.613  31.081  42.719  1.00  0.00           N  
ATOM   4495  CA  LEU   282      52.010  31.048  44.049  1.00  0.00           C  
ATOM   4496  C   LEU   282      51.681  29.617  44.460  1.00  0.00           C  
ATOM   4497  O   LEU   282      51.480  28.752  43.599  1.00  0.00           O  
ATOM   4498  CB  LEU   282      50.753  31.913  44.095  1.00  0.00           C  
ATOM   4499  CG  LEU   282      50.919  33.374  43.677  1.00  0.00           C  
ATOM   4500  CD1 LEU   282      49.576  34.080  43.671  1.00  0.00           C  
ATOM   4501  CD2 LEU   282      51.892  34.088  44.607  1.00  0.00           C  
ATOM   4502  H   LEU   282      52.006  30.995  41.916  1.00  0.00           H  
ATOM   4503  HA  LEU   282      52.721  31.427  44.783  1.00  0.00           H  
ATOM   4504  HB2 LEU   282      50.065  31.416  43.411  1.00  0.00           H  
ATOM   4505  HB3 LEU   282      50.353  31.868  45.108  1.00  0.00           H  
ATOM   4506  HG  LEU   282      51.353  33.410  42.678  1.00  0.00           H  
ATOM   4507 HD11 LEU   282      49.142  34.045  44.670  1.00  0.00           H  
ATOM   4508 HD12 LEU   282      49.712  35.119  43.371  1.00  0.00           H  
ATOM   4509 HD13 LEU   282      48.907  33.584  42.967  1.00  0.00           H  
ATOM   4510 HD21 LEU   282      52.863  33.595  44.565  1.00  0.00           H  
ATOM   4511 HD22 LEU   282      51.998  35.127  44.295  1.00  0.00           H  
ATOM   4512 HD23 LEU   282      51.512  34.053  45.628  1.00  0.00           H  
ATOM   4513  N   GLN   283      51.715  29.280  45.756  1.00  0.00           N  
ATOM   4514  CA  GLN   283      51.247  28.012  46.298  1.00  0.00           C  
ATOM   4515  C   GLN   283      49.748  28.053  46.567  1.00  0.00           C  
ATOM   4516  O   GLN   283      49.306  28.079  47.723  1.00  0.00           O  
ATOM   4517  CB  GLN   283      52.001  27.668  47.590  1.00  0.00           C  
ATOM   4518  CG  GLN   283      53.485  27.409  47.385  1.00  0.00           C  
ATOM   4519  CD  GLN   283      54.183  26.951  48.647  1.00  0.00           C  
ATOM   4520  NE2 GLN   283      55.450  26.577  48.528  1.00  0.00           N  
ATOM   4521  OE1 GLN   283      53.577  26.941  49.734  1.00  0.00           O  
ATOM   4522  H   GLN   283      52.127  29.949  46.391  1.00  0.00           H  
ATOM   4523  HA  GLN   283      51.417  27.216  45.573  1.00  0.00           H  
ATOM   4524  HB2 GLN   283      51.870  28.506  48.274  1.00  0.00           H  
ATOM   4525  HB3 GLN   283      51.532  26.779  48.011  1.00  0.00           H  
ATOM   4526  HG2 GLN   283      53.596  26.635  46.625  1.00  0.00           H  
ATOM   4527  HG3 GLN   283      53.958  28.328  47.039  1.00  0.00           H  
ATOM   4528 HE21 GLN   283      55.959  26.263  49.342  1.00  0.00           H  
ATOM   4529 HE22 GLN   283      55.900  26.608  47.624  1.00  0.00           H  
ATOM   4530  N   VAL   284      49.013  28.208  45.472  1.00  0.00           N  
ATOM   4531  CA  VAL   284      47.561  28.265  45.559  1.00  0.00           C  
ATOM   4532  C   VAL   284      46.937  27.025  44.919  1.00  0.00           C  
ATOM   4533  O   VAL   284      47.608  26.327  44.148  1.00  0.00           O  
ATOM   4534  CB  VAL   284      47.004  29.542  44.893  1.00  0.00           C  
ATOM   4535  CG1 VAL   284      47.418  30.788  45.666  1.00  0.00           C  
ATOM   4536  CG2 VAL   284      47.466  29.630  43.440  1.00  0.00           C  
ATOM   4537  H   VAL   284      49.444  28.331  44.567  1.00  0.00           H  
ATOM   4538  HA  VAL   284      47.215  28.232  46.592  1.00  0.00           H  
ATOM   4539  HB  VAL   284      45.916  29.476  44.866  1.00  0.00           H  
ATOM   4540 HG11 VAL   284      48.506  30.855  45.693  1.00  0.00           H  
ATOM   4541 HG12 VAL   284      47.012  31.672  45.175  1.00  0.00           H  
ATOM   4542 HG13 VAL   284      47.033  30.729  46.684  1.00  0.00           H  
ATOM   4543 HG21 VAL   284      47.108  28.759  42.891  1.00  0.00           H  
ATOM   4544 HG22 VAL   284      47.065  30.536  42.985  1.00  0.00           H  
ATOM   4545 HG23 VAL   284      48.555  29.658  43.406  1.00  0.00           H  
ATOM   4546  N   ARG   285      45.711  26.704  45.428  1.00  0.00           N  
ATOM   4547  CA  ARG   285      44.992  25.546  44.905  1.00  0.00           C  
ATOM   4548  C   ARG   285      44.622  25.746  43.439  1.00  0.00           C  
ATOM   4549  O   ARG   285      43.955  26.718  43.085  1.00  0.00           O  
ATOM   4550  CB  ARG   285      43.739  25.274  45.726  1.00  0.00           C  
ATOM   4551  CG  ARG   285      42.940  24.071  45.251  1.00  0.00           C  
ATOM   4552  CD  ARG   285      41.674  23.865  46.087  1.00  0.00           C  
ATOM   4553  NE  ARG   285      40.838  22.804  45.543  1.00  0.00           N  
ATOM   4554  CZ  ARG   285      39.974  22.084  46.256  1.00  0.00           C  
ATOM   4555  NH1 ARG   285      39.821  22.299  47.554  1.00  0.00           N1+
ATOM   4556  NH2 ARG   285      39.265  21.136  45.658  1.00  0.00           N  
ATOM   4557  H   ARG   285      45.295  27.222  46.189  1.00  0.00           H  
ATOM   4558  HA  ARG   285      45.634  24.666  44.947  1.00  0.00           H  
ATOM   4559  HB2 ARG   285      44.056  25.115  46.757  1.00  0.00           H  
ATOM   4560  HB3 ARG   285      43.117  26.167  45.672  1.00  0.00           H  
ATOM   4561  HG2 ARG   285      42.665  24.232  44.209  1.00  0.00           H  
ATOM   4562  HG3 ARG   285      43.573  23.187  45.327  1.00  0.00           H  
ATOM   4563  HD2 ARG   285      41.957  23.599  47.106  1.00  0.00           H  
ATOM   4564  HD3 ARG   285      41.099  24.791  46.100  1.00  0.00           H  
ATOM   4565  HE  ARG   285      40.924  22.614  44.555  1.00  0.00           H  
ATOM   4566 HH11 ARG   285      40.365  23.017  48.011  1.00  0.00           H  
ATOM   4567 HH12 ARG   285      39.161  21.744  48.080  1.00  0.00           H  
ATOM   4568 HH21 ARG   285      39.385  20.968  44.669  1.00  0.00           H  
ATOM   4569 HH22 ARG   285      38.608  20.587  46.194  1.00  0.00           H  
ATOM   4570  N   VAL   286      45.170  24.898  42.550  1.00  0.00           N  
ATOM   4571  CA  VAL   286      44.823  24.846  41.133  1.00  0.00           C  
ATOM   4572  C   VAL   286      43.975  23.607  40.855  1.00  0.00           C  
ATOM   4573  O   VAL   286      44.250  22.524  41.380  1.00  0.00           O  
ATOM   4574  CB  VAL   286      46.074  24.850  40.239  1.00  0.00           C  
ATOM   4575  CG1 VAL   286      45.692  24.726  38.765  1.00  0.00           C  
ATOM   4576  CG2 VAL   286      46.898  26.115  40.477  1.00  0.00           C  
ATOM   4577  H   VAL   286      45.899  24.286  42.887  1.00  0.00           H  
ATOM   4578  HA  VAL   286      44.186  25.682  40.845  1.00  0.00           H  
ATOM   4579  HB  VAL   286      46.709  24.010  40.521  1.00  0.00           H  
ATOM   4580 HG11 VAL   286      45.057  25.565  38.482  1.00  0.00           H  
ATOM   4581 HG12 VAL   286      46.594  24.731  38.154  1.00  0.00           H  
ATOM   4582 HG13 VAL   286      45.152  23.793  38.606  1.00  0.00           H  
ATOM   4583 HG21 VAL   286      47.209  26.156  41.521  1.00  0.00           H  
ATOM   4584 HG22 VAL   286      47.780  26.101  39.836  1.00  0.00           H  
ATOM   4585 HG23 VAL   286      46.294  26.992  40.244  1.00  0.00           H  
ATOM   4586  N   TRP   287      42.872  23.781  40.131  1.00  0.00           N  
ATOM   4587  CA  TRP   287      41.983  22.654  39.850  1.00  0.00           C  
ATOM   4588  C   TRP   287      42.788  21.424  39.431  1.00  0.00           C  
ATOM   4589  O   TRP   287      43.564  21.476  38.484  1.00  0.00           O  
ATOM   4590  CB  TRP   287      40.979  23.021  38.755  1.00  0.00           C  
ATOM   4591  CG  TRP   287      39.937  21.977  38.513  1.00  0.00           C  
ATOM   4592  CD1 TRP   287      38.741  21.847  39.162  1.00  0.00           C  
ATOM   4593  CD2 TRP   287      39.995  20.912  37.557  1.00  0.00           C  
ATOM   4594  CE2 TRP   287      38.795  20.176  37.681  1.00  0.00           C  
ATOM   4595  CE3 TRP   287      40.935  20.521  36.607  1.00  0.00           C  
ATOM   4596  NE1 TRP   287      38.049  20.769  38.666  1.00  0.00           N  
ATOM   4597  CZ2 TRP   287      38.515  19.060  36.891  1.00  0.00           C  
ATOM   4598  CZ3 TRP   287      40.664  19.405  35.819  1.00  0.00           C  
ATOM   4599  CH2 TRP   287      39.468  18.691  35.965  1.00  0.00           C  
ATOM   4600  H   TRP   287      42.609  24.695  39.790  1.00  0.00           H  
ATOM   4601  HA  TRP   287      41.432  22.385  40.752  1.00  0.00           H  
ATOM   4602  HB2 TRP   287      40.449  23.933  39.028  1.00  0.00           H  
ATOM   4603  HB3 TRP   287      41.495  23.172  37.807  1.00  0.00           H  
ATOM   4604  HD1 TRP   287      38.520  22.579  39.939  1.00  0.00           H  
ATOM   4605  HE1 TRP   287      37.137  20.464  38.976  1.00  0.00           H  
ATOM   4606  HE3 TRP   287      41.870  21.056  36.442  1.00  0.00           H  
ATOM   4607  HZ2 TRP   287      37.571  18.535  37.036  1.00  0.00           H  
ATOM   4608  HZ3 TRP   287      41.411  19.103  35.085  1.00  0.00           H  
ATOM   4609  HH2 TRP   287      39.290  17.823  35.330  1.00  0.00           H  
ATOM   4610  N   ASN   288      42.625  20.277  40.163  1.00  0.00           N  
ATOM   4611  CA  ASN   288      43.323  19.019  39.911  1.00  0.00           C  
ATOM   4612  C   ASN   288      42.520  17.830  40.443  1.00  0.00           C  
ATOM   4613  O   ASN   288      42.550  17.538  41.636  1.00  0.00           O  
ATOM   4614  CB  ASN   288      44.711  19.045  40.534  1.00  0.00           C  
ATOM   4615  CG  ASN   288      45.585  17.882  40.070  1.00  0.00           C  
ATOM   4616  ND2 ASN   288      46.895  18.071  40.098  1.00  0.00           N  
ATOM   4617  OD1 ASN   288      45.067  16.827  39.690  1.00  0.00           O  
ATOM   4618  H   ASN   288      42.005  20.330  40.959  1.00  0.00           H  
ATOM   4619  HA  ASN   288      43.426  18.863  38.837  1.00  0.00           H  
ATOM   4620  HB2 ASN   288      45.201  19.980  40.261  1.00  0.00           H  
ATOM   4621  HB3 ASN   288      44.608  18.992  41.618  1.00  0.00           H  
ATOM   4622 HD21 ASN   288      47.515  17.331  39.801  1.00  0.00           H  
ATOM   4623 HD22 ASN   288      47.268  18.954  40.416  1.00  0.00           H  
ATOM   4624  N   PRO   289      41.751  17.102  39.488  1.00  0.00           N  
ATOM   4625  CA  PRO   289      40.888  16.007  39.915  1.00  0.00           C  
ATOM   4626  C   PRO   289      41.662  14.775  40.380  1.00  0.00           C  
ATOM   4627  O   PRO   289      41.094  13.889  41.010  1.00  0.00           O  
ATOM   4628  CB  PRO   289      40.060  15.696  38.662  1.00  0.00           C  
ATOM   4629  CG  PRO   289      40.921  16.141  37.526  1.00  0.00           C  
ATOM   4630  CD  PRO   289      41.675  17.368  37.945  1.00  0.00           C  
ATOM   4631  HA  PRO   289      40.268  16.376  40.732  1.00  0.00           H  
ATOM   4632  HB2 PRO   289      39.874  14.624  38.598  1.00  0.00           H  
ATOM   4633  HB3 PRO   289      39.109  16.228  38.703  1.00  0.00           H  
ATOM   4634  HG2 PRO   289      41.646  15.375  37.252  1.00  0.00           H  
ATOM   4635  HG3 PRO   289      40.316  16.395  36.656  1.00  0.00           H  
ATOM   4636  HD2 PRO   289      42.669  17.421  37.500  1.00  0.00           H  
ATOM   4637  HD3 PRO   289      41.130  18.286  37.725  1.00  0.00           H  
ATOM   4638  N   LYS   290      42.992  14.715  40.172  1.00  0.00           N  
ATOM   4639  CA  LYS   290      43.840  13.588  40.581  1.00  0.00           C  
ATOM   4640  C   LYS   290      44.255  13.724  42.044  1.00  0.00           C  
ATOM   4641  O   LYS   290      44.478  12.718  42.723  1.00  0.00           O  
ATOM   4642  CB  LYS   290      45.065  13.482  39.687  1.00  0.00           C  
ATOM   4643  CG  LYS   290      44.753  13.122  38.240  1.00  0.00           C  
ATOM   4644  CD  LYS   290      46.018  12.948  37.421  1.00  0.00           C  
ATOM   4645  CE  LYS   290      45.709  12.603  35.971  1.00  0.00           C  
ATOM   4646  NZ  LYS   290      46.954  12.495  35.145  1.00  0.00           N1+
ATOM   4647  H   LYS   290      43.419  15.476  39.663  1.00  0.00           H  
ATOM   4648  HA  LYS   290      43.275  12.659  40.509  1.00  0.00           H  
ATOM   4649  HB2 LYS   290      45.570  14.447  39.720  1.00  0.00           H  
ATOM   4650  HB3 LYS   290      45.712  12.719  40.120  1.00  0.00           H  
ATOM   4651  HG2 LYS   290      44.184  12.192  38.232  1.00  0.00           H  
ATOM   4652  HG3 LYS   290      44.149  13.921  37.810  1.00  0.00           H  
ATOM   4653  HD2 LYS   290      46.583  13.880  37.460  1.00  0.00           H  
ATOM   4654  HD3 LYS   290      46.608  12.147  37.867  1.00  0.00           H  
ATOM   4655  HE2 LYS   290      45.177  11.652  35.952  1.00  0.00           H  
ATOM   4656  HE3 LYS   290      45.069  13.385  35.563  1.00  0.00           H  
ATOM   4657  HZ1 LYS   290      47.547  11.770  35.523  1.00  0.00           H  
ATOM   4658  HZ2 LYS   290      46.707  12.266  34.193  1.00  0.00           H  
ATOM   4659  HZ3 LYS   290      47.447  13.376  35.162  1.00  0.00           H  
ATOM   4660  N   ILE   291      44.326  14.937  42.486  1.00  0.00           N  
ATOM   4661  CA  ILE   291      44.877  15.194  43.809  1.00  0.00           C  
ATOM   4662  C   ILE   291      43.734  15.460  44.790  1.00  0.00           C  
ATOM   4663  O   ILE   291      43.757  14.991  45.933  1.00  0.00           O  
ATOM   4664  CB  ILE   291      45.858  16.374  43.806  1.00  0.00           C  
ATOM   4665  CG1 ILE   291      47.044  16.076  42.876  1.00  0.00           C  
ATOM   4666  CG2 ILE   291      46.338  16.701  45.223  1.00  0.00           C  
ATOM   4667  CD1 ILE   291      48.000  17.249  42.688  1.00  0.00           C  
ATOM   4668  H   ILE   291      44.043  15.727  41.923  1.00  0.00           H  
ATOM   4669  HA  ILE   291      45.375  14.309  44.205  1.00  0.00           H  
ATOM   4670  HB  ILE   291      45.354  17.244  43.384  1.00  0.00           H  
ATOM   4671 HG12 ILE   291      47.584  15.233  43.306  1.00  0.00           H  
ATOM   4672 HG13 ILE   291      46.629  15.787  41.910  1.00  0.00           H  
ATOM   4673 HG21 ILE   291      46.842  15.832  45.646  1.00  0.00           H  
ATOM   4674 HG22 ILE   291      47.032  17.541  45.187  1.00  0.00           H  
ATOM   4675 HG23 ILE   291      45.482  16.963  45.846  1.00  0.00           H  
ATOM   4676 HD11 ILE   291      48.415  17.538  43.653  1.00  0.00           H  
ATOM   4677 HD12 ILE   291      48.808  16.956  42.018  1.00  0.00           H  
ATOM   4678 HD13 ILE   291      47.460  18.093  42.258  1.00  0.00           H  
ATOM   4679  N   TYR   292      42.615  16.260  44.299  1.00  0.00           N  
ATOM   4680  CA  TYR   292      41.590  16.754  45.219  1.00  0.00           C  
ATOM   4681  C   TYR   292      40.257  16.033  44.981  1.00  0.00           C  
ATOM   4682  O   TYR   292      39.747  16.040  43.860  1.00  0.00           O  
ATOM   4683  CB  TYR   292      41.414  18.257  45.077  1.00  0.00           C  
ATOM   4684  CG  TYR   292      42.684  19.048  45.271  1.00  0.00           C  
ATOM   4685  CD1 TYR   292      43.333  19.053  46.505  1.00  0.00           C  
ATOM   4686  CD2 TYR   292      43.241  19.787  44.230  1.00  0.00           C  
ATOM   4687  CE1 TYR   292      44.516  19.774  46.695  1.00  0.00           C  
ATOM   4688  CE2 TYR   292      44.407  20.516  44.409  1.00  0.00           C  
ATOM   4689  CZ  TYR   292      45.035  20.500  45.645  1.00  0.00           C  
ATOM   4690  OH  TYR   292      46.199  21.221  45.826  1.00  0.00           O  
ATOM   4691  H   TYR   292      42.552  16.524  43.326  1.00  0.00           H  
ATOM   4692  HA  TYR   292      41.882  16.533  46.246  1.00  0.00           H  
ATOM   4693  HB2 TYR   292      41.019  18.443  44.078  1.00  0.00           H  
ATOM   4694  HB3 TYR   292      40.678  18.563  45.821  1.00  0.00           H  
ATOM   4695  HD1 TYR   292      42.904  18.483  47.329  1.00  0.00           H  
ATOM   4696  HD2 TYR   292      42.743  19.785  43.261  1.00  0.00           H  
ATOM   4697  HE1 TYR   292      45.026  19.768  47.658  1.00  0.00           H  
ATOM   4698  HE2 TYR   292      44.821  21.094  43.583  1.00  0.00           H  
ATOM   4699  HH  TYR   292      46.554  21.143  46.714  1.00  0.00           H  
ATOM   4700  N   ALA   293      39.667  15.452  46.040  1.00  0.00           N  
ATOM   4701  CA  ALA   293      38.409  14.706  45.985  1.00  0.00           C  
ATOM   4702  C   ALA   293      37.266  15.615  45.520  1.00  0.00           C  
ATOM   4703  O   ALA   293      36.406  15.181  44.745  1.00  0.00           O  
ATOM   4704  CB  ALA   293      38.082  14.103  47.343  1.00  0.00           C  
ATOM   4705  H   ALA   293      40.150  15.511  46.925  1.00  0.00           H  
ATOM   4706  HA  ALA   293      38.502  13.899  45.259  1.00  0.00           H  
ATOM   4707  HB1 ALA   293      37.977  14.900  48.079  1.00  0.00           H  
ATOM   4708  HB2 ALA   293      37.149  13.544  47.278  1.00  0.00           H  
ATOM   4709  HB3 ALA   293      38.886  13.432  47.646  1.00  0.00           H  
ATOM   4710  N   GLN   294      37.315  16.880  45.962  1.00  0.00           N  
ATOM   4711  CA  GLN   294      36.268  17.825  45.591  1.00  0.00           C  
ATOM   4712  C   GLN   294      36.242  18.053  44.082  1.00  0.00           C  
ATOM   4713  O   GLN   294      35.176  18.124  43.475  1.00  0.00           O  
ATOM   4714  CB  GLN   294      36.461  19.156  46.314  1.00  0.00           C  
ATOM   4715  CG  GLN   294      35.315  20.140  46.113  1.00  0.00           C  
ATOM   4716  CD  GLN   294      35.397  21.332  47.045  1.00  0.00           C  
ATOM   4717  NE2 GLN   294      34.366  22.177  47.022  1.00  0.00           N  
ATOM   4718  OE1 GLN   294      36.369  21.502  47.785  1.00  0.00           O  
ATOM   4719  H   GLN   294      38.046  17.195  46.583  1.00  0.00           H  
ATOM   4720  HA  GLN   294      35.294  17.419  45.863  1.00  0.00           H  
ATOM   4721  HB2 GLN   294      36.567  18.934  47.376  1.00  0.00           H  
ATOM   4722  HB3 GLN   294      37.386  19.595  45.941  1.00  0.00           H  
ATOM   4723  HG2 GLN   294      35.343  20.500  45.084  1.00  0.00           H  
ATOM   4724  HG3 GLN   294      34.372  19.623  46.291  1.00  0.00           H  
ATOM   4725 HE21 GLN   294      34.369  22.989  47.623  1.00  0.00           H  
ATOM   4726 HE22 GLN   294      33.587  22.002  46.403  1.00  0.00           H  
ATOM   4727  N   ASP   295      37.400  18.163  43.456  1.00  0.00           N  
ATOM   4728  CA  ASP   295      37.512  18.355  42.013  1.00  0.00           C  
ATOM   4729  C   ASP   295      37.068  17.102  41.259  1.00  0.00           C  
ATOM   4730  O   ASP   295      36.439  17.195  40.204  1.00  0.00           O  
ATOM   4731  CB  ASP   295      38.946  18.721  41.628  1.00  0.00           C  
ATOM   4732  CG  ASP   295      39.363  20.079  42.159  1.00  0.00           C  
ATOM   4733  OD1 ASP   295      38.499  20.848  42.627  1.00  0.00           O  
ATOM   4734  OD2 ASP   295      40.583  20.382  42.104  1.00  0.00           O1-
ATOM   4735  H   ASP   295      38.248  18.151  44.005  1.00  0.00           H  
ATOM   4736  HA  ASP   295      36.850  19.161  41.696  1.00  0.00           H  
ATOM   4737  HB2 ASP   295      39.607  17.954  42.033  1.00  0.00           H  
ATOM   4738  HB3 ASP   295      39.013  18.720  40.540  1.00  0.00           H  
ATOM   4739  N   ARG   296      37.309  15.943  41.868  1.00  0.00           N  
ATOM   4740  CA  ARG   296      36.954  14.674  41.251  1.00  0.00           C  
ATOM   4741  C   ARG   296      35.442  14.503  41.179  1.00  0.00           C  
ATOM   4742  O   ARG   296      34.930  13.779  40.317  1.00  0.00           O  
ATOM   4743  CB  ARG   296      37.577  13.503  42.025  1.00  0.00           C  
ATOM   4744  CG  ARG   296      39.068  13.352  41.811  1.00  0.00           C  
ATOM   4745  CD  ARG   296      39.582  12.010  42.330  1.00  0.00           C  
ATOM   4746  NE  ARG   296      39.349  11.857  43.761  1.00  0.00           N  
ATOM   4747  CZ  ARG   296      40.190  12.261  44.712  1.00  0.00           C  
ATOM   4748  NH1 ARG   296      41.337  12.840  44.404  1.00  0.00           N1+
ATOM   4749  NH2 ARG   296      39.868  12.078  45.986  1.00  0.00           N  
ATOM   4750  H   ARG   296      37.780  15.926  42.761  1.00  0.00           H  
ATOM   4751  HA  ARG   296      37.321  14.648  40.225  1.00  0.00           H  
ATOM   4752  HB2 ARG   296      37.377  13.672  43.083  1.00  0.00           H  
ATOM   4753  HB3 ARG   296      37.070  12.594  41.701  1.00  0.00           H  
ATOM   4754  HG2 ARG   296      39.271  13.430  40.743  1.00  0.00           H  
ATOM   4755  HG3 ARG   296      39.574  14.162  42.336  1.00  0.00           H  
ATOM   4756  HD2 ARG   296      39.069  11.205  41.805  1.00  0.00           H  
ATOM   4757  HD3 ARG   296      40.653  11.942  42.141  1.00  0.00           H  
ATOM   4758  HE  ARG   296      38.486  11.412  44.038  1.00  0.00           H  
ATOM   4759 HH11 ARG   296      41.584  12.980  43.435  1.00  0.00           H  
ATOM   4760 HH12 ARG   296      41.961  13.139  45.139  1.00  0.00           H  
ATOM   4761 HH21 ARG   296      38.992  11.636  46.224  1.00  0.00           H  
ATOM   4762 HH22 ARG   296      40.501  12.382  46.712  1.00  0.00           H  
ATOM   4763  N   SER   297      34.777  15.153  42.090  1.00  0.00           N  
ATOM   4764  CA  SER   297      33.334  14.979  42.218  1.00  0.00           C  
ATOM   4765  C   SER   297      32.581  15.904  41.262  1.00  0.00           C  
ATOM   4766  O   SER   297      31.351  15.851  41.177  1.00  0.00           O  
ATOM   4767  CB  SER   297      32.886  15.252  43.654  1.00  0.00           C  
ATOM   4768  OG  SER   297      33.033  16.619  43.984  1.00  0.00           O  
ATOM   4769  H   SER   297      35.245  15.765  42.743  1.00  0.00           H  
ATOM   4770  HA  SER   297      33.061  13.957  41.956  1.00  0.00           H  
ATOM   4771  HB2 SER   297      31.839  14.965  43.753  1.00  0.00           H  
ATOM   4772  HB3 SER   297      33.493  14.648  44.329  1.00  0.00           H  
ATOM   4773  HG  SER   297      32.745  16.763  44.889  1.00  0.00           H  
ATOM   4774  N   HIE   298      33.275  16.824  40.528  1.00  0.00           N  
ATOM   4775  CA  HIE   298      32.606  17.708  39.583  1.00  0.00           C  
ATOM   4776  C   HIE   298      31.998  16.923  38.426  1.00  0.00           C  
ATOM   4777  O   HIE   298      32.645  16.051  37.850  1.00  0.00           O  
ATOM   4778  CB  HIE   298      33.593  18.753  39.044  1.00  0.00           C  
ATOM   4779  CG  HIE   298      34.041  19.739  40.074  1.00  0.00           C  
ATOM   4780  CD2 HIE   298      33.470  20.127  41.241  1.00  0.00           C  
ATOM   4781  ND1 HIE   298      35.205  20.465  39.951  1.00  0.00           N  
ATOM   4782  CE1 HIE   298      35.338  21.258  41.003  1.00  0.00           C  
ATOM   4783  NE2 HIE   298      34.299  21.070  41.799  1.00  0.00           N  
ATOM   4784  H   HIE   298      34.271  16.927  40.657  1.00  0.00           H  
ATOM   4785  HA  HIE   298      31.785  18.227  40.077  1.00  0.00           H  
ATOM   4786  HB2 HIE   298      34.491  18.254  38.678  1.00  0.00           H  
ATOM   4787  HB3 HIE   298      33.143  19.329  38.235  1.00  0.00           H  
ATOM   4788  HD2 HIE   298      32.552  19.838  41.752  1.00  0.00           H  
ATOM   4789  HE1 HIE   298      36.201  21.917  41.097  1.00  0.00           H  
ATOM   4790  HE2 HIE   298      34.133  21.540  42.678  1.00  0.00           H  
ATOM   4791  N   ARG   299      30.808  17.235  37.994  1.00  0.00           N  
ATOM   4792  CA  ARG   299      30.007  16.430  37.072  1.00  0.00           C  
ATOM   4793  C   ARG   299      30.190  16.909  35.636  1.00  0.00           C  
ATOM   4794  O   ARG   299      30.205  16.102  34.700  1.00  0.00           O  
ATOM   4795  CB  ARG   299      28.530  16.488  37.455  1.00  0.00           C  
ATOM   4796  CG  ARG   299      28.236  15.958  38.854  1.00  0.00           C  
ATOM   4797  CD  ARG   299      28.677  14.511  39.014  1.00  0.00           C  
ATOM   4798  NE  ARG   299      28.425  14.026  40.366  1.00  0.00           N  
ATOM   4799  CZ  ARG   299      27.373  13.285  40.727  1.00  0.00           C  
ATOM   4800  NH1 ARG   299      26.448  12.959  39.835  1.00  0.00           N1+
ATOM   4801  NH2 ARG   299      27.246  12.902  41.982  1.00  0.00           N  
ATOM   4802  H   ARG   299      30.408  18.089  38.356  1.00  0.00           H  
ATOM   4803  HA  ARG   299      30.336  15.391  37.108  1.00  0.00           H  
ATOM   4804  HB2 ARG   299      28.219  17.531  37.389  1.00  0.00           H  
ATOM   4805  HB3 ARG   299      27.981  15.898  36.721  1.00  0.00           H  
ATOM   4806  HG2 ARG   299      28.766  16.581  39.575  1.00  0.00           H  
ATOM   4807  HG3 ARG   299      27.163  16.032  39.030  1.00  0.00           H  
ATOM   4808  HD2 ARG   299      28.127  13.886  38.311  1.00  0.00           H  
ATOM   4809  HD3 ARG   299      29.745  14.434  38.809  1.00  0.00           H  
ATOM   4810  HE  ARG   299      29.114  14.258  41.067  1.00  0.00           H  
ATOM   4811 HH11 ARG   299      26.540  13.272  38.879  1.00  0.00           H  
ATOM   4812 HH12 ARG   299      25.656  12.399  40.115  1.00  0.00           H  
ATOM   4813 HH21 ARG   299      27.943  13.170  42.662  1.00  0.00           H  
ATOM   4814 HH22 ARG   299      26.452  12.342  42.258  1.00  0.00           H  
ATOM   4815  N   MET   300      30.303  18.220  35.462  1.00  0.00           N  
ATOM   4816  CA  MET   300      30.503  18.849  34.160  1.00  0.00           C  
ATOM   4817  C   MET   300      31.565  19.944  34.240  1.00  0.00           C  
ATOM   4818  O   MET   300      31.278  21.120  34.014  1.00  0.00           O  
ATOM   4819  CB  MET   300      29.197  19.438  33.631  1.00  0.00           C  
ATOM   4820  CG  MET   300      28.096  18.399  33.437  1.00  0.00           C  
ATOM   4821  SD  MET   300      26.579  19.114  32.697  1.00  0.00           S  
ATOM   4822  CE  MET   300      27.077  19.198  30.956  1.00  0.00           C  
ATOM   4823  H   MET   300      30.214  18.816  36.273  1.00  0.00           H  
ATOM   4824  HA  MET   300      30.864  18.107  33.448  1.00  0.00           H  
ATOM   4825  HB2 MET   300      28.864  20.190  34.346  1.00  0.00           H  
ATOM   4826  HB3 MET   300      29.417  19.917  32.677  1.00  0.00           H  
ATOM   4827  HG2 MET   300      28.478  17.615  32.783  1.00  0.00           H  
ATOM   4828  HG3 MET   300      27.853  17.973  34.411  1.00  0.00           H  
ATOM   4829  HE1 MET   300      27.313  18.196  30.596  1.00  0.00           H  
ATOM   4830  HE2 MET   300      26.262  19.614  30.364  1.00  0.00           H  
ATOM   4831  HE3 MET   300      27.957  19.835  30.859  1.00  0.00           H  
ATOM   4832  N   PRO   301      32.894  19.508  34.507  1.00  0.00           N  
ATOM   4833  CA  PRO   301      33.932  20.504  34.777  1.00  0.00           C  
ATOM   4834  C   PRO   301      34.265  21.347  33.552  1.00  0.00           C  
ATOM   4835  O   PRO   301      34.545  20.807  32.479  1.00  0.00           O  
ATOM   4836  CB  PRO   301      35.132  19.647  35.196  1.00  0.00           C  
ATOM   4837  CG  PRO   301      34.562  18.298  35.492  1.00  0.00           C  
ATOM   4838  CD  PRO   301      33.310  18.126  34.684  1.00  0.00           C  
ATOM   4839  HA  PRO   301      33.576  21.152  35.578  1.00  0.00           H  
ATOM   4840  HB2 PRO   301      35.834  19.562  34.367  1.00  0.00           H  
ATOM   4841  HB3 PRO   301      35.633  20.102  36.050  1.00  0.00           H  
ATOM   4842  HG2 PRO   301      35.257  17.504  35.219  1.00  0.00           H  
ATOM   4843  HG3 PRO   301      34.304  18.208  36.547  1.00  0.00           H  
ATOM   4844  HD2 PRO   301      33.497  17.657  33.718  1.00  0.00           H  
ATOM   4845  HD3 PRO   301      32.545  17.563  35.218  1.00  0.00           H  
ATOM   4846  N   VAL   302      34.154  22.743  33.646  1.00  0.00           N  
ATOM   4847  CA  VAL   302      34.609  23.773  32.727  1.00  0.00           C  
ATOM   4848  C   VAL   302      35.662  24.648  33.409  1.00  0.00           C  
ATOM   4849  O   VAL   302      35.336  25.423  34.315  1.00  0.00           O  
ATOM   4850  CB  VAL   302      33.435  24.647  32.220  1.00  0.00           C  
ATOM   4851  CG1 VAL   302      33.926  25.659  31.184  1.00  0.00           C  
ATOM   4852  CG2 VAL   302      32.336  23.765  31.636  1.00  0.00           C  
ATOM   4853  H   VAL   302      33.648  23.028  34.472  1.00  0.00           H  
ATOM   4854  HA  VAL   302      35.119  23.342  31.866  1.00  0.00           H  
ATOM   4855  HB  VAL   302      32.997  25.177  33.066  1.00  0.00           H  
ATOM   4856 HG11 VAL   302      34.363  25.130  30.337  1.00  0.00           H  
ATOM   4857 HG12 VAL   302      33.087  26.264  30.840  1.00  0.00           H  
ATOM   4858 HG13 VAL   302      34.678  26.306  31.635  1.00  0.00           H  
ATOM   4859 HG21 VAL   302      31.968  23.085  32.404  1.00  0.00           H  
ATOM   4860 HG22 VAL   302      31.516  24.391  31.283  1.00  0.00           H  
ATOM   4861 HG23 VAL   302      32.737  23.188  30.803  1.00  0.00           H  
ATOM   4862  N   ILE   303      36.860  24.564  32.957  1.00  0.00           N  
ATOM   4863  CA  ILE   303      38.001  25.070  33.716  1.00  0.00           C  
ATOM   4864  C   ILE   303      38.417  26.438  33.175  1.00  0.00           C  
ATOM   4865  O   ILE   303      38.596  26.607  31.967  1.00  0.00           O  
ATOM   4866  CB  ILE   303      39.195  24.093  33.663  1.00  0.00           C  
ATOM   4867  CG1 ILE   303      38.747  22.679  34.050  1.00  0.00           C  
ATOM   4868  CG2 ILE   303      40.327  24.575  34.575  1.00  0.00           C  
ATOM   4869  CD1 ILE   303      38.007  22.605  35.379  1.00  0.00           C  
ATOM   4870  H   ILE   303      37.037  24.109  32.073  1.00  0.00           H  
ATOM   4871  HA  ILE   303      37.727  25.252  34.755  1.00  0.00           H  
ATOM   4872  HB  ILE   303      39.557  24.032  32.637  1.00  0.00           H  
ATOM   4873 HG12 ILE   303      38.098  22.317  33.252  1.00  0.00           H  
ATOM   4874 HG13 ILE   303      39.643  22.059  34.098  1.00  0.00           H  
ATOM   4875 HG21 ILE   303      39.966  24.636  35.602  1.00  0.00           H  
ATOM   4876 HG22 ILE   303      41.159  23.873  34.524  1.00  0.00           H  
ATOM   4877 HG23 ILE   303      40.662  25.560  34.249  1.00  0.00           H  
ATOM   4878 HD11 ILE   303      37.111  23.224  35.332  1.00  0.00           H  
ATOM   4879 HD12 ILE   303      37.724  21.572  35.581  1.00  0.00           H  
ATOM   4880 HD13 ILE   303      38.656  22.966  36.177  1.00  0.00           H  
ATOM   4881  N   THR   304      38.533  27.436  34.065  1.00  0.00           N  
ATOM   4882  CA  THR   304      38.975  28.774  33.688  1.00  0.00           C  
ATOM   4883  C   THR   304      40.409  28.746  33.170  1.00  0.00           C  
ATOM   4884  O   THR   304      41.256  28.019  33.700  1.00  0.00           O  
ATOM   4885  CB  THR   304      38.876  29.750  34.876  1.00  0.00           C  
ATOM   4886  CG2 THR   304      37.440  29.845  35.392  1.00  0.00           C  
ATOM   4887  OG1 THR   304      39.722  29.290  35.937  1.00  0.00           O  
ATOM   4888  H   THR   304      38.277  27.270  35.028  1.00  0.00           H  
ATOM   4889  HA  THR   304      38.352  29.150  32.876  1.00  0.00           H  
ATOM   4890  HB  THR   304      39.210  30.734  34.548  1.00  0.00           H  
ATOM   4891  HG1 THR   304      39.663  29.896  36.679  1.00  0.00           H  
ATOM   4892 HG21 THR   304      37.106  28.861  35.721  1.00  0.00           H  
ATOM   4893 HG22 THR   304      37.400  30.541  36.230  1.00  0.00           H  
ATOM   4894 HG23 THR   304      36.789  30.201  34.593  1.00  0.00           H  
ATOM   4895  N   PRO   305      40.698  29.501  32.111  1.00  0.00           N  
ATOM   4896  CA  PRO   305      42.000  29.420  31.451  1.00  0.00           C  
ATOM   4897  C   PRO   305      43.096  30.164  32.210  1.00  0.00           C  
ATOM   4898  O   PRO   305      44.282  29.866  32.041  1.00  0.00           O  
ATOM   4899  CB  PRO   305      41.749  30.065  30.087  1.00  0.00           C  
ATOM   4900  CG  PRO   305      40.596  30.990  30.313  1.00  0.00           C  
ATOM   4901  CD  PRO   305      39.659  30.352  31.296  1.00  0.00           C  
ATOM   4902  HA  PRO   305      42.267  28.366  31.368  1.00  0.00           H  
ATOM   4903  HB2 PRO   305      42.625  30.637  29.781  1.00  0.00           H  
ATOM   4904  HB3 PRO   305      41.541  29.295  29.344  1.00  0.00           H  
ATOM   4905  HG2 PRO   305      40.926  31.943  30.726  1.00  0.00           H  
ATOM   4906  HG3 PRO   305      40.050  31.165  29.386  1.00  0.00           H  
ATOM   4907  HD2 PRO   305      39.156  31.083  31.929  1.00  0.00           H  
ATOM   4908  HD3 PRO   305      38.916  29.719  30.811  1.00  0.00           H  
ATOM   4909  N   ALA   306      42.735  31.103  33.091  1.00  0.00           N  
ATOM   4910  CA  ALA   306      43.741  31.904  33.786  1.00  0.00           C  
ATOM   4911  C   ALA   306      44.218  31.204  35.056  1.00  0.00           C  
ATOM   4912  O   ALA   306      43.435  30.545  35.739  1.00  0.00           O  
ATOM   4913  CB  ALA   306      43.180  33.285  34.119  1.00  0.00           C  
ATOM   4914  H   ALA   306      41.760  31.305  33.263  1.00  0.00           H  
ATOM   4915  HA  ALA   306      44.607  32.027  33.136  1.00  0.00           H  
ATOM   4916  HB1 ALA   306      42.317  33.178  34.777  1.00  0.00           H  
ATOM   4917  HB2 ALA   306      43.946  33.878  34.619  1.00  0.00           H  
ATOM   4918  HB3 ALA   306      42.876  33.785  33.200  1.00  0.00           H  
ATOM   4919  N   TYR   307      45.508  31.229  35.366  1.00  0.00           N  
ATOM   4920  CA  TYR   307      46.061  30.779  36.635  1.00  0.00           C  
ATOM   4921  C   TYR   307      45.676  31.717  37.768  1.00  0.00           C  
ATOM   4922  O   TYR   307      45.772  32.939  37.634  1.00  0.00           O  
ATOM   4923  CB  TYR   307      47.587  30.682  36.548  1.00  0.00           C  
ATOM   4924  CG  TYR   307      48.260  30.394  37.866  1.00  0.00           C  
ATOM   4925  CD1 TYR   307      48.805  31.423  38.632  1.00  0.00           C  
ATOM   4926  CD2 TYR   307      48.354  29.092  38.353  1.00  0.00           C  
ATOM   4927  CE1 TYR   307      49.422  31.164  39.853  1.00  0.00           C  
ATOM   4928  CE2 TYR   307      48.967  28.822  39.572  1.00  0.00           C  
ATOM   4929  CZ  TYR   307      49.505  29.859  40.307  1.00  0.00           C  
ATOM   4930  OH  TYR   307      50.116  29.597  41.512  1.00  0.00           O  
ATOM   4931  H   TYR   307      46.146  31.561  34.657  1.00  0.00           H  
ATOM   4932  HA  TYR   307      45.663  29.795  36.884  1.00  0.00           H  
ATOM   4933  HB2 TYR   307      47.820  29.887  35.840  1.00  0.00           H  
ATOM   4934  HB3 TYR   307      47.948  31.633  36.156  1.00  0.00           H  
ATOM   4935  HD1 TYR   307      48.742  32.445  38.259  1.00  0.00           H  
ATOM   4936  HD2 TYR   307      47.937  28.278  37.761  1.00  0.00           H  
ATOM   4937  HE1 TYR   307      49.849  31.975  40.443  1.00  0.00           H  
ATOM   4938  HE2 TYR   307      49.020  27.797  39.940  1.00  0.00           H
[truncated: 339,888 more chars]
