# Supplementary material for: Investigation of the Substrate Selection Mechanism of Poly (A) Polymerase Based on Molecular Dynamics Simulations and Markov State Model
Source: Int J Mol Sci. 2025 Sep 29;26(19):9512. doi: 10.3390/ijms26199512 (PMC12524461; doi:10.3390/ijms26199512)
Supplement: Supplementary file 1 [file ijms-26-09512-s001.zip › PAP_GTP/GTP.pdb]

HETATM    1  PA  GTP A 401      -3.553  -4.986  -7.912  1.00 60.96           P  
HETATM    2  PB  GTP A 401      -1.075  -3.716  -8.560  1.00 58.07           P  
HETATM    3  PG  GTP A 401      -0.083  -3.581 -11.107  1.00 62.04           P  
HETATM    4  C5' GTP A 401      -2.758  -7.276  -6.810  1.00 63.19           C  
HETATM    5  O5' GTP A 401      -3.814  -6.421  -7.211  1.00 62.23           O  
HETATM    6  C4' GTP A 401      -2.273  -8.137  -7.982  1.00 63.93           C  
HETATM    7  O4' GTP A 401      -1.459  -9.189  -7.489  1.00 64.95           O  
HETATM    8  C3' GTP A 401      -3.389  -8.821  -8.768  1.00 64.08           C  
HETATM    9  O3' GTP A 401      -3.830  -8.057  -9.872  1.00 63.56           O  
HETATM   10  C2' GTP A 401      -2.779 -10.139  -9.205  1.00 64.13           C  
HETATM   11  O2' GTP A 401      -2.204 -10.035 -10.486  1.00 64.34           O  
HETATM   12  C1' GTP A 401      -1.687 -10.403  -8.187  1.00 64.70           C  
HETATM   13  N1  GTP A 401      -3.405 -11.801  -3.350  1.00 66.40           N  
HETATM   14  O1A GTP A 401      -3.929  -5.053  -9.385  1.00 60.11           O1-
HETATM   15  O1B GTP A 401       0.267  -3.404  -7.943  1.00 56.55           O1-
HETATM   16  O1G GTP A 401       0.997  -2.709 -10.501  1.00 62.79           O1-
HETATM   17  C2  GTP A 401      -3.011 -10.543  -3.770  1.00 66.59           C  
HETATM   18  N2  GTP A 401      -3.049  -9.521  -2.918  1.00 66.52           N  
HETATM   19  O2A GTP A 401      -4.354  -3.919  -7.181  1.00 56.51           O  
HETATM   20  O2B GTP A 401      -1.867  -2.441  -8.786  1.00 54.43           O1-
HETATM   21  O2G GTP A 401      -1.090  -2.703 -11.826  1.00 62.15           O1-
HETATM   22  N3  GTP A 401      -2.580 -10.347  -5.079  1.00 66.26           N  
HETATM   23  O3A GTP A 401      -1.943  -4.807  -7.732  1.00 58.39           O  
HETATM   24  O3B GTP A 401      -0.825  -4.432  -9.966  1.00 59.35           O  
HETATM   25  O3G GTP A 401       0.538  -4.592 -12.044  1.00 62.17           O  
HETATM   26  C4  GTP A 401      -2.537 -11.382  -5.965  1.00 65.85           C  
HETATM   27  C5  GTP A 401      -2.927 -12.655  -5.557  1.00 66.07           C  
HETATM   28  C6  GTP A 401      -3.359 -12.857  -4.246  1.00 66.16           C  
HETATM   29  O6  GTP A 401      -3.699 -13.979  -3.890  1.00 65.89           O  
HETATM   30  N7  GTP A 401      -2.789 -13.499  -6.610  1.00 66.34           N  
HETATM   31  C8  GTP A 401      -2.326 -12.793  -7.668  1.00 66.03           C  
HETATM   32  N9  GTP A 401      -2.161 -11.481  -7.292  1.00 65.68           N  
HETATM   33  H1  GTP A 401      -3.725 -11.950  -2.392  1.00  0.00           H  
HETATM   34  H3  GTP A 401      -2.294  -9.416  -5.380  1.00  0.00           H  
HETATM   35  H7  GTP A 401      -2.998 -14.498  -6.606  1.00  0.00           H  
HETATM   36  H2' GTP A 401      -1.456 -10.613 -10.575  1.00  0.00           H  
HETATM   37  H21 GTP A 401      -2.759  -8.593  -3.228  1.00  0.00           H  
HETATM   38  H3' GTP A 401      -3.632  -8.468 -10.705  1.00  0.00           H  
HETATM   39  H22 GTP A 401      -3.364  -9.664  -1.959  1.00  0.00           H  
CONECT    1    5   14   19   23
CONECT    2   15   20   23   24
CONECT    3   16   21   24   25
CONECT    4    5    6
CONECT    5    1    4
CONECT    6    4    7    8
CONECT    7    6   12
CONECT    8    6    9   10
CONECT    9    8   38
CONECT   10    8   11   12
CONECT   11   10   36
CONECT   12    7   10   32
CONECT   13   17   28   33
CONECT   14    1
CONECT   15    2
CONECT   16    3
CONECT   17   13   18   22
CONECT   18   17   37   39
CONECT   19    1
CONECT   20    2
CONECT   21    3
CONECT   22   17   26   34
CONECT   23    1    2
CONECT   24    2    3
CONECT   25    3
CONECT   26   22   27   32
CONECT   27   26   28   30
CONECT   28   13   27   29
CONECT   29   28
CONECT   30   27   31   35
CONECT   31   30   32
CONECT   32   12   26   31
CONECT   33   13
CONECT   34   22
CONECT   35   30
CONECT   36   11
CONECT   37   18
CONECT   38    9
CONECT   39   18
END
