# Supplementary material for: Investigation of the Substrate Selection Mechanism of Poly (A) Polymerase Based on Molecular Dynamics Simulations and Markov State Model
Source: Int J Mol Sci. 2025 Sep 29;26(19):9512. doi: 10.3390/ijms26199512 (PMC12524461; doi:10.3390/ijms26199512)
Supplement: Supplementary file 1 [file ijms-26-09512-s001.zip › PAP_GTP/PAP.pdb]

MODEL     1                                                                     
ATOM      1  N   MET A   1     -15.484 -40.438  -9.242  1.00 38.44           N  
ATOM      2  CA  MET A   1     -16.016 -39.688  -8.102  1.00 38.44           C  
ATOM      3  C   MET A   1     -15.430 -38.281  -8.070  1.00 38.44           C  
ATOM      4  CB  MET A   1     -15.703 -40.406  -6.793  1.00 38.44           C  
ATOM      5  O   MET A   1     -14.211 -38.094  -8.031  1.00 38.44           O  
ATOM      6  CG  MET A   1     -16.625 -41.562  -6.504  1.00 38.44           C  
ATOM      7  SD  MET A   1     -17.016 -41.750  -4.719  1.00 38.44           S  
ATOM      8  CE  MET A   1     -16.516 -43.469  -4.445  1.00 38.44           C  
ATOM      9  N   SER A   2     -15.734 -37.250  -8.969  1.00 44.94           N  
ATOM     10  CA  SER A   2     -15.344 -35.875  -9.164  1.00 44.94           C  
ATOM     11  C   SER A   2     -15.109 -35.156  -7.836  1.00 44.94           C  
ATOM     12  CB  SER A   2     -16.422 -35.125  -9.961  1.00 44.94           C  
ATOM     13  O   SER A   2     -15.992 -35.156  -6.973  1.00 44.94           O  
ATOM     14  OG  SER A   2     -17.203 -34.312  -9.109  1.00 44.94           O  
ATOM     15  N   SER A   3     -14.156 -35.562  -6.930  1.00 51.94           N  
ATOM     16  CA  SER A   3     -13.773 -34.875  -5.699  1.00 51.94           C  
ATOM     17  C   SER A   3     -14.078 -33.375  -5.789  1.00 51.94           C  
ATOM     18  CB  SER A   3     -12.289 -35.094  -5.410  1.00 51.94           C  
ATOM     19  O   SER A   3     -13.805 -32.750  -6.812  1.00 51.94           O  
ATOM     20  OG  SER A   3     -11.484 -34.375  -6.332  1.00 51.94           O  
ATOM     21  N   GLN A   4     -15.273 -32.938  -5.457  1.00 64.75           N  
ATOM     22  CA  GLN A   4     -15.633 -31.531  -5.270  1.00 64.75           C  
ATOM     23  C   GLN A   4     -14.445 -30.719  -4.781  1.00 64.75           C  
ATOM     24  CB  GLN A   4     -16.797 -31.406  -4.285  1.00 64.75           C  
ATOM     25  O   GLN A   4     -13.734 -31.125  -3.861  1.00 64.75           O  
ATOM     26  CG  GLN A   4     -18.156 -31.281  -4.953  1.00 64.75           C  
ATOM     27  CD  GLN A   4     -19.297 -31.156  -3.957  1.00 64.75           C  
ATOM     28  NE2 GLN A   4     -20.516 -31.094  -4.461  1.00 64.75           N  
ATOM     29  OE1 GLN A   4     -19.078 -31.141  -2.742  1.00 64.75           O  
ATOM     30  N   LYS A   5     -13.836 -29.984  -5.672  1.00 75.81           N  
ATOM     31  CA  LYS A   5     -12.750 -29.062  -5.375  1.00 75.81           C  
ATOM     32  C   LYS A   5     -13.000 -28.328  -4.059  1.00 75.81           C  
ATOM     33  CB  LYS A   5     -12.586 -28.047  -6.512  1.00 75.81           C  
ATOM     34  O   LYS A   5     -14.070 -27.750  -3.855  1.00 75.81           O  
ATOM     35  CG  LYS A   5     -11.312 -27.219  -6.422  1.00 75.81           C  
ATOM     36  CD  LYS A   5     -11.133 -26.328  -7.648  1.00 75.81           C  
ATOM     37  CE  LYS A   5      -9.875 -25.484  -7.547  1.00 75.81           C  
ATOM     38  NZ  LYS A   5      -9.688 -24.625  -8.750  1.00 75.81           N  
ATOM     39  N   VAL A   6     -12.211 -28.562  -3.047  1.00 82.44           N  
ATOM     40  CA  VAL A   6     -12.195 -27.844  -1.773  1.00 82.44           C  
ATOM     41  C   VAL A   6     -11.391 -26.562  -1.910  1.00 82.44           C  
ATOM     42  CB  VAL A   6     -11.617 -28.719  -0.639  1.00 82.44           C  
ATOM     43  O   VAL A   6     -10.219 -26.594  -2.303  1.00 82.44           O  
ATOM     44  CG1 VAL A   6     -11.625 -27.969   0.687  1.00 82.44           C  
ATOM     45  CG2 VAL A   6     -12.398 -30.031  -0.519  1.00 82.44           C  
ATOM     46  N   PHE A   7     -12.008 -25.422  -1.735  1.00 87.88           N  
ATOM     47  CA  PHE A   7     -11.391 -24.125  -1.983  1.00 87.88           C  
ATOM     48  C   PHE A   7     -10.727 -23.578  -0.720  1.00 87.88           C  
ATOM     49  CB  PHE A   7     -12.430 -23.125  -2.494  1.00 87.88           C  
ATOM     50  O   PHE A   7      -9.836 -22.734  -0.792  1.00 87.88           O  
ATOM     51  CG  PHE A   7     -12.852 -23.359  -3.920  1.00 87.88           C  
ATOM     52  CD1 PHE A   7     -12.047 -22.938  -4.977  1.00 87.88           C  
ATOM     53  CD2 PHE A   7     -14.047 -24.000  -4.203  1.00 87.88           C  
ATOM     54  CE1 PHE A   7     -12.438 -23.156  -6.297  1.00 87.88           C  
ATOM     55  CE2 PHE A   7     -14.445 -24.219  -5.523  1.00 87.88           C  
ATOM     56  CZ  PHE A   7     -13.633 -23.797  -6.566  1.00 87.88           C  
ATOM     57  N   GLY A   8     -11.023 -24.047   0.456  1.00 88.00           N  
ATOM     58  CA  GLY A   8     -10.531 -23.453   1.688  1.00 88.00           C  
ATOM     59  C   GLY A   8     -10.117 -24.469   2.725  1.00 88.00           C  
ATOM     60  O   GLY A   8     -10.211 -25.688   2.482  1.00 88.00           O  
ATOM     61  N   ILE A   9      -9.641 -24.016   3.895  1.00 91.69           N  
ATOM     62  CA  ILE A   9      -9.156 -24.875   4.965  1.00 91.69           C  
ATOM     63  C   ILE A   9     -10.336 -25.422   5.758  1.00 91.69           C  
ATOM     64  CB  ILE A   9      -8.180 -24.125   5.902  1.00 91.69           C  
ATOM     65  O   ILE A   9     -10.227 -26.469   6.406  1.00 91.69           O  
ATOM     66  CG1 ILE A   9      -8.836 -22.844   6.438  1.00 91.69           C  
ATOM     67  CG2 ILE A   9      -6.867 -23.812   5.180  1.00 91.69           C  
ATOM     68  CD1 ILE A   9      -8.094 -22.219   7.613  1.00 91.69           C  
ATOM     69  N   THR A  10     -11.469 -24.672   5.723  1.00 91.12           N  
ATOM     70  CA  THR A  10     -12.719 -25.125   6.324  1.00 91.12           C  
ATOM     71  C   THR A  10     -13.812 -25.266   5.266  1.00 91.12           C  
ATOM     72  CB  THR A  10     -13.188 -24.172   7.430  1.00 91.12           C  
ATOM     73  O   THR A  10     -13.688 -24.719   4.164  1.00 91.12           O  
ATOM     74  CG2 THR A  10     -12.133 -24.031   8.523  1.00 91.12           C  
ATOM     75  OG1 THR A  10     -13.438 -22.875   6.863  1.00 91.12           O  
ATOM     76  N   GLY A  11     -14.812 -26.203   5.516  1.00 91.44           N  
ATOM     77  CA  GLY A  11     -15.945 -26.297   4.605  1.00 91.44           C  
ATOM     78  C   GLY A  11     -16.781 -25.016   4.559  1.00 91.44           C  
ATOM     79  O   GLY A  11     -16.641 -24.156   5.422  1.00 91.44           O  
ATOM     80  N   PRO A  12     -17.641 -24.875   3.414  1.00 95.50           N  
ATOM     81  CA  PRO A  12     -18.484 -23.688   3.295  1.00 95.50           C  
ATOM     82  C   PRO A  12     -19.469 -23.547   4.457  1.00 95.50           C  
ATOM     83  CB  PRO A  12     -19.234 -23.922   1.978  1.00 95.50           C  
ATOM     84  O   PRO A  12     -19.875 -24.547   5.051  1.00 95.50           O  
ATOM     85  CG  PRO A  12     -19.297 -25.406   1.829  1.00 95.50           C  
ATOM     86  CD  PRO A  12     -18.047 -26.000   2.438  1.00 95.50           C  
ATOM     87  N   VAL A  13     -19.734 -22.344   4.914  1.00 96.38           N  
ATOM     88  CA  VAL A  13     -20.797 -22.047   5.875  1.00 96.38           C  
ATOM     89  C   VAL A  13     -22.172 -22.219   5.211  1.00 96.38           C  
ATOM     90  CB  VAL A  13     -20.672 -20.625   6.445  1.00 96.38           C  
ATOM     91  O   VAL A  13     -23.078 -22.797   5.805  1.00 96.38           O  
ATOM     92  CG1 VAL A  13     -21.891 -20.266   7.285  1.00 96.38           C  
ATOM     93  CG2 VAL A  13     -19.391 -20.484   7.277  1.00 96.38           C  
ATOM     94  N   SER A  14     -22.312 -21.828   3.998  1.00 96.25           N  
ATOM     95  CA  SER A  14     -23.531 -21.969   3.201  1.00 96.25           C  
ATOM     96  C   SER A  14     -23.203 -22.172   1.726  1.00 96.25           C  
ATOM     97  CB  SER A  14     -24.422 -20.734   3.367  1.00 96.25           C  
ATOM     98  O   SER A  14     -22.297 -21.531   1.191  1.00 96.25           O  
ATOM     99  OG  SER A  14     -25.562 -20.812   2.518  1.00 96.25           O  
ATOM    100  N   THR A  15     -23.938 -23.094   1.118  1.00 95.31           N  
ATOM    101  CA  THR A  15     -23.781 -23.328  -0.311  1.00 95.31           C  
ATOM    102  C   THR A  15     -25.000 -22.812  -1.083  1.00 95.31           C  
ATOM    103  CB  THR A  15     -23.594 -24.828  -0.602  1.00 95.31           C  
ATOM    104  O   THR A  15     -25.172 -23.141  -2.264  1.00 95.31           O  
ATOM    105  CG2 THR A  15     -22.297 -25.344   0.018  1.00 95.31           C  
ATOM    106  OG1 THR A  15     -24.688 -25.578  -0.057  1.00 95.31           O  
ATOM    107  N   VAL A  16     -25.844 -22.000  -0.397  1.00 95.88           N  
ATOM    108  CA  VAL A  16     -27.062 -21.484  -1.008  1.00 95.88           C  
ATOM    109  C   VAL A  16     -26.703 -20.391  -2.012  1.00 95.88           C  
ATOM    110  CB  VAL A  16     -28.031 -20.938   0.055  1.00 95.88           C  
ATOM    111  O   VAL A  16     -25.844 -19.547  -1.746  1.00 95.88           O  
ATOM    112  CG1 VAL A  16     -29.234 -20.250  -0.610  1.00 95.88           C  
ATOM    113  CG2 VAL A  16     -28.500 -22.062   0.979  1.00 95.88           C  
ATOM    114  N   GLY A  17     -27.328 -20.453  -3.139  1.00 95.94           N  
ATOM    115  CA  GLY A  17     -27.188 -19.391  -4.137  1.00 95.94           C  
ATOM    116  C   GLY A  17     -27.953 -18.141  -3.791  1.00 95.94           C  
ATOM    117  O   GLY A  17     -28.719 -18.109  -2.818  1.00 95.94           O  
ATOM    118  N   ALA A  18     -27.703 -17.078  -4.664  1.00 96.75           N  
ATOM    119  CA  ALA A  18     -28.344 -15.781  -4.402  1.00 96.75           C  
ATOM    120  C   ALA A  18     -29.828 -15.828  -4.715  1.00 96.75           C  
ATOM    121  CB  ALA A  18     -27.672 -14.688  -5.215  1.00 96.75           C  
ATOM    122  O   ALA A  18     -30.250 -16.453  -5.695  1.00 96.75           O  
ATOM    123  N   THR A  19     -30.703 -15.250  -3.871  1.00 97.75           N  
ATOM    124  CA  THR A  19     -32.125 -15.070  -4.129  1.00 97.75           C  
ATOM    125  C   THR A  19     -32.344 -13.961  -5.152  1.00 97.75           C  
ATOM    126  CB  THR A  19     -32.906 -14.734  -2.834  1.00 97.75           C  
ATOM    127  O   THR A  19     -31.422 -13.211  -5.477  1.00 97.75           O  
ATOM    128  CG2 THR A  19     -32.594 -15.766  -1.744  1.00 97.75           C  
ATOM    129  OG1 THR A  19     -32.500 -13.438  -2.371  1.00 97.75           O  
ATOM    130  N   ALA A  20     -33.594 -13.828  -5.664  1.00 97.75           N  
ATOM    131  CA  ALA A  20     -33.938 -12.789  -6.629  1.00 97.75           C  
ATOM    132  C   ALA A  20     -33.719 -11.398  -6.035  1.00 97.75           C  
ATOM    133  CB  ALA A  20     -35.375 -12.953  -7.090  1.00 97.75           C  
ATOM    134  O   ALA A  20     -33.219 -10.492  -6.707  1.00 97.75           O  
ATOM    135  N   ALA A  21     -34.094 -11.234  -4.793  1.00 97.69           N  
ATOM    136  CA  ALA A  21     -33.938  -9.961  -4.105  1.00 97.69           C  
ATOM    137  C   ALA A  21     -32.438  -9.609  -3.969  1.00 97.69           C  
ATOM    138  CB  ALA A  21     -34.594 -10.000  -2.729  1.00 97.69           C  
ATOM    139  O   ALA A  21     -32.062  -8.461  -4.168  1.00 97.69           O  
ATOM    140  N   GLU A  22     -31.656 -10.594  -3.648  1.00 98.19           N  
ATOM    141  CA  GLU A  22     -30.219 -10.406  -3.523  1.00 98.19           C  
ATOM    142  C   GLU A  22     -29.578 -10.062  -4.871  1.00 98.19           C  
ATOM    143  CB  GLU A  22     -29.547 -11.648  -2.934  1.00 98.19           C  
ATOM    144  O   GLU A  22     -28.703  -9.211  -4.953  1.00 98.19           O  
ATOM    145  CG  GLU A  22     -29.859 -11.867  -1.459  1.00 98.19           C  
ATOM    146  CD  GLU A  22     -29.438 -13.242  -0.958  1.00 98.19           C  
ATOM    147  OE1 GLU A  22     -29.422 -13.461   0.276  1.00 98.19           O  
ATOM    148  OE2 GLU A  22     -29.141 -14.117  -1.805  1.00 98.19           O  
ATOM    149  N   ASN A  23     -30.062 -10.688  -5.895  1.00 98.25           N  
ATOM    150  CA  ASN A  23     -29.562 -10.391  -7.234  1.00 98.25           C  
ATOM    151  C   ASN A  23     -29.891  -8.961  -7.645  1.00 98.25           C  
ATOM    152  CB  ASN A  23     -30.141 -11.383  -8.250  1.00 98.25           C  
ATOM    153  O   ASN A  23     -29.109  -8.312  -8.344  1.00 98.25           O  
ATOM    154  CG  ASN A  23     -29.438 -12.727  -8.211  1.00 98.25           C  
ATOM    155  ND2 ASN A  23     -30.203 -13.789  -8.445  1.00 98.25           N  
ATOM    156  OD1 ASN A  23     -28.234 -12.805  -7.973  1.00 98.25           O  
ATOM    157  N   LYS A  24     -31.031  -8.453  -7.246  1.00 98.25           N  
ATOM    158  CA  LYS A  24     -31.375  -7.055  -7.500  1.00 98.25           C  
ATOM    159  C   LYS A  24     -30.422  -6.109  -6.777  1.00 98.25           C  
ATOM    160  CB  LYS A  24     -32.812  -6.777  -7.062  1.00 98.25           C  
ATOM    161  O   LYS A  24     -29.969  -5.113  -7.352  1.00 98.25           O  
ATOM    162  CG  LYS A  24     -33.344  -5.402  -7.469  1.00 98.25           C  
ATOM    163  CD  LYS A  24     -34.781  -5.215  -7.078  1.00 98.25           C  
ATOM    164  CE  LYS A  24     -35.281  -3.816  -7.418  1.00 98.25           C  
ATOM    165  NZ  LYS A  24     -36.719  -3.633  -7.051  1.00 98.25           N  
ATOM    166  N   LEU A  25     -30.109  -6.410  -5.574  1.00 98.38           N  
ATOM    167  CA  LEU A  25     -29.156  -5.598  -4.820  1.00 98.38           C  
ATOM    168  C   LEU A  25     -27.766  -5.660  -5.445  1.00 98.38           C  
ATOM    169  CB  LEU A  25     -29.094  -6.066  -3.361  1.00 98.38           C  
ATOM    170  O   LEU A  25     -27.047  -4.660  -5.473  1.00 98.38           O  
ATOM    171  CG  LEU A  25     -30.328  -5.766  -2.502  1.00 98.38           C  
ATOM    172  CD1 LEU A  25     -30.188  -6.430  -1.135  1.00 98.38           C  
ATOM    173  CD2 LEU A  25     -30.516  -4.262  -2.354  1.00 98.38           C  
ATOM    174  N   ASN A  26     -27.500  -6.844  -5.910  1.00 98.56           N  
ATOM    175  CA  ASN A  26     -26.219  -7.031  -6.590  1.00 98.56           C  
ATOM    176  C   ASN A  26     -26.109  -6.156  -7.832  1.00 98.56           C  
ATOM    177  CB  ASN A  26     -26.016  -8.500  -6.953  1.00 98.56           C  
ATOM    178  O   ASN A  26     -25.062  -5.547  -8.086  1.00 98.56           O  
ATOM    179  CG  ASN A  26     -24.594  -8.805  -7.402  1.00 98.56           C  
ATOM    180  ND2 ASN A  26     -24.453  -9.281  -8.633  1.00 98.56           N  
ATOM    181  OD1 ASN A  26     -23.641  -8.602  -6.648  1.00 98.56           O  
ATOM    182  N   ASP A  27     -27.172  -6.090  -8.609  1.00 98.50           N  
ATOM    183  CA  ASP A  27     -27.203  -5.242  -9.797  1.00 98.50           C  
ATOM    184  C   ASP A  27     -27.016  -3.770  -9.422  1.00 98.50           C  
ATOM    185  CB  ASP A  27     -28.516  -5.434 -10.562  1.00 98.50           C  
ATOM    186  O   ASP A  27     -26.297  -3.035 -10.102  1.00 98.50           O  
ATOM    187  CG  ASP A  27     -28.609  -6.785 -11.242  1.00 98.50           C  
ATOM    188  OD1 ASP A  27     -27.562  -7.445 -11.438  1.00 98.50           O  
ATOM    189  OD2 ASP A  27     -29.734  -7.195 -11.594  1.00 98.50           O  
ATOM    190  N   SER A  28     -27.656  -3.324  -8.359  1.00 98.44           N  
ATOM    191  CA  SER A  28     -27.531  -1.940  -7.910  1.00 98.44           C  
ATOM    192  C   SER A  28     -26.109  -1.644  -7.441  1.00 98.44           C  
ATOM    193  CB  SER A  28     -28.516  -1.646  -6.785  1.00 98.44           C  
ATOM    194  O   SER A  28     -25.625  -0.520  -7.586  1.00 98.44           O  
ATOM    195  OG  SER A  28     -28.109  -2.268  -5.582  1.00 98.44           O  
ATOM    196  N   LEU A  29     -25.484  -2.629  -6.816  1.00 98.69           N  
ATOM    197  CA  LEU A  29     -24.078  -2.498  -6.414  1.00 98.69           C  
ATOM    198  C   LEU A  29     -23.188  -2.262  -7.625  1.00 98.69           C  
ATOM    199  CB  LEU A  29     -23.625  -3.748  -5.660  1.00 98.69           C  
ATOM    200  O   LEU A  29     -22.359  -1.352  -7.617  1.00 98.69           O  
ATOM    201  CG  LEU A  29     -22.125  -3.840  -5.348  1.00 98.69           C  
ATOM    202  CD1 LEU A  29     -21.703  -2.686  -4.445  1.00 98.69           C  
ATOM    203  CD2 LEU A  29     -21.797  -5.180  -4.699  1.00 98.69           C  
ATOM    204  N   ILE A  30     -23.344  -3.045  -8.672  1.00 98.44           N  
ATOM    205  CA  ILE A  30     -22.547  -2.930  -9.883  1.00 98.44           C  
ATOM    206  C   ILE A  30     -22.766  -1.558 -10.516  1.00 98.44           C  
ATOM    207  CB  ILE A  30     -22.875  -4.047 -10.891  1.00 98.44           C  
ATOM    208  O   ILE A  30     -21.797  -0.906 -10.945  1.00 98.44           O  
ATOM    209  CG1 ILE A  30     -22.453  -5.414 -10.344  1.00 98.44           C  
ATOM    210  CG2 ILE A  30     -22.219  -3.773 -12.242  1.00 98.44           C  
ATOM    211  CD1 ILE A  30     -22.938  -6.594 -11.172  1.00 98.44           C  
ATOM    212  N   GLN A  31     -24.000  -1.087 -10.516  1.00 98.31           N  
ATOM    213  CA  GLN A  31     -24.312   0.235 -11.055  1.00 98.31           C  
ATOM    214  C   GLN A  31     -23.625   1.331 -10.250  1.00 98.31           C  
ATOM    215  CB  GLN A  31     -25.828   0.468 -11.078  1.00 98.31           C  
ATOM    216  O   GLN A  31     -23.109   2.295 -10.812  1.00 98.31           O  
ATOM    217  CG  GLN A  31     -26.562  -0.397 -12.086  1.00 98.31           C  
ATOM    218  CD  GLN A  31     -26.016  -0.264 -13.492  1.00 98.31           C  
ATOM    219  NE2 GLN A  31     -25.969  -1.375 -14.219  1.00 98.31           N  
ATOM    220  OE1 GLN A  31     -25.641   0.830 -13.922  1.00 98.31           O  
ATOM    221  N   GLU A  32     -23.656   1.156  -8.938  1.00 98.44           N  
ATOM    222  CA  GLU A  32     -23.000   2.141  -8.078  1.00 98.44           C  
ATOM    223  C   GLU A  32     -21.484   2.164  -8.305  1.00 98.44           C  
ATOM    224  CB  GLU A  32     -23.297   1.855  -6.605  1.00 98.44           C  
ATOM    225  O   GLU A  32     -20.875   3.232  -8.336  1.00 98.44           O  
ATOM    226  CG  GLU A  32     -22.766   2.906  -5.652  1.00 98.44           C  
ATOM    227  CD  GLU A  32     -23.359   4.285  -5.871  1.00 98.44           C  
ATOM    228  OE1 GLU A  32     -22.688   5.297  -5.570  1.00 98.44           O  
ATOM    229  OE2 GLU A  32     -24.516   4.359  -6.348  1.00 98.44           O  
ATOM    230  N   LEU A  33     -20.859   1.020  -8.477  1.00 98.25           N  
ATOM    231  CA  LEU A  33     -19.422   0.928  -8.758  1.00 98.25           C  
ATOM    232  C   LEU A  33     -19.094   1.564 -10.102  1.00 98.25           C  
ATOM    233  CB  LEU A  33     -18.969  -0.533  -8.742  1.00 98.25           C  
ATOM    234  O   LEU A  33     -18.062   2.227 -10.234  1.00 98.25           O  
ATOM    235  CG  LEU A  33     -18.938  -1.219  -7.375  1.00 98.25           C  
ATOM    236  CD1 LEU A  33     -18.641  -2.707  -7.535  1.00 98.25           C  
ATOM    237  CD2 LEU A  33     -17.906  -0.559  -6.469  1.00 98.25           C  
ATOM    238  N   LYS A  34     -19.969   1.388 -11.086  1.00 97.12           N  
ATOM    239  CA  LYS A  34     -19.797   2.061 -12.367  1.00 97.12           C  
ATOM    240  C   LYS A  34     -19.859   3.576 -12.211  1.00 97.12           C  
ATOM    241  CB  LYS A  34     -20.844   1.595 -13.375  1.00 97.12           C  
ATOM    242  O   LYS A  34     -19.031   4.301 -12.781  1.00 97.12           O  
ATOM    243  CG  LYS A  34     -20.625   0.179 -13.891  1.00 97.12           C  
ATOM    244  CD  LYS A  34     -21.688  -0.213 -14.906  1.00 97.12           C  
ATOM    245  CE  LYS A  34     -21.484  -1.634 -15.414  1.00 97.12           C  
ATOM    246  NZ  LYS A  34     -22.547  -2.043 -16.375  1.00 97.12           N  
ATOM    247  N   LYS A  35     -20.797   4.008 -11.383  1.00 97.25           N  
ATOM    248  CA  LYS A  35     -20.969   5.434 -11.109  1.00 97.25           C  
ATOM    249  C   LYS A  35     -19.719   6.008 -10.453  1.00 97.25           C  
ATOM    250  CB  LYS A  35     -22.188   5.680 -10.227  1.00 97.25           C  
ATOM    251  O   LYS A  35     -19.328   7.145 -10.734  1.00 97.25           O  
ATOM    252  CG  LYS A  35     -22.422   7.148  -9.898  1.00 97.25           C  
ATOM    253  CD  LYS A  35     -23.594   7.320  -8.945  1.00 97.25           C  
ATOM    254  CE  LYS A  35     -23.734   8.766  -8.477  1.00 97.25           C  
ATOM    255  NZ  LYS A  35     -24.859   8.930  -7.516  1.00 97.25           N  
ATOM    256  N   GLU A  36     -19.016   5.230  -9.680  1.00 96.31           N  
ATOM    257  CA  GLU A  36     -17.828   5.648  -8.930  1.00 96.31           C  
ATOM    258  C   GLU A  36     -16.578   5.551  -9.781  1.00 96.31           C  
ATOM    259  CB  GLU A  36     -17.672   4.805  -7.660  1.00 96.31           C  
ATOM    260  O   GLU A  36     -15.469   5.805  -9.297  1.00 96.31           O  
ATOM    261  CG  GLU A  36     -18.781   5.027  -6.637  1.00 96.31           C  
ATOM    262  CD  GLU A  36     -18.766   6.426  -6.035  1.00 96.31           C  
ATOM    263  OE1 GLU A  36     -19.828   6.879  -5.539  1.00 96.31           O  
ATOM    264  OE2 GLU A  36     -17.703   7.070  -6.066  1.00 96.31           O  
ATOM    265  N   GLY A  37     -16.688   5.152 -11.062  1.00 95.00           N  
ATOM    266  CA  GLY A  37     -15.578   5.086 -11.992  1.00 95.00           C  
ATOM    267  C   GLY A  37     -14.617   3.947 -11.695  1.00 95.00           C  
ATOM    268  O   GLY A  37     -13.406   4.090 -11.867  1.00 95.00           O  
ATOM    269  N   SER A  38     -15.164   2.840 -11.117  1.00 94.75           N  
ATOM    270  CA  SER A  38     -14.352   1.708 -10.695  1.00 94.75           C  
ATOM    271  C   SER A  38     -14.008   0.803 -11.867  1.00 94.75           C  
ATOM    272  CB  SER A  38     -15.070   0.900  -9.609  1.00 94.75           C  
ATOM    273  O   SER A  38     -13.117  -0.046 -11.766  1.00 94.75           O  
ATOM    274  OG  SER A  38     -15.086   1.605  -8.383  1.00 94.75           O  
ATOM    275  N   PHE A  39     -14.695   0.918 -13.055  1.00 94.62           N  
ATOM    276  CA  PHE A  39     -14.461   0.081 -14.227  1.00 94.62           C  
ATOM    277  C   PHE A  39     -13.812   0.885 -15.344  1.00 94.62           C  
ATOM    278  CB  PHE A  39     -15.773  -0.538 -14.711  1.00 94.62           C  
ATOM    279  O   PHE A  39     -14.211   2.021 -15.609  1.00 94.62           O  
ATOM    280  CG  PHE A  39     -16.453  -1.405 -13.688  1.00 94.62           C  
ATOM    281  CD1 PHE A  39     -16.125  -2.748 -13.562  1.00 94.62           C  
ATOM    282  CD2 PHE A  39     -17.422  -0.876 -12.852  1.00 94.62           C  
ATOM    283  CE1 PHE A  39     -16.750  -3.553 -12.617  1.00 94.62           C  
ATOM    284  CE2 PHE A  39     -18.062  -1.675 -11.898  1.00 94.62           C  
ATOM    285  CZ  PHE A  39     -17.719  -3.014 -11.789  1.00 94.62           C  
ATOM    286  N   GLU A  40     -12.828   0.321 -15.922  1.00 93.31           N  
ATOM    287  CA  GLU A  40     -12.250   0.987 -17.078  1.00 93.31           C  
ATOM    288  C   GLU A  40     -13.070   0.708 -18.344  1.00 93.31           C  
ATOM    289  CB  GLU A  40     -10.797   0.545 -17.297  1.00 93.31           C  
ATOM    290  O   GLU A  40     -13.852  -0.243 -18.375  1.00 93.31           O  
ATOM    291  CG  GLU A  40     -10.656  -0.898 -17.750  1.00 93.31           C  
ATOM    292  CD  GLU A  40      -9.211  -1.324 -17.953  1.00 93.31           C  
ATOM    293  OE1 GLU A  40      -8.953  -2.539 -18.109  1.00 93.31           O  
ATOM    294  OE2 GLU A  40      -8.328  -0.437 -17.938  1.00 93.31           O  
ATOM    295  N   THR A  41     -12.852   1.589 -19.375  1.00 94.12           N  
ATOM    296  CA  THR A  41     -13.586   1.459 -20.625  1.00 94.12           C  
ATOM    297  C   THR A  41     -13.078   0.265 -21.438  1.00 94.12           C  
ATOM    298  CB  THR A  41     -13.477   2.738 -21.484  1.00 94.12           C  
ATOM    299  O   THR A  41     -11.969  -0.222 -21.203  1.00 94.12           O  
ATOM    300  CG2 THR A  41     -13.891   3.967 -20.688  1.00 94.12           C  
ATOM    301  OG1 THR A  41     -12.117   2.902 -21.906  1.00 94.12           O  
ATOM    302  N   GLU A  42     -13.891  -0.242 -22.375  1.00 94.25           N  
ATOM    303  CA  GLU A  42     -13.516  -1.348 -23.250  1.00 94.25           C  
ATOM    304  C   GLU A  42     -12.273  -1.007 -24.078  1.00 94.25           C  
ATOM    305  CB  GLU A  42     -14.680  -1.714 -24.188  1.00 94.25           C  
ATOM    306  O   GLU A  42     -11.422  -1.865 -24.297  1.00 94.25           O  
ATOM    307  CG  GLU A  42     -15.820  -2.430 -23.484  1.00 94.25           C  
ATOM    308  CD  GLU A  42     -16.953  -2.824 -24.422  1.00 94.25           C  
ATOM    309  OE1 GLU A  42     -17.969  -3.387 -23.953  1.00 94.25           O  
ATOM    310  OE2 GLU A  42     -16.812  -2.568 -25.641  1.00 94.25           O  
ATOM    311  N   GLN A  43     -12.180   0.191 -24.516  1.00 94.88           N  
ATOM    312  CA  GLN A  43     -11.031   0.667 -25.281  1.00 94.88           C  
ATOM    313  C   GLN A  43      -9.758   0.601 -24.438  1.00 94.88           C  
ATOM    314  CB  GLN A  43     -11.266   2.098 -25.766  1.00 94.88           C  
ATOM    315  O   GLN A  43      -8.711   0.157 -24.922  1.00 94.88           O  
ATOM    316  CG  GLN A  43     -10.156   2.629 -26.672  1.00 94.88           C  
ATOM    317  CD  GLN A  43      -9.984   1.809 -27.938  1.00 94.88           C  
ATOM    318  NE2 GLN A  43      -8.766   1.757 -28.438  1.00 94.88           N  
ATOM    319  OE1 GLN A  43     -10.945   1.226 -28.438  1.00 94.88           O  
ATOM    320  N   GLU A  44      -9.836   1.076 -23.250  1.00 94.75           N  
ATOM    321  CA  GLU A  44      -8.688   1.024 -22.359  1.00 94.75           C  
ATOM    322  C   GLU A  44      -8.250  -0.415 -22.094  1.00 94.75           C  
ATOM    323  CB  GLU A  44      -9.008   1.718 -21.031  1.00 94.75           C  
ATOM    324  O   GLU A  44      -7.051  -0.710 -22.078  1.00 94.75           O  
ATOM    325  CG  GLU A  44      -9.102   3.234 -21.125  1.00 94.75           C  
ATOM    326  CD  GLU A  44      -9.531   3.900 -19.828  1.00 94.75           C  
ATOM    327  OE1 GLU A  44      -9.039   5.008 -19.531  1.00 94.75           O  
ATOM    328  OE2 GLU A  44     -10.367   3.309 -19.125  1.00 94.75           O  
ATOM    329  N   THR A  45      -9.250  -1.319 -21.938  1.00 95.19           N  
ATOM    330  CA  THR A  45      -8.961  -2.734 -21.734  1.00 95.19           C  
ATOM    331  C   THR A  45      -8.258  -3.324 -22.953  1.00 95.19           C  
ATOM    332  CB  THR A  45     -10.242  -3.531 -21.438  1.00 95.19           C  
ATOM    333  O   THR A  45      -7.273  -4.051 -22.812  1.00 95.19           O  
ATOM    334  CG2 THR A  45      -9.938  -5.016 -21.250  1.00 95.19           C  
ATOM    335  OG1 THR A  45     -10.852  -3.027 -20.234  1.00 95.19           O  
ATOM    336  N   ALA A  46      -8.734  -2.996 -24.141  1.00 96.75           N  
ATOM    337  CA  ALA A  46      -8.141  -3.488 -25.391  1.00 96.75           C  
ATOM    338  C   ALA A  46      -6.711  -2.984 -25.547  1.00 96.75           C  
ATOM    339  CB  ALA A  46      -8.992  -3.066 -26.578  1.00 96.75           C  
ATOM    340  O   ALA A  46      -5.828  -3.730 -25.984  1.00 96.75           O  
ATOM    341  N   ASN A  47      -6.504  -1.707 -25.156  1.00 97.19           N  
ATOM    342  CA  ASN A  47      -5.168  -1.124 -25.219  1.00 97.19           C  
ATOM    343  C   ASN A  47      -4.184  -1.858 -24.312  1.00 97.19           C  
ATOM    344  CB  ASN A  47      -5.211   0.363 -24.859  1.00 97.19           C  
ATOM    345  O   ASN A  47      -3.057  -2.146 -24.719  1.00 97.19           O  
ATOM    346  CG  ASN A  47      -3.891   1.063 -25.109  1.00 97.19           C  
ATOM    347  ND2 ASN A  47      -3.605   2.094 -24.328  1.00 97.19           N  
ATOM    348  OD1 ASN A  47      -3.133   0.682 -26.016  1.00 97.19           O  
ATOM    349  N   ARG A  48      -4.617  -2.258 -23.094  1.00 97.62           N  
ATOM    350  CA  ARG A  48      -3.752  -2.986 -22.156  1.00 97.62           C  
ATOM    351  C   ARG A  48      -3.373  -4.352 -22.734  1.00 97.62           C  
ATOM    352  CB  ARG A  48      -4.438  -3.152 -20.812  1.00 97.62           C  
ATOM    353  O   ARG A  48      -2.211  -4.758 -22.656  1.00 97.62           O  
ATOM    354  CG  ARG A  48      -4.586  -1.854 -20.031  1.00 97.62           C  
ATOM    355  CD  ARG A  48      -5.328  -2.064 -18.719  1.00 97.62           C  
ATOM    356  NE  ARG A  48      -5.410  -0.831 -17.938  1.00 97.62           N  
ATOM    357  NH1 ARG A  48      -3.152  -0.743 -17.453  1.00 97.62           N  
ATOM    358  NH2 ARG A  48      -4.559   0.888 -16.672  1.00 97.62           N  
ATOM    359  CZ  ARG A  48      -4.375  -0.232 -17.359  1.00 97.62           C  
ATOM    360  N   VAL A  49      -4.355  -5.051 -23.344  1.00 97.50           N  
ATOM    361  CA  VAL A  49      -4.113  -6.367 -23.922  1.00 97.50           C  
ATOM    362  C   VAL A  49      -3.092  -6.258 -25.047  1.00 97.50           C  
ATOM    363  CB  VAL A  49      -5.422  -7.008 -24.438  1.00 97.50           C  
ATOM    364  O   VAL A  49      -2.162  -7.066 -25.141  1.00 97.50           O  
ATOM    365  CG1 VAL A  49      -5.121  -8.289 -25.219  1.00 97.50           C  
ATOM    366  CG2 VAL A  49      -6.375  -7.293 -23.281  1.00 97.50           C  
ATOM    367  N   GLN A  50      -3.264  -5.219 -25.859  1.00 98.00           N  
ATOM    368  CA  GLN A  50      -2.340  -5.004 -26.969  1.00 98.00           C  
ATOM    369  C   GLN A  50      -0.931  -4.711 -26.453  1.00 98.00           C  
ATOM    370  CB  GLN A  50      -2.826  -3.861 -27.859  1.00 98.00           C  
ATOM    371  O   GLN A  50       0.047  -5.250 -26.984  1.00 98.00           O  
ATOM    372  CG  GLN A  50      -1.914  -3.574 -29.047  1.00 98.00           C  
ATOM    373  CD  GLN A  50      -1.843  -4.730 -30.031  1.00 98.00           C  
ATOM    374  NE2 GLN A  50      -0.789  -4.758 -30.828  1.00 98.00           N  
ATOM    375  OE1 GLN A  50      -2.729  -5.590 -30.062  1.00 98.00           O  
ATOM    376  N   VAL A  51      -0.819  -3.854 -25.469  1.00 98.19           N  
ATOM    377  CA  VAL A  51       0.469  -3.486 -24.875  1.00 98.19           C  
ATOM    378  C   VAL A  51       1.150  -4.727 -24.312  1.00 98.19           C  
ATOM    379  CB  VAL A  51       0.311  -2.410 -23.781  1.00 98.19           C  
ATOM    380  O   VAL A  51       2.348  -4.938 -24.516  1.00 98.19           O  
ATOM    381  CG1 VAL A  51       1.572  -2.324 -22.922  1.00 98.19           C  
ATOM    382  CG2 VAL A  51      -0.008  -1.054 -24.406  1.00 98.19           C  
ATOM    383  N   LEU A  52       0.439  -5.625 -23.594  1.00 98.25           N  
ATOM    384  CA  LEU A  52       1.001  -6.828 -23.000  1.00 98.25           C  
ATOM    385  C   LEU A  52       1.463  -7.809 -24.078  1.00 98.25           C  
ATOM    386  CB  LEU A  52      -0.027  -7.504 -22.094  1.00 98.25           C  
ATOM    387  O   LEU A  52       2.459  -8.516 -23.891  1.00 98.25           O  
ATOM    388  CG  LEU A  52      -0.344  -6.785 -20.781  1.00 98.25           C  
ATOM    389  CD1 LEU A  52      -1.502  -7.469 -20.062  1.00 98.25           C  
ATOM    390  CD2 LEU A  52       0.891  -6.734 -19.875  1.00 98.25           C  
ATOM    391  N   LYS A  53       0.733  -7.832 -25.188  1.00 98.38           N  
ATOM    392  CA  LYS A  53       1.167  -8.664 -26.312  1.00 98.38           C  
ATOM    393  C   LYS A  53       2.518  -8.203 -26.844  1.00 98.38           C  
ATOM    394  CB  LYS A  53       0.124  -8.648 -27.422  1.00 98.38           C  
ATOM    395  O   LYS A  53       3.402  -9.023 -27.109  1.00 98.38           O  
ATOM    396  CG  LYS A  53       0.437  -9.594 -28.578  1.00 98.38           C  
ATOM    397  CD  LYS A  53      -0.650  -9.555 -29.641  1.00 98.38           C  
ATOM    398  CE  LYS A  53      -0.293 -10.422 -30.844  1.00 98.38           C  
ATOM    399  NZ  LYS A  53      -1.349 -10.375 -31.906  1.00 98.38           N  
ATOM    400  N   ILE A  54       2.680  -6.938 -26.969  1.00 98.44           N  
ATOM    401  CA  ILE A  54       3.934  -6.359 -27.453  1.00 98.44           C  
ATOM    402  C   ILE A  54       5.047  -6.660 -26.453  1.00 98.44           C  
ATOM    403  CB  ILE A  54       3.805  -4.836 -27.672  1.00 98.44           C  
ATOM    404  O   ILE A  54       6.141  -7.074 -26.844  1.00 98.44           O  
ATOM    405  CG1 ILE A  54       2.814  -4.543 -28.797  1.00 98.44           C  
ATOM    406  CG2 ILE A  54       5.172  -4.215 -27.969  1.00 98.44           C  
ATOM    407  CD1 ILE A  54       2.469  -3.066 -28.953  1.00 98.44           C  
ATOM    408  N   LEU A  55       4.766  -6.453 -25.219  1.00 98.62           N  
ATOM    409  CA  LEU A  55       5.766  -6.699 -24.188  1.00 98.62           C  
ATOM    410  C   LEU A  55       6.191  -8.164 -24.172  1.00 98.62           C  
ATOM    411  CB  LEU A  55       5.219  -6.305 -22.812  1.00 98.62           C  
ATOM    412  O   LEU A  55       7.359  -8.477 -23.938  1.00 98.62           O  
ATOM    413  CG  LEU A  55       5.082  -4.805 -22.531  1.00 98.62           C  
ATOM    414  CD1 LEU A  55       4.516  -4.570 -21.141  1.00 98.62           C  
ATOM    415  CD2 LEU A  55       6.426  -4.105 -22.703  1.00 98.62           C  
ATOM    416  N   GLN A  56       5.211  -9.078 -24.328  1.00 98.75           N  
ATOM    417  CA  GLN A  56       5.539 -10.492 -24.422  1.00 98.75           C  
ATOM    418  C   GLN A  56       6.508 -10.766 -25.578  1.00 98.75           C  
ATOM    419  CB  GLN A  56       4.273 -11.336 -24.594  1.00 98.75           C  
ATOM    420  O   GLN A  56       7.492 -11.484 -25.406  1.00 98.75           O  
ATOM    421  CG  GLN A  56       4.535 -12.828 -24.719  1.00 98.75           C  
ATOM    422  CD  GLN A  56       5.172 -13.422 -23.484  1.00 98.75           C  
ATOM    423  NE2 GLN A  56       6.297 -14.109 -23.672  1.00 98.75           N  
ATOM    424  OE1 GLN A  56       4.656 -13.273 -22.375  1.00 98.75           O  
ATOM    425  N   GLU A  57       6.285 -10.141 -26.719  1.00 98.50           N  
ATOM    426  CA  GLU A  57       7.164 -10.281 -27.875  1.00 98.50           C  
ATOM    427  C   GLU A  57       8.547  -9.711 -27.594  1.00 98.50           C  
ATOM    428  CB  GLU A  57       6.551  -9.602 -29.109  1.00 98.50           C  
ATOM    429  O   GLU A  57       9.562 -10.305 -27.969  1.00 98.50           O  
ATOM    430  CG  GLU A  57       5.305 -10.297 -29.641  1.00 98.50           C  
ATOM    431  CD  GLU A  57       4.613  -9.523 -30.750  1.00 98.50           C  
ATOM    432  OE1 GLU A  57       3.553  -9.977 -31.234  1.00 98.50           O  
ATOM    433  OE2 GLU A  57       5.137  -8.453 -31.141  1.00 98.50           O  
ATOM    434  N   LEU A  58       8.555  -8.633 -26.906  1.00 98.62           N  
ATOM    435  CA  LEU A  58       9.820  -8.000 -26.562  1.00 98.62           C  
ATOM    436  C   LEU A  58      10.609  -8.867 -25.594  1.00 98.62           C  
ATOM    437  CB  LEU A  58       9.578  -6.617 -25.953  1.00 98.62           C  
ATOM    438  O   LEU A  58      11.836  -8.961 -25.688  1.00 98.62           O  
ATOM    439  CG  LEU A  58       9.133  -5.516 -26.906  1.00 98.62           C  
ATOM    440  CD1 LEU A  58       8.820  -4.234 -26.141  1.00 98.62           C  
ATOM    441  CD2 LEU A  58      10.203  -5.262 -27.969  1.00 98.62           C  
ATOM    442  N   ALA A  59       9.906  -9.492 -24.672  1.00 98.69           N  
ATOM    443  CA  ALA A  59      10.570 -10.383 -23.719  1.00 98.69           C  
ATOM    444  C   ALA A  59      11.242 -11.555 -24.438  1.00 98.69           C  
ATOM    445  CB  ALA A  59       9.578 -10.898 -22.688  1.00 98.69           C  
ATOM    446  O   ALA A  59      12.383 -11.906 -24.141  1.00 98.69           O  
ATOM    447  N   GLN A  60      10.594 -12.180 -25.391  1.00 98.69           N  
ATOM    448  CA  GLN A  60      11.156 -13.281 -26.172  1.00 98.69           C  
ATOM    449  C   GLN A  60      12.336 -12.812 -27.016  1.00 98.69           C  
ATOM    450  CB  GLN A  60      10.086 -13.914 -27.062  1.00 98.69           C  
ATOM    451  O   GLN A  60      13.352 -13.500 -27.109  1.00 98.69           O  
ATOM    452  CG  GLN A  60       9.031 -14.703 -26.297  1.00 98.69           C  
ATOM    453  CD  GLN A  60       7.934 -15.242 -27.188  1.00 98.69           C  
ATOM    454  NE2 GLN A  60       7.676 -16.547 -27.094  1.00 98.69           N  
ATOM    455  OE1 GLN A  60       7.324 -14.500 -27.969  1.00 98.69           O  
ATOM    456  N   ARG A  61      12.195 -11.602 -27.609  1.00 98.56           N  
ATOM    457  CA  ARG A  61      13.297 -11.023 -28.391  1.00 98.56           C  
ATOM    458  C   ARG A  61      14.492 -10.719 -27.500  1.00 98.56           C  
ATOM    459  CB  ARG A  61      12.836  -9.758 -29.109  1.00 98.56           C  
ATOM    460  O   ARG A  61      15.641 -10.938 -27.875  1.00 98.56           O  
ATOM    461  CG  ARG A  61      13.906  -9.141 -30.000  1.00 98.56           C  
ATOM    462  CD  ARG A  61      13.367  -7.945 -30.781  1.00 98.56           C  
ATOM    463  NE  ARG A  61      14.414  -7.289 -31.547  1.00 98.56           N  
ATOM    464  NH1 ARG A  61      13.031  -5.664 -32.438  1.00 98.56           N  
ATOM    465  NH2 ARG A  61      15.258  -5.703 -33.000  1.00 98.56           N  
ATOM    466  CZ  ARG A  61      14.234  -6.219 -32.312  1.00 98.56           C  
ATOM    467  N   PHE A  62      14.188 -10.203 -26.375  1.00 98.75           N  
ATOM    468  CA  PHE A  62      15.188  -9.930 -25.359  1.00 98.75           C  
ATOM    469  C   PHE A  62      16.016 -11.180 -25.062  1.00 98.75           C  
ATOM    470  CB  PHE A  62      14.523  -9.414 -24.078  1.00 98.75           C  
ATOM    471  O   PHE A  62      17.234 -11.141 -25.094  1.00 98.75           O  
ATOM    472  CG  PHE A  62      15.422  -9.469 -22.875  1.00 98.75           C  
ATOM    473  CD1 PHE A  62      14.930  -9.914 -21.641  1.00 98.75           C  
ATOM    474  CD2 PHE A  62      16.750  -9.078 -22.953  1.00 98.75           C  
ATOM    475  CE1 PHE A  62      15.758  -9.961 -20.531  1.00 98.75           C  
ATOM    476  CE2 PHE A  62      17.578  -9.133 -21.844  1.00 98.75           C  
ATOM    477  CZ  PHE A  62      17.078  -9.570 -20.625  1.00 98.75           C  
ATOM    478  N   VAL A  63      15.398 -12.266 -24.750  1.00 98.75           N  
ATOM    479  CA  VAL A  63      16.062 -13.523 -24.422  1.00 98.75           C  
ATOM    480  C   VAL A  63      16.812 -14.047 -25.641  1.00 98.75           C  
ATOM    481  CB  VAL A  63      15.047 -14.586 -23.922  1.00 98.75           C  
ATOM    482  O   VAL A  63      17.938 -14.531 -25.531  1.00 98.75           O  
ATOM    483  CG1 VAL A  63      15.727 -15.945 -23.781  1.00 98.75           C  
ATOM    484  CG2 VAL A  63      14.430 -14.148 -22.594  1.00 98.75           C  
ATOM    485  N   TYR A  64      16.219 -13.922 -26.797  1.00 98.69           N  
ATOM    486  CA  TYR A  64      16.828 -14.367 -28.047  1.00 98.69           C  
ATOM    487  C   TYR A  64      18.141 -13.625 -28.297  1.00 98.69           C  
ATOM    488  CB  TYR A  64      15.875 -14.148 -29.234  1.00 98.69           C  
ATOM    489  O   TYR A  64      19.172 -14.250 -28.594  1.00 98.69           O  
ATOM    490  CG  TYR A  64      16.484 -14.516 -30.562  1.00 98.69           C  
ATOM    491  CD1 TYR A  64      17.016 -13.531 -31.391  1.00 98.69           C  
ATOM    492  CD2 TYR A  64      16.500 -15.836 -31.000  1.00 98.69           C  
ATOM    493  CE1 TYR A  64      17.562 -13.859 -32.625  1.00 98.69           C  
ATOM    494  CE2 TYR A  64      17.047 -16.172 -32.219  1.00 98.69           C  
ATOM    495  OH  TYR A  64      18.125 -15.516 -34.250  1.00 98.69           O  
ATOM    496  CZ  TYR A  64      17.578 -15.180 -33.031  1.00 98.69           C  
ATOM    497  N   GLU A  65      18.203 -12.227 -28.141  1.00 98.56           N  
ATOM    498  CA  GLU A  65      19.391 -11.414 -28.422  1.00 98.56           C  
ATOM    499  C   GLU A  65      20.516 -11.711 -27.438  1.00 98.56           C  
ATOM    500  CB  GLU A  65      19.031  -9.922 -28.375  1.00 98.56           C  
ATOM    501  O   GLU A  65      21.672 -11.812 -27.828  1.00 98.56           O  
ATOM    502  CG  GLU A  65      18.156  -9.461 -29.531  1.00 98.56           C  
ATOM    503  CD  GLU A  65      18.109  -7.949 -29.688  1.00 98.56           C  
ATOM    504  OE1 GLU A  65      17.500  -7.457 -30.656  1.00 98.56           O  
ATOM    505  OE2 GLU A  65      18.688  -7.254 -28.812  1.00 98.56           O  
ATOM    506  N   VAL A  66      20.094 -11.945 -26.203  1.00 98.62           N  
ATOM    507  CA  VAL A  66      21.109 -12.258 -25.188  1.00 98.62           C  
ATOM    508  C   VAL A  66      21.672 -13.648 -25.453  1.00 98.62           C  
ATOM    509  CB  VAL A  66      20.516 -12.180 -23.766  1.00 98.62           C  
ATOM    510  O   VAL A  66      22.891 -13.859 -25.328  1.00 98.62           O  
ATOM    511  CG1 VAL A  66      21.516 -12.727 -22.734  1.00 98.62           C  
ATOM    512  CG2 VAL A  66      20.125 -10.742 -23.422  1.00 98.62           C  
ATOM    513  N   SER A  67      20.828 -14.609 -25.766  1.00 98.50           N  
ATOM    514  CA  SER A  67      21.266 -15.969 -26.062  1.00 98.50           C  
ATOM    515  C   SER A  67      22.250 -16.000 -27.234  1.00 98.50           C  
ATOM    516  CB  SER A  67      20.062 -16.859 -26.359  1.00 98.50           C  
ATOM    517  O   SER A  67      23.250 -16.703 -27.188  1.00 98.50           O  
ATOM    518  OG  SER A  67      19.219 -16.969 -25.234  1.00 98.50           O  
ATOM    519  N   LYS A  68      22.062 -15.234 -28.312  1.00 98.44           N  
ATOM    520  CA  LYS A  68      22.953 -15.133 -29.469  1.00 98.44           C  
ATOM    521  C   LYS A  68      24.297 -14.516 -29.078  1.00 98.44           C  
ATOM    522  CB  LYS A  68      22.297 -14.297 -30.578  1.00 98.44           C  
ATOM    523  O   LYS A  68      25.344 -14.961 -29.531  1.00 98.44           O  
ATOM    524  CG  LYS A  68      21.172 -15.008 -31.297  1.00 98.44           C  
ATOM    525  CD  LYS A  68      21.641 -16.297 -31.969  1.00 98.44           C  
ATOM    526  CE  LYS A  68      22.562 -16.000 -33.125  1.00 98.44           C  
ATOM    527  NZ  LYS A  68      23.016 -17.250 -33.812  1.00 98.44           N  
ATOM    528  N   LYS A  69      24.234 -13.500 -28.188  1.00 97.69           N  
ATOM    529  CA  LYS A  69      25.453 -12.852 -27.719  1.00 97.69           C  
ATOM    530  C   LYS A  69      26.312 -13.805 -26.906  1.00 97.69           C  
ATOM    531  CB  LYS A  69      25.125 -11.602 -26.891  1.00 97.69           C  
ATOM    532  O   LYS A  69      27.531 -13.641 -26.828  1.00 97.69           O  
ATOM    533  CG  LYS A  69      24.688 -10.406 -27.734  1.00 97.69           C  
ATOM    534  CD  LYS A  69      24.484  -9.172 -26.859  1.00 97.69           C  
ATOM    535  CE  LYS A  69      24.031  -7.977 -27.688  1.00 97.69           C  
ATOM    536  NZ  LYS A  69      23.750  -6.781 -26.844  1.00 97.69           N  
ATOM    537  N   LYS A  70      25.656 -14.820 -26.438  1.00 96.81           N  
ATOM    538  CA  LYS A  70      26.375 -15.797 -25.625  1.00 96.81           C  
ATOM    539  C   LYS A  70      26.719 -17.031 -26.453  1.00 96.81           C  
ATOM    540  CB  LYS A  70      25.547 -16.203 -24.406  1.00 96.81           C  
ATOM    541  O   LYS A  70      26.906 -18.125 -25.906  1.00 96.81           O  
ATOM    542  CG  LYS A  70      25.375 -15.094 -23.375  1.00 96.81           C  
ATOM    543  CD  LYS A  70      24.797 -15.617 -22.078  1.00 96.81           C  
ATOM    544  CE  LYS A  70      24.750 -14.539 -21.000  1.00 96.81           C  
ATOM    545  NZ  LYS A  70      24.234 -15.062 -19.703  1.00 96.81           N  
ATOM    546  N   ASN A  71      26.609 -16.906 -27.797  1.00 97.19           N  
ATOM    547  CA  ASN A  71      27.078 -17.844 -28.812  1.00 97.19           C  
ATOM    548  C   ASN A  71      26.203 -19.094 -28.859  1.00 97.19           C  
ATOM    549  CB  ASN A  71      28.531 -18.234 -28.547  1.00 97.19           C  
ATOM    550  O   ASN A  71      26.688 -20.188 -29.078  1.00 97.19           O  
ATOM    551  CG  ASN A  71      29.484 -17.062 -28.703  1.00 97.19           C  
ATOM    552  ND2 ASN A  71      30.359 -16.875 -27.719  1.00 97.19           N  
ATOM    553  OD1 ASN A  71      29.422 -16.328 -29.703  1.00 97.19           O  
ATOM    554  N   MET A  72      24.938 -19.016 -28.484  1.00 98.00           N  
ATOM    555  CA  MET A  72      23.984 -20.109 -28.688  1.00 98.00           C  
ATOM    556  C   MET A  72      23.500 -20.156 -30.125  1.00 98.00           C  
ATOM    557  CB  MET A  72      22.781 -19.938 -27.750  1.00 98.00           C  
ATOM    558  O   MET A  72      23.484 -19.125 -30.828  1.00 98.00           O  
ATOM    559  CG  MET A  72      23.141 -20.062 -26.266  1.00 98.00           C  
ATOM    560  SD  MET A  72      21.688 -19.828 -25.172  1.00 98.00           S  
ATOM    561  CE  MET A  72      20.797 -21.375 -25.500  1.00 98.00           C  
ATOM    562  N   SER A  73      23.188 -21.375 -30.656  1.00 97.94           N  
ATOM    563  CA  SER A  73      22.625 -21.516 -32.000  1.00 97.94           C  
ATOM    564  C   SER A  73      21.281 -20.797 -32.125  1.00 97.94           C  
ATOM    565  CB  SER A  73      22.469 -22.984 -32.375  1.00 97.94           C  
ATOM    566  O   SER A  73      20.641 -20.516 -31.109  1.00 97.94           O  
ATOM    567  OG  SER A  73      21.453 -23.594 -31.594  1.00 97.94           O  
ATOM    568  N   ASP A  74      20.875 -20.500 -33.344  1.00 97.56           N  
ATOM    569  CA  ASP A  74      19.578 -19.844 -33.594  1.00 97.56           C  
ATOM    570  C   ASP A  74      18.438 -20.656 -32.969  1.00 97.56           C  
ATOM    571  CB  ASP A  74      19.359 -19.656 -35.094  1.00 97.56           C  
ATOM    572  O   ASP A  74      17.531 -20.094 -32.344  1.00 97.56           O  
ATOM    573  CG  ASP A  74      18.219 -18.703 -35.406  1.00 97.56           C  
ATOM    574  OD1 ASP A  74      18.344 -17.500 -35.094  1.00 97.56           O  
ATOM    575  OD2 ASP A  74      17.203 -19.156 -35.938  1.00 97.56           O  
ATOM    576  N   GLY A  75      18.453 -21.953 -33.156  1.00 97.44           N  
ATOM    577  CA  GLY A  75      17.422 -22.828 -32.594  1.00 97.44           C  
ATOM    578  C   GLY A  75      17.391 -22.797 -31.094  1.00 97.44           C  
ATOM    579  O   GLY A  75      16.312 -22.672 -30.484  1.00 97.44           O  
ATOM    580  N   MET A  76      18.562 -22.891 -30.453  1.00 97.44           N  
ATOM    581  CA  MET A  76      18.672 -22.844 -29.000  1.00 97.44           C  
ATOM    582  C   MET A  76      18.203 -21.484 -28.469  1.00 97.44           C  
ATOM    583  CB  MET A  76      20.109 -23.109 -28.547  1.00 97.44           C  
ATOM    584  O   MET A  76      17.516 -21.422 -27.453  1.00 97.44           O  
ATOM    585  CG  MET A  76      20.531 -24.562 -28.703  1.00 97.44           C  
ATOM    586  SD  MET A  76      22.297 -24.828 -28.297  1.00 97.44           S  
ATOM    587  CE  MET A  76      22.250 -24.594 -26.500  1.00 97.44           C  
ATOM    588  N   ALA A  77      18.625 -20.422 -29.188  1.00 98.12           N  
ATOM    589  CA  ALA A  77      18.266 -19.062 -28.781  1.00 98.12           C  
ATOM    590  C   ALA A  77      16.750 -18.875 -28.844  1.00 98.12           C  
ATOM    591  CB  ALA A  77      18.969 -18.047 -29.656  1.00 98.12           C  
ATOM    592  O   ALA A  77      16.156 -18.281 -27.938  1.00 98.12           O  
ATOM    593  N   ARG A  78      16.062 -19.391 -29.828  1.00 97.19           N  
ATOM    594  CA  ARG A  78      14.609 -19.312 -29.969  1.00 97.19           C  
ATOM    595  C   ARG A  78      13.914 -20.125 -28.875  1.00 97.19           C  
ATOM    596  CB  ARG A  78      14.164 -19.781 -31.344  1.00 97.19           C  
ATOM    597  O   ARG A  78      12.930 -19.688 -28.281  1.00 97.19           O  
ATOM    598  CG  ARG A  78      14.414 -18.781 -32.469  1.00 97.19           C  
ATOM    599  CD  ARG A  78      13.766 -19.203 -33.750  1.00 97.19           C  
ATOM    600  NE  ARG A  78      14.320 -18.469 -34.906  1.00 97.19           N  
ATOM    601  NH1 ARG A  78      12.367 -17.344 -35.406  1.00 97.19           N  
ATOM    602  NH2 ARG A  78      14.250 -17.000 -36.656  1.00 97.19           N  
ATOM    603  CZ  ARG A  78      13.641 -17.609 -35.656  1.00 97.19           C  
ATOM    604  N   ASP A  79      14.500 -21.281 -28.562  1.00 97.50           N  
ATOM    605  CA  ASP A  79      13.898 -22.219 -27.609  1.00 97.50           C  
ATOM    606  C   ASP A  79      14.094 -21.719 -26.172  1.00 97.50           C  
ATOM    607  CB  ASP A  79      14.500 -23.609 -27.766  1.00 97.50           C  
ATOM    608  O   ASP A  79      13.383 -22.156 -25.266  1.00 97.50           O  
ATOM    609  CG  ASP A  79      14.008 -24.328 -29.016  1.00 97.50           C  
ATOM    610  OD1 ASP A  79      13.000 -23.891 -29.609  1.00 97.50           O  
ATOM    611  OD2 ASP A  79      14.625 -25.344 -29.391  1.00 97.50           O  
ATOM    612  N   ALA A  80      15.078 -20.828 -26.031  1.00 98.06           N  
ATOM    613  CA  ALA A  80      15.328 -20.328 -24.688  1.00 98.06           C  
ATOM    614  C   ALA A  80      14.086 -19.641 -24.109  1.00 98.06           C  
ATOM    615  CB  ALA A  80      16.500 -19.344 -24.703  1.00 98.06           C  
ATOM    616  O   ALA A  80      13.859 -19.672 -22.906  1.00 98.06           O  
ATOM    617  N   GLY A  81      13.336 -18.938 -24.969  1.00 97.69           N  
ATOM    618  CA  GLY A  81      12.023 -18.438 -24.594  1.00 97.69           C  
ATOM    619  C   GLY A  81      12.070 -17.078 -23.891  1.00 97.69           C  
ATOM    620  O   GLY A  81      12.727 -16.156 -24.375  1.00 97.69           O  
ATOM    621  N   GLY A  82      11.188 -16.844 -22.906  1.00 98.25           N  
ATOM    622  CA  GLY A  82      10.844 -15.648 -22.172  1.00 98.25           C  
ATOM    623  C   GLY A  82       9.344 -15.438 -22.031  1.00 98.25           C  
ATOM    624  O   GLY A  82       8.602 -15.609 -23.000  1.00 98.25           O  
ATOM    625  N   LYS A  83       9.008 -15.055 -20.781  1.00 98.62           N  
ATOM    626  CA  LYS A  83       7.570 -14.922 -20.562  1.00 98.62           C  
ATOM    627  C   LYS A  83       7.266 -13.789 -19.594  1.00 98.62           C  
ATOM    628  CB  LYS A  83       6.984 -16.234 -20.047  1.00 98.62           C  
ATOM    629  O   LYS A  83       7.984 -13.602 -18.609  1.00 98.62           O  
ATOM    630  CG  LYS A  83       5.473 -16.219 -19.906  1.00 98.62           C  
ATOM    631  CD  LYS A  83       4.938 -17.594 -19.500  1.00 98.62           C  
ATOM    632  CE  LYS A  83       3.420 -17.578 -19.359  1.00 98.62           C  
ATOM    633  NZ  LYS A  83       2.883 -18.938 -19.047  1.00 98.62           N  
ATOM    634  N   ILE A  84       6.230 -13.086 -19.938  1.00 98.62           N  
ATOM    635  CA  ILE A  84       5.816 -12.062 -18.984  1.00 98.62           C  
ATOM    636  C   ILE A  84       4.613 -12.555 -18.188  1.00 98.62           C  
ATOM    637  CB  ILE A  84       5.477 -10.734 -19.703  1.00 98.62           C  
ATOM    638  O   ILE A  84       3.830 -13.375 -18.672  1.00 98.62           O  
ATOM    639  CG1 ILE A  84       4.223 -10.898 -20.578  1.00 98.62           C  
ATOM    640  CG2 ILE A  84       6.664 -10.258 -20.547  1.00 98.62           C  
ATOM    641  CD1 ILE A  84       3.625  -9.586 -21.062  1.00 98.62           C  
ATOM    642  N   PHE A  85       4.598 -12.172 -16.938  1.00 98.50           N  
ATOM    643  CA  PHE A  85       3.479 -12.422 -16.047  1.00 98.50           C  
ATOM    644  C   PHE A  85       2.969 -11.117 -15.438  1.00 98.50           C  
ATOM    645  CB  PHE A  85       3.893 -13.383 -14.922  1.00 98.50           C  
ATOM    646  O   PHE A  85       3.754 -10.297 -14.953  1.00 98.50           O  
ATOM    647  CG  PHE A  85       4.281 -14.750 -15.414  1.00 98.50           C  
ATOM    648  CD1 PHE A  85       3.350 -15.781 -15.445  1.00 98.50           C  
ATOM    649  CD2 PHE A  85       5.574 -15.008 -15.852  1.00 98.50           C  
ATOM    650  CE1 PHE A  85       3.705 -17.047 -15.898  1.00 98.50           C  
ATOM    651  CE2 PHE A  85       5.938 -16.266 -16.312  1.00 98.50           C  
ATOM    652  CZ  PHE A  85       5.000 -17.297 -16.328  1.00 98.50           C  
ATOM    653  N   THR A  86       1.649 -10.945 -15.555  1.00 98.06           N  
ATOM    654  CA  THR A  86       1.086  -9.820 -14.820  1.00 98.06           C  
ATOM    655  C   THR A  86       0.697 -10.242 -13.406  1.00 98.06           C  
ATOM    656  CB  THR A  86      -0.143  -9.242 -15.539  1.00 98.06           C  
ATOM    657  O   THR A  86       0.488 -11.430 -13.141  1.00 98.06           O  
ATOM    658  CG2 THR A  86       0.226  -8.719 -16.922  1.00 98.06           C  
ATOM    659  OG1 THR A  86      -1.140 -10.266 -15.672  1.00 98.06           O  
ATOM    660  N   TYR A  87       0.735  -9.352 -12.508  1.00 97.50           N  
ATOM    661  CA  TYR A  87       0.276  -9.562 -11.141  1.00 97.50           C  
ATOM    662  C   TYR A  87      -0.331  -8.289 -10.562  1.00 97.50           C  
ATOM    663  CB  TYR A  87       1.430 -10.039 -10.250  1.00 97.50           C  
ATOM    664  O   TYR A  87      -0.522  -7.305 -11.281  1.00 97.50           O  
ATOM    665  CG  TYR A  87       2.561  -9.047 -10.141  1.00 97.50           C  
ATOM    666  CD1 TYR A  87       3.486  -8.898 -11.172  1.00 97.50           C  
ATOM    667  CD2 TYR A  87       2.709  -8.258  -9.008  1.00 97.50           C  
ATOM    668  CE1 TYR A  87       4.531  -7.984 -11.078  1.00 97.50           C  
ATOM    669  CE2 TYR A  87       3.750  -7.340  -8.898  1.00 97.50           C  
ATOM    670  OH  TYR A  87       5.688  -6.305  -9.836  1.00 97.50           O  
ATOM    671  CZ  TYR A  87       4.656  -7.211  -9.938  1.00 97.50           C  
ATOM    672  N   GLY A  88      -0.830  -8.445  -9.312  1.00 96.06           N  
ATOM    673  CA  GLY A  88      -1.448  -7.285  -8.695  1.00 96.06           C  
ATOM    674  C   GLY A  88      -2.861  -7.031  -9.188  1.00 96.06           C  
ATOM    675  O   GLY A  88      -3.594  -7.973  -9.500  1.00 96.06           O  
ATOM    676  N   SER A  89      -3.262  -5.758  -9.133  1.00 96.38           N  
ATOM    677  CA  SER A  89      -4.660  -5.402  -9.352  1.00 96.38           C  
ATOM    678  C   SER A  89      -5.113  -5.781 -10.758  1.00 96.38           C  
ATOM    679  CB  SER A  89      -4.879  -3.906  -9.125  1.00 96.38           C  
ATOM    680  O   SER A  89      -6.238  -6.250 -10.953  1.00 96.38           O  
ATOM    681  OG  SER A  89      -4.031  -3.141  -9.969  1.00 96.38           O  
ATOM    682  N   TYR A  90      -4.219  -5.629 -11.789  1.00 97.25           N  
ATOM    683  CA  TYR A  90      -4.598  -5.977 -13.156  1.00 97.25           C  
ATOM    684  C   TYR A  90      -4.871  -7.469 -13.281  1.00 97.25           C  
ATOM    685  CB  TYR A  90      -3.500  -5.562 -14.141  1.00 97.25           C  
ATOM    686  O   TYR A  90      -5.906  -7.871 -13.820  1.00 97.25           O  
ATOM    687  CG  TYR A  90      -3.787  -5.957 -15.570  1.00 97.25           C  
ATOM    688  CD1 TYR A  90      -3.215  -7.098 -16.125  1.00 97.25           C  
ATOM    689  CD2 TYR A  90      -4.629  -5.188 -16.359  1.00 97.25           C  
ATOM    690  CE1 TYR A  90      -3.475  -7.465 -17.438  1.00 97.25           C  
ATOM    691  CE2 TYR A  90      -4.898  -5.547 -17.688  1.00 97.25           C  
ATOM    692  OH  TYR A  90      -4.578  -7.043 -19.516  1.00 97.25           O  
ATOM    693  CZ  TYR A  90      -4.316  -6.684 -18.203  1.00 97.25           C  
ATOM    694  N   ARG A  91      -3.869  -8.273 -12.750  1.00 97.19           N  
ATOM    695  CA  ARG A  91      -4.031  -9.727 -12.820  1.00 97.19           C  
ATOM    696  C   ARG A  91      -5.258 -10.180 -12.039  1.00 97.19           C  
ATOM    697  CB  ARG A  91      -2.781 -10.430 -12.289  1.00 97.19           C  
ATOM    698  O   ARG A  91      -5.969 -11.094 -12.461  1.00 97.19           O  
ATOM    699  CG  ARG A  91      -2.906 -11.945 -12.227  1.00 97.19           C  
ATOM    700  CD  ARG A  91      -3.123 -12.547 -13.609  1.00 97.19           C  
ATOM    701  NE  ARG A  91      -3.186 -14.000 -13.562  1.00 97.19           N  
ATOM    702  NH1 ARG A  91      -3.471 -14.273 -15.836  1.00 97.19           N  
ATOM    703  NH2 ARG A  91      -3.393 -16.109 -14.453  1.00 97.19           N  
ATOM    704  CZ  ARG A  91      -3.350 -14.789 -14.617  1.00 97.19           C  
ATOM    705  N   LEU A  92      -5.641  -9.562 -10.953  1.00 97.25           N  
ATOM    706  CA  LEU A  92      -6.812  -9.898 -10.148  1.00 97.25           C  
ATOM    707  C   LEU A  92      -8.094  -9.453 -10.852  1.00 97.25           C  
ATOM    708  CB  LEU A  92      -6.719  -9.242  -8.766  1.00 97.25           C  
ATOM    709  O   LEU A  92      -9.188  -9.883 -10.477  1.00 97.25           O  
ATOM    710  CG  LEU A  92      -5.715  -9.859  -7.793  1.00 97.25           C  
ATOM    711  CD1 LEU A  92      -5.621  -9.016  -6.527  1.00 97.25           C  
ATOM    712  CD2 LEU A  92      -6.102 -11.289  -7.457  1.00 97.25           C  
ATOM    713  N   GLY A  93      -8.000  -8.562 -11.820  1.00 96.31           N  
ATOM    714  CA  GLY A  93      -9.148  -8.070 -12.570  1.00 96.31           C  
ATOM    715  C   GLY A  93      -9.906  -6.977 -11.836  1.00 96.31           C  
ATOM    716  O   GLY A  93     -11.117  -6.816 -12.023  1.00 96.31           O  
ATOM    717  N   VAL A  94      -9.195  -6.285 -10.922  1.00 96.56           N  
ATOM    718  CA  VAL A  94      -9.875  -5.281 -10.109  1.00 96.56           C  
ATOM    719  C   VAL A  94      -9.234  -3.914 -10.328  1.00 96.56           C  
ATOM    720  CB  VAL A  94      -9.836  -5.652  -8.609  1.00 96.56           C  
ATOM    721  O   VAL A  94      -9.352  -3.021  -9.484  1.00 96.56           O  
ATOM    722  CG1 VAL A  94     -10.664  -6.906  -8.336  1.00 96.56           C  
ATOM    723  CG2 VAL A  94      -8.398  -5.848  -8.141  1.00 96.56           C  
ATOM    724  N   HIS A  95      -8.500  -3.668 -11.305  1.00 94.69           N  
ATOM    725  CA  HIS A  95      -7.867  -2.396 -11.641  1.00 94.69           C  
ATOM    726  C   HIS A  95      -8.898  -1.387 -12.141  1.00 94.69           C  
ATOM    727  CB  HIS A  95      -6.777  -2.600 -12.688  1.00 94.69           C  
ATOM    728  O   HIS A  95      -9.938  -1.771 -12.672  1.00 94.69           O  
ATOM    729  CG  HIS A  95      -7.273  -3.203 -13.969  1.00 94.69           C  
ATOM    730  CD2 HIS A  95      -7.508  -2.650 -15.180  1.00 94.69           C  
ATOM    731  ND1 HIS A  95      -7.602  -4.539 -14.078  1.00 94.69           N  
ATOM    732  CE1 HIS A  95      -8.008  -4.781 -15.312  1.00 94.69           C  
ATOM    733  NE2 HIS A  95      -7.965  -3.652 -16.000  1.00 94.69           N  
ATOM    734  N   GLY A  96      -8.703  -0.067 -11.750  1.00 92.06           N  
ATOM    735  CA  GLY A  96      -9.539   1.019 -12.234  1.00 92.06           C  
ATOM    736  C   GLY A  96      -8.891   1.819 -13.344  1.00 92.06           C  
ATOM    737  O   GLY A  96      -7.785   1.490 -13.789  1.00 92.06           O  
ATOM    738  N   PRO A  97      -9.617   2.805 -13.844  1.00 92.88           N  
ATOM    739  CA  PRO A  97      -9.039   3.674 -14.867  1.00 92.88           C  
ATOM    740  C   PRO A  97      -7.734   4.332 -14.422  1.00 92.88           C  
ATOM    741  CB  PRO A  97     -10.133   4.723 -15.094  1.00 92.88           C  
ATOM    742  O   PRO A  97      -7.648   4.844 -13.305  1.00 92.88           O  
ATOM    743  CG  PRO A  97     -11.398   4.055 -14.672  1.00 92.88           C  
ATOM    744  CD  PRO A  97     -11.094   3.141 -13.516  1.00 92.88           C  
ATOM    745  N   GLY A  98      -6.711   4.227 -15.234  1.00 92.88           N  
ATOM    746  CA  GLY A  98      -5.453   4.891 -14.945  1.00 92.88           C  
ATOM    747  C   GLY A  98      -4.523   4.059 -14.086  1.00 92.88           C  
ATOM    748  O   GLY A  98      -3.420   4.492 -13.750  1.00 92.88           O  
ATOM    749  N   SER A  99      -5.051   2.848 -13.711  1.00 95.06           N  
ATOM    750  CA  SER A  99      -4.230   1.986 -12.859  1.00 95.06           C  
ATOM    751  C   SER A  99      -3.006   1.476 -13.609  1.00 95.06           C  
ATOM    752  CB  SER A  99      -5.055   0.804 -12.344  1.00 95.06           C  
ATOM    753  O   SER A  99      -3.053   1.271 -14.820  1.00 95.06           O  
ATOM    754  OG  SER A  99      -6.094   1.248 -11.492  1.00 95.06           O  
ATOM    755  N   ASP A 100      -1.921   1.343 -12.898  1.00 97.12           N  
ATOM    756  CA  ASP A 100      -0.704   0.798 -13.492  1.00 97.12           C  
ATOM    757  C   ASP A 100      -0.805  -0.716 -13.656  1.00 97.12           C  
ATOM    758  CB  ASP A 100       0.515   1.153 -12.641  1.00 97.12           C  
ATOM    759  O   ASP A 100      -1.699  -1.350 -13.094  1.00 97.12           O  
ATOM    760  CG  ASP A 100       0.443   0.578 -11.234  1.00 97.12           C  
ATOM    761  OD1 ASP A 100      -0.654   0.165 -10.797  1.00 97.12           O  
ATOM    762  OD2 ASP A 100       1.492   0.542 -10.555  1.00 97.12           O  
ATOM    763  N   ILE A 101       0.068  -1.322 -14.555  1.00 98.06           N  
ATOM    764  CA  ILE A 101       0.206  -2.766 -14.711  1.00 98.06           C  
ATOM    765  C   ILE A 101       1.553  -3.219 -14.148  1.00 98.06           C  
ATOM    766  CB  ILE A 101       0.068  -3.193 -16.188  1.00 98.06           C  
ATOM    767  O   ILE A 101       2.602  -2.715 -14.555  1.00 98.06           O  
ATOM    768  CG1 ILE A 101      -1.272  -2.715 -16.750  1.00 98.06           C  
ATOM    769  CG2 ILE A 101       0.212  -4.711 -16.328  1.00 98.06           C  
ATOM    770  CD1 ILE A 101      -1.451  -3.002 -18.234  1.00 98.06           C  
ATOM    771  N   ASP A 102       1.437  -4.055 -13.133  1.00 98.19           N  
ATOM    772  CA  ASP A 102       2.637  -4.711 -12.625  1.00 98.19           C  
ATOM    773  C   ASP A 102       2.975  -5.953 -13.438  1.00 98.19           C  
ATOM    774  CB  ASP A 102       2.459  -5.078 -11.148  1.00 98.19           C  
ATOM    775  O   ASP A 102       2.150  -6.863 -13.562  1.00 98.19           O  
ATOM    776  CG  ASP A 102       2.221  -3.869 -10.258  1.00 98.19           C  
ATOM    777  OD1 ASP A 102       3.164  -3.082 -10.031  1.00 98.19           O  
ATOM    778  OD2 ASP A 102       1.078  -3.705  -9.781  1.00 98.19           O  
ATOM    779  N   THR A 103       4.195  -5.961 -14.023  1.00 98.44           N  
ATOM    780  CA  THR A 103       4.555  -7.027 -14.953  1.00 98.44           C  
ATOM    781  C   THR A 103       5.914  -7.625 -14.586  1.00 98.44           C  
ATOM    782  CB  THR A 103       4.586  -6.516 -16.406  1.00 98.44           C  
ATOM    783  O   THR A 103       6.883  -6.891 -14.383  1.00 98.44           O  
ATOM    784  CG2 THR A 103       4.852  -7.652 -17.375  1.00 98.44           C  
ATOM    785  OG1 THR A 103       3.328  -5.910 -16.719  1.00 98.44           O  
ATOM    786  N   LEU A 104       5.973  -8.961 -14.508  1.00 98.69           N  
ATOM    787  CA  LEU A 104       7.184  -9.742 -14.273  1.00 98.69           C  
ATOM    788  C   LEU A 104       7.707 -10.336 -15.570  1.00 98.69           C  
ATOM    789  CB  LEU A 104       6.922 -10.852 -13.258  1.00 98.69           C  
ATOM    790  O   LEU A 104       6.961 -11.000 -16.297  1.00 98.69           O  
ATOM    791  CG  LEU A 104       8.039 -11.875 -13.070  1.00 98.69           C  
ATOM    792  CD1 LEU A 104       9.258 -11.227 -12.422  1.00 98.69           C  
ATOM    793  CD2 LEU A 104       7.551 -13.055 -12.227  1.00 98.69           C  
ATOM    794  N   VAL A 105       8.977 -10.062 -15.867  1.00 98.62           N  
ATOM    795  CA  VAL A 105       9.648 -10.703 -16.984  1.00 98.62           C  
ATOM    796  C   VAL A 105      10.492 -11.867 -16.484  1.00 98.62           C  
ATOM    797  CB  VAL A 105      10.539  -9.703 -17.766  1.00 98.62           C  
ATOM    798  O   VAL A 105      11.445 -11.672 -15.734  1.00 98.62           O  
ATOM    799  CG1 VAL A 105      11.156 -10.367 -18.984  1.00 98.62           C  
ATOM    800  CG2 VAL A 105       9.719  -8.477 -18.172  1.00 98.62           C  
ATOM    801  N   VAL A 106      10.148 -13.102 -16.891  1.00 98.69           N  
ATOM    802  CA  VAL A 106      10.875 -14.289 -16.453  1.00 98.69           C  
ATOM    803  C   VAL A 106      11.805 -14.766 -17.562  1.00 98.69           C  
ATOM    804  CB  VAL A 106       9.906 -15.422 -16.047  1.00 98.69           C  
ATOM    805  O   VAL A 106      11.375 -14.961 -18.703  1.00 98.69           O  
ATOM    806  CG1 VAL A 106      10.680 -16.672 -15.656  1.00 98.69           C  
ATOM    807  CG2 VAL A 106       9.008 -14.969 -14.891  1.00 98.69           C  
ATOM    808  N   VAL A 107      13.047 -14.961 -17.156  1.00 98.69           N  
ATOM    809  CA  VAL A 107      14.062 -15.281 -18.156  1.00 98.69           C  
ATOM    810  C   VAL A 107      14.852 -16.516 -17.719  1.00 98.69           C  
ATOM    811  CB  VAL A 107      15.016 -14.086 -18.391  1.00 98.69           C  
ATOM    812  O   VAL A 107      14.820 -16.891 -16.547  1.00 98.69           O  
ATOM    813  CG1 VAL A 107      14.258 -12.891 -18.953  1.00 98.69           C  
ATOM    814  CG2 VAL A 107      15.734 -13.711 -17.094  1.00 98.69           C  
ATOM    815  N   PRO A 108      15.523 -17.234 -18.688  1.00 98.44           N  
ATOM    816  CA  PRO A 108      16.312 -18.422 -18.359  1.00 98.44           C  
ATOM    817  C   PRO A 108      17.609 -18.078 -17.625  1.00 98.44           C  
ATOM    818  CB  PRO A 108      16.609 -19.047 -19.719  1.00 98.44           C  
ATOM    819  O   PRO A 108      17.953 -16.891 -17.484  1.00 98.44           O  
ATOM    820  CG  PRO A 108      16.578 -17.906 -20.672  1.00 98.44           C  
ATOM    821  CD  PRO A 108      15.594 -16.875 -20.172  1.00 98.44           C  
ATOM    822  N   LYS A 109      18.328 -19.125 -17.188  1.00 98.00           N  
ATOM    823  CA  LYS A 109      19.453 -19.000 -16.250  1.00 98.00           C  
ATOM    824  C   LYS A 109      20.594 -18.203 -16.875  1.00 98.00           C  
ATOM    825  CB  LYS A 109      19.953 -20.391 -15.844  1.00 98.00           C  
ATOM    826  O   LYS A 109      21.391 -17.578 -16.156  1.00 98.00           O  
ATOM    827  CG  LYS A 109      20.500 -21.219 -17.000  1.00 98.00           C  
ATOM    828  CD  LYS A 109      20.938 -22.609 -16.531  1.00 98.00           C  
ATOM    829  CE  LYS A 109      21.453 -23.453 -17.688  1.00 98.00           C  
ATOM    830  NZ  LYS A 109      21.906 -24.797 -17.234  1.00 98.00           N  
ATOM    831  N   HIS A 110      20.750 -18.172 -18.203  1.00 97.94           N  
ATOM    832  CA  HIS A 110      21.906 -17.516 -18.828  1.00 97.94           C  
ATOM    833  C   HIS A 110      21.656 -16.031 -19.016  1.00 97.94           C  
ATOM    834  CB  HIS A 110      22.219 -18.172 -20.172  1.00 97.94           C  
ATOM    835  O   HIS A 110      22.562 -15.289 -19.406  1.00 97.94           O  
ATOM    836  CG  HIS A 110      21.125 -18.031 -21.172  1.00 97.94           C  
ATOM    837  CD2 HIS A 110      20.969 -17.188 -22.219  1.00 97.94           C  
ATOM    838  ND1 HIS A 110      20.000 -18.844 -21.172  1.00 97.94           N  
ATOM    839  CE1 HIS A 110      19.203 -18.500 -22.172  1.00 97.94           C  
ATOM    840  NE2 HIS A 110      19.766 -17.484 -22.812  1.00 97.94           N  
ATOM    841  N   VAL A 111      20.422 -15.531 -18.828  1.00 98.31           N  
ATOM    842  CA  VAL A 111      20.078 -14.117 -18.922  1.00 98.31           C  
ATOM    843  C   VAL A 111      20.203 -13.461 -17.547  1.00 98.31           C  
ATOM    844  CB  VAL A 111      18.656 -13.906 -19.484  1.00 98.31           C  
ATOM    845  O   VAL A 111      19.594 -13.922 -16.578  1.00 98.31           O  
ATOM    846  CG1 VAL A 111      18.328 -12.414 -19.562  1.00 98.31           C  
ATOM    847  CG2 VAL A 111      18.531 -14.555 -20.859  1.00 98.31           C  
ATOM    848  N   THR A 112      20.906 -12.312 -17.469  1.00 97.62           N  
ATOM    849  CA  THR A 112      21.234 -11.695 -16.188  1.00 97.62           C  
ATOM    850  C   THR A 112      20.422 -10.414 -15.984  1.00 97.62           C  
ATOM    851  CB  THR A 112      22.734 -11.375 -16.078  1.00 97.62           C  
ATOM    852  O   THR A 112      19.828  -9.898 -16.938  1.00 97.62           O  
ATOM    853  CG2 THR A 112      23.578 -12.617 -16.344  1.00 97.62           C  
ATOM    854  OG1 THR A 112      23.078 -10.367 -17.047  1.00 97.62           O  
ATOM    855  N   ARG A 113      20.375  -9.961 -14.781  1.00 95.69           N  
ATOM    856  CA  ARG A 113      19.719  -8.695 -14.461  1.00 95.69           C  
ATOM    857  C   ARG A 113      20.359  -7.543 -15.234  1.00 95.69           C  
ATOM    858  CB  ARG A 113      19.781  -8.414 -12.961  1.00 95.69           C  
ATOM    859  O   ARG A 113      19.672  -6.617 -15.664  1.00 95.69           O  
ATOM    860  CG  ARG A 113      18.469  -8.633 -12.234  1.00 95.69           C  
ATOM    861  CD  ARG A 113      18.562  -8.266 -10.766  1.00 95.69           C  
ATOM    862  NE  ARG A 113      18.328  -9.422  -9.898  1.00 95.69           N  
ATOM    863  NH1 ARG A 113      20.500  -9.570  -9.148  1.00 95.69           N  
ATOM    864  NH2 ARG A 113      18.922 -11.055  -8.406  1.00 95.69           N  
ATOM    865  CZ  ARG A 113      19.250 -10.016  -9.156  1.00 95.69           C  
ATOM    866  N   GLU A 114      21.672  -7.547 -15.359  1.00 97.38           N  
ATOM    867  CA  GLU A 114      22.375  -6.547 -16.156  1.00 97.38           C  
ATOM    868  C   GLU A 114      21.844  -6.512 -17.594  1.00 97.38           C  
ATOM    869  CB  GLU A 114      23.875  -6.820 -16.156  1.00 97.38           C  
ATOM    870  O   GLU A 114      21.641  -5.438 -18.156  1.00 97.38           O  
ATOM    871  CG  GLU A 114      24.688  -5.770 -16.906  1.00 97.38           C  
ATOM    872  CD  GLU A 114      26.188  -6.047 -16.875  1.00 97.38           C  
ATOM    873  OE1 GLU A 114      26.953  -5.285 -17.516  1.00 97.38           O  
ATOM    874  OE2 GLU A 114      26.594  -7.035 -16.234  1.00 97.38           O  
ATOM    875  N   ASP A 115      21.594  -7.668 -18.156  1.00 98.38           N  
ATOM    876  CA  ASP A 115      21.016  -7.742 -19.500  1.00 98.38           C  
ATOM    877  C   ASP A 115      19.641  -7.086 -19.547  1.00 98.38           C  
ATOM    878  CB  ASP A 115      20.922  -9.203 -19.953  1.00 98.38           C  
ATOM    879  O   ASP A 115      19.297  -6.441 -20.547  1.00 98.38           O  
ATOM    880  CG  ASP A 115      22.281  -9.852 -20.141  1.00 98.38           C  
ATOM    881  OD1 ASP A 115      23.219  -9.188 -20.625  1.00 98.38           O  
ATOM    882  OD2 ASP A 115      22.422 -11.047 -19.797  1.00 98.38           O  
ATOM    883  N   PHE A 116      18.859  -7.293 -18.516  1.00 98.38           N  
ATOM    884  CA  PHE A 116      17.547  -6.688 -18.375  1.00 98.38           C  
ATOM    885  C   PHE A 116      17.625  -5.172 -18.469  1.00 98.38           C  
ATOM    886  CB  PHE A 116      16.891  -7.102 -17.062  1.00 98.38           C  
ATOM    887  O   PHE A 116      16.859  -4.535 -19.188  1.00 98.38           O  
ATOM    888  CG  PHE A 116      15.539  -6.465 -16.828  1.00 98.38           C  
ATOM    889  CD1 PHE A 116      15.344  -5.602 -15.750  1.00 98.38           C  
ATOM    890  CD2 PHE A 116      14.477  -6.730 -17.672  1.00 98.38           C  
ATOM    891  CE1 PHE A 116      14.109  -5.012 -15.531  1.00 98.38           C  
ATOM    892  CE2 PHE A 116      13.234  -6.145 -17.453  1.00 98.38           C  
ATOM    893  CZ  PHE A 116      13.047  -5.285 -16.375  1.00 98.38           C  
ATOM    894  N   PHE A 117      18.656  -4.562 -17.859  1.00 98.38           N  
ATOM    895  CA  PHE A 117      18.766  -3.113 -17.797  1.00 98.38           C  
ATOM    896  C   PHE A 117      19.578  -2.578 -18.969  1.00 98.38           C  
ATOM    897  CB  PHE A 117      19.422  -2.689 -16.469  1.00 98.38           C  
ATOM    898  O   PHE A 117      19.688  -1.363 -19.156  1.00 98.38           O  
ATOM    899  CG  PHE A 117      18.531  -2.840 -15.273  1.00 98.38           C  
ATOM    900  CD1 PHE A 117      17.484  -1.945 -15.055  1.00 98.38           C  
ATOM    901  CD2 PHE A 117      18.719  -3.877 -14.375  1.00 98.38           C  
ATOM    902  CE1 PHE A 117      16.656  -2.082 -13.945  1.00 98.38           C  
ATOM    903  CE2 PHE A 117      17.891  -4.020 -13.266  1.00 98.38           C  
ATOM    904  CZ  PHE A 117      16.859  -3.121 -13.055  1.00 98.38           C  
ATOM    905  N   THR A 118      20.203  -3.436 -19.656  1.00 98.06           N  
ATOM    906  CA  THR A 118      20.938  -2.986 -20.828  1.00 98.06           C  
ATOM    907  C   THR A 118      20.219  -3.373 -22.109  1.00 98.06           C  
ATOM    908  CB  THR A 118      22.359  -3.574 -20.844  1.00 98.06           C  
ATOM    909  O   THR A 118      19.656  -2.516 -22.781  1.00 98.06           O  
ATOM    910  CG2 THR A 118      23.203  -3.037 -19.672  1.00 98.06           C  
ATOM    911  OG1 THR A 118      22.297  -5.004 -20.734  1.00 98.06           O  
ATOM    912  N   VAL A 119      19.953  -4.621 -22.438  1.00 98.50           N  
ATOM    913  CA  VAL A 119      19.391  -5.113 -23.688  1.00 98.50           C  
ATOM    914  C   VAL A 119      17.891  -4.844 -23.719  1.00 98.50           C  
ATOM    915  CB  VAL A 119      19.656  -6.621 -23.875  1.00 98.50           C  
ATOM    916  O   VAL A 119      17.375  -4.270 -24.672  1.00 98.50           O  
ATOM    917  CG1 VAL A 119      19.031  -7.129 -25.172  1.00 98.50           C  
ATOM    918  CG2 VAL A 119      21.172  -6.891 -23.875  1.00 98.50           C  
ATOM    919  N   PHE A 120      17.094  -5.266 -22.656  1.00 98.62           N  
ATOM    920  CA  PHE A 120      15.656  -5.078 -22.641  1.00 98.62           C  
ATOM    921  C   PHE A 120      15.297  -3.598 -22.641  1.00 98.62           C  
ATOM    922  CB  PHE A 120      15.039  -5.762 -21.406  1.00 98.62           C  
ATOM    923  O   PHE A 120      14.367  -3.178 -23.344  1.00 98.62           O  
ATOM    924  CG  PHE A 120      13.555  -5.953 -21.500  1.00 98.62           C  
ATOM    925  CD1 PHE A 120      12.711  -5.445 -20.516  1.00 98.62           C  
ATOM    926  CD2 PHE A 120      12.992  -6.637 -22.578  1.00 98.62           C  
ATOM    927  CE1 PHE A 120      11.328  -5.621 -20.609  1.00 98.62           C  
ATOM    928  CE2 PHE A 120      11.617  -6.816 -22.656  1.00 98.62           C  
ATOM    929  CZ  PHE A 120      10.789  -6.309 -21.672  1.00 98.62           C  
ATOM    930  N   ASP A 121      16.078  -2.838 -21.781  1.00 98.44           N  
ATOM    931  CA  ASP A 121      15.898  -1.389 -21.766  1.00 98.44           C  
ATOM    932  C   ASP A 121      16.047  -0.796 -23.172  1.00 98.44           C  
ATOM    933  CB  ASP A 121      16.906  -0.738 -20.812  1.00 98.44           C  
ATOM    934  O   ASP A 121      15.219   0.009 -23.594  1.00 98.44           O  
ATOM    935  CG  ASP A 121      16.766   0.772 -20.734  1.00 98.44           C  
ATOM    936  OD1 ASP A 121      17.234   1.474 -21.656  1.00 98.44           O  
ATOM    937  OD2 ASP A 121      16.172   1.266 -19.750  1.00 98.44           O  
ATOM    938  N   SER A 122      17.047  -1.204 -23.906  1.00 98.44           N  
ATOM    939  CA  SER A 122      17.297  -0.734 -25.266  1.00 98.44           C  
ATOM    940  C   SER A 122      16.141  -1.118 -26.203  1.00 98.44           C  
ATOM    941  CB  SER A 122      18.609  -1.300 -25.812  1.00 98.44           C  
ATOM    942  O   SER A 122      15.703  -0.306 -27.016  1.00 98.44           O  
ATOM    943  OG  SER A 122      18.828  -0.876 -27.141  1.00 98.44           O  
ATOM    944  N   LEU A 123      15.648  -2.307 -26.078  1.00 98.62           N  
ATOM    945  CA  LEU A 123      14.531  -2.771 -26.906  1.00 98.62           C  
ATOM    946  C   LEU A 123      13.281  -1.935 -26.656  1.00 98.62           C  
ATOM    947  CB  LEU A 123      14.242  -4.246 -26.625  1.00 98.62           C  
ATOM    948  O   LEU A 123      12.562  -1.595 -27.594  1.00 98.62           O  
ATOM    949  CG  LEU A 123      15.266  -5.254 -27.141  1.00 98.62           C  
ATOM    950  CD1 LEU A 123      14.914  -6.660 -26.672  1.00 98.62           C  
ATOM    951  CD2 LEU A 123      15.336  -5.207 -28.672  1.00 98.62           C  
ATOM    952  N   LEU A 124      13.062  -1.627 -25.438  1.00 98.56           N  
ATOM    953  CA  LEU A 124      11.914  -0.798 -25.094  1.00 98.56           C  
ATOM    954  C   LEU A 124      12.031   0.588 -25.719  1.00 98.56           C  
ATOM    955  CB  LEU A 124      11.789  -0.677 -23.562  1.00 98.56           C  
ATOM    956  O   LEU A 124      11.047   1.125 -26.234  1.00 98.56           O  
ATOM    957  CG  LEU A 124      11.328  -1.930 -22.828  1.00 98.56           C  
ATOM    958  CD1 LEU A 124      11.602  -1.791 -21.328  1.00 98.56           C  
ATOM    959  CD2 LEU A 124       9.844  -2.188 -23.078  1.00 98.56           C  
ATOM    960  N   ARG A 125      13.258   1.193 -25.719  1.00 98.50           N  
ATOM    961  CA  ARG A 125      13.508   2.543 -26.203  1.00 98.50           C  
ATOM    962  C   ARG A 125      13.352   2.605 -27.719  1.00 98.50           C  
ATOM    963  CB  ARG A 125      14.898   3.020 -25.797  1.00 98.50           C  
ATOM    964  O   ARG A 125      13.094   3.672 -28.281  1.00 98.50           O  
ATOM    965  CG  ARG A 125      15.039   3.322 -24.312  1.00 98.50           C  
ATOM    966  CD  ARG A 125      16.469   3.717 -23.953  1.00 98.50           C  
ATOM    967  NE  ARG A 125      16.594   4.012 -22.531  1.00 98.50           N  
ATOM    968  NH1 ARG A 125      15.750   6.156 -22.688  1.00 98.50           N  
ATOM    969  NH2 ARG A 125      16.422   5.324 -20.656  1.00 98.50           N  
ATOM    970  CZ  ARG A 125      16.250   5.164 -21.953  1.00 98.50           C  
ATOM    971  N   GLU A 126      13.367   1.517 -28.375  1.00 98.00           N  
ATOM    972  CA  GLU A 126      13.234   1.458 -29.828  1.00 98.00           C  
ATOM    973  C   GLU A 126      11.773   1.471 -30.250  1.00 98.00           C  
ATOM    974  CB  GLU A 126      13.930   0.212 -30.375  1.00 98.00           C  
ATOM    975  O   GLU A 126      11.453   1.714 -31.406  1.00 98.00           O  
ATOM    976  CG  GLU A 126      15.445   0.245 -30.250  1.00 98.00           C  
ATOM    977  CD  GLU A 126      16.109  -1.053 -30.672  1.00 98.00           C  
ATOM    978  OE1 GLU A 126      17.359  -1.174 -30.531  1.00 98.00           O  
ATOM    979  OE2 GLU A 126      15.398  -1.955 -31.156  1.00 98.00           O  
ATOM    980  N   ARG A 127      10.914   1.307 -29.312  1.00 98.12           N  
ATOM    981  CA  ARG A 127       9.500   1.176 -29.656  1.00 98.12           C  
ATOM    982  C   ARG A 127       8.820   2.541 -29.719  1.00 98.12           C  
ATOM    983  CB  ARG A 127       8.789   0.282 -28.641  1.00 98.12           C  
ATOM    984  O   ARG A 127       9.062   3.396 -28.859  1.00 98.12           O  
ATOM    985  CG  ARG A 127       9.359  -1.125 -28.547  1.00 98.12           C  
ATOM    986  CD  ARG A 127       9.188  -1.885 -29.859  1.00 98.12           C  
ATOM    987  NE  ARG A 127       7.781  -2.172 -30.125  1.00 98.12           N  
ATOM    988  NH1 ARG A 127       8.180  -3.180 -32.188  1.00 98.12           N  
ATOM    989  NH2 ARG A 127       6.039  -2.992 -31.375  1.00 98.12           N  
ATOM    990  CZ  ARG A 127       7.336  -2.779 -31.234  1.00 98.12           C  
ATOM    991  N   LYS A 128       8.000   2.797 -30.625  1.00 97.56           N  
ATOM    992  CA  LYS A 128       7.285   4.059 -30.797  1.00 97.56           C  
ATOM    993  C   LYS A 128       6.254   4.273 -29.703  1.00 97.56           C  
ATOM    994  CB  LYS A 128       6.605   4.098 -32.156  1.00 97.56           C  
ATOM    995  O   LYS A 128       5.852   5.406 -29.422  1.00 97.56           O  
ATOM    996  CG  LYS A 128       5.535   3.031 -32.375  1.00 97.56           C  
ATOM    997  CD  LYS A 128       4.906   3.111 -33.750  1.00 97.56           C  
ATOM    998  CE  LYS A 128       3.857   2.025 -33.938  1.00 97.56           C  
ATOM    999  NZ  LYS A 128       3.262   2.078 -35.312  1.00 97.56           N  
ATOM   1000  N   GLU A 129       5.836   3.107 -29.000  1.00 98.12           N  
ATOM   1001  CA  GLU A 129       4.801   3.143 -27.969  1.00 98.12           C  
ATOM   1002  C   GLU A 129       5.348   3.701 -26.656  1.00 98.12           C  
ATOM   1003  CB  GLU A 129       4.223   1.744 -27.750  1.00 98.12           C  
ATOM   1004  O   GLU A 129       4.578   4.094 -25.781  1.00 98.12           O  
ATOM   1005  CG  GLU A 129       3.475   1.188 -28.953  1.00 98.12           C  
ATOM   1006  CD  GLU A 129       4.375   0.442 -29.922  1.00 98.12           C  
ATOM   1007  OE1 GLU A 129       3.855  -0.329 -30.766  1.00 98.12           O  
ATOM   1008  OE2 GLU A 129       5.609   0.629 -29.844  1.00 98.12           O  
ATOM   1009  N   LEU A 130       6.645   3.732 -26.531  1.00 98.56           N  
ATOM   1010  CA  LEU A 130       7.281   4.145 -25.281  1.00 98.56           C  
ATOM   1011  C   LEU A 130       7.184   5.656 -25.109  1.00 98.56           C  
ATOM   1012  CB  LEU A 130       8.750   3.711 -25.266  1.00 98.56           C  
ATOM   1013  O   LEU A 130       7.730   6.422 -25.906  1.00 98.56           O  
ATOM   1014  CG  LEU A 130       9.539   4.043 -24.000  1.00 98.56           C  
ATOM   1015  CD1 LEU A 130       9.008   3.230 -22.828  1.00 98.56           C  
ATOM   1016  CD2 LEU A 130      11.023   3.783 -24.219  1.00 98.56           C  
ATOM   1017  N   ASP A 131       6.492   6.109 -24.047  1.00 97.81           N  
ATOM   1018  CA  ASP A 131       6.328   7.516 -23.688  1.00 97.81           C  
ATOM   1019  C   ASP A 131       7.379   7.953 -22.672  1.00 97.81           C  
ATOM   1020  CB  ASP A 131       4.926   7.773 -23.141  1.00 97.81           C  
ATOM   1021  O   ASP A 131       7.945   9.039 -22.781  1.00 97.81           O  
ATOM   1022  CG  ASP A 131       3.826   7.363 -24.109  1.00 97.81           C  
ATOM   1023  OD1 ASP A 131       3.900   7.723 -25.297  1.00 97.81           O  
ATOM   1024  OD2 ASP A 131       2.875   6.684 -23.672  1.00 97.81           O  
ATOM   1025  N   GLU A 132       7.605   7.211 -21.656  1.00 98.06           N  
ATOM   1026  CA  GLU A 132       8.531   7.480 -20.562  1.00 98.06           C  
ATOM   1027  C   GLU A 132       9.211   6.199 -20.094  1.00 98.06           C  
ATOM   1028  CB  GLU A 132       7.801   8.148 -19.391  1.00 98.06           C  
ATOM   1029  O   GLU A 132       8.617   5.121 -20.125  1.00 98.06           O  
ATOM   1030  CG  GLU A 132       7.172   9.484 -19.750  1.00 98.06           C  
ATOM   1031  CD  GLU A 132       6.375  10.094 -18.609  1.00 98.06           C  
ATOM   1032  OE1 GLU A 132       5.602  11.047 -18.844  1.00 98.06           O  
ATOM   1033  OE2 GLU A 132       6.531   9.617 -17.453  1.00 98.06           O  
ATOM   1034  N   ILE A 133      10.453   6.340 -19.688  1.00 98.38           N  
ATOM   1035  CA  ILE A 133      11.172   5.195 -19.141  1.00 98.38           C  
ATOM   1036  C   ILE A 133      12.086   5.652 -18.000  1.00 98.38           C  
ATOM   1037  CB  ILE A 133      11.992   4.465 -20.219  1.00 98.38           C  
ATOM   1038  O   ILE A 133      12.711   6.711 -18.094  1.00 98.38           O  
ATOM   1039  CG1 ILE A 133      12.648   3.207 -19.641  1.00 98.38           C  
ATOM   1040  CG2 ILE A 133      13.047   5.406 -20.828  1.00 98.38           C  
ATOM   1041  CD1 ILE A 133      13.180   2.246 -20.703  1.00 98.38           C  
ATOM   1042  N   ALA A 134      12.094   4.871 -16.938  1.00 97.69           N  
ATOM   1043  CA  ALA A 134      12.922   5.152 -15.766  1.00 97.69           C  
ATOM   1044  C   ALA A 134      13.453   3.863 -15.156  1.00 97.69           C  
ATOM   1045  CB  ALA A 134      12.133   5.945 -14.734  1.00 97.69           C  
ATOM   1046  O   ALA A 134      12.805   3.262 -14.297  1.00 97.69           O  
ATOM   1047  N   PRO A 135      14.656   3.486 -15.500  1.00 97.44           N  
ATOM   1048  CA  PRO A 135      15.273   2.314 -14.883  1.00 97.44           C  
ATOM   1049  C   PRO A 135      15.812   2.604 -13.477  1.00 97.44           C  
ATOM   1050  CB  PRO A 135      16.422   1.969 -15.844  1.00 97.44           C  
ATOM   1051  O   PRO A 135      16.422   3.648 -13.250  1.00 97.44           O  
ATOM   1052  CG  PRO A 135      16.125   2.754 -17.078  1.00 97.44           C  
ATOM   1053  CD  PRO A 135      15.359   3.988 -16.688  1.00 97.44           C  
ATOM   1054  N   VAL A 136      15.547   1.655 -12.531  1.00 95.88           N  
ATOM   1055  CA  VAL A 136      16.016   1.809 -11.156  1.00 95.88           C  
ATOM   1056  C   VAL A 136      16.641   0.504 -10.672  1.00 95.88           C  
ATOM   1057  CB  VAL A 136      14.859   2.223 -10.211  1.00 95.88           C  
ATOM   1058  O   VAL A 136      16.016  -0.257  -9.930  1.00 95.88           O  
ATOM   1059  CG1 VAL A 136      15.398   2.617  -8.836  1.00 95.88           C  
ATOM   1060  CG2 VAL A 136      14.055   3.369 -10.820  1.00 95.88           C  
ATOM   1061  N   PRO A 137      17.922   0.257 -11.008  1.00 95.12           N  
ATOM   1062  CA  PRO A 137      18.578  -1.022 -10.734  1.00 95.12           C  
ATOM   1063  C   PRO A 137      18.922  -1.208  -9.258  1.00 95.12           C  
ATOM   1064  CB  PRO A 137      19.859  -0.951 -11.586  1.00 95.12           C  
ATOM   1065  O   PRO A 137      19.094  -2.340  -8.797  1.00 95.12           O  
ATOM   1066  CG  PRO A 137      20.094   0.509 -11.781  1.00 95.12           C  
ATOM   1067  CD  PRO A 137      18.781   1.211 -11.844  1.00 95.12           C  
ATOM   1068  N   ASP A 138      19.000  -0.106  -8.516  1.00 90.94           N  
ATOM   1069  CA  ASP A 138      19.484  -0.163  -7.141  1.00 90.94           C  
ATOM   1070  C   ASP A 138      18.328  -0.297  -6.152  1.00 90.94           C  
ATOM   1071  CB  ASP A 138      20.312   1.080  -6.812  1.00 90.94           C  
ATOM   1072  O   ASP A 138      18.547  -0.281  -4.938  1.00 90.94           O  
ATOM   1073  CG  ASP A 138      21.562   1.196  -7.664  1.00 90.94           C  
ATOM   1074  OD1 ASP A 138      22.281   0.187  -7.836  1.00 90.94           O  
ATOM   1075  OD2 ASP A 138      21.844   2.309  -8.164  1.00 90.94           O  
ATOM   1076  N   ALA A 139      17.047  -0.454  -6.660  1.00 90.19           N  
ATOM   1077  CA  ALA A 139      15.875  -0.617  -5.797  1.00 90.19           C  
ATOM   1078  C   ALA A 139      15.891  -1.978  -5.105  1.00 90.19           C  
ATOM   1079  CB  ALA A 139      14.586  -0.448  -6.602  1.00 90.19           C  
ATOM   1080  O   ALA A 139      16.625  -2.879  -5.512  1.00 90.19           O  
ATOM   1081  N   PHE A 140      15.148  -2.062  -3.947  1.00 87.56           N  
ATOM   1082  CA  PHE A 140      15.047  -3.330  -3.232  1.00 87.56           C  
ATOM   1083  C   PHE A 140      14.664  -4.457  -4.184  1.00 87.56           C  
ATOM   1084  CB  PHE A 140      14.016  -3.227  -2.102  1.00 87.56           C  
ATOM   1085  O   PHE A 140      15.250  -5.547  -4.125  1.00 87.56           O  
ATOM   1086  CG  PHE A 140      13.938  -4.457  -1.238  1.00 87.56           C  
ATOM   1087  CD1 PHE A 140      12.797  -5.246  -1.233  1.00 87.56           C  
ATOM   1088  CD2 PHE A 140      15.008  -4.824  -0.432  1.00 87.56           C  
ATOM   1089  CE1 PHE A 140      12.719  -6.387  -0.435  1.00 87.56           C  
ATOM   1090  CE2 PHE A 140      14.938  -5.961   0.369  1.00 87.56           C  
ATOM   1091  CZ  PHE A 140      13.797  -6.738   0.366  1.00 87.56           C  
ATOM   1092  N   VAL A 141      13.750  -4.242  -5.051  1.00 93.69           N  
ATOM   1093  CA  VAL A 141      13.438  -5.059  -6.219  1.00 93.69           C  
ATOM   1094  C   VAL A 141      13.695  -4.254  -7.492  1.00 93.69           C  
ATOM   1095  CB  VAL A 141      11.977  -5.555  -6.191  1.00 93.69           C  
ATOM   1096  O   VAL A 141      12.938  -3.340  -7.824  1.00 93.69           O  
ATOM   1097  CG1 VAL A 141      11.695  -6.480  -7.375  1.00 93.69           C  
ATOM   1098  CG2 VAL A 141      11.680  -6.266  -4.871  1.00 93.69           C  
ATOM   1099  N   PRO A 142      14.820  -4.594  -8.133  1.00 96.00           N  
ATOM   1100  CA  PRO A 142      15.148  -3.854  -9.352  1.00 96.00           C  
ATOM   1101  C   PRO A 142      13.977  -3.760 -10.328  1.00 96.00           C  
ATOM   1102  CB  PRO A 142      16.297  -4.668  -9.961  1.00 96.00           C  
ATOM   1103  O   PRO A 142      13.328  -4.766 -10.617  1.00 96.00           O  
ATOM   1104  CG  PRO A 142      16.938  -5.344  -8.797  1.00 96.00           C  
ATOM   1105  CD  PRO A 142      15.875  -5.742  -7.820  1.00 96.00           C  
ATOM   1106  N   ILE A 143      13.820  -2.535 -10.906  1.00 98.00           N  
ATOM   1107  CA  ILE A 143      12.586  -2.303 -11.648  1.00 98.00           C  
ATOM   1108  C   ILE A 143      12.844  -1.325 -12.797  1.00 98.00           C  
ATOM   1109  CB  ILE A 143      11.469  -1.766 -10.734  1.00 98.00           C  
ATOM   1110  O   ILE A 143      13.711  -0.455 -12.688  1.00 98.00           O  
ATOM   1111  CG1 ILE A 143      10.141  -1.676 -11.500  1.00 98.00           C  
ATOM   1112  CG2 ILE A 143      11.852  -0.404 -10.148  1.00 98.00           C  
ATOM   1113  CD1 ILE A 143       8.930  -1.432 -10.617  1.00 98.00           C  
ATOM   1114  N   ILE A 144      12.172  -1.486 -13.930  1.00 98.50           N  
ATOM   1115  CA  ILE A 144      12.039  -0.496 -14.992  1.00 98.50           C  
ATOM   1116  C   ILE A 144      10.609   0.046 -15.023  1.00 98.50           C  
ATOM   1117  CB  ILE A 144      12.414  -1.090 -16.375  1.00 98.50           C  
ATOM   1118  O   ILE A 144       9.664  -0.702 -15.266  1.00 98.50           O  
ATOM   1119  CG1 ILE A 144      13.891  -1.511 -16.375  1.00 98.50           C  
ATOM   1120  CG2 ILE A 144      12.117  -0.089 -17.484  1.00 98.50           C  
ATOM   1121  CD1 ILE A 144      14.320  -2.201 -17.672  1.00 98.50           C  
ATOM   1122  N   LYS A 145      10.477   1.345 -14.664  1.00 98.44           N  
ATOM   1123  CA  LYS A 145       9.180   1.999 -14.758  1.00 98.44           C  
ATOM   1124  C   LYS A 145       8.992   2.678 -16.109  1.00 98.44           C  
ATOM   1125  CB  LYS A 145       9.008   3.021 -13.633  1.00 98.44           C  
ATOM   1126  O   LYS A 145       9.844   3.463 -16.531  1.00 98.44           O  
ATOM   1127  CG  LYS A 145       9.125   2.430 -12.234  1.00 98.44           C  
ATOM   1128  CD  LYS A 145       8.938   3.492 -11.156  1.00 98.44           C  
ATOM   1129  CE  LYS A 145       8.992   2.893  -9.758  1.00 98.44           C  
ATOM   1130  NZ  LYS A 145       8.727   3.916  -8.711  1.00 98.44           N  
ATOM   1131  N   ILE A 146       7.844   2.289 -16.781  1.00 98.56           N  
ATOM   1132  CA  ILE A 146       7.641   2.865 -18.109  1.00 98.56           C  
ATOM   1133  C   ILE A 146       6.203   3.367 -18.234  1.00 98.56           C  
ATOM   1134  CB  ILE A 146       7.953   1.844 -19.219  1.00 98.56           C  
ATOM   1135  O   ILE A 146       5.332   2.980 -17.453  1.00 98.56           O  
ATOM   1136  CG1 ILE A 146       7.027   0.627 -19.109  1.00 98.56           C  
ATOM   1137  CG2 ILE A 146       9.422   1.419 -19.172  1.00 98.56           C  
ATOM   1138  CD1 ILE A 146       7.152  -0.356 -20.266  1.00 98.56           C  
ATOM   1139  N   LYS A 147       6.031   4.363 -19.031  1.00 98.50           N  
ATOM   1140  CA  LYS A 147       4.754   4.676 -19.656  1.00 98.50           C  
ATOM   1141  C   LYS A 147       4.746   4.266 -21.125  1.00 98.50           C  
ATOM   1142  CB  LYS A 147       4.445   6.172 -19.531  1.00 98.50           C  
ATOM   1143  O   LYS A 147       5.512   4.797 -21.922  1.00 98.50           O  
ATOM   1144  CG  LYS A 147       3.023   6.547 -19.922  1.00 98.50           C  
ATOM   1145  CD  LYS A 147       2.717   8.000 -19.578  1.00 98.50           C  
ATOM   1146  CE  LYS A 147       1.275   8.359 -19.906  1.00 98.50           C  
ATOM   1147  NZ  LYS A 147       0.959   9.773 -19.547  1.00 98.50           N  
ATOM   1148  N   PHE A 148       3.975   3.225 -21.453  1.00 98.19           N  
ATOM   1149  CA  PHE A 148       3.930   2.580 -22.766  1.00 98.19           C  
ATOM   1150  C   PHE A 148       2.527   2.658 -23.359  1.00 98.19           C  
ATOM   1151  CB  PHE A 148       4.375   1.117 -22.656  1.00 98.19           C  
ATOM   1152  O   PHE A 148       1.593   2.043 -22.844  1.00 98.19           O  
ATOM   1153  CG  PHE A 148       4.863   0.537 -23.953  1.00 98.19           C  
ATOM   1154  CD1 PHE A 148       3.977  -0.053 -24.859  1.00 98.19           C  
ATOM   1155  CD2 PHE A 148       6.211   0.581 -24.281  1.00 98.19           C  
ATOM   1156  CE1 PHE A 148       4.430  -0.591 -26.062  1.00 98.19           C  
ATOM   1157  CE2 PHE A 148       6.672   0.046 -25.484  1.00 98.19           C  
ATOM   1158  CZ  PHE A 148       5.777  -0.541 -26.375  1.00 98.19           C  
ATOM   1159  N   SER A 149       2.391   3.572 -24.469  1.00 97.06           N  
ATOM   1160  CA  SER A 149       1.091   3.832 -25.078  1.00 97.06           C  
ATOM   1161  C   SER A 149       0.101   4.379 -24.062  1.00 97.06           C  
ATOM   1162  CB  SER A 149       0.530   2.559 -25.719  1.00 97.06           C  
ATOM   1163  O   SER A 149      -1.054   3.951 -24.016  1.00 97.06           O  
ATOM   1164  OG  SER A 149       1.276   2.197 -26.859  1.00 97.06           O  
ATOM   1165  N   GLY A 150       0.675   5.266 -23.141  1.00 96.69           N  
ATOM   1166  CA  GLY A 150      -0.153   5.980 -22.188  1.00 96.69           C  
ATOM   1167  C   GLY A 150      -0.412   5.188 -20.906  1.00 96.69           C  
ATOM   1168  O   GLY A 150      -1.088   5.672 -20.000  1.00 96.69           O  
ATOM   1169  N   ILE A 151       0.079   3.916 -20.812  1.00 97.62           N  
ATOM   1170  CA  ILE A 151      -0.180   3.068 -19.656  1.00 97.62           C  
ATOM   1171  C   ILE A 151       1.074   2.984 -18.797  1.00 97.62           C  
ATOM   1172  CB  ILE A 151      -0.634   1.654 -20.078  1.00 97.62           C  
ATOM   1173  O   ILE A 151       2.154   2.648 -19.281  1.00 97.62           O  
ATOM   1174  CG1 ILE A 151      -1.891   1.737 -20.953  1.00 97.62           C  
ATOM   1175  CG2 ILE A 151      -0.879   0.775 -18.859  1.00 97.62           C  
ATOM   1176  CD1 ILE A 151      -2.277   0.418 -21.609  1.00 97.62           C  
ATOM   1177  N   SER A 152       0.908   3.303 -17.578  1.00 98.38           N  
ATOM   1178  CA  SER A 152       2.008   3.127 -16.625  1.00 98.38           C  
ATOM   1179  C   SER A 152       2.238   1.652 -16.312  1.00 98.38           C  
ATOM   1180  CB  SER A 152       1.731   3.895 -15.336  1.00 98.38           C  
ATOM   1181  O   SER A 152       1.307   0.941 -15.930  1.00 98.38           O  
ATOM   1182  OG  SER A 152       1.674   5.289 -15.578  1.00 98.38           O  
ATOM   1183  N   ILE A 153       3.508   1.107 -16.531  1.00 98.56           N  
ATOM   1184  CA  ILE A 153       3.838  -0.298 -16.328  1.00 98.56           C  
ATOM   1185  C   ILE A 153       5.109  -0.410 -15.492  1.00 98.56           C  
ATOM   1186  CB  ILE A 153       4.016  -1.043 -17.672  1.00 98.56           C  
ATOM   1187  O   ILE A 153       6.125   0.214 -15.805  1.00 98.56           O  
ATOM   1188  CG1 ILE A 153       2.746  -0.917 -18.516  1.00 98.56           C  
ATOM   1189  CG2 ILE A 153       4.367  -2.514 -17.422  1.00 98.56           C  
ATOM   1190  CD1 ILE A 153       2.889  -1.469 -19.938  1.00 98.56           C  
ATOM   1191  N   ASP A 154       5.051  -1.173 -14.445  1.00 98.44           N  
ATOM   1192  CA  ASP A 154       6.215  -1.549 -13.648  1.00 98.44           C  
ATOM   1193  C   ASP A 154       6.754  -2.912 -14.078  1.00 98.44           C  
ATOM   1194  CB  ASP A 154       5.863  -1.566 -12.156  1.00 98.44           C  
ATOM   1195  O   ASP A 154       6.078  -3.930 -13.930  1.00 98.44           O  
ATOM   1196  CG  ASP A 154       5.543  -0.188 -11.609  1.00 98.44           C  
ATOM   1197  OD1 ASP A 154       5.789   0.819 -12.305  1.00 98.44           O  
ATOM   1198  OD2 ASP A 154       5.039  -0.109 -10.469  1.00 98.44           O  
ATOM   1199  N   LEU A 155       8.016  -2.934 -14.578  1.00 98.50           N  
ATOM   1200  CA  LEU A 155       8.625  -4.164 -15.062  1.00 98.50           C  
ATOM   1201  C   LEU A 155       9.727  -4.633 -14.125  1.00 98.50           C  
ATOM   1202  CB  LEU A 155       9.195  -3.953 -16.469  1.00 98.50           C  
ATOM   1203  O   LEU A 155      10.695  -3.904 -13.875  1.00 98.50           O  
ATOM   1204  CG  LEU A 155       8.188  -3.566 -17.562  1.00 98.50           C  
ATOM   1205  CD1 LEU A 155       8.914  -2.998 -18.766  1.00 98.50           C  
ATOM   1206  CD2 LEU A 155       7.340  -4.770 -17.953  1.00 98.50           C  
ATOM   1207  N   ILE A 156       9.492  -5.789 -13.617  1.00 98.12           N  
ATOM   1208  CA  ILE A 156      10.547  -6.434 -12.844  1.00 98.12           C  
ATOM   1209  C   ILE A 156      10.969  -7.734 -13.531  1.00 98.12           C  
ATOM   1210  CB  ILE A 156      10.094  -6.719 -11.398  1.00 98.12           C  
ATOM   1211  O   ILE A 156      10.297  -8.211 -14.445  1.00 98.12           O  
ATOM   1212  CG1 ILE A 156       8.844  -7.602 -11.391  1.00 98.12           C  
ATOM   1213  CG2 ILE A 156       9.844  -5.406 -10.641  1.00 98.12           C  
ATOM   1214  CD1 ILE A 156       8.367  -7.992 -10.000  1.00 98.12           C  
ATOM   1215  N   CYS A 157      12.133  -8.219 -13.172  1.00 98.06           N  
ATOM   1216  CA  CYS A 157      12.688  -9.375 -13.859  1.00 98.06           C  
ATOM   1217  C   CYS A 157      13.117 -10.453 -12.867  1.00 98.06           C  
ATOM   1218  CB  CYS A 157      13.883  -8.969 -14.727  1.00 98.06           C  
ATOM   1219  O   CYS A 157      13.633 -10.133 -11.789  1.00 98.06           O  
ATOM   1220  SG  CYS A 157      14.656 -10.344 -15.602  1.00 98.06           S  
ATOM   1221  N   ALA A 158      12.773 -11.695 -13.250  1.00 98.06           N  
ATOM   1222  CA  ALA A 158      13.250 -12.836 -12.461  1.00 98.06           C  
ATOM   1223  C   ALA A 158      13.930 -13.867 -13.352  1.00 98.06           C  
ATOM   1224  CB  ALA A 158      12.086 -13.469 -11.703  1.00 98.06           C  
ATOM   1225  O   ALA A 158      13.375 -14.289 -14.367  1.00 98.06           O  
ATOM   1226  N   ARG A 159      15.102 -14.266 -12.906  1.00 97.88           N  
ATOM   1227  CA  ARG A 159      15.875 -15.297 -13.578  1.00 97.88           C  
ATOM   1228  C   ARG A 159      15.672 -16.656 -12.914  1.00 97.88           C  
ATOM   1229  CB  ARG A 159      17.359 -14.938 -13.594  1.00 97.88           C  
ATOM   1230  O   ARG A 159      15.930 -16.812 -11.719  1.00 97.88           O  
ATOM   1231  CG  ARG A 159      18.234 -15.945 -14.320  1.00 97.88           C  
ATOM   1232  CD  ARG A 159      19.703 -15.523 -14.320  1.00 97.88           C  
ATOM   1233  NE  ARG A 159      20.234 -15.469 -12.961  1.00 97.88           N  
ATOM   1234  NH1 ARG A 159      21.297 -17.516 -13.078  1.00 97.88           N  
ATOM   1235  NH2 ARG A 159      21.422 -16.266 -11.164  1.00 97.88           N  
ATOM   1236  CZ  ARG A 159      20.984 -16.422 -12.406  1.00 97.88           C  
ATOM   1237  N   LEU A 160      15.180 -17.625 -13.758  1.00 98.00           N  
ATOM   1238  CA  LEU A 160      15.000 -18.984 -13.250  1.00 98.00           C  
ATOM   1239  C   LEU A 160      16.250 -19.828 -13.492  1.00 98.00           C  
ATOM   1240  CB  LEU A 160      13.781 -19.641 -13.898  1.00 98.00           C  
ATOM   1241  O   LEU A 160      16.984 -19.578 -14.445  1.00 98.00           O  
ATOM   1242  CG  LEU A 160      12.430 -18.969 -13.656  1.00 98.00           C  
ATOM   1243  CD1 LEU A 160      11.312 -19.750 -14.328  1.00 98.00           C  
ATOM   1244  CD2 LEU A 160      12.172 -18.828 -12.156  1.00 98.00           C  
ATOM   1245  N   ASP A 161      16.516 -20.750 -12.633  1.00 97.12           N  
ATOM   1246  CA  ASP A 161      17.609 -21.703 -12.836  1.00 97.12           C  
ATOM   1247  C   ASP A 161      17.203 -22.781 -13.828  1.00 97.12           C  
ATOM   1248  CB  ASP A 161      18.031 -22.328 -11.508  1.00 97.12           C  
ATOM   1249  O   ASP A 161      17.156 -23.969 -13.484  1.00 97.12           O  
ATOM   1250  CG  ASP A 161      19.297 -23.156 -11.617  1.00 97.12           C  
ATOM   1251  OD1 ASP A 161      20.109 -22.891 -12.531  1.00 97.12           O  
ATOM   1252  OD2 ASP A 161      19.500 -24.062 -10.781  1.00 97.12           O  
ATOM   1253  N   GLN A 162      16.672 -22.406 -14.953  1.00 97.50           N  
ATOM   1254  CA  GLN A 162      16.250 -23.266 -16.062  1.00 97.50           C  
ATOM   1255  C   GLN A 162      16.797 -22.734 -17.391  1.00 97.50           C  
ATOM   1256  CB  GLN A 162      14.719 -23.359 -16.125  1.00 97.50           C  
ATOM   1257  O   GLN A 162      16.922 -21.531 -17.594  1.00 97.50           O  
ATOM   1258  CG  GLN A 162      14.086 -23.875 -14.836  1.00 97.50           C  
ATOM   1259  CD  GLN A 162      14.273 -25.359 -14.648  1.00 97.50           C  
ATOM   1260  NE2 GLN A 162      14.609 -25.766 -13.430  1.00 97.50           N  
ATOM   1261  OE1 GLN A 162      14.117 -26.141 -15.594  1.00 97.50           O  
ATOM   1262  N   PRO A 163      17.125 -23.703 -18.266  1.00 96.94           N  
ATOM   1263  CA  PRO A 163      17.688 -23.297 -19.562  1.00 96.94           C  
ATOM   1264  C   PRO A 163      16.641 -22.641 -20.469  1.00 96.94           C  
ATOM   1265  CB  PRO A 163      18.203 -24.594 -20.156  1.00 96.94           C  
ATOM   1266  O   PRO A 163      16.984 -21.859 -21.359  1.00 96.94           O  
ATOM   1267  CG  PRO A 163      17.391 -25.672 -19.484  1.00 96.94           C  
ATOM   1268  CD  PRO A 163      17.078 -25.219 -18.094  1.00 96.94           C  
ATOM   1269  N   GLN A 164      15.414 -23.000 -20.250  1.00 97.94           N  
ATOM   1270  CA  GLN A 164      14.344 -22.500 -21.109  1.00 97.94           C  
ATOM   1271  C   GLN A 164      13.172 -21.969 -20.281  1.00 97.94           C  
ATOM   1272  CB  GLN A 164      13.867 -23.578 -22.078  1.00 97.94           C  
ATOM   1273  O   GLN A 164      12.867 -22.531 -19.219  1.00 97.94           O  
ATOM   1274  CG  GLN A 164      14.961 -24.125 -22.984  1.00 97.94           C  
ATOM   1275  CD  GLN A 164      14.492 -25.281 -23.844  1.00 97.94           C  
ATOM   1276  NE2 GLN A 164      15.375 -25.766 -24.719  1.00 97.94           N  
ATOM   1277  OE1 GLN A 164      13.344 -25.734 -23.734  1.00 97.94           O  
ATOM   1278  N   VAL A 165      12.531 -20.938 -20.781  1.00 98.25           N  
ATOM   1279  CA  VAL A 165      11.281 -20.422 -20.234  1.00 98.25           C  
ATOM   1280  C   VAL A 165      10.203 -20.406 -21.312  1.00 98.25           C  
ATOM   1281  CB  VAL A 165      11.469 -19.000 -19.641  1.00 98.25           C  
ATOM   1282  O   VAL A 165      10.055 -19.406 -22.031  1.00 98.25           O  
ATOM   1283  CG1 VAL A 165      10.164 -18.500 -19.031  1.00 98.25           C  
ATOM   1284  CG2 VAL A 165      12.594 -19.000 -18.609  1.00 98.25           C  
ATOM   1285  N   PRO A 166       9.508 -21.469 -21.453  1.00 97.50           N  
ATOM   1286  CA  PRO A 166       8.469 -21.547 -22.484  1.00 97.50           C  
ATOM   1287  C   PRO A 166       7.234 -20.719 -22.141  1.00 97.50           C  
ATOM   1288  CB  PRO A 166       8.133 -23.047 -22.516  1.00 97.50           C  
ATOM   1289  O   PRO A 166       7.004 -20.406 -20.969  1.00 97.50           O  
ATOM   1290  CG  PRO A 166       8.391 -23.531 -21.125  1.00 97.50           C  
ATOM   1291  CD  PRO A 166       9.578 -22.797 -20.578  1.00 97.50           C  
ATOM   1292  N   LEU A 167       6.352 -20.500 -23.125  1.00 97.19           N  
ATOM   1293  CA  LEU A 167       5.137 -19.719 -22.922  1.00 97.19           C  
ATOM   1294  C   LEU A 167       4.121 -20.484 -22.094  1.00 97.19           C  
ATOM   1295  CB  LEU A 167       4.520 -19.344 -24.281  1.00 97.19           C  
ATOM   1296  O   LEU A 167       3.221 -19.891 -21.500  1.00 97.19           O  
ATOM   1297  CG  LEU A 167       5.242 -18.250 -25.078  1.00 97.19           C  
ATOM   1298  CD1 LEU A 167       4.547 -18.031 -26.422  1.00 97.19           C  
ATOM   1299  CD2 LEU A 167       5.309 -16.953 -24.281  1.00 97.19           C  
ATOM   1300  N   SER A 168       4.332 -21.844 -22.016  1.00 96.69           N  
ATOM   1301  CA  SER A 168       3.414 -22.688 -21.266  1.00 96.69           C  
ATOM   1302  C   SER A 168       3.768 -22.719 -19.781  1.00 96.69           C  
ATOM   1303  CB  SER A 168       3.426 -24.109 -21.812  1.00 96.69           C  
ATOM   1304  O   SER A 168       3.047 -23.312 -18.969  1.00 96.69           O  
ATOM   1305  OG  SER A 168       4.730 -24.672 -21.766  1.00 96.69           O  
ATOM   1306  N   LEU A 169       4.902 -22.078 -19.391  1.00 97.00           N  
ATOM   1307  CA  LEU A 169       5.398 -22.109 -18.016  1.00 97.00           C  
ATOM   1308  C   LEU A 169       4.418 -21.422 -17.078  1.00 97.00           C  
ATOM   1309  CB  LEU A 169       6.766 -21.422 -17.938  1.00 97.00           C  
ATOM   1310  O   LEU A 169       3.922 -20.328 -17.359  1.00 97.00           O  
ATOM   1311  CG  LEU A 169       7.398 -21.359 -16.547  1.00 97.00           C  
ATOM   1312  CD1 LEU A 169       7.914 -22.734 -16.125  1.00 97.00           C  
ATOM   1313  CD2 LEU A 169       8.523 -20.328 -16.516  1.00 97.00           C  
ATOM   1314  N   THR A 170       4.102 -22.094 -15.992  1.00 96.06           N  
ATOM   1315  CA  THR A 170       3.416 -21.484 -14.859  1.00 96.06           C  
ATOM   1316  C   THR A 170       4.348 -21.391 -13.648  1.00 96.06           C  
ATOM   1317  CB  THR A 170       2.156 -22.297 -14.469  1.00 96.06           C  
ATOM   1318  O   THR A 170       5.355 -22.094 -13.586  1.00 96.06           O  
ATOM   1319  CG2 THR A 170       1.254 -22.516 -15.680  1.00 96.06           C  
ATOM   1320  OG1 THR A 170       2.547 -23.562 -13.945  1.00 96.06           O  
ATOM   1321  N   LEU A 171       4.086 -20.484 -12.742  1.00 96.06           N  
ATOM   1322  CA  LEU A 171       4.977 -20.250 -11.609  1.00 96.06           C  
ATOM   1323  C   LEU A 171       4.461 -20.953 -10.359  1.00 96.06           C  
ATOM   1324  CB  LEU A 171       5.125 -18.750 -11.344  1.00 96.06           C  
ATOM   1325  O   LEU A 171       4.832 -20.594  -9.242  1.00 96.06           O  
ATOM   1326  CG  LEU A 171       5.801 -17.938 -12.453  1.00 96.06           C  
ATOM   1327  CD1 LEU A 171       5.832 -16.469 -12.070  1.00 96.06           C  
ATOM   1328  CD2 LEU A 171       7.211 -18.453 -12.711  1.00 96.06           C  
ATOM   1329  N   SER A 172       3.607 -21.969 -10.508  1.00 92.81           N  
ATOM   1330  CA  SER A 172       2.980 -22.641  -9.375  1.00 92.81           C  
ATOM   1331  C   SER A 172       3.928 -23.656  -8.742  1.00 92.81           C  
ATOM   1332  CB  SER A 172       1.690 -23.328  -9.812  1.00 92.81           C  
ATOM   1333  O   SER A 172       3.787 -24.000  -7.570  1.00 92.81           O  
ATOM   1334  OG  SER A 172       1.934 -24.203 -10.898  1.00 92.81           O  
ATOM   1335  N   ASP A 173       4.934 -24.094  -9.516  1.00 93.88           N  
ATOM   1336  CA  ASP A 173       5.875 -25.109  -9.039  1.00 93.88           C  
ATOM   1337  C   ASP A 173       6.887 -24.516  -8.070  1.00 93.88           C  
ATOM   1338  CB  ASP A 173       6.598 -25.766 -10.219  1.00 93.88           C  
ATOM   1339  O   ASP A 173       7.703 -23.672  -8.453  1.00 93.88           O  
ATOM   1340  CG  ASP A 173       7.465 -26.938  -9.805  1.00 93.88           C  
ATOM   1341  OD1 ASP A 173       7.566 -27.234  -8.594  1.00 93.88           O  
ATOM   1342  OD2 ASP A 173       8.055 -27.578 -10.695  1.00 93.88           O  
ATOM   1343  N   LYS A 174       6.953 -25.016  -6.820  1.00 94.12           N  
ATOM   1344  CA  LYS A 174       7.805 -24.484  -5.766  1.00 94.12           C  
ATOM   1345  C   LYS A 174       9.273 -24.781  -6.039  1.00 94.12           C  
ATOM   1346  CB  LYS A 174       7.402 -25.047  -4.402  1.00 94.12           C  
ATOM   1347  O   LYS A 174      10.164 -24.094  -5.523  1.00 94.12           O  
ATOM   1348  CG  LYS A 174       6.000 -24.641  -3.957  1.00 94.12           C  
ATOM   1349  CD  LYS A 174       5.590 -25.375  -2.686  1.00 94.12           C  
ATOM   1350  CE  LYS A 174       4.137 -25.109  -2.330  1.00 94.12           C  
ATOM   1351  NZ  LYS A 174       3.691 -25.922  -1.159  1.00 94.12           N  
ATOM   1352  N   ASN A 175       9.539 -25.750  -6.902  1.00 94.56           N  
ATOM   1353  CA  ASN A 175      10.914 -26.109  -7.230  1.00 94.56           C  
ATOM   1354  C   ASN A 175      11.578 -25.047  -8.094  1.00 94.56           C  
ATOM   1355  CB  ASN A 175      10.961 -27.469  -7.938  1.00 94.56           C  
ATOM   1356  O   ASN A 175      12.812 -25.000  -8.188  1.00 94.56           O  
ATOM   1357  CG  ASN A 175      10.703 -28.625  -6.988  1.00 94.56           C  
ATOM   1358  ND2 ASN A 175       9.789 -29.516  -7.363  1.00 94.56           N  
ATOM   1359  OD1 ASN A 175      11.336 -28.734  -5.934  1.00 94.56           O  
ATOM   1360  N   LEU A 176      10.727 -24.188  -8.641  1.00 95.50           N  
ATOM   1361  CA  LEU A 176      11.266 -23.094  -9.445  1.00 95.50           C  
ATOM   1362  C   LEU A 176      12.000 -22.078  -8.570  1.00 95.50           C  
ATOM   1363  CB  LEU A 176      10.141 -22.391 -10.219  1.00 95.50           C  
ATOM   1364  O   LEU A 176      12.766 -21.266  -9.078  1.00 95.50           O  
ATOM   1365  CG  LEU A 176       9.516 -23.188 -11.359  1.00 95.50           C  
ATOM   1366  CD1 LEU A 176       8.289 -22.453 -11.906  1.00 95.50           C  
ATOM   1367  CD2 LEU A 176      10.539 -23.438 -12.469  1.00 95.50           C  
ATOM   1368  N   LEU A 177      11.852 -22.234  -7.289  1.00 95.56           N  
ATOM   1369  CA  LEU A 177      12.422 -21.266  -6.363  1.00 95.56           C  
ATOM   1370  C   LEU A 177      13.844 -21.656  -5.957  1.00 95.56           C  
ATOM   1371  CB  LEU A 177      11.547 -21.125  -5.117  1.00 95.56           C  
ATOM   1372  O   LEU A 177      14.555 -20.875  -5.324  1.00 95.56           O  
ATOM   1373  CG  LEU A 177      10.086 -20.734  -5.355  1.00 95.56           C  
ATOM   1374  CD1 LEU A 177       9.336 -20.656  -4.031  1.00 95.56           C  
ATOM   1375  CD2 LEU A 177      10.008 -19.406  -6.094  1.00 95.56           C  
ATOM   1376  N   ARG A 178      14.305 -22.797  -6.336  1.00 94.19           N  
ATOM   1377  CA  ARG A 178      15.633 -23.281  -5.977  1.00 94.19           C  
ATOM   1378  C   ARG A 178      16.719 -22.484  -6.695  1.00 94.19           C  
ATOM   1379  CB  ARG A 178      15.773 -24.781  -6.301  1.00 94.19           C  
ATOM   1380  O   ARG A 178      16.516 -22.047  -7.828  1.00 94.19           O  
ATOM   1381  CG  ARG A 178      14.961 -25.688  -5.391  1.00 94.19           C  
ATOM   1382  CD  ARG A 178      15.320 -27.156  -5.594  1.00 94.19           C  
ATOM   1383  NE  ARG A 178      14.617 -28.016  -4.645  1.00 94.19           N  
ATOM   1384  NH1 ARG A 178      14.406 -29.797  -6.102  1.00 94.19           N  
ATOM   1385  NH2 ARG A 178      13.570 -29.938  -3.971  1.00 94.19           N  
ATOM   1386  CZ  ARG A 178      14.195 -29.250  -4.910  1.00 94.19           C  
ATOM   1387  N   ASN A 179      17.781 -22.219  -6.016  1.00 94.88           N  
ATOM   1388  CA  ASN A 179      19.016 -21.641  -6.566  1.00 94.88           C  
ATOM   1389  C   ASN A 179      18.781 -20.219  -7.082  1.00 94.88           C  
ATOM   1390  CB  ASN A 179      19.562 -22.531  -7.684  1.00 94.88           C  
ATOM   1391  O   ASN A 179      19.391 -19.812  -8.070  1.00 94.88           O  
ATOM   1392  CG  ASN A 179      19.906 -23.922  -7.203  1.00 94.88           C  
ATOM   1393  ND2 ASN A 179      19.516 -24.938  -7.977  1.00 94.88           N  
ATOM   1394  OD1 ASN A 179      20.516 -24.094  -6.145  1.00 94.88           O  
ATOM   1395  N   LEU A 180      17.734 -19.578  -6.555  1.00 94.44           N  
ATOM   1396  CA  LEU A 180      17.484 -18.188  -6.906  1.00 94.44           C  
ATOM   1397  C   LEU A 180      18.031 -17.250  -5.840  1.00 94.44           C  
ATOM   1398  CB  LEU A 180      15.984 -17.938  -7.094  1.00 94.44           C  
ATOM   1399  O   LEU A 180      18.078 -17.594  -4.660  1.00 94.44           O  
ATOM   1400  CG  LEU A 180      15.281 -18.812  -8.141  1.00 94.44           C  
ATOM   1401  CD1 LEU A 180      13.828 -18.391  -8.281  1.00 94.44           C  
ATOM   1402  CD2 LEU A 180      16.000 -18.719  -9.477  1.00 94.44           C  
ATOM   1403  N   ASP A 181      18.562 -16.156  -6.234  1.00 93.25           N  
ATOM   1404  CA  ASP A 181      18.938 -15.148  -5.246  1.00 93.25           C  
ATOM   1405  C   ASP A 181      17.719 -14.438  -4.684  1.00 93.25           C  
ATOM   1406  CB  ASP A 181      19.906 -14.125  -5.859  1.00 93.25           C  
ATOM   1407  O   ASP A 181      16.594 -14.664  -5.152  1.00 93.25           O  
ATOM   1408  CG  ASP A 181      19.266 -13.297  -6.953  1.00 93.25           C  
ATOM   1409  OD1 ASP A 181      18.016 -13.273  -7.055  1.00 93.25           O  
ATOM   1410  OD2 ASP A 181      20.016 -12.656  -7.727  1.00 93.25           O  
ATOM   1411  N   GLU A 182      17.828 -13.672  -3.588  1.00 92.44           N  
ATOM   1412  CA  GLU A 182      16.750 -13.055  -2.824  1.00 92.44           C  
ATOM   1413  C   GLU A 182      15.914 -12.117  -3.697  1.00 92.44           C  
ATOM   1414  CB  GLU A 182      17.312 -12.289  -1.622  1.00 92.44           C  
ATOM   1415  O   GLU A 182      14.688 -12.094  -3.594  1.00 92.44           O  
ATOM   1416  CG  GLU A 182      17.781 -13.188  -0.492  1.00 92.44           C  
ATOM   1417  CD  GLU A 182      18.266 -12.414   0.727  1.00 92.44           C  
ATOM   1418  OE1 GLU A 182      18.672 -13.047   1.729  1.00 92.44           O  
ATOM   1419  OE2 GLU A 182      18.234 -11.164   0.678  1.00 92.44           O  
ATOM   1420  N   LYS A 183      16.562 -11.383  -4.602  1.00 93.38           N  
ATOM   1421  CA  LYS A 183      15.867 -10.438  -5.465  1.00 93.38           C  
ATOM   1422  C   LYS A 183      14.930 -11.164  -6.426  1.00 93.38           C  
ATOM   1423  CB  LYS A 183      16.875  -9.586  -6.246  1.00 93.38           C  
ATOM   1424  O   LYS A 183      13.805 -10.719  -6.656  1.00 93.38           O  
ATOM   1425  CG  LYS A 183      17.625  -8.570  -5.398  1.00 93.38           C  
ATOM   1426  CD  LYS A 183      18.578  -7.734  -6.238  1.00 93.38           C  
ATOM   1427  CE  LYS A 183      19.391  -6.777  -5.379  1.00 93.38           C  
ATOM   1428  NZ  LYS A 183      20.391  -6.016  -6.188  1.00 93.38           N  
ATOM   1429  N   ASP A 184      15.367 -12.273  -6.973  1.00 95.00           N  
ATOM   1430  CA  ASP A 184      14.531 -13.062  -7.879  1.00 95.00           C  
ATOM   1431  C   ASP A 184      13.367 -13.703  -7.129  1.00 95.00           C  
ATOM   1432  CB  ASP A 184      15.367 -14.133  -8.578  1.00 95.00           C  
ATOM   1433  O   ASP A 184      12.250 -13.773  -7.645  1.00 95.00           O  
ATOM   1434  CG  ASP A 184      16.344 -13.555  -9.586  1.00 95.00           C  
ATOM   1435  OD1 ASP A 184      16.031 -12.539 -10.242  1.00 95.00           O  
ATOM   1436  OD2 ASP A 184      17.453 -14.117  -9.727  1.00 95.00           O  
ATOM   1437  N   LEU A 185      13.641 -14.195  -5.902  1.00 94.06           N  
ATOM   1438  CA  LEU A 185      12.578 -14.781  -5.090  1.00 94.06           C  
ATOM   1439  C   LEU A 185      11.484 -13.766  -4.809  1.00 94.06           C  
ATOM   1440  CB  LEU A 185      13.148 -15.312  -3.770  1.00 94.06           C  
ATOM   1441  O   LEU A 185      10.297 -14.062  -4.949  1.00 94.06           O  
ATOM   1442  CG  LEU A 185      13.977 -16.594  -3.855  1.00 94.06           C  
ATOM   1443  CD1 LEU A 185      14.609 -16.906  -2.504  1.00 94.06           C  
ATOM   1444  CD2 LEU A 185      13.109 -17.766  -4.332  1.00 94.06           C  
ATOM   1445  N   ARG A 186      11.852 -12.609  -4.531  1.00 93.19           N  
ATOM   1446  CA  ARG A 186      10.906 -11.539  -4.234  1.00 93.19           C  
ATOM   1447  C   ARG A 186      10.109 -11.148  -5.477  1.00 93.19           C  
ATOM   1448  CB  ARG A 186      11.633 -10.320  -3.672  1.00 93.19           C  
ATOM   1449  O   ARG A 186       8.906 -10.883  -5.391  1.00 93.19           O  
ATOM   1450  CG  ARG A 186      12.078 -10.477  -2.225  1.00 93.19           C  
ATOM   1451  CD  ARG A 186      12.539  -9.148  -1.631  1.00 93.19           C  
ATOM   1452  NE  ARG A 186      13.797  -8.703  -2.225  1.00 93.19           N  
ATOM   1453  NH1 ARG A 186      14.719  -7.977  -0.236  1.00 93.19           N  
ATOM   1454  NH2 ARG A 186      15.898  -7.785  -2.189  1.00 93.19           N  
ATOM   1455  CZ  ARG A 186      14.797  -8.156  -1.549  1.00 93.19           C  
ATOM   1456  N   ALA A 187      10.828 -11.094  -6.609  1.00 95.38           N  
ATOM   1457  CA  ALA A 187      10.188 -10.711  -7.863  1.00 95.38           C  
ATOM   1458  C   ALA A 187       9.102 -11.703  -8.250  1.00 95.38           C  
ATOM   1459  CB  ALA A 187      11.227 -10.602  -8.977  1.00 95.38           C  
ATOM   1460  O   ALA A 187       8.055 -11.320  -8.789  1.00 95.38           O  
ATOM   1461  N   LEU A 188       9.266 -12.984  -7.926  1.00 96.19           N  
ATOM   1462  CA  LEU A 188       8.352 -14.047  -8.328  1.00 96.19           C  
ATOM   1463  C   LEU A 188       7.129 -14.094  -7.414  1.00 96.19           C  
ATOM   1464  CB  LEU A 188       9.062 -15.406  -8.320  1.00 96.19           C  
ATOM   1465  O   LEU A 188       6.043 -14.500  -7.840  1.00 96.19           O  
ATOM   1466  CG  LEU A 188      10.062 -15.656  -9.445  1.00 96.19           C  
ATOM   1467  CD1 LEU A 188      10.898 -16.891  -9.141  1.00 96.19           C  
ATOM   1468  CD2 LEU A 188       9.336 -15.805 -10.781  1.00 96.19           C  
ATOM   1469  N   ASN A 189       7.270 -13.672  -6.168  1.00 93.69           N  
ATOM   1470  CA  ASN A 189       6.293 -13.891  -5.105  1.00 93.69           C  
ATOM   1471  C   ASN A 189       4.969 -13.203  -5.414  1.00 93.69           C  
ATOM   1472  CB  ASN A 189       6.844 -13.406  -3.764  1.00 93.69           C  
ATOM   1473  O   ASN A 189       3.900 -13.781  -5.207  1.00 93.69           O  
ATOM   1474  CG  ASN A 189       6.094 -13.984  -2.582  1.00 93.69           C  
ATOM   1475  ND2 ASN A 189       5.914 -13.180  -1.540  1.00 93.69           N  
ATOM   1476  OD1 ASN A 189       5.676 -15.148  -2.604  1.00 93.69           O  
ATOM   1477  N   GLY A 190       5.117 -11.938  -5.906  1.00 93.12           N  
ATOM   1478  CA  GLY A 190       3.893 -11.219  -6.227  1.00 93.12           C  
ATOM   1479  C   GLY A 190       2.977 -11.984  -7.160  1.00 93.12           C  
ATOM   1480  O   GLY A 190       1.779 -12.117  -6.898  1.00 93.12           O  
ATOM   1481  N   THR A 191       3.527 -12.562  -8.211  1.00 96.62           N  
ATOM   1482  CA  THR A 191       2.770 -13.320  -9.195  1.00 96.62           C  
ATOM   1483  C   THR A 191       2.209 -14.602  -8.586  1.00 96.62           C  
ATOM   1484  CB  THR A 191       3.637 -13.664 -10.422  1.00 96.62           C  
ATOM   1485  O   THR A 191       1.046 -14.945  -8.805  1.00 96.62           O  
ATOM   1486  CG2 THR A 191       2.820 -14.391 -11.484  1.00 96.62           C  
ATOM   1487  OG1 THR A 191       4.172 -12.461 -10.977  1.00 96.62           O  
ATOM   1488  N   ARG A 192       2.986 -15.242  -7.867  1.00 97.25           N  
ATOM   1489  CA  ARG A 192       2.576 -16.516  -7.281  1.00 97.25           C  
ATOM   1490  C   ARG A 192       1.426 -16.312  -6.297  1.00 97.25           C  
ATOM   1491  CB  ARG A 192       3.756 -17.188  -6.578  1.00 97.25           C  
ATOM   1492  O   ARG A 192       0.460 -17.078  -6.301  1.00 97.25           O  
ATOM   1493  CG  ARG A 192       4.852 -17.656  -7.523  1.00 97.25           C  
ATOM   1494  CD  ARG A 192       6.070 -18.172  -6.766  1.00 97.25           C  
ATOM   1495  NE  ARG A 192       5.742 -19.312  -5.930  1.00 97.25           N  
ATOM   1496  NH1 ARG A 192       7.918 -19.719  -5.262  1.00 97.25           N  
ATOM   1497  NH2 ARG A 192       6.219 -21.047  -4.508  1.00 97.25           N  
ATOM   1498  CZ  ARG A 192       6.629 -20.031  -5.234  1.00 97.25           C  
ATOM   1499  N   VAL A 193       1.510 -15.297  -5.469  1.00 97.25           N  
ATOM   1500  CA  VAL A 193       0.462 -15.000  -4.496  1.00 97.25           C  
ATOM   1501  C   VAL A 193      -0.840 -14.672  -5.223  1.00 97.25           C  
ATOM   1502  CB  VAL A 193       0.861 -13.836  -3.561  1.00 97.25           C  
ATOM   1503  O   VAL A 193      -1.896 -15.219  -4.895  1.00 97.25           O  
ATOM   1504  CG1 VAL A 193      -0.338 -13.367  -2.740  1.00 97.25           C  
ATOM   1505  CG2 VAL A 193       2.008 -14.258  -2.645  1.00 97.25           C  
ATOM   1506  N   THR A 194      -0.768 -13.789  -6.184  1.00 97.62           N  
ATOM   1507  CA  THR A 194      -1.953 -13.383  -6.934  1.00 97.62           C  
ATOM   1508  C   THR A 194      -2.609 -14.594  -7.594  1.00 97.62           C  
ATOM   1509  CB  THR A 194      -1.607 -12.336  -8.008  1.00 97.62           C  
ATOM   1510  O   THR A 194      -3.824 -14.781  -7.496  1.00 97.62           O  
ATOM   1511  CG2 THR A 194      -2.850 -11.922  -8.789  1.00 97.62           C  
ATOM   1512  OG1 THR A 194      -1.047 -11.180  -7.371  1.00 97.62           O  
ATOM   1513  N   ASP A 195      -1.850 -15.461  -8.242  1.00 97.38           N  
ATOM   1514  CA  ASP A 195      -2.381 -16.641  -8.914  1.00 97.38           C  
ATOM   1515  C   ASP A 195      -3.016 -17.609  -7.914  1.00 97.38           C  
ATOM   1516  CB  ASP A 195      -1.277 -17.359  -9.703  1.00 97.38           C  
ATOM   1517  O   ASP A 195      -4.059 -18.203  -8.188  1.00 97.38           O  
ATOM   1518  CG  ASP A 195      -0.886 -16.625 -10.969  1.00 97.38           C  
ATOM   1519  OD1 ASP A 195      -1.604 -15.680 -11.375  1.00 97.38           O  
ATOM   1520  OD2 ASP A 195       0.148 -16.984 -11.570  1.00 97.38           O  
ATOM   1521  N   GLU A 196      -2.381 -17.734  -6.766  1.00 96.81           N  
ATOM   1522  CA  GLU A 196      -2.936 -18.625  -5.750  1.00 96.81           C  
ATOM   1523  C   GLU A 196      -4.266 -18.094  -5.223  1.00 96.81           C  
ATOM   1524  CB  GLU A 196      -1.946 -18.812  -4.598  1.00 96.81           C  
ATOM   1525  O   GLU A 196      -5.195 -18.875  -4.984  1.00 96.81           O  
ATOM   1526  CG  GLU A 196      -0.730 -19.641  -4.953  1.00 96.81           C  
ATOM   1527  CD  GLU A 196      -0.948 -21.141  -4.738  1.00 96.81           C  
ATOM   1528  OE1 GLU A 196       0.002 -21.922  -4.945  1.00 96.81           O  
ATOM   1529  OE2 GLU A 196      -2.078 -21.516  -4.359  1.00 96.81           O  
ATOM   1530  N   ILE A 197      -4.387 -16.844  -5.039  1.00 98.00           N  
ATOM   1531  CA  ILE A 197      -5.656 -16.266  -4.613  1.00 98.00           C  
ATOM   1532  C   ILE A 197      -6.742 -16.594  -5.633  1.00 98.00           C  
ATOM   1533  CB  ILE A 197      -5.547 -14.734  -4.422  1.00 98.00           C  
ATOM   1534  O   ILE A 197      -7.820 -17.078  -5.270  1.00 98.00           O  
ATOM   1535  CG1 ILE A 197      -4.664 -14.414  -3.209  1.00 98.00           C  
ATOM   1536  CG2 ILE A 197      -6.938 -14.109  -4.270  1.00 98.00           C  
ATOM   1537  CD1 ILE A 197      -4.305 -12.938  -3.084  1.00 98.00           C  
ATOM   1538  N   LEU A 198      -6.457 -16.453  -6.918  1.00 97.38           N  
ATOM   1539  CA  LEU A 198      -7.438 -16.656  -7.977  1.00 97.38           C  
ATOM   1540  C   LEU A 198      -7.836 -18.125  -8.070  1.00 97.38           C  
ATOM   1541  CB  LEU A 198      -6.883 -16.172  -9.320  1.00 97.38           C  
ATOM   1542  O   LEU A 198      -8.984 -18.438  -8.383  1.00 97.38           O  
ATOM   1543  CG  LEU A 198      -6.789 -14.664  -9.523  1.00 97.38           C  
ATOM   1544  CD1 LEU A 198      -6.070 -14.344 -10.828  1.00 97.38           C  
ATOM   1545  CD2 LEU A 198      -8.180 -14.039  -9.492  1.00 97.38           C  
ATOM   1546  N   GLU A 199      -6.895 -18.969  -7.766  1.00 96.25           N  
ATOM   1547  CA  GLU A 199      -7.172 -20.406  -7.820  1.00 96.25           C  
ATOM   1548  C   GLU A 199      -8.047 -20.844  -6.652  1.00 96.25           C  
ATOM   1549  CB  GLU A 199      -5.867 -21.203  -7.828  1.00 96.25           C  
ATOM   1550  O   GLU A 199      -8.734 -21.859  -6.734  1.00 96.25           O  
ATOM   1551  CG  GLU A 199      -5.102 -21.125  -9.141  1.00 96.25           C  
ATOM   1552  CD  GLU A 199      -3.775 -21.859  -9.109  1.00 96.25           C  
ATOM   1553  OE1 GLU A 199      -3.041 -21.828 -10.125  1.00 96.25           O  
ATOM   1554  OE2 GLU A 199      -3.471 -22.484  -8.062  1.00 96.25           O  
ATOM   1555  N   LEU A 200      -8.062 -20.000  -5.590  1.00 97.12           N  
ATOM   1556  CA  LEU A 200      -8.711 -20.422  -4.352  1.00 97.12           C  
ATOM   1557  C   LEU A 200     -10.094 -19.781  -4.223  1.00 97.12           C  
ATOM   1558  CB  LEU A 200      -7.852 -20.031  -3.145  1.00 97.12           C  
ATOM   1559  O   LEU A 200     -10.797 -20.000  -3.234  1.00 97.12           O  
ATOM   1560  CG  LEU A 200      -6.555 -20.812  -2.955  1.00 97.12           C  
ATOM   1561  CD1 LEU A 200      -5.648 -20.125  -1.947  1.00 97.12           C  
ATOM   1562  CD2 LEU A 200      -6.859 -22.250  -2.510  1.00 97.12           C  
ATOM   1563  N   VAL A 201     -10.516 -19.062  -5.242  1.00 97.12           N  
ATOM   1564  CA  VAL A 201     -11.844 -18.453  -5.227  1.00 97.12           C  
ATOM   1565  C   VAL A 201     -12.789 -19.250  -6.117  1.00 97.12           C  
ATOM   1566  CB  VAL A 201     -11.805 -16.984  -5.684  1.00 97.12           C  
ATOM   1567  O   VAL A 201     -12.469 -19.547  -7.273  1.00 97.12           O  
ATOM   1568  CG1 VAL A 201     -13.219 -16.406  -5.777  1.00 97.12           C  
ATOM   1569  CG2 VAL A 201     -10.945 -16.156  -4.730  1.00 97.12           C  
ATOM   1570  N   PRO A 202     -14.000 -19.656  -5.652  1.00 96.62           N  
ATOM   1571  CA  PRO A 202     -14.945 -20.484  -6.402  1.00 96.62           C  
ATOM   1572  C   PRO A 202     -15.492 -19.797  -7.645  1.00 96.62           C  
ATOM   1573  CB  PRO A 202     -16.062 -20.750  -5.391  1.00 96.62           C  
ATOM   1574  O   PRO A 202     -15.594 -20.406  -8.711  1.00 96.62           O  
ATOM   1575  CG  PRO A 202     -15.422 -20.562  -4.055  1.00 96.62           C  
ATOM   1576  CD  PRO A 202     -14.312 -19.562  -4.199  1.00 96.62           C  
ATOM   1577  N   LYS A 203     -15.906 -18.531  -7.555  1.00 97.44           N  
ATOM   1578  CA  LYS A 203     -16.438 -17.719  -8.648  1.00 97.44           C  
ATOM   1579  C   LYS A 203     -15.672 -16.406  -8.797  1.00 97.44           C  
ATOM   1580  CB  LYS A 203     -17.922 -17.438  -8.430  1.00 97.44           C  
ATOM   1581  O   LYS A 203     -15.977 -15.430  -8.109  1.00 97.44           O  
ATOM   1582  CG  LYS A 203     -18.812 -18.672  -8.484  1.00 97.44           C  
ATOM   1583  CD  LYS A 203     -20.281 -18.312  -8.430  1.00 97.44           C  
ATOM   1584  CE  LYS A 203     -21.172 -19.547  -8.602  1.00 97.44           C  
ATOM   1585  NZ  LYS A 203     -22.625 -19.188  -8.516  1.00 97.44           N  
ATOM   1586  N   PRO A 204     -14.695 -16.344  -9.727  1.00 97.62           N  
ATOM   1587  CA  PRO A 204     -13.789 -15.203  -9.867  1.00 97.62           C  
ATOM   1588  C   PRO A 204     -14.523 -13.891 -10.125  1.00 97.62           C  
ATOM   1589  CB  PRO A 204     -12.914 -15.586 -11.062  1.00 97.62           C  
ATOM   1590  O   PRO A 204     -14.141 -12.844  -9.602  1.00 97.62           O  
ATOM   1591  CG  PRO A 204     -12.852 -17.078 -11.031  1.00 97.62           C  
ATOM   1592  CD  PRO A 204     -14.195 -17.594 -10.602  1.00 97.62           C  
ATOM   1593  N   ASN A 205     -15.609 -13.898 -10.859  1.00 97.94           N  
ATOM   1594  CA  ASN A 205     -16.328 -12.664 -11.156  1.00 97.94           C  
ATOM   1595  C   ASN A 205     -16.984 -12.086  -9.906  1.00 97.94           C  
ATOM   1596  CB  ASN A 205     -17.375 -12.898 -12.250  1.00 97.94           C  
ATOM   1597  O   ASN A 205     -16.984 -10.867  -9.703  1.00 97.94           O  
ATOM   1598  CG  ASN A 205     -16.750 -13.086 -13.617  1.00 97.94           C  
ATOM   1599  ND2 ASN A 205     -17.484 -13.711 -14.523  1.00 97.94           N  
ATOM   1600  OD1 ASN A 205     -15.617 -12.664 -13.859  1.00 97.94           O  
ATOM   1601  N   VAL A 206     -17.547 -12.914  -9.078  1.00 98.56           N  
ATOM   1602  CA  VAL A 206     -18.141 -12.484  -7.812  1.00 98.56           C  
ATOM   1603  C   VAL A 206     -17.047 -11.898  -6.910  1.00 98.56           C  
ATOM   1604  CB  VAL A 206     -18.859 -13.641  -7.090  1.00 98.56           C  
ATOM   1605  O   VAL A 206     -17.234 -10.836  -6.309  1.00 98.56           O  
ATOM   1606  CG1 VAL A 206     -19.312 -13.211  -5.695  1.00 98.56           C  
ATOM   1607  CG2 VAL A 206     -20.047 -14.117  -7.914  1.00 98.56           C  
ATOM   1608  N   PHE A 207     -15.930 -12.547  -6.848  1.00 98.75           N  
ATOM   1609  CA  PHE A 207     -14.766 -12.102  -6.094  1.00 98.75           C  
ATOM   1610  C   PHE A 207     -14.312 -10.719  -6.566  1.00 98.75           C  
ATOM   1611  CB  PHE A 207     -13.617 -13.102  -6.227  1.00 98.75           C  
ATOM   1612  O   PHE A 207     -14.094  -9.820  -5.754  1.00 98.75           O  
ATOM   1613  CG  PHE A 207     -12.289 -12.578  -5.746  1.00 98.75           C  
ATOM   1614  CD1 PHE A 207     -11.312 -12.180  -6.652  1.00 98.75           C  
ATOM   1615  CD2 PHE A 207     -12.023 -12.477  -4.387  1.00 98.75           C  
ATOM   1616  CE1 PHE A 207     -10.086 -11.688  -6.207  1.00 98.75           C  
ATOM   1617  CE2 PHE A 207     -10.797 -11.992  -3.936  1.00 98.75           C  
ATOM   1618  CZ  PHE A 207      -9.828 -11.602  -4.848  1.00 98.75           C  
ATOM   1619  N   ARG A 208     -14.234 -10.516  -7.828  1.00 98.62           N  
ATOM   1620  CA  ARG A 208     -13.734  -9.273  -8.414  1.00 98.62           C  
ATOM   1621  C   ARG A 208     -14.656  -8.109  -8.078  1.00 98.62           C  
ATOM   1622  CB  ARG A 208     -13.594  -9.414  -9.930  1.00 98.62           C  
ATOM   1623  O   ARG A 208     -14.188  -7.027  -7.707  1.00 98.62           O  
ATOM   1624  CG  ARG A 208     -12.438 -10.305 -10.359  1.00 98.62           C  
ATOM   1625  CD  ARG A 208     -12.422 -10.516 -11.867  1.00 98.62           C  
ATOM   1626  NE  ARG A 208     -11.297 -11.359 -12.281  1.00 98.62           N  
ATOM   1627  NH1 ARG A 208     -12.430 -12.367 -14.023  1.00 98.62           N  
ATOM   1628  NH2 ARG A 208     -10.258 -12.930 -13.586  1.00 98.62           N  
ATOM   1629  CZ  ARG A 208     -11.336 -12.219 -13.297  1.00 98.62           C  
ATOM   1630  N   ILE A 209     -15.961  -8.320  -8.203  1.00 98.62           N  
ATOM   1631  CA  ILE A 209     -16.922  -7.258  -7.906  1.00 98.62           C  
ATOM   1632  C   ILE A 209     -16.859  -6.910  -6.422  1.00 98.62           C  
ATOM   1633  CB  ILE A 209     -18.359  -7.668  -8.297  1.00 98.62           C  
ATOM   1634  O   ILE A 209     -16.812  -5.734  -6.055  1.00 98.62           O  
ATOM   1635  CG1 ILE A 209     -18.469  -7.855  -9.820  1.00 98.62           C  
ATOM   1636  CG2 ILE A 209     -19.375  -6.629  -7.805  1.00 98.62           C  
ATOM   1637  CD1 ILE A 209     -18.141  -6.602 -10.617  1.00 98.62           C  
ATOM   1638  N   ALA A 210     -16.828  -7.902  -5.562  1.00 98.81           N  
ATOM   1639  CA  ALA A 210     -16.750  -7.684  -4.121  1.00 98.81           C  
ATOM   1640  C   ALA A 210     -15.453  -6.973  -3.744  1.00 98.81           C  
ATOM   1641  CB  ALA A 210     -16.859  -9.008  -3.375  1.00 98.81           C  
ATOM   1642  O   ALA A 210     -15.461  -6.027  -2.949  1.00 98.81           O  
ATOM   1643  N   LEU A 211     -14.352  -7.453  -4.301  1.00 98.81           N  
ATOM   1644  CA  LEU A 211     -13.055  -6.855  -3.982  1.00 98.81           C  
ATOM   1645  C   LEU A 211     -13.000  -5.402  -4.445  1.00 98.81           C  
ATOM   1646  CB  LEU A 211     -11.922  -7.652  -4.633  1.00 98.81           C  
ATOM   1647  O   LEU A 211     -12.461  -4.547  -3.742  1.00 98.81           O  
ATOM   1648  CG  LEU A 211     -10.500  -7.145  -4.379  1.00 98.81           C  
ATOM   1649  CD1 LEU A 211     -10.234  -7.035  -2.883  1.00 98.81           C  
ATOM   1650  CD2 LEU A 211      -9.477  -8.055  -5.047  1.00 98.81           C  
ATOM   1651  N   ARG A 212     -13.562  -5.039  -5.609  1.00 98.50           N  
ATOM   1652  CA  ARG A 212     -13.641  -3.652  -6.055  1.00 98.50           C  
ATOM   1653  C   ARG A 212     -14.383  -2.791  -5.039  1.00 98.50           C  
ATOM   1654  CB  ARG A 212     -14.336  -3.564  -7.418  1.00 98.50           C  
ATOM   1655  O   ARG A 212     -13.953  -1.680  -4.727  1.00 98.50           O  
ATOM   1656  CG  ARG A 212     -13.461  -3.998  -8.586  1.00 98.50           C  
ATOM   1657  CD  ARG A 212     -14.195  -3.896  -9.914  1.00 98.50           C  
ATOM   1658  NE  ARG A 212     -13.352  -4.309 -11.031  1.00 98.50           N  
ATOM   1659  NH1 ARG A 212     -11.977  -2.451 -10.945  1.00 98.50           N  
ATOM   1660  NH2 ARG A 212     -11.617  -4.082 -12.516  1.00 98.50           N  
ATOM   1661  CZ  ARG A 212     -12.320  -3.613 -11.492  1.00 98.50           C  
ATOM   1662  N   ALA A 213     -15.492  -3.324  -4.594  1.00 98.75           N  
ATOM   1663  CA  ALA A 213     -16.297  -2.594  -3.623  1.00 98.75           C  
ATOM   1664  C   ALA A 213     -15.539  -2.379  -2.320  1.00 98.75           C  
ATOM   1665  CB  ALA A 213     -17.609  -3.340  -3.352  1.00 98.75           C  
ATOM   1666  O   ALA A 213     -15.516  -1.271  -1.778  1.00 98.75           O  
ATOM   1667  N   ILE A 214     -14.852  -3.367  -1.819  1.00 98.81           N  
ATOM   1668  CA  ILE A 214     -14.125  -3.305  -0.554  1.00 98.81           C  
ATOM   1669  C   ILE A 214     -12.938  -2.354  -0.685  1.00 98.81           C  
ATOM   1670  CB  ILE A 214     -13.648  -4.703  -0.106  1.00 98.81           C  
ATOM   1671  O   ILE A 214     -12.648  -1.582   0.232  1.00 98.81           O  
ATOM   1672  CG1 ILE A 214     -14.844  -5.566   0.314  1.00 98.81           C  
ATOM   1673  CG2 ILE A 214     -12.625  -4.586   1.031  1.00 98.81           C  
ATOM   1674  CD1 ILE A 214     -15.633  -5.004   1.488  1.00 98.81           C  
ATOM   1675  N   LYS A 215     -12.273  -2.383  -1.820  1.00 98.00           N  
ATOM   1676  CA  LYS A 215     -11.156  -1.458  -2.031  1.00 98.00           C  
ATOM   1677  C   LYS A 215     -11.641  -0.010  -2.023  1.00 98.00           C  
ATOM   1678  CB  LYS A 215     -10.445  -1.768  -3.348  1.00 98.00           C  
ATOM   1679  O   LYS A 215     -11.031   0.850  -1.388  1.00 98.00           O  
ATOM   1680  CG  LYS A 215      -9.562  -3.008  -3.301  1.00 98.00           C  
ATOM   1681  CD  LYS A 215      -8.906  -3.273  -4.645  1.00 98.00           C  
ATOM   1682  CE  LYS A 215      -7.824  -2.244  -4.953  1.00 98.00           C  
ATOM   1683  NZ  LYS A 215      -7.070  -2.586  -6.195  1.00 98.00           N  
ATOM   1684  N   LEU A 216     -12.711   0.194  -2.762  1.00 98.12           N  
ATOM   1685  CA  LEU A 216     -13.297   1.532  -2.764  1.00 98.12           C  
ATOM   1686  C   LEU A 216     -13.695   1.954  -1.354  1.00 98.12           C  
ATOM   1687  CB  LEU A 216     -14.508   1.587  -3.691  1.00 98.12           C  
ATOM   1688  O   LEU A 216     -13.383   3.066  -0.922  1.00 98.12           O  
ATOM   1689  CG  LEU A 216     -15.266   2.918  -3.746  1.00 98.12           C  
ATOM   1690  CD1 LEU A 216     -14.328   4.039  -4.180  1.00 98.12           C  
ATOM   1691  CD2 LEU A 216     -16.453   2.818  -4.691  1.00 98.12           C  
ATOM   1692  N   TRP A 217     -14.406   1.061  -0.637  1.00 98.69           N  
ATOM   1693  CA  TRP A 217     -14.828   1.317   0.737  1.00 98.69           C  
ATOM   1694  C   TRP A 217     -13.625   1.629   1.623  1.00 98.69           C  
ATOM   1695  CB  TRP A 217     -15.594   0.117   1.300  1.00 98.69           C  
ATOM   1696  O   TRP A 217     -13.625   2.623   2.352  1.00 98.69           O  
ATOM   1697  CG  TRP A 217     -15.742   0.135   2.791  1.00 98.69           C  
ATOM   1698  CD1 TRP A 217     -16.609   0.893   3.523  1.00 98.69           C  
ATOM   1699  CD2 TRP A 217     -14.992  -0.640   3.734  1.00 98.69           C  
ATOM   1700  CE2 TRP A 217     -15.469  -0.300   5.020  1.00 98.69           C  
ATOM   1701  CE3 TRP A 217     -13.969  -1.590   3.615  1.00 98.69           C  
ATOM   1702  NE1 TRP A 217     -16.453   0.636   4.863  1.00 98.69           N  
ATOM   1703  CH2 TRP A 217     -13.945  -1.805   6.039  1.00 98.69           C  
ATOM   1704  CZ2 TRP A 217     -14.945  -0.878   6.184  1.00 98.69           C  
ATOM   1705  CZ3 TRP A 217     -13.453  -2.164   4.770  1.00 98.69           C  
ATOM   1706  N   ALA A 218     -12.617   0.820   1.577  1.00 98.56           N  
ATOM   1707  CA  ALA A 218     -11.453   0.950   2.451  1.00 98.56           C  
ATOM   1708  C   ALA A 218     -10.734   2.271   2.207  1.00 98.56           C  
ATOM   1709  CB  ALA A 218     -10.500  -0.222   2.242  1.00 98.56           C  
ATOM   1710  O   ALA A 218     -10.289   2.928   3.152  1.00 98.56           O  
ATOM   1711  N   GLN A 219     -10.594   2.662   0.935  1.00 97.50           N  
ATOM   1712  CA  GLN A 219      -9.953   3.926   0.586  1.00 97.50           C  
ATOM   1713  C   GLN A 219     -10.773   5.113   1.081  1.00 97.50           C  
ATOM   1714  CB  GLN A 219      -9.750   4.023  -0.926  1.00 97.50           C  
ATOM   1715  O   GLN A 219     -10.227   6.047   1.677  1.00 97.50           O  
ATOM   1716  CG  GLN A 219      -8.703   3.055  -1.469  1.00 97.50           C  
ATOM   1717  CD  GLN A 219      -8.656   3.037  -2.984  1.00 97.50           C  
ATOM   1718  NE2 GLN A 219      -7.469   2.787  -3.535  1.00 97.50           N  
ATOM   1719  OE1 GLN A 219      -9.672   3.244  -3.656  1.00 97.50           O  
ATOM   1720  N   ARG A 220     -12.102   5.062   0.945  1.00 97.75           N  
ATOM   1721  CA  ARG A 220     -12.984   6.164   1.319  1.00 97.75           C  
ATOM   1722  C   ARG A 220     -13.094   6.289   2.836  1.00 97.75           C  
ATOM   1723  CB  ARG A 220     -14.383   5.965   0.714  1.00 97.75           C  
ATOM   1724  O   ARG A 220     -13.234   7.395   3.363  1.00 97.75           O  
ATOM   1725  CG  ARG A 220     -14.414   6.070  -0.802  1.00 97.75           C  
ATOM   1726  CD  ARG A 220     -14.250   7.512  -1.269  1.00 97.75           C  
ATOM   1727  NE  ARG A 220     -14.477   7.641  -2.705  1.00 97.75           N  
ATOM   1728  NH1 ARG A 220     -14.445   9.953  -2.713  1.00 97.75           N  
ATOM   1729  NH2 ARG A 220     -14.773   8.797  -4.668  1.00 97.75           N  
ATOM   1730  CZ  ARG A 220     -14.562   8.797  -3.357  1.00 97.75           C  
ATOM   1731  N   ARG A 221     -12.859   5.152   3.447  1.00 98.25           N  
ATOM   1732  CA  ARG A 221     -13.000   5.184   4.898  1.00 98.25           C  
ATOM   1733  C   ARG A 221     -11.633   5.297   5.574  1.00 98.25           C  
ATOM   1734  CB  ARG A 221     -13.727   3.936   5.398  1.00 98.25           C  
ATOM   1735  O   ARG A 221     -11.523   5.164   6.797  1.00 98.25           O  
ATOM   1736  CG  ARG A 221     -15.141   3.793   4.859  1.00 98.25           C  
ATOM   1737  CD  ARG A 221     -15.953   5.066   5.055  1.00 98.25           C  
ATOM   1738  NE  ARG A 221     -16.109   5.398   6.469  1.00 98.25           N  
ATOM   1739  NH1 ARG A 221     -17.500   7.199   6.113  1.00 98.25           N  
ATOM   1740  NH2 ARG A 221     -16.906   6.613   8.242  1.00 98.25           N  
ATOM   1741  CZ  ARG A 221     -16.844   6.402   6.938  1.00 98.25           C  
ATOM   1742  N   ALA A 222     -10.625   5.473   4.727  1.00 98.19           N  
ATOM   1743  CA  ALA A 222      -9.250   5.734   5.141  1.00 98.19           C  
ATOM   1744  C   ALA A 222      -8.711   4.598   6.008  1.00 98.19           C  
ATOM   1745  CB  ALA A 222      -9.164   7.059   5.898  1.00 98.19           C  
ATOM   1746  O   ALA A 222      -8.086   4.836   7.039  1.00 98.19           O  
ATOM   1747  N   VAL A 223      -8.969   3.318   5.621  1.00 98.56           N  
ATOM   1748  CA  VAL A 223      -8.414   2.158   6.309  1.00 98.56           C  
ATOM   1749  C   VAL A 223      -7.641   1.291   5.312  1.00 98.56           C  
ATOM   1750  CB  VAL A 223      -9.508   1.326   7.004  1.00 98.56           C  
ATOM   1751  O   VAL A 223      -7.629   0.063   5.430  1.00 98.56           O  
ATOM   1752  CG1 VAL A 223     -10.109   2.094   8.180  1.00 98.56           C  
ATOM   1753  CG2 VAL A 223     -10.602   0.945   6.004  1.00 98.56           C  
ATOM   1754  N   TYR A 224      -7.016   1.966   4.262  1.00 98.25           N  
ATOM   1755  CA  TYR A 224      -6.219   1.360   3.201  1.00 98.25           C  
ATOM   1756  C   TYR A 224      -4.820   1.966   3.158  1.00 98.25           C  
ATOM   1757  CB  TYR A 224      -6.902   1.536   1.843  1.00 98.25           C  
ATOM   1758  O   TYR A 224      -4.613   3.023   2.561  1.00 98.25           O  
ATOM   1759  CG  TYR A 224      -6.281   0.716   0.738  1.00 98.25           C  
ATOM   1760  CD1 TYR A 224      -5.047   1.064   0.197  1.00 98.25           C  
ATOM   1761  CD2 TYR A 224      -6.930  -0.406   0.233  1.00 98.25           C  
ATOM   1762  CE1 TYR A 224      -4.469   0.313  -0.822  1.00 98.25           C  
ATOM   1763  CE2 TYR A 224      -6.363  -1.164  -0.786  1.00 98.25           C  
ATOM   1764  OH  TYR A 224      -4.570  -1.545  -2.314  1.00 98.25           O  
ATOM   1765  CZ  TYR A 224      -5.133  -0.798  -1.306  1.00 98.25           C  
ATOM   1766  N   ALA A 225      -3.791   1.316   3.736  1.00 97.62           N  
ATOM   1767  CA  ALA A 225      -2.410   1.793   3.742  1.00 97.62           C  
ATOM   1768  C   ALA A 225      -1.544   0.952   4.676  1.00 97.62           C  
ATOM   1769  CB  ALA A 225      -2.355   3.264   4.148  1.00 97.62           C  
ATOM   1770  O   ALA A 225      -1.430   1.253   5.867  1.00 97.62           O  
ATOM   1771  N   ASN A 226      -0.897  -0.121   4.113  1.00 97.25           N  
ATOM   1772  CA  ASN A 226      -0.089  -1.047   4.898  1.00 97.25           C  
ATOM   1773  C   ASN A 226       0.979  -0.313   5.707  1.00 97.25           C  
ATOM   1774  CB  ASN A 226       0.558  -2.096   3.994  1.00 97.25           C  
ATOM   1775  O   ASN A 226       1.222  -0.644   6.867  1.00 97.25           O  
ATOM   1776  CG  ASN A 226       1.317  -3.152   4.773  1.00 97.25           C  
ATOM   1777  ND2 ASN A 226       2.635  -3.178   4.609  1.00 97.25           N  
ATOM   1778  OD1 ASN A 226       0.724  -3.939   5.516  1.00 97.25           O  
ATOM   1779  N   ILE A 227       1.559   0.731   5.105  1.00 96.50           N  
ATOM   1780  CA  ILE A 227       2.676   1.448   5.715  1.00 96.50           C  
ATOM   1781  C   ILE A 227       2.207   2.150   6.984  1.00 96.50           C  
ATOM   1782  CB  ILE A 227       3.291   2.471   4.730  1.00 96.50           C  
ATOM   1783  O   ILE A 227       3.000   2.387   7.898  1.00 96.50           O  
ATOM   1784  CG1 ILE A 227       4.570   3.074   5.320  1.00 96.50           C  
ATOM   1785  CG2 ILE A 227       2.277   3.566   4.387  1.00 96.50           C  
ATOM   1786  CD1 ILE A 227       5.453   3.771   4.297  1.00 96.50           C  
ATOM   1787  N   PHE A 228       0.897   2.477   7.145  1.00 97.38           N  
ATOM   1788  CA  PHE A 228       0.366   3.193   8.297  1.00 97.38           C  
ATOM   1789  C   PHE A 228      -0.328   2.236   9.258  1.00 97.38           C  
ATOM   1790  CB  PHE A 228      -0.610   4.285   7.848  1.00 97.38           C  
ATOM   1791  O   PHE A 228      -0.986   2.668  10.203  1.00 97.38           O  
ATOM   1792  CG  PHE A 228       0.059   5.477   7.215  1.00 97.38           C  
ATOM   1793  CD1 PHE A 228       0.921   6.281   7.953  1.00 97.38           C  
ATOM   1794  CD2 PHE A 228      -0.173   5.793   5.883  1.00 97.38           C  
ATOM   1795  CE1 PHE A 228       1.542   7.383   7.371  1.00 97.38           C  
ATOM   1796  CE2 PHE A 228       0.444   6.891   5.293  1.00 97.38           C  
ATOM   1797  CZ  PHE A 228       1.301   7.684   6.039  1.00 97.38           C  
ATOM   1798  N   GLY A 229      -0.245   0.929   8.969  1.00 97.75           N  
ATOM   1799  CA  GLY A 229      -0.778  -0.050   9.906  1.00 97.75           C  
ATOM   1800  C   GLY A 229      -2.182  -0.505   9.555  1.00 97.75           C  
ATOM   1801  O   GLY A 229      -2.943  -0.918  10.430  1.00 97.75           O  
ATOM   1802  N   PHE A 230      -2.600  -0.290   8.320  1.00 98.56           N  
ATOM   1803  CA  PHE A 230      -3.861  -0.784   7.777  1.00 98.56           C  
ATOM   1804  C   PHE A 230      -3.615  -1.827   6.695  1.00 98.56           C  
ATOM   1805  CB  PHE A 230      -4.695   0.371   7.215  1.00 98.56           C  
ATOM   1806  O   PHE A 230      -2.502  -1.939   6.176  1.00 98.56           O  
ATOM   1807  CG  PHE A 230      -5.156   1.353   8.258  1.00 98.56           C  
ATOM   1808  CD1 PHE A 230      -6.215   1.044   9.102  1.00 98.56           C  
ATOM   1809  CD2 PHE A 230      -4.531   2.584   8.391  1.00 98.56           C  
ATOM   1810  CE1 PHE A 230      -6.645   1.950  10.070  1.00 98.56           C  
ATOM   1811  CE2 PHE A 230      -4.953   3.496   9.359  1.00 98.56           C  
ATOM   1812  CZ  PHE A 230      -6.012   3.178  10.195  1.00 98.56           C  
ATOM   1813  N   PRO A 231      -4.645  -2.672   6.430  1.00 98.50           N  
ATOM   1814  CA  PRO A 231      -4.449  -3.666   5.371  1.00 98.50           C  
ATOM   1815  C   PRO A 231      -4.172  -3.031   4.012  1.00 98.50           C  
ATOM   1816  CB  PRO A 231      -5.773  -4.430   5.359  1.00 98.50           C  
ATOM   1817  O   PRO A 231      -4.719  -1.973   3.695  1.00 98.50           O  
ATOM   1818  CG  PRO A 231      -6.332  -4.254   6.734  1.00 98.50           C  
ATOM   1819  CD  PRO A 231      -5.977  -2.879   7.219  1.00 98.50           C  
ATOM   1820  N   GLY A 232      -3.193  -3.656   3.225  1.00 97.38           N  
ATOM   1821  CA  GLY A 232      -2.979  -3.303   1.830  1.00 97.38           C  
ATOM   1822  C   GLY A 232      -3.838  -4.102   0.872  1.00 97.38           C  
ATOM   1823  O   GLY A 232      -4.727  -4.844   1.297  1.00 97.38           O  
ATOM   1824  N   GLY A 233      -3.584  -3.959  -0.399  1.00 96.69           N  
ATOM   1825  CA  GLY A 233      -4.402  -4.570  -1.432  1.00 96.69           C  
ATOM   1826  C   GLY A 233      -4.430  -6.086  -1.352  1.00 96.69           C  
ATOM   1827  O   GLY A 233      -5.500  -6.695  -1.417  1.00 96.69           O  
ATOM   1828  N   VAL A 234      -3.311  -6.684  -1.173  1.00 97.62           N  
ATOM   1829  CA  VAL A 234      -3.205  -8.141  -1.151  1.00 97.62           C  
ATOM   1830  C   VAL A 234      -3.965  -8.695   0.051  1.00 97.62           C  
ATOM   1831  CB  VAL A 234      -1.731  -8.602  -1.109  1.00 97.62           C  
ATOM   1832  O   VAL A 234      -4.672  -9.703  -0.064  1.00 97.62           O  
ATOM   1833  CG1 VAL A 234      -1.645 -10.109  -0.891  1.00 97.62           C  
ATOM   1834  CG2 VAL A 234      -1.012  -8.203  -2.396  1.00 97.62           C  
ATOM   1835  N   ALA A 235      -3.877  -8.055   1.236  1.00 98.62           N  
ATOM   1836  CA  ALA A 235      -4.594  -8.477   2.434  1.00 98.62           C  
ATOM   1837  C   ALA A 235      -6.105  -8.398   2.227  1.00 98.62           C  
ATOM   1838  CB  ALA A 235      -4.180  -7.629   3.633  1.00 98.62           C  
ATOM   1839  O   ALA A 235      -6.836  -9.328   2.568  1.00 98.62           O  
ATOM   1840  N   TRP A 236      -6.590  -7.289   1.628  1.00 98.75           N  
ATOM   1841  CA  TRP A 236      -8.016  -7.160   1.353  1.00 98.75           C  
ATOM   1842  C   TRP A 236      -8.484  -8.250   0.392  1.00 98.75           C  
ATOM   1843  CB  TRP A 236      -8.328  -5.777   0.771  1.00 98.75           C  
ATOM   1844  O   TRP A 236      -9.570  -8.812   0.565  1.00 98.75           O  
ATOM   1845  CG  TRP A 236      -8.156  -4.652   1.746  1.00 98.75           C  
ATOM   1846  CD1 TRP A 236      -7.348  -3.559   1.608  1.00 98.75           C  
ATOM   1847  CD2 TRP A 236      -8.805  -4.516   3.014  1.00 98.75           C  
ATOM   1848  CE2 TRP A 236      -8.344  -3.312   3.592  1.00 98.75           C  
ATOM   1849  CE3 TRP A 236      -9.734  -5.293   3.717  1.00 98.75           C  
ATOM   1850  NE1 TRP A 236      -7.457  -2.748   2.715  1.00 98.75           N  
ATOM   1851  CH2 TRP A 236      -9.688  -3.648   5.508  1.00 98.75           C  
ATOM   1852  CZ2 TRP A 236      -8.781  -2.867   4.844  1.00 98.75           C  
ATOM   1853  CZ3 TRP A 236     -10.172  -4.848   4.961  1.00 98.75           C  
ATOM   1854  N   ALA A 237      -7.695  -8.570  -0.586  1.00 98.75           N  
ATOM   1855  CA  ALA A 237      -8.031  -9.617  -1.547  1.00 98.75           C  
ATOM   1856  C   ALA A 237      -8.180 -10.977  -0.856  1.00 98.75           C  
ATOM   1857  CB  ALA A 237      -6.977  -9.695  -2.646  1.00 98.75           C  
ATOM   1858  O   ALA A 237      -9.117 -11.719  -1.131  1.00 98.75           O  
ATOM   1859  N   MET A 238      -7.266 -11.258   0.045  1.00 98.81           N  
ATOM   1860  CA  MET A 238      -7.297 -12.531   0.761  1.00 98.81           C  
ATOM   1861  C   MET A 238      -8.500 -12.594   1.698  1.00 98.81           C  
ATOM   1862  CB  MET A 238      -6.008 -12.734   1.554  1.00 98.81           C  
ATOM   1863  O   MET A 238      -9.125 -13.648   1.840  1.00 98.81           O  
ATOM   1864  CG  MET A 238      -4.801 -13.062   0.687  1.00 98.81           C  
ATOM   1865  SD  MET A 238      -3.312 -13.469   1.678  1.00 98.81           S  
ATOM   1866  CE  MET A 238      -2.869 -11.820   2.281  1.00 98.81           C  
ATOM   1867  N   LEU A 239      -8.812 -11.477   2.355  1.00 98.88           N  
ATOM   1868  CA  LEU A 239      -9.977 -11.445   3.229  1.00 98.88           C  
ATOM   1869  C   LEU A 239     -11.258 -11.695   2.438  1.00 98.88           C  
ATOM   1870  CB  LEU A 239     -10.070 -10.102   3.955  1.00 98.88           C  
ATOM   1871  O   LEU A 239     -12.117 -12.469   2.863  1.00 98.88           O  
ATOM   1872  CG  LEU A 239      -8.984  -9.820   5.000  1.00 98.88           C  
ATOM   1873  CD1 LEU A 239      -9.102  -8.391   5.512  1.00 98.88           C  
ATOM   1874  CD2 LEU A 239      -9.094 -10.820   6.152  1.00 98.88           C  
ATOM   1875  N   VAL A 240     -11.375 -11.070   1.258  1.00 98.88           N  
ATOM   1876  CA  VAL A 240     -12.539 -11.273   0.404  1.00 98.88           C  
ATOM   1877  C   VAL A 240     -12.562 -12.711  -0.108  1.00 98.88           C  
ATOM   1878  CB  VAL A 240     -12.555 -10.281  -0.784  1.00 98.88           C  
ATOM   1879  O   VAL A 240     -13.617 -13.352  -0.110  1.00 98.88           O  
ATOM   1880  CG1 VAL A 240     -13.664 -10.641  -1.772  1.00 98.88           C  
ATOM   1881  CG2 VAL A 240     -12.719  -8.852  -0.283  1.00 98.88           C  
ATOM   1882  N   ALA A 241     -11.422 -13.234  -0.515  1.00 98.75           N  
ATOM   1883  CA  ALA A 241     -11.312 -14.602  -0.999  1.00 98.75           C  
ATOM   1884  C   ALA A 241     -11.789 -15.602   0.055  1.00 98.75           C  
ATOM   1885  CB  ALA A 241      -9.867 -14.914  -1.400  1.00 98.75           C  
ATOM   1886  O   ALA A 241     -12.484 -16.562  -0.266  1.00 98.75           O  
ATOM   1887  N   ARG A 242     -11.430 -15.281   1.323  1.00 98.69           N  
ATOM   1888  CA  ARG A 242     -11.844 -16.156   2.414  1.00 98.69           C  
ATOM   1889  C   ARG A 242     -13.359 -16.203   2.531  1.00 98.69           C  
ATOM   1890  CB  ARG A 242     -11.227 -15.695   3.738  1.00 98.69           C  
ATOM   1891  O   ARG A 242     -13.945 -17.281   2.715  1.00 98.69           O  
ATOM   1892  CG  ARG A 242     -11.625 -16.547   4.934  1.00 98.69           C  
ATOM   1893  CD  ARG A 242     -11.211 -18.000   4.750  1.00 98.69           C  
ATOM   1894  NE  ARG A 242     -11.586 -18.812   5.902  1.00 98.69           N  
ATOM   1895  NH1 ARG A 242     -10.945 -20.828   4.949  1.00 98.69           N  
ATOM   1896  NH2 ARG A 242     -11.812 -20.781   7.070  1.00 98.69           N  
ATOM   1897  CZ  ARG A 242     -11.445 -20.141   5.973  1.00 98.69           C  
ATOM   1898  N   ILE A 243     -13.969 -15.070   2.379  1.00 98.75           N  
ATOM   1899  CA  ILE A 243     -15.422 -15.016   2.479  1.00 98.75           C  
ATOM   1900  C   ILE A 243     -16.047 -15.742   1.291  1.00 98.75           C  
ATOM   1901  CB  ILE A 243     -15.930 -13.555   2.543  1.00 98.75           C  
ATOM   1902  O   ILE A 243     -17.047 -16.453   1.446  1.00 98.75           O  
ATOM   1903  CG1 ILE A 243     -15.281 -12.820   3.721  1.00 98.75           C  
ATOM   1904  CG2 ILE A 243     -17.453 -13.516   2.645  1.00 98.75           C  
ATOM   1905  CD1 ILE A 243     -15.414 -13.539   5.051  1.00 98.75           C  
ATOM   1906  N   CYS A 244     -15.484 -15.688   0.142  1.00 98.56           N  
ATOM   1907  CA  CYS A 244     -15.969 -16.375  -1.047  1.00 98.56           C  
ATOM   1908  C   CYS A 244     -15.891 -17.891  -0.869  1.00 98.56           C  
ATOM   1909  CB  CYS A 244     -15.164 -15.953  -2.277  1.00 98.56           C  
ATOM   1910  O   CYS A 244     -16.719 -18.625  -1.396  1.00 98.56           O  
ATOM   1911  SG  CYS A 244     -15.508 -14.266  -2.822  1.00 98.56           S  
ATOM   1912  N   GLN A 245     -14.812 -18.359  -0.112  1.00 98.19           N  
ATOM   1913  CA  GLN A 245     -14.680 -19.781   0.184  1.00 98.19           C  
ATOM   1914  C   GLN A 245     -15.812 -20.250   1.092  1.00 98.19           C  
ATOM   1915  CB  GLN A 245     -13.328 -20.078   0.832  1.00 98.19           C  
ATOM   1916  O   GLN A 245     -16.312 -21.375   0.936  1.00 98.19           O  
ATOM   1917  CG  GLN A 245     -12.148 -19.969  -0.130  1.00 98.19           C  
ATOM   1918  CD  GLN A 245     -10.812 -20.188   0.554  1.00 98.19           C  
ATOM   1919  NE2 GLN A 245      -9.844 -20.719  -0.189  1.00 98.19           N  
ATOM   1920  OE1 GLN A 245     -10.648 -19.875   1.738  1.00 98.19           O  
ATOM   1921  N   LEU A 246     -16.250 -19.391   2.006  1.00 98.06           N  
ATOM   1922  CA  LEU A 246     -17.266 -19.734   2.988  1.00 98.06           C  
ATOM   1923  C   LEU A 246     -18.656 -19.672   2.371  1.00 98.06           C  
ATOM   1924  CB  LEU A 246     -17.203 -18.797   4.195  1.00 98.06           C  
ATOM   1925  O   LEU A 246     -19.578 -20.375   2.812  1.00 98.06           O  
ATOM   1926  CG  LEU A 246     -15.930 -18.891   5.047  1.00 98.06           C  
ATOM   1927  CD1 LEU A 246     -15.930 -17.797   6.117  1.00 98.06           C  
ATOM   1928  CD2 LEU A 246     -15.812 -20.266   5.684  1.00 98.06           C  
ATOM   1929  N   TYR A 247     -18.859 -18.891   1.294  1.00 98.00           N  
ATOM   1930  CA  TYR A 247     -20.109 -18.719   0.563  1.00 98.00           C  
ATOM   1931  C   TYR A 247     -19.891 -18.859  -0.938  1.00 98.00           C  
ATOM   1932  CB  TYR A 247     -20.750 -17.359   0.880  1.00 98.00           C  
ATOM   1933  O   TYR A 247     -20.031 -17.875  -1.680  1.00 98.00           O  
ATOM   1934  CG  TYR A 247     -21.078 -17.172   2.342  1.00 98.00           C  
ATOM   1935  CD1 TYR A 247     -22.328 -17.516   2.844  1.00 98.00           C  
ATOM   1936  CD2 TYR A 247     -20.141 -16.656   3.221  1.00 98.00           C  
ATOM   1937  CE1 TYR A 247     -22.641 -17.344   4.191  1.00 98.00           C  
ATOM   1938  CE2 TYR A 247     -20.438 -16.469   4.566  1.00 98.00           C  
ATOM   1939  OH  TYR A 247     -21.984 -16.641   6.375  1.00 98.00           O  
ATOM   1940  CZ  TYR A 247     -21.688 -16.812   5.043  1.00 98.00           C  
ATOM   1941  N   PRO A 248     -19.609 -20.062  -1.418  1.00 97.31           N  
ATOM   1942  CA  PRO A 248     -19.125 -20.281  -2.779  1.00 97.31           C  
ATOM   1943  C   PRO A 248     -20.156 -19.953  -3.846  1.00 97.31           C  
ATOM   1944  CB  PRO A 248     -18.781 -21.781  -2.793  1.00 97.31           C  
ATOM   1945  O   PRO A 248     -19.812 -19.688  -5.000  1.00 97.31           O  
ATOM   1946  CG  PRO A 248     -19.594 -22.359  -1.678  1.00 97.31           C  
ATOM   1947  CD  PRO A 248     -19.688 -21.359  -0.571  1.00 97.31           C  
ATOM   1948  N   ASN A 249     -21.469 -19.922  -3.525  1.00 97.44           N  
ATOM   1949  CA  ASN A 249     -22.500 -19.734  -4.543  1.00 97.44           C  
ATOM   1950  C   ASN A 249     -23.234 -18.406  -4.363  1.00 97.44           C  
ATOM   1951  CB  ASN A 249     -23.500 -20.891  -4.516  1.00 97.44           C  
ATOM   1952  O   ASN A 249     -24.250 -18.156  -5.012  1.00 97.44           O  
ATOM   1953  CG  ASN A 249     -22.859 -22.219  -4.879  1.00 97.44           C  
ATOM   1954  ND2 ASN A 249     -23.250 -23.281  -4.176  1.00 97.44           N  
ATOM   1955  OD1 ASN A 249     -22.031 -22.297  -5.789  1.00 97.44           O  
ATOM   1956  N   ALA A 250     -22.703 -17.500  -3.488  1.00 98.19           N  
ATOM   1957  CA  ALA A 250     -23.344 -16.219  -3.219  1.00 98.19           C  
ATOM   1958  C   ALA A 250     -22.953 -15.180  -4.266  1.00 98.19           C  
ATOM   1959  CB  ALA A 250     -22.969 -15.727  -1.821  1.00 98.19           C  
ATOM   1960  O   ALA A 250     -21.922 -15.320  -4.926  1.00 98.19           O  
ATOM   1961  N   CYS A 251     -23.812 -14.211  -4.477  1.00 98.62           N  
ATOM   1962  CA  CYS A 251     -23.453 -13.070  -5.309  1.00 98.62           C  
ATOM   1963  C   CYS A 251     -22.594 -12.078  -4.531  1.00 98.62           C  
ATOM   1964  CB  CYS A 251     -24.703 -12.367  -5.828  1.00 98.62           C  
ATOM   1965  O   CYS A 251     -22.422 -12.219  -3.318  1.00 98.62           O  
ATOM   1966  SG  CYS A 251     -25.703 -11.594  -4.531  1.00 98.62           S  
ATOM   1967  N   SER A 252     -21.984 -11.023  -5.164  1.00 98.62           N  
ATOM   1968  CA  SER A 252     -21.047 -10.078  -4.559  1.00 98.62           C  
ATOM   1969  C   SER A 252     -21.719  -9.250  -3.467  1.00 98.62           C  
ATOM   1970  CB  SER A 252     -20.453  -9.156  -5.621  1.00 98.62           C  
ATOM   1971  O   SER A 252     -21.094  -8.922  -2.457  1.00 98.62           O  
ATOM   1972  OG  SER A 252     -21.484  -8.516  -6.359  1.00 98.62           O  
ATOM   1973  N   ALA A 253     -23.016  -8.922  -3.600  1.00 98.62           N  
ATOM   1974  CA  ALA A 253     -23.734  -8.172  -2.572  1.00 98.62           C  
ATOM   1975  C   ALA A 253     -23.781  -8.953  -1.263  1.00 98.62           C  
ATOM   1976  CB  ALA A 253     -25.141  -7.840  -3.049  1.00 98.62           C  
ATOM   1977  O   ALA A 253     -23.547  -8.391  -0.189  1.00 98.62           O  
ATOM   1978  N   VAL A 254     -24.078 -10.219  -1.354  1.00 98.69           N  
ATOM   1979  CA  VAL A 254     -24.109 -11.070  -0.170  1.00 98.69           C  
ATOM   1980  C   VAL A 254     -22.719 -11.211   0.412  1.00 98.69           C  
ATOM   1981  CB  VAL A 254     -24.703 -12.461  -0.492  1.00 98.69           C  
ATOM   1982  O   VAL A 254     -22.531 -11.180   1.632  1.00 98.69           O  
ATOM   1983  CG1 VAL A 254     -24.562 -13.398   0.707  1.00 98.69           C  
ATOM   1984  CG2 VAL A 254     -26.172 -12.336  -0.909  1.00 98.69           C  
ATOM   1985  N   ILE A 255     -21.703 -11.406  -0.463  1.00 98.88           N  
ATOM   1986  CA  ILE A 255     -20.312 -11.516  -0.033  1.00 98.88           C  
ATOM   1987  C   ILE A 255     -19.922 -10.281   0.781  1.00 98.88           C  
ATOM   1988  CB  ILE A 255     -19.359 -11.680  -1.237  1.00 98.88           C  
ATOM   1989  O   ILE A 255     -19.312 -10.398   1.845  1.00 98.88           O  
ATOM   1990  CG1 ILE A 255     -19.609 -13.031  -1.928  1.00 98.88           C  
ATOM   1991  CG2 ILE A 255     -17.906 -11.547  -0.792  1.00 98.88           C  
ATOM   1992  CD1 ILE A 255     -19.359 -14.234  -1.034  1.00 98.88           C  
ATOM   1993  N   LEU A 256     -20.297  -9.094   0.352  1.00 98.69           N  
ATOM   1994  CA  LEU A 256     -19.984  -7.848   1.044  1.00 98.69           C  
ATOM   1995  C   LEU A 256     -20.625  -7.824   2.432  1.00 98.69           C  
ATOM   1996  CB  LEU A 256     -20.484  -6.645   0.229  1.00 98.69           C  
ATOM   1997  O   LEU A 256     -19.969  -7.469   3.412  1.00 98.69           O  
ATOM   1998  CG  LEU A 256     -19.625  -6.246  -0.970  1.00 98.69           C  
ATOM   1999  CD1 LEU A 256     -20.266  -5.082  -1.718  1.00 98.69           C  
ATOM   2000  CD2 LEU A 256     -18.203  -5.883  -0.518  1.00 98.69           C  
ATOM   2001  N   ASN A 257     -21.891  -8.172   2.469  1.00 98.56           N  
ATOM   2002  CA  ASN A 257     -22.578  -8.219   3.752  1.00 98.56           C  
ATOM   2003  C   ASN A 257     -21.922  -9.195   4.715  1.00 98.56           C  
ATOM   2004  CB  ASN A 257     -24.062  -8.578   3.555  1.00 98.56           C  
ATOM   2005  O   ASN A 257     -21.641  -8.852   5.863  1.00 98.56           O  
ATOM   2006  CG  ASN A 257     -24.812  -8.680   4.863  1.00 98.56           C  
ATOM   2007  ND2 ASN A 257     -25.188  -7.531   5.418  1.00 98.56           N  
ATOM   2008  OD1 ASN A 257     -25.062  -9.773   5.375  1.00 98.56           O  
ATOM   2009  N   ARG A 258     -21.625 -10.383   4.234  1.00 98.75           N  
ATOM   2010  CA  ARG A 258     -21.000 -11.406   5.074  1.00 98.75           C  
ATOM   2011  C   ARG A 258     -19.578 -11.016   5.449  1.00 98.75           C  
ATOM   2012  CB  ARG A 258     -21.000 -12.758   4.359  1.00 98.75           C  
ATOM   2013  O   ARG A 258     -19.109 -11.336   6.543  1.00 98.75           O  
ATOM   2014  CG  ARG A 258     -22.391 -13.359   4.176  1.00 98.75           C  
ATOM   2015  CD  ARG A 258     -23.094 -13.570   5.512  1.00 98.75           C  
ATOM   2016  NE  ARG A 258     -24.453 -14.055   5.332  1.00 98.75           N  
ATOM   2017  NH1 ARG A 258     -25.078 -13.734   7.531  1.00 98.75           N  
ATOM   2018  NH2 ARG A 258     -26.578 -14.586   6.023  1.00 98.75           N  
ATOM   2019  CZ  ARG A 258     -25.375 -14.125   6.297  1.00 98.75           C  
ATOM   2020  N   PHE A 259     -18.906 -10.359   4.531  1.00 98.88           N  
ATOM   2021  CA  PHE A 259     -17.547  -9.859   4.801  1.00 98.88           C  
ATOM   2022  C   PHE A 259     -17.516  -9.062   6.098  1.00 98.88           C  
ATOM   2023  CB  PHE A 259     -17.062  -8.992   3.639  1.00 98.88           C  
ATOM   2024  O   PHE A 259     -16.719  -9.352   6.988  1.00 98.88           O  
ATOM   2025  CG  PHE A 259     -15.711  -8.367   3.879  1.00 98.88           C  
ATOM   2026  CD1 PHE A 259     -15.602  -7.141   4.516  1.00 98.88           C  
ATOM   2027  CD2 PHE A 259     -14.555  -9.016   3.469  1.00 98.88           C  
ATOM   2028  CE1 PHE A 259     -14.352  -6.562   4.738  1.00 98.88           C  
ATOM   2029  CE2 PHE A 259     -13.305  -8.445   3.688  1.00 98.88           C  
ATOM   2030  CZ  PHE A 259     -13.203  -7.219   4.324  1.00 98.88           C  
ATOM   2031  N   PHE A 260     -18.375  -8.102   6.297  1.00 98.81           N  
ATOM   2032  CA  PHE A 260     -18.391  -7.230   7.465  1.00 98.81           C  
ATOM   2033  C   PHE A 260     -18.844  -7.996   8.703  1.00 98.81           C  
ATOM   2034  CB  PHE A 260     -19.328  -6.031   7.230  1.00 98.81           C  
ATOM   2035  O   PHE A 260     -18.281  -7.820   9.789  1.00 98.81           O  
ATOM   2036  CG  PHE A 260     -18.797  -5.051   6.219  1.00 98.81           C  
ATOM   2037  CD1 PHE A 260     -17.688  -4.262   6.504  1.00 98.81           C  
ATOM   2038  CD2 PHE A 260     -19.406  -4.914   4.980  1.00 98.81           C  
ATOM   2039  CE1 PHE A 260     -17.203  -3.352   5.566  1.00 98.81           C  
ATOM   2040  CE2 PHE A 260     -18.938  -4.004   4.043  1.00 98.81           C  
ATOM   2041  CZ  PHE A 260     -17.828  -3.225   4.336  1.00 98.81           C  
ATOM   2042  N   ILE A 261     -19.781  -8.883   8.578  1.00 98.69           N  
ATOM   2043  CA  ILE A 261     -20.312  -9.633   9.711  1.00 98.69           C  
ATOM   2044  C   ILE A 261     -19.250 -10.578  10.250  1.00 98.69           C  
ATOM   2045  CB  ILE A 261     -21.594 -10.422   9.320  1.00 98.69           C  
ATOM   2046  O   ILE A 261     -18.953 -10.562  11.445  1.00 98.69           O  
ATOM   2047  CG1 ILE A 261     -22.750  -9.461   9.023  1.00 98.69           C  
ATOM   2048  CG2 ILE A 261     -21.969 -11.414  10.422  1.00 98.69           C  
ATOM   2049  CD1 ILE A 261     -24.000 -10.141   8.484  1.00 98.69           C  
ATOM   2050  N   ILE A 262     -18.688 -11.320   9.383  1.00 98.50           N  
ATOM   2051  CA  ILE A 262     -17.781 -12.375   9.789  1.00 98.50           C  
ATOM   2052  C   ILE A 262     -16.484 -11.758  10.312  1.00 98.50           C  
ATOM   2053  CB  ILE A 262     -17.484 -13.344   8.625  1.00 98.50           C  
ATOM   2054  O   ILE A 262     -15.984 -12.148  11.375  1.00 98.50           O  
ATOM   2055  CG1 ILE A 262     -18.719 -14.188   8.305  1.00 98.50           C  
ATOM   2056  CG2 ILE A 262     -16.281 -14.234   8.961  1.00 98.50           C  
ATOM   2057  CD1 ILE A 262     -18.562 -15.078   7.074  1.00 98.50           C  
ATOM   2058  N   LEU A 263     -15.945 -10.742   9.617  1.00 98.62           N  
ATOM   2059  CA  LEU A 263     -14.641 -10.203   9.984  1.00 98.62           C  
ATOM   2060  C   LEU A 263     -14.750  -9.312  11.211  1.00 98.62           C  
ATOM   2061  CB  LEU A 263     -14.039  -9.414   8.812  1.00 98.62           C  
ATOM   2062  O   LEU A 263     -13.766  -9.117  11.930  1.00 98.62           O  
ATOM   2063  CG  LEU A 263     -13.602 -10.234   7.598  1.00 98.62           C  
ATOM   2064  CD1 LEU A 263     -13.047  -9.312   6.516  1.00 98.62           C  
ATOM   2065  CD2 LEU A 263     -12.562 -11.273   8.000  1.00 98.62           C  
ATOM   2066  N   SER A 264     -15.914  -8.773  11.500  1.00 98.19           N  
ATOM   2067  CA  SER A 264     -16.141  -8.031  12.734  1.00 98.19           C  
ATOM   2068  C   SER A 264     -16.141  -8.961  13.945  1.00 98.19           C  
ATOM   2069  CB  SER A 264     -17.453  -7.250  12.664  1.00 98.19           C  
ATOM   2070  O   SER A 264     -15.820  -8.539  15.055  1.00 98.19           O  
ATOM   2071  OG  SER A 264     -18.562  -8.133  12.656  1.00 98.19           O  
ATOM   2072  N   GLU A 265     -16.516 -10.227  13.719  1.00 97.75           N  
ATOM   2073  CA  GLU A 265     -16.656 -11.180  14.812  1.00 97.75           C  
ATOM   2074  C   GLU A 265     -15.531 -12.219  14.773  1.00 97.75           C  
ATOM   2075  CB  GLU A 265     -18.016 -11.875  14.758  1.00 97.75           C  
ATOM   2076  O   GLU A 265     -15.562 -13.195  15.531  1.00 97.75           O  
ATOM   2077  CG  GLU A 265     -19.188 -10.938  14.977  1.00 97.75           C  
ATOM   2078  CD  GLU A 265     -20.547 -11.633  14.859  1.00 97.75           C  
ATOM   2079  OE1 GLU A 265     -21.578 -11.000  15.164  1.00 97.75           O  
ATOM   2080  OE2 GLU A 265     -20.562 -12.820  14.469  1.00 97.75           O  
ATOM   2081  N   TRP A 266     -14.641 -12.008  13.805  1.00 98.25           N  
ATOM   2082  CA  TRP A 266     -13.508 -12.922  13.703  1.00 98.25           C  
ATOM   2083  C   TRP A 266     -12.727 -12.969  15.008  1.00 98.25           C  
ATOM   2084  CB  TRP A 266     -12.586 -12.508  12.555  1.00 98.25           C  
ATOM   2085  O   TRP A 266     -12.453 -11.930  15.617  1.00 98.25           O  
ATOM   2086  CG  TRP A 266     -11.578 -13.555  12.180  1.00 98.25           C  
ATOM   2087  CD1 TRP A 266     -10.281 -13.633  12.594  1.00 98.25           C  
ATOM   2088  CD2 TRP A 266     -11.781 -14.664  11.297  1.00 98.25           C  
ATOM   2089  CE2 TRP A 266     -10.570 -15.375  11.234  1.00 98.25           C  
ATOM   2090  CE3 TRP A 266     -12.883 -15.125  10.555  1.00 98.25           C  
ATOM   2091  NE1 TRP A 266      -9.664 -14.727  12.031  1.00 98.25           N  
ATOM   2092  CH2 TRP A 266     -11.508 -16.953   9.742  1.00 98.25           C  
ATOM   2093  CZ2 TRP A 266     -10.422 -16.531  10.453  1.00 98.25           C  
ATOM   2094  CZ3 TRP A 266     -12.734 -16.266   9.789  1.00 98.25           C  
ATOM   2095  N   ASN A 267     -12.391 -14.094  15.500  1.00 97.50           N  
ATOM   2096  CA  ASN A 267     -11.672 -14.250  16.750  1.00 97.50           C  
ATOM   2097  C   ASN A 267     -10.203 -13.844  16.609  1.00 97.50           C  
ATOM   2098  CB  ASN A 267     -11.781 -15.688  17.266  1.00 97.50           C  
ATOM   2099  O   ASN A 267      -9.312 -14.688  16.734  1.00 97.50           O  
ATOM   2100  CG  ASN A 267     -13.188 -16.062  17.672  1.00 97.50           C  
ATOM   2101  ND2 ASN A 267     -13.555 -17.312  17.484  1.00 97.50           N  
ATOM   2102  OD1 ASN A 267     -13.945 -15.211  18.156  1.00 97.50           O  
ATOM   2103  N   TRP A 268      -9.859 -12.594  16.453  1.00 98.12           N  
ATOM   2104  CA  TRP A 268      -8.484 -12.117  16.375  1.00 98.12           C  
ATOM   2105  C   TRP A 268      -7.738 -12.375  17.672  1.00 98.12           C  
ATOM   2106  CB  TRP A 268      -8.453 -10.625  16.031  1.00 98.12           C  
ATOM   2107  O   TRP A 268      -8.312 -12.234  18.766  1.00 98.12           O  
ATOM   2108  CG  TRP A 268      -9.141 -10.273  14.750  1.00 98.12           C  
ATOM   2109  CD1 TRP A 268     -10.352  -9.664  14.609  1.00 98.12           C  
ATOM   2110  CD2 TRP A 268      -8.656 -10.523  13.430  1.00 98.12           C  
ATOM   2111  CE2 TRP A 268      -9.633 -10.031  12.523  1.00 98.12           C  
ATOM   2112  CE3 TRP A 268      -7.492 -11.109  12.914  1.00 98.12           C  
ATOM   2113  NE1 TRP A 268     -10.656  -9.516  13.273  1.00 98.12           N  
ATOM   2114  CH2 TRP A 268      -8.328 -10.695  10.664  1.00 98.12           C  
ATOM   2115  CZ2 TRP A 268      -9.477 -10.117  11.141  1.00 98.12           C  
ATOM   2116  CZ3 TRP A 268      -7.340 -11.188  11.531  1.00 98.12           C  
ATOM   2117  N   PRO A 269      -6.414 -12.867  17.562  1.00 97.31           N  
ATOM   2118  CA  PRO A 269      -5.496 -12.867  16.406  1.00 97.31           C  
ATOM   2119  C   PRO A 269      -5.492 -14.188  15.656  1.00 97.31           C  
ATOM   2120  CB  PRO A 269      -4.133 -12.602  17.062  1.00 97.31           C  
ATOM   2121  O   PRO A 269      -4.480 -14.562  15.055  1.00 97.31           O  
ATOM   2122  CG  PRO A 269      -4.207 -13.266  18.391  1.00 97.31           C  
ATOM   2123  CD  PRO A 269      -5.602 -13.117  18.922  1.00 97.31           C  
ATOM   2124  N   GLN A 270      -6.703 -15.008  15.742  1.00 97.62           N  
ATOM   2125  CA  GLN A 270      -6.770 -16.172  14.867  1.00 97.62           C  
ATOM   2126  C   GLN A 270      -6.535 -15.789  13.414  1.00 97.62           C  
ATOM   2127  CB  GLN A 270      -8.117 -16.875  15.016  1.00 97.62           C  
ATOM   2128  O   GLN A 270      -7.191 -14.875  12.891  1.00 97.62           O  
ATOM   2129  CG  GLN A 270      -8.227 -18.172  14.227  1.00 97.62           C  
ATOM   2130  CD  GLN A 270      -9.492 -18.953  14.531  1.00 97.62           C  
ATOM   2131  NE2 GLN A 270      -9.508 -20.234  14.180  1.00 97.62           N  
ATOM   2132  OE1 GLN A 270     -10.453 -18.406  15.086  1.00 97.62           O  
ATOM   2133  N   PRO A 271      -5.539 -16.469  12.703  1.00 98.06           N  
ATOM   2134  CA  PRO A 271      -5.164 -16.047  11.352  1.00 98.06           C  
ATOM   2135  C   PRO A 271      -6.215 -16.391  10.305  1.00 98.06           C  
ATOM   2136  CB  PRO A 271      -3.857 -16.797  11.094  1.00 98.06           C  
ATOM   2137  O   PRO A 271      -6.922 -17.391  10.453  1.00 98.06           O  
ATOM   2138  CG  PRO A 271      -3.973 -18.047  11.906  1.00 98.06           C  
ATOM   2139  CD  PRO A 271      -4.680 -17.719  13.195  1.00 98.06           C  
ATOM   2140  N   VAL A 272      -6.348 -15.516   9.352  1.00 98.50           N  
ATOM   2141  CA  VAL A 272      -7.102 -15.844   8.141  1.00 98.50           C  
ATOM   2142  C   VAL A 272      -6.199 -16.578   7.152  1.00 98.50           C  
ATOM   2143  CB  VAL A 272      -7.691 -14.570   7.484  1.00 98.50           C  
ATOM   2144  O   VAL A 272      -5.184 -16.031   6.711  1.00 98.50           O  
ATOM   2145  CG1 VAL A 272      -8.391 -14.922   6.172  1.00 98.50           C  
ATOM   2146  CG2 VAL A 272      -8.656 -13.875   8.438  1.00 98.50           C  
ATOM   2147  N   ILE A 273      -6.512 -17.828   6.859  1.00 98.06           N  
ATOM   2148  CA  ILE A 273      -5.730 -18.719   6.000  1.00 98.06           C  
ATOM   2149  C   ILE A 273      -6.609 -19.250   4.867  1.00 98.06           C  
ATOM   2150  CB  ILE A 273      -5.129 -19.891   6.801  1.00 98.06           C  
ATOM   2151  O   ILE A 273      -7.723 -19.719   5.105  1.00 98.06           O  
ATOM   2152  CG1 ILE A 273      -4.219 -19.375   7.918  1.00 98.06           C  
ATOM   2153  CG2 ILE A 273      -4.363 -20.844   5.871  1.00 98.06           C  
ATOM   2154  CD1 ILE A 273      -3.762 -20.438   8.898  1.00 98.06           C  
ATOM   2155  N   LEU A 274      -6.207 -19.188   3.613  1.00 98.06           N  
ATOM   2156  CA  LEU A 274      -7.004 -19.609   2.461  1.00 98.06           C  
ATOM   2157  C   LEU A 274      -6.766 -21.078   2.137  1.00 98.06           C  
ATOM   2158  CB  LEU A 274      -6.668 -18.734   1.243  1.00 98.06           C  
ATOM   2159  O   LEU A 274      -7.648 -21.750   1.594  1.00 98.06           O  
ATOM   2160  CG  LEU A 274      -6.996 -17.250   1.354  1.00 98.06           C  
ATOM   2161  CD1 LEU A 274      -6.660 -16.531   0.052  1.00 98.06           C  
ATOM   2162  CD2 LEU A 274      -8.469 -17.047   1.714  1.00 98.06           C  
ATOM   2163  N   LYS A 275      -5.562 -21.562   2.473  1.00 96.19           N  
ATOM   2164  CA  LYS A 275      -5.145 -22.938   2.277  1.00 96.19           C  
ATOM   2165  C   LYS A 275      -4.078 -23.344   3.293  1.00 96.19           C  
ATOM   2166  CB  LYS A 275      -4.621 -23.141   0.856  1.00 96.19           C  
ATOM   2167  O   LYS A 275      -3.482 -22.484   3.945  1.00 96.19           O  
ATOM   2168  CG  LYS A 275      -3.338 -22.391   0.554  1.00 96.19           C  
ATOM   2169  CD  LYS A 275      -2.873 -22.625  -0.879  1.00 96.19           C  
ATOM   2170  CE  LYS A 275      -2.438 -24.062  -1.099  1.00 96.19           C  
ATOM   2171  NZ  LYS A 275      -1.958 -24.297  -2.494  1.00 96.19           N  
ATOM   2172  N   PRO A 276      -3.938 -24.656   3.469  1.00 95.44           N  
ATOM   2173  CA  PRO A 276      -2.920 -25.062   4.438  1.00 95.44           C  
ATOM   2174  C   PRO A 276      -1.538 -24.500   4.121  1.00 95.44           C  
ATOM   2175  CB  PRO A 276      -2.926 -26.594   4.332  1.00 95.44           C  
ATOM   2176  O   PRO A 276      -1.139 -24.453   2.953  1.00 95.44           O  
ATOM   2177  CG  PRO A 276      -4.297 -26.938   3.848  1.00 95.44           C  
ATOM   2178  CD  PRO A 276      -4.746 -25.875   2.887  1.00 95.44           C  
ATOM   2179  N   ILE A 277      -0.854 -24.016   5.164  1.00 94.56           N  
ATOM   2180  CA  ILE A 277       0.502 -23.500   5.008  1.00 94.56           C  
ATOM   2181  C   ILE A 277       1.449 -24.641   4.660  1.00 94.56           C  
ATOM   2182  CB  ILE A 277       0.985 -22.766   6.281  1.00 94.56           C  
ATOM   2183  O   ILE A 277       1.582 -25.609   5.426  1.00 94.56           O  
ATOM   2184  CG1 ILE A 277       0.094 -21.562   6.574  1.00 94.56           C  
ATOM   2185  CG2 ILE A 277       2.451 -22.359   6.141  1.00 94.56           C  
ATOM   2186  CD1 ILE A 277       0.430 -20.844   7.875  1.00 94.56           C  
ATOM   2187  N   GLU A 278       1.989 -24.625   3.486  1.00 90.38           N  
ATOM   2188  CA  GLU A 278       2.828 -25.688   2.959  1.00 90.38           C  
ATOM   2189  C   GLU A 278       4.305 -25.438   3.246  1.00 90.38           C  
ATOM   2190  CB  GLU A 278       2.605 -25.859   1.453  1.00 90.38           C  
ATOM   2191  O   GLU A 278       4.719 -24.281   3.400  1.00 90.38           O  
ATOM   2192  CG  GLU A 278       1.183 -26.250   1.079  1.00 90.38           C  
ATOM   2193  CD  GLU A 278       0.944 -26.281  -0.422  1.00 90.38           C  
ATOM   2194  OE1 GLU A 278      -0.138 -26.734  -0.854  1.00 90.38           O  
ATOM   2195  OE2 GLU A 278       1.848 -25.844  -1.172  1.00 90.38           O  
ATOM   2196  N   ASP A 279       5.035 -26.594   3.348  1.00 87.75           N  
ATOM   2197  CA  ASP A 279       6.496 -26.547   3.406  1.00 87.75           C  
ATOM   2198  C   ASP A 279       7.102 -26.516   2.006  1.00 87.75           C  
ATOM   2199  CB  ASP A 279       7.031 -27.750   4.184  1.00 87.75           C  
ATOM   2200  O   ASP A 279       6.402 -26.750   1.017  1.00 87.75           O  
ATOM   2201  CG  ASP A 279       6.758 -27.656   5.676  1.00 87.75           C  
ATOM   2202  OD1 ASP A 279       6.809 -26.547   6.242  1.00 87.75           O  
ATOM   2203  OD2 ASP A 279       6.492 -28.719   6.293  1.00 87.75           O  
ATOM   2204  N   GLY A 280       8.266 -26.016   1.906  1.00 87.81           N  
ATOM   2205  CA  GLY A 280       8.859 -25.922   0.580  1.00 87.81           C  
ATOM   2206  C   GLY A 280      10.305 -26.375   0.543  1.00 87.81           C  
ATOM   2207  O   GLY A 280      10.852 -26.797   1.560  1.00 87.81           O  
ATOM   2208  N   PRO A 281      10.906 -26.359  -0.599  1.00 89.81           N  
ATOM   2209  CA  PRO A 281      12.242 -26.922  -0.821  1.00 89.81           C  
ATOM   2210  C   PRO A 281      13.344 -26.062  -0.198  1.00 89.81           C  
ATOM   2211  CB  PRO A 281      12.367 -26.938  -2.346  1.00 89.81           C  
ATOM   2212  O   PRO A 281      14.484 -26.516  -0.062  1.00 89.81           O  
ATOM   2213  CG  PRO A 281      11.500 -25.812  -2.816  1.00 89.81           C  
ATOM   2214  CD  PRO A 281      10.305 -25.734  -1.911  1.00 89.81           C  
ATOM   2215  N   LEU A 282      12.984 -24.859   0.203  1.00 90.31           N  
ATOM   2216  CA  LEU A 282      14.000 -23.922   0.677  1.00 90.31           C  
ATOM   2217  C   LEU A 282      13.969 -23.812   2.197  1.00 90.31           C  
ATOM   2218  CB  LEU A 282      13.805 -22.547   0.044  1.00 90.31           C  
ATOM   2219  O   LEU A 282      12.930 -24.062   2.820  1.00 90.31           O  
ATOM   2220  CG  LEU A 282      13.781 -22.500  -1.484  1.00 90.31           C  
ATOM   2221  CD1 LEU A 282      13.477 -21.094  -1.967  1.00 90.31           C  
ATOM   2222  CD2 LEU A 282      15.109 -22.984  -2.053  1.00 90.31           C  
ATOM   2223  N   GLN A 283      15.102 -23.547   2.861  1.00 87.44           N  
ATOM   2224  CA  GLN A 283      15.180 -23.234   4.281  1.00 87.44           C  
ATOM   2225  C   GLN A 283      14.938 -21.750   4.527  1.00 87.44           C  
ATOM   2226  CB  GLN A 283      16.547 -23.641   4.848  1.00 87.44           C  
ATOM   2227  O   GLN A 283      15.859 -21.000   4.875  1.00 87.44           O  
ATOM   2228  CG  GLN A 283      16.797 -25.141   4.828  1.00 87.44           C  
ATOM   2229  CD  GLN A 283      18.094 -25.531   5.504  1.00 87.44           C  
ATOM   2230  NE2 GLN A 283      18.328 -26.828   5.648  1.00 87.44           N  
ATOM   2231  OE1 GLN A 283      18.891 -24.656   5.891  1.00 87.44           O  
ATOM   2232  N   VAL A 284      13.719 -21.344   4.191  1.00 88.94           N  
ATOM   2233  CA  VAL A 284      13.328 -19.953   4.367  1.00 88.94           C  
ATOM   2234  C   VAL A 284      12.273 -19.828   5.465  1.00 88.94           C  
ATOM   2235  CB  VAL A 284      12.797 -19.344   3.051  1.00 88.94           C  
ATOM   2236  O   VAL A 284      11.641 -20.828   5.828  1.00 88.94           O  
ATOM   2237  CG1 VAL A 284      13.906 -19.234   2.012  1.00 88.94           C  
ATOM   2238  CG2 VAL A 284      11.633 -20.172   2.512  1.00 88.94           C  
ATOM   2239  N   ARG A 285      12.266 -18.609   6.082  1.00 91.31           N  
ATOM   2240  CA  ARG A 285      11.305 -18.344   7.148  1.00 91.31           C  
ATOM   2241  C   ARG A 285       9.875 -18.375   6.617  1.00 91.31           C  
ATOM   2242  CB  ARG A 285      11.586 -17.000   7.805  1.00 91.31           C  
ATOM   2243  O   ARG A 285       9.531 -17.641   5.691  1.00 91.31           O  
ATOM   2244  CG  ARG A 285      10.633 -16.656   8.938  1.00 91.31           C  
ATOM   2245  CD  ARG A 285      10.938 -15.281   9.539  1.00 91.31           C  
ATOM   2246  NE  ARG A 285       9.938 -14.891  10.523  1.00 91.31           N  
ATOM   2247  NH1 ARG A 285      11.344 -13.477  11.688  1.00 91.31           N  
ATOM   2248  NH2 ARG A 285       9.172 -13.758  12.367  1.00 91.31           N  
ATOM   2249  CZ  ARG A 285      10.156 -14.039  11.523  1.00 91.31           C  
ATOM   2250  N   VAL A 286       9.062 -19.328   7.109  1.00 95.38           N  
ATOM   2251  CA  VAL A 286       7.633 -19.422   6.828  1.00 95.38           C  
ATOM   2252  C   VAL A 286       6.836 -18.984   8.055  1.00 95.38           C  
ATOM   2253  CB  VAL A 286       7.227 -20.844   6.406  1.00 95.38           C  
ATOM   2254  O   VAL A 286       7.184 -19.328   9.188  1.00 95.38           O  
ATOM   2255  CG1 VAL A 286       5.719 -20.938   6.184  1.00 95.38           C  
ATOM   2256  CG2 VAL A 286       7.984 -21.266   5.148  1.00 95.38           C  
ATOM   2257  N   TRP A 287       5.840 -18.125   7.852  1.00 96.69           N  
ATOM   2258  CA  TRP A 287       5.051 -17.625   8.977  1.00 96.69           C  
ATOM   2259  C   TRP A 287       4.676 -18.766   9.922  1.00 96.69           C  
ATOM   2260  CB  TRP A 287       3.787 -16.922   8.477  1.00 96.69           C  
ATOM   2261  O   TRP A 287       4.074 -19.750   9.508  1.00 96.69           O  
ATOM   2262  CG  TRP A 287       3.000 -16.250   9.555  1.00 96.69           C  
ATOM   2263  CD1 TRP A 287       3.172 -14.977  10.023  1.00 96.69           C  
ATOM   2264  CD2 TRP A 287       1.917 -16.812  10.305  1.00 96.69           C  
ATOM   2265  CE2 TRP A 287       1.479 -15.820  11.211  1.00 96.69           C  
ATOM   2266  CE3 TRP A 287       1.274 -18.047  10.289  1.00 96.69           C  
ATOM   2267  NE1 TRP A 287       2.260 -14.711  11.016  1.00 96.69           N  
ATOM   2268  CH2 TRP A 287      -0.186 -17.266  12.070  1.00 96.69           C  
ATOM   2269  CZ2 TRP A 287       0.426 -16.031  12.102  1.00 96.69           C  
ATOM   2270  CZ3 TRP A 287       0.226 -18.266  11.180  1.00 96.69           C  
ATOM   2271  N   ASN A 288       5.055 -18.656  11.234  1.00 96.06           N  
ATOM   2272  CA  ASN A 288       4.793 -19.656  12.266  1.00 96.06           C  
ATOM   2273  C   ASN A 288       4.766 -19.016  13.656  1.00 96.06           C  
ATOM   2274  CB  ASN A 288       5.832 -20.766  12.211  1.00 96.06           C  
ATOM   2275  O   ASN A 288       5.812 -18.766  14.250  1.00 96.06           O  
ATOM   2276  CG  ASN A 288       5.453 -21.969  13.070  1.00 96.06           C  
ATOM   2277  ND2 ASN A 288       5.953 -23.141  12.711  1.00 96.06           N  
ATOM   2278  OD1 ASN A 288       4.711 -21.828  14.047  1.00 96.06           O  
ATOM   2279  N   PRO A 289       3.480 -18.734  14.203  1.00 96.31           N  
ATOM   2280  CA  PRO A 289       3.357 -18.047  15.484  1.00 96.31           C  
ATOM   2281  C   PRO A 289       3.785 -18.906  16.672  1.00 96.31           C  
ATOM   2282  CB  PRO A 289       1.865 -17.703  15.562  1.00 96.31           C  
ATOM   2283  O   PRO A 289       3.990 -18.391  17.766  1.00 96.31           O  
ATOM   2284  CG  PRO A 289       1.199 -18.734  14.711  1.00 96.31           C  
ATOM   2285  CD  PRO A 289       2.092 -19.047  13.547  1.00 96.31           C  
ATOM   2286  N   LYS A 290       4.023 -20.219  16.484  1.00 95.94           N  
ATOM   2287  CA  LYS A 290       4.445 -21.141  17.547  1.00 95.94           C  
ATOM   2288  C   LYS A 290       5.957 -21.078  17.750  1.00 95.94           C  
ATOM   2289  CB  LYS A 290       4.008 -22.562  17.234  1.00 95.94           C  
ATOM   2290  O   LYS A 290       6.445 -21.312  18.859  1.00 95.94           O  
ATOM   2291  CG  LYS A 290       2.498 -22.766  17.234  1.00 95.94           C  
ATOM   2292  CD  LYS A 290       2.129 -24.219  17.000  1.00 95.94           C  
ATOM   2293  CE  LYS A 290       0.621 -24.422  16.984  1.00 95.94           C  
ATOM   2294  NZ  LYS A 290       0.252 -25.844  16.688  1.00 95.94           N  
ATOM   2295  N   ILE A 291       6.641 -20.750  16.703  1.00 95.31           N  
ATOM   2296  CA  ILE A 291       8.094 -20.828  16.734  1.00 95.31           C  
ATOM   2297  C   ILE A 291       8.672 -19.422  16.906  1.00 95.31           C  
ATOM   2298  CB  ILE A 291       8.664 -21.484  15.469  1.00 95.31           C  
ATOM   2299  O   ILE A 291       9.633 -19.219  17.656  1.00 95.31           O  
ATOM   2300  CG1 ILE A 291       8.141 -22.922  15.336  1.00 95.31           C  
ATOM   2301  CG2 ILE A 291      10.195 -21.453  15.469  1.00 95.31           C  
ATOM   2302  CD1 ILE A 291       8.531 -23.609  14.031  1.00 95.31           C  
ATOM   2303  N   TYR A 292       8.016 -18.344  16.172  1.00 96.38           N  
ATOM   2304  CA  TYR A 292       8.625 -17.016  16.094  1.00 96.38           C  
ATOM   2305  C   TYR A 292       7.812 -16.000  16.906  1.00 96.38           C  
ATOM   2306  CB  TYR A 292       8.750 -16.562  14.648  1.00 96.38           C  
ATOM   2307  O   TYR A 292       6.613 -15.844  16.672  1.00 96.38           O  
ATOM   2308  CG  TYR A 292       9.516 -17.516  13.766  1.00 96.38           C  
ATOM   2309  CD1 TYR A 292      10.867 -17.766  14.000  1.00 96.38           C  
ATOM   2310  CD2 TYR A 292       8.898 -18.172  12.703  1.00 96.38           C  
ATOM   2311  CE1 TYR A 292      11.586 -18.656  13.195  1.00 96.38           C  
ATOM   2312  CE2 TYR A 292       9.602 -19.047  11.891  1.00 96.38           C  
ATOM   2313  OH  TYR A 292      11.648 -20.156  11.344  1.00 96.38           O  
ATOM   2314  CZ  TYR A 292      10.945 -19.281  12.148  1.00 96.38           C  
ATOM   2315  N   ALA A 293       8.469 -15.273  17.828  1.00 96.62           N  
ATOM   2316  CA  ALA A 293       7.844 -14.281  18.703  1.00 96.62           C  
ATOM   2317  C   ALA A 293       7.227 -13.148  17.875  1.00 96.62           C  
ATOM   2318  CB  ALA A 293       8.859 -13.719  19.688  1.00 96.62           C  
ATOM   2319  O   ALA A 293       6.137 -12.664  18.203  1.00 96.62           O  
ATOM   2320  N   GLN A 294       7.914 -12.789  16.781  1.00 95.62           N  
ATOM   2321  CA  GLN A 294       7.422 -11.711  15.930  1.00 95.62           C  
ATOM   2322  C   GLN A 294       6.074 -12.070  15.312  1.00 95.62           C  
ATOM   2323  CB  GLN A 294       8.430 -11.391  14.828  1.00 95.62           C  
ATOM   2324  O   GLN A 294       5.176 -11.234  15.234  1.00 95.62           O  
ATOM   2325  CG  GLN A 294       8.070 -10.164  14.000  1.00 95.62           C  
ATOM   2326  CD  GLN A 294       9.203  -9.711  13.102  1.00 95.62           C  
ATOM   2327  NE2 GLN A 294       9.016  -8.570  12.438  1.00 95.62           N  
ATOM   2328  OE1 GLN A 294      10.242 -10.367  13.000  1.00 95.62           O  
ATOM   2329  N   ASP A 295       5.906 -13.305  14.875  1.00 97.00           N  
ATOM   2330  CA  ASP A 295       4.656 -13.781  14.289  1.00 97.00           C  
ATOM   2331  C   ASP A 295       3.553 -13.859  15.344  1.00 97.00           C  
ATOM   2332  CB  ASP A 295       4.855 -15.148  13.633  1.00 97.00           C  
ATOM   2333  O   ASP A 295       2.393 -13.555  15.062  1.00 97.00           O  
ATOM   2334  CG  ASP A 295       5.766 -15.086  12.422  1.00 97.00           C  
ATOM   2335  OD1 ASP A 295       6.070 -13.977  11.938  1.00 97.00           O  
ATOM   2336  OD2 ASP A 295       6.184 -16.172  11.945  1.00 97.00           O  
ATOM   2337  N   ARG A 296       3.951 -14.164  16.578  1.00 96.94           N  
ATOM   2338  CA  ARG A 296       3.000 -14.289  17.672  1.00 96.94           C  
ATOM   2339  C   ARG A 296       2.396 -12.938  18.031  1.00 96.94           C  
ATOM   2340  CB  ARG A 296       3.674 -14.906  18.906  1.00 96.94           C  
ATOM   2341  O   ARG A 296       1.281 -12.867  18.562  1.00 96.94           O  
ATOM   2342  CG  ARG A 296       3.941 -16.391  18.781  1.00 96.94           C  
ATOM   2343  CD  ARG A 296       4.309 -17.016  20.125  1.00 96.94           C  
ATOM   2344  NE  ARG A 296       5.516 -16.422  20.688  1.00 96.94           N  
ATOM   2345  NH1 ARG A 296       6.973 -17.875  19.641  1.00 96.94           N  
ATOM   2346  NH2 ARG A 296       7.781 -16.219  21.000  1.00 96.94           N  
ATOM   2347  CZ  ARG A 296       6.754 -16.844  20.438  1.00 96.94           C  
ATOM   2348  N   SER A 297       3.148 -11.914  17.750  1.00 96.75           N  
ATOM   2349  CA  SER A 297       2.750 -10.570  18.156  1.00 96.75           C  
ATOM   2350  C   SER A 297       1.814  -9.938  17.125  1.00 96.75           C  
ATOM   2351  CB  SER A 297       3.979  -9.680  18.344  1.00 96.75           C  
ATOM   2352  O   SER A 297       1.316  -8.828  17.328  1.00 96.75           O  
ATOM   2353  OG  SER A 297       4.617  -9.422  17.109  1.00 96.75           O  
ATOM   2354  N   HIS A 298       1.562 -10.594  15.953  1.00 98.06           N  
ATOM   2355  CA  HIS A 298       0.655 -10.047  14.953  1.00 98.06           C  
ATOM   2356  C   HIS A 298      -0.775  -9.984  15.477  1.00 98.06           C  
ATOM   2357  CB  HIS A 298       0.706 -10.891  13.672  1.00 98.06           C  
ATOM   2358  O   HIS A 298      -1.272 -10.945  16.062  1.00 98.06           O  
ATOM   2359  CG  HIS A 298       2.008 -10.797  12.945  1.00 98.06           C  
ATOM   2360  CD2 HIS A 298       2.973  -9.844  12.969  1.00 98.06           C  
ATOM   2361  ND1 HIS A 298       2.434 -11.758  12.055  1.00 98.06           N  
ATOM   2362  CE1 HIS A 298       3.611 -11.406  11.562  1.00 98.06           C  
ATOM   2363  NE2 HIS A 298       3.959 -10.250  12.102  1.00 98.06           N  
ATOM   2364  N   ARG A 299      -1.503  -8.930  15.234  1.00 98.00           N  
ATOM   2365  CA  ARG A 299      -2.785  -8.625  15.867  1.00 98.00           C  
ATOM   2366  C   ARG A 299      -3.945  -9.102  15.000  1.00 98.00           C  
ATOM   2367  CB  ARG A 299      -2.912  -7.125  16.125  1.00 98.00           C  
ATOM   2368  O   ARG A 299      -4.969  -9.562  15.516  1.00 98.00           O  
ATOM   2369  CG  ARG A 299      -1.834  -6.566  17.047  1.00 98.00           C  
ATOM   2370  CD  ARG A 299      -1.842  -7.250  18.406  1.00 98.00           C  
ATOM   2371  NE  ARG A 299      -0.784  -6.734  19.266  1.00 98.00           N  
ATOM   2372  NH1 ARG A 299      -2.152  -5.277  20.422  1.00 98.00           N  
ATOM   2373  NH2 ARG A 299       0.076  -5.418  20.938  1.00 98.00           N  
ATOM   2374  CZ  ARG A 299      -0.956  -5.812  20.219  1.00 98.00           C  
ATOM   2375  N   MET A 300      -3.793  -8.969  13.688  1.00 98.56           N  
ATOM   2376  CA  MET A 300      -4.793  -9.391  12.711  1.00 98.56           C  
ATOM   2377  C   MET A 300      -4.137 -10.117  11.539  1.00 98.56           C  
ATOM   2378  CB  MET A 300      -5.590  -8.195  12.195  1.00 98.56           C  
ATOM   2379  O   MET A 300      -4.195  -9.656  10.398  1.00 98.56           O  
ATOM   2380  CG  MET A 300      -6.352  -7.453  13.289  1.00 98.56           C  
ATOM   2381  SD  MET A 300      -7.387  -6.094  12.625  1.00 98.56           S  
ATOM   2382  CE  MET A 300      -8.805  -7.039  12.008  1.00 98.56           C  
ATOM   2383  N   PRO A 301      -3.541 -11.375  11.836  1.00 98.50           N  
ATOM   2384  CA  PRO A 301      -2.740 -12.047  10.812  1.00 98.50           C  
ATOM   2385  C   PRO A 301      -3.580 -12.523   9.633  1.00 98.50           C  
ATOM   2386  CB  PRO A 301      -2.135 -13.234  11.570  1.00 98.50           C  
ATOM   2387  O   PRO A 301      -4.586 -13.211   9.820  1.00 98.50           O  
ATOM   2388  CG  PRO A 301      -2.334 -12.914  13.016  1.00 98.50           C  
ATOM   2389  CD  PRO A 301      -3.529 -12.016  13.141  1.00 98.50           C  
ATOM   2390  N   VAL A 302      -3.238 -12.086   8.344  1.00 98.75           N  
ATOM   2391  CA  VAL A 302      -3.717 -12.547   7.051  1.00 98.75           C  
ATOM   2392  C   VAL A 302      -2.557 -13.141   6.250  1.00 98.75           C  
ATOM   2393  CB  VAL A 302      -4.391 -11.406   6.250  1.00 98.75           C  
ATOM   2394  O   VAL A 302      -1.670 -12.406   5.801  1.00 98.75           O  
ATOM   2395  CG1 VAL A 302      -4.969 -11.938   4.938  1.00 98.75           C  
ATOM   2396  CG2 VAL A 302      -5.477 -10.742   7.090  1.00 98.75           C  
ATOM   2397  N   ILE A 303      -2.592 -14.406   6.039  1.00 98.56           N  
ATOM   2398  CA  ILE A 303      -1.409 -15.141   5.598  1.00 98.56           C  
ATOM   2399  C   ILE A 303      -1.482 -15.383   4.090  1.00 98.56           C  
ATOM   2400  CB  ILE A 303      -1.265 -16.484   6.344  1.00 98.56           C  
ATOM   2401  O   ILE A 303      -2.498 -15.859   3.580  1.00 98.56           O  
ATOM   2402  CG1 ILE A 303      -1.354 -16.266   7.859  1.00 98.56           C  
ATOM   2403  CG2 ILE A 303       0.051 -17.172   5.969  1.00 98.56           C  
ATOM   2404  CD1 ILE A 303      -0.393 -15.211   8.391  1.00 98.56           C  
ATOM   2405  N   THR A 304      -0.416 -15.016   3.361  1.00 98.00           N  
ATOM   2406  CA  THR A 304      -0.336 -15.242   1.922  1.00 98.00           C  
ATOM   2407  C   THR A 304      -0.342 -16.734   1.606  1.00 98.00           C  
ATOM   2408  CB  THR A 304       0.927 -14.594   1.325  1.00 98.00           C  
ATOM   2409  O   THR A 304       0.275 -17.531   2.320  1.00 98.00           O  
ATOM   2410  CG2 THR A 304       0.944 -13.086   1.577  1.00 98.00           C  
ATOM   2411  OG1 THR A 304       2.088 -15.180   1.927  1.00 98.00           O  
ATOM   2412  N   PRO A 305      -1.062 -17.141   0.562  1.00 96.88           N  
ATOM   2413  CA  PRO A 305      -1.254 -18.562   0.277  1.00 96.88           C  
ATOM   2414  C   PRO A 305      -0.036 -19.203  -0.385  1.00 96.88           C  
ATOM   2415  CB  PRO A 305      -2.457 -18.578  -0.668  1.00 96.88           C  
ATOM   2416  O   PRO A 305       0.141 -20.422  -0.315  1.00 96.88           O  
ATOM   2417  CG  PRO A 305      -2.439 -17.234  -1.325  1.00 96.88           C  
ATOM   2418  CD  PRO A 305      -1.979 -16.219  -0.320  1.00 96.88           C  
ATOM   2419  N   ALA A 306       0.851 -18.406  -0.992  1.00 95.81           N  
ATOM   2420  CA  ALA A 306       1.992 -18.969  -1.712  1.00 95.81           C  
ATOM   2421  C   ALA A 306       3.172 -19.203  -0.773  1.00 95.81           C  
ATOM   2422  CB  ALA A 306       2.400 -18.047  -2.859  1.00 95.81           C  
ATOM   2423  O   ALA A 306       3.402 -18.422   0.150  1.00 95.81           O  
ATOM   2424  N   TYR A 307       3.891 -20.312  -0.897  1.00 94.75           N  
ATOM   2425  CA  TYR A 307       5.148 -20.562  -0.207  1.00 94.75           C  
ATOM   2426  C   TYR A 307       6.258 -19.672  -0.742  1.00 94.75           C  
ATOM   2427  CB  TYR A 307       5.555 -22.031  -0.355  1.00 94.75           C  
ATOM   2428  O   TYR A 307       6.422 -19.531  -1.956  1.00 94.75           O  
ATOM   2429  CG  TYR A 307       6.930 -22.344   0.177  1.00 94.75           C  
ATOM   2430  CD1 TYR A 307       8.031 -22.406  -0.676  1.00 94.75           C  
ATOM   2431  CD2 TYR A 307       7.137 -22.578   1.534  1.00 94.75           C  
ATOM   2432  CE1 TYR A 307       9.305 -22.688  -0.190  1.00 94.75           C  
ATOM   2433  CE2 TYR A 307       8.406 -22.859   2.031  1.00 94.75           C  
ATOM   2434  OH  TYR A 307      10.734 -23.203   1.649  1.00 94.75           O  
ATOM   2435  CZ  TYR A 307       9.477 -22.922   1.163  1.00 94.75           C  
ATOM   2436  N   PRO A 308       7.129 -19.125   0.190  1.00 94.38           N  
ATOM   2437  CA  PRO A 308       6.930 -19.172   1.640  1.00 94.38           C  
ATOM   2438  C   PRO A 308       5.863 -18.203   2.125  1.00 94.38           C  
ATOM   2439  CB  PRO A 308       8.305 -18.812   2.199  1.00 94.38           C  
ATOM   2440  O   PRO A 308       5.891 -17.016   1.759  1.00 94.38           O  
ATOM   2441  CG  PRO A 308       8.914 -17.922   1.159  1.00 94.38           C  
ATOM   2442  CD  PRO A 308       8.453 -18.391  -0.192  1.00 94.38           C  
ATOM   2443  N   SER A 309       4.938 -18.688   2.932  1.00 95.81           N  
ATOM   2444  CA  SER A 309       3.818 -17.891   3.406  1.00 95.81           C  
ATOM   2445  C   SER A 309       4.281 -16.828   4.395  1.00 95.81           C  
ATOM   2446  CB  SER A 309       2.758 -18.781   4.059  1.00 95.81           C  
ATOM   2447  O   SER A 309       5.184 -17.062   5.199  1.00 95.81           O  
ATOM   2448  OG  SER A 309       2.230 -19.703   3.125  1.00 95.81           O  
ATOM   2449  N   MET A 310       3.721 -15.578   4.344  1.00 96.12           N  
ATOM   2450  CA  MET A 310       4.004 -14.438   5.211  1.00 96.12           C  
ATOM   2451  C   MET A 310       2.713 -13.750   5.637  1.00 96.12           C  
ATOM   2452  CB  MET A 310       4.922 -13.438   4.504  1.00 96.12           C  
ATOM   2453  O   MET A 310       1.651 -13.992   5.062  1.00 96.12           O  
ATOM   2454  CG  MET A 310       6.262 -14.023   4.094  1.00 96.12           C  
ATOM   2455  SD  MET A 310       7.367 -12.773   3.324  1.00 96.12           S  
ATOM   2456  CE  MET A 310       6.523 -12.531   1.736  1.00 96.12           C  
ATOM   2457  N   CYS A 311       2.865 -13.023   6.676  1.00 97.94           N  
ATOM   2458  CA  CYS A 311       1.730 -12.227   7.121  1.00 97.94           C  
ATOM   2459  C   CYS A 311       1.654 -10.914   6.352  1.00 97.94           C  
ATOM   2460  CB  CYS A 311       1.828 -11.945   8.617  1.00 97.94           C  
ATOM   2461  O   CYS A 311       2.549 -10.070   6.461  1.00 97.94           O  
ATOM   2462  SG  CYS A 311       0.409 -11.047   9.289  1.00 97.94           S  
ATOM   2463  N   ALA A 312       0.549 -10.688   5.609  1.00 98.19           N  
ATOM   2464  CA  ALA A 312       0.346  -9.500   4.785  1.00 98.19           C  
ATOM   2465  C   ALA A 312      -0.099  -8.312   5.637  1.00 98.19           C  
ATOM   2466  CB  ALA A 312      -0.680  -9.781   3.691  1.00 98.19           C  
ATOM   2467  O   ALA A 312      -0.089  -7.172   5.176  1.00 98.19           O  
ATOM   2468  N   THR A 313      -0.461  -8.516   6.918  1.00 98.38           N  
ATOM   2469  CA  THR A 313      -0.959  -7.465   7.801  1.00 98.38           C  
ATOM   2470  C   THR A 313      -0.067  -7.320   9.031  1.00 98.38           C  
ATOM   2471  CB  THR A 313      -2.406  -7.746   8.242  1.00 98.38           C  
ATOM   2472  O   THR A 313      -0.557  -7.074  10.133  1.00 98.38           O  
ATOM   2473  CG2 THR A 313      -3.373  -7.637   7.066  1.00 98.38           C  
ATOM   2474  OG1 THR A 313      -2.482  -9.070   8.789  1.00 98.38           O  
ATOM   2475  N   HIS A 314       1.231  -7.613   8.898  1.00 97.38           N  
ATOM   2476  CA  HIS A 314       2.189  -7.648  10.000  1.00 97.38           C  
ATOM   2477  C   HIS A 314       2.369  -6.270  10.617  1.00 97.38           C  
ATOM   2478  CB  HIS A 314       3.537  -8.188   9.516  1.00 97.38           C  
ATOM   2479  O   HIS A 314       2.844  -6.148  11.750  1.00 97.38           O  
ATOM   2480  CG  HIS A 314       4.168  -7.355   8.445  1.00 97.38           C  
ATOM   2481  CD2 HIS A 314       5.188  -6.465   8.492  1.00 97.38           C  
ATOM   2482  ND1 HIS A 314       3.744  -7.387   7.129  1.00 97.38           N  
ATOM   2483  CE1 HIS A 314       4.480  -6.551   6.418  1.00 97.38           C  
ATOM   2484  NE2 HIS A 314       5.363  -5.980   7.219  1.00 97.38           N  
ATOM   2485  N   ASN A 315       1.902  -5.133   9.945  1.00 97.88           N  
ATOM   2486  CA  ASN A 315       2.137  -3.766  10.406  1.00 97.88           C  
ATOM   2487  C   ASN A 315       0.947  -3.227  11.195  1.00 97.88           C  
ATOM   2488  CB  ASN A 315       2.445  -2.852   9.219  1.00 97.88           C  
ATOM   2489  O   ASN A 315       0.983  -2.098  11.688  1.00 97.88           O  
ATOM   2490  CG  ASN A 315       3.836  -3.072   8.656  1.00 97.88           C  
ATOM   2491  ND2 ASN A 315       3.996  -2.828   7.359  1.00 97.88           N  
ATOM   2492  OD1 ASN A 315       4.758  -3.459   9.375  1.00 97.88           O  
ATOM   2493  N   ILE A 316      -0.141  -3.988  11.336  1.00 98.50           N  
ATOM   2494  CA  ILE A 316      -1.322  -3.535  12.062  1.00 98.50           C  
ATOM   2495  C   ILE A 316      -0.979  -3.342  13.539  1.00 98.50           C  
ATOM   2496  CB  ILE A 316      -2.494  -4.531  11.914  1.00 98.50           C  
ATOM   2497  O   ILE A 316      -0.347  -4.207  14.156  1.00 98.50           O  
ATOM   2498  CG1 ILE A 316      -3.053  -4.484  10.484  1.00 98.50           C  
ATOM   2499  CG2 ILE A 316      -3.592  -4.230  12.938  1.00 98.50           C  
ATOM   2500  CD1 ILE A 316      -4.180  -5.473  10.227  1.00 98.50           C  
ATOM   2501  N   THR A 317      -1.296  -2.133  14.109  1.00 98.19           N  
ATOM   2502  CA  THR A 317      -1.094  -1.802  15.516  1.00 98.19           C  
ATOM   2503  C   THR A 317      -2.385  -1.992  16.312  1.00 98.19           C  
ATOM   2504  CB  THR A 317      -0.594  -0.355  15.680  1.00 98.19           C  
ATOM   2505  O   THR A 317      -3.439  -2.256  15.727  1.00 98.19           O  
ATOM   2506  CG2 THR A 317       0.591  -0.073  14.766  1.00 98.19           C  
ATOM   2507  OG1 THR A 317      -1.658   0.551  15.359  1.00 98.19           O  
ATOM   2508  N   GLU A 318      -2.277  -1.838  17.641  1.00 97.81           N  
ATOM   2509  CA  GLU A 318      -3.471  -1.935  18.484  1.00 97.81           C  
ATOM   2510  C   GLU A 318      -4.484  -0.850  18.125  1.00 97.81           C  
ATOM   2511  CB  GLU A 318      -3.098  -1.842  19.953  1.00 97.81           C  
ATOM   2512  O   GLU A 318      -5.684  -1.114  18.047  1.00 97.81           O  
ATOM   2513  CG  GLU A 318      -4.262  -2.102  20.906  1.00 97.81           C  
ATOM   2514  CD  GLU A 318      -4.867  -3.488  20.750  1.00 97.81           C  
ATOM   2515  OE1 GLU A 318      -6.059  -3.672  21.078  1.00 97.81           O  
ATOM   2516  OE2 GLU A 318      -4.145  -4.395  20.281  1.00 97.81           O  
ATOM   2517  N   SER A 319      -4.066   0.325  17.891  1.00 98.38           N  
ATOM   2518  CA  SER A 319      -4.934   1.451  17.562  1.00 98.38           C  
ATOM   2519  C   SER A 319      -5.617   1.238  16.203  1.00 98.38           C  
ATOM   2520  CB  SER A 319      -4.133   2.754  17.531  1.00 98.38           C  
ATOM   2521  O   SER A 319      -6.832   1.410  16.094  1.00 98.38           O  
ATOM   2522  OG  SER A 319      -3.748   3.133  18.844  1.00 98.38           O  
ATOM   2523  N   THR A 320      -4.871   0.842  15.203  1.00 98.50           N  
ATOM   2524  CA  THR A 320      -5.469   0.685  13.883  1.00 98.50           C  
ATOM   2525  C   THR A 320      -6.402  -0.522  13.852  1.00 98.50           C  
ATOM   2526  CB  THR A 320      -4.387   0.530  12.797  1.00 98.50           C  
ATOM   2527  O   THR A 320      -7.371  -0.542  13.094  1.00 98.50           O  
ATOM   2528  CG2 THR A 320      -3.525   1.783  12.695  1.00 98.50           C  
ATOM   2529  OG1 THR A 320      -3.551  -0.588  13.117  1.00 98.50           O  
ATOM   2530  N   LYS A 321      -6.098  -1.586  14.656  1.00 98.56           N  
ATOM   2531  CA  LYS A 321      -7.035  -2.693  14.820  1.00 98.56           C  
ATOM   2532  C   LYS A 321      -8.391  -2.199  15.312  1.00 98.56           C  
ATOM   2533  CB  LYS A 321      -6.473  -3.732  15.789  1.00 98.56           C  
ATOM   2534  O   LYS A 321      -9.430  -2.592  14.781  1.00 98.56           O  
ATOM   2535  CG  LYS A 321      -7.414  -4.891  16.078  1.00 98.56           C  
ATOM   2536  CD  LYS A 321      -6.836  -5.848  17.109  1.00 98.56           C  
ATOM   2537  CE  LYS A 321      -7.832  -6.934  17.484  1.00 98.56           C  
ATOM   2538  NZ  LYS A 321      -7.266  -7.871  18.500  1.00 98.56           N  
ATOM   2539  N   LYS A 322      -8.430  -1.337  16.297  1.00 98.31           N  
ATOM   2540  CA  LYS A 322      -9.672  -0.793  16.828  1.00 98.31           C  
ATOM   2541  C   LYS A 322     -10.438  -0.017  15.766  1.00 98.31           C  
ATOM   2542  CB  LYS A 322      -9.391   0.109  18.031  1.00 98.31           C  
ATOM   2543  O   LYS A 322     -11.656  -0.143  15.648  1.00 98.31           O  
ATOM   2544  CG  LYS A 322      -8.953  -0.642  19.281  1.00 98.31           C  
ATOM   2545  CD  LYS A 322      -8.695   0.308  20.438  1.00 98.31           C  
ATOM   2546  CE  LYS A 322      -8.211  -0.437  21.672  1.00 98.31           C  
ATOM   2547  NZ  LYS A 322      -7.848   0.499  22.781  1.00 98.31           N  
ATOM   2548  N   VAL A 323      -9.703   0.748  14.977  1.00 98.56           N  
ATOM   2549  CA  VAL A 323     -10.312   1.542  13.914  1.00 98.56           C  
ATOM   2550  C   VAL A 323     -10.906   0.618  12.859  1.00 98.56           C  
ATOM   2551  CB  VAL A 323      -9.289   2.504  13.266  1.00 98.56           C  
ATOM   2552  O   VAL A 323     -12.031   0.833  12.398  1.00 98.56           O  
ATOM   2553  CG1 VAL A 323      -9.898   3.207  12.055  1.00 98.56           C  
ATOM   2554  CG2 VAL A 323      -8.797   3.527  14.289  1.00 98.56           C  
ATOM   2555  N   ILE A 324     -10.188  -0.437  12.461  1.00 98.69           N  
ATOM   2556  CA  ILE A 324     -10.656  -1.401  11.469  1.00 98.69           C  
ATOM   2557  C   ILE A 324     -11.930  -2.072  11.969  1.00 98.69           C  
ATOM   2558  CB  ILE A 324      -9.578  -2.465  11.164  1.00 98.69           C  
ATOM   2559  O   ILE A 324     -12.922  -2.164  11.234  1.00 98.69           O  
ATOM   2560  CG1 ILE A 324      -8.383  -1.822  10.445  1.00 98.69           C  
ATOM   2561  CG2 ILE A 324     -10.164  -3.607  10.336  1.00 98.69           C  
ATOM   2562  CD1 ILE A 324      -7.137  -2.695  10.414  1.00 98.69           C  
ATOM   2563  N   LEU A 325     -11.961  -2.494  13.234  1.00 98.69           N  
ATOM   2564  CA  LEU A 325     -13.109  -3.188  13.797  1.00 98.69           C  
ATOM   2565  C   LEU A 325     -14.320  -2.262  13.867  1.00 98.69           C  
ATOM   2566  CB  LEU A 325     -12.781  -3.727  15.195  1.00 98.69           C  
ATOM   2567  O   LEU A 325     -15.453  -2.688  13.617  1.00 98.69           O  
ATOM   2568  CG  LEU A 325     -11.812  -4.906  15.250  1.00 98.69           C  
ATOM   2569  CD1 LEU A 325     -11.523  -5.285  16.703  1.00 98.69           C  
ATOM   2570  CD2 LEU A 325     -12.367  -6.098  14.484  1.00 98.69           C  
ATOM   2571  N   GLN A 326     -14.078  -0.963  14.203  1.00 98.38           N  
ATOM   2572  CA  GLN A 326     -15.164   0.014  14.203  1.00 98.38           C  
ATOM   2573  C   GLN A 326     -15.758   0.176  12.805  1.00 98.38           C  
ATOM   2574  CB  GLN A 326     -14.672   1.365  14.727  1.00 98.38           C  
ATOM   2575  O   GLN A 326     -16.984   0.268  12.656  1.00 98.38           O  
ATOM   2576  CG  GLN A 326     -14.367   1.377  16.219  1.00 98.38           C  
ATOM   2577  CD  GLN A 326     -13.695   2.662  16.672  1.00 98.38           C  
ATOM   2578  NE2 GLN A 326     -13.500   2.797  17.969  1.00 98.38           N  
ATOM   2579  OE1 GLN A 326     -13.367   3.527  15.852  1.00 98.38           O  
ATOM   2580  N   GLU A 327     -14.922   0.144  11.820  1.00 98.69           N  
ATOM   2581  CA  GLU A 327     -15.391   0.276  10.445  1.00 98.69           C  
ATOM   2582  C   GLU A 327     -16.125  -0.981   9.992  1.00 98.69           C  
ATOM   2583  CB  GLU A 327     -14.219   0.568   9.500  1.00 98.69           C  
ATOM   2584  O   GLU A 327     -17.062  -0.904   9.188  1.00 98.69           O  
ATOM   2585  CG  GLU A 327     -13.703   2.000   9.586  1.00 98.69           C  
ATOM   2586  CD  GLU A 327     -14.781   3.037   9.289  1.00 98.69           C  
ATOM   2587  OE1 GLU A 327     -14.914   4.004  10.070  1.00 98.69           O  
ATOM   2588  OE2 GLU A 327     -15.492   2.879   8.273  1.00 98.69           O  
ATOM   2589  N   PHE A 328     -15.688  -2.162  10.461  1.00 98.75           N  
ATOM   2590  CA  PHE A 328     -16.438  -3.383  10.172  1.00 98.75           C  
ATOM   2591  C   PHE A 328     -17.844  -3.309  10.750  1.00 98.75           C  
ATOM   2592  CB  PHE A 328     -15.703  -4.605  10.727  1.00 98.75           C  
ATOM   2593  O   PHE A 328     -18.812  -3.658  10.078  1.00 98.75           O  
ATOM   2594  CG  PHE A 328     -14.523  -5.043   9.898  1.00 98.75           C  
ATOM   2595  CD1 PHE A 328     -14.469  -4.754   8.539  1.00 98.75           C  
ATOM   2596  CD2 PHE A 328     -13.469  -5.738  10.469  1.00 98.75           C  
ATOM   2597  CE1 PHE A 328     -13.383  -5.152   7.766  1.00 98.75           C  
ATOM   2598  CE2 PHE A 328     -12.383  -6.145   9.703  1.00 98.75           C  
ATOM   2599  CZ  PHE A 328     -12.344  -5.852   8.352  1.00 98.75           C  
ATOM   2600  N   VAL A 329     -17.953  -2.857  12.023  1.00 98.69           N  
ATOM   2601  CA  VAL A 329     -19.250  -2.738  12.688  1.00 98.69           C  
ATOM   2602  C   VAL A 329     -20.141  -1.766  11.914  1.00 98.69           C  
ATOM   2603  CB  VAL A 329     -19.094  -2.270  14.148  1.00 98.69           C  
ATOM   2604  O   VAL A 329     -21.328  -2.035  11.695  1.00 98.69           O  
ATOM   2605  CG1 VAL A 329     -20.453  -1.930  14.750  1.00 98.69           C  
ATOM   2606  CG2 VAL A 329     -18.391  -3.340  14.977  1.00 98.69           C  
ATOM   2607  N   ARG A 330     -19.578  -0.661  11.539  1.00 98.62           N  
ATOM   2608  CA  ARG A 330     -20.312   0.279  10.688  1.00 98.62           C  
ATOM   2609  C   ARG A 330     -20.766  -0.390   9.398  1.00 98.62           C  
ATOM   2610  CB  ARG A 330     -19.438   1.498  10.367  1.00 98.62           C  
ATOM   2611  O   ARG A 330     -21.906  -0.217   8.977  1.00 98.62           O  
ATOM   2612  CG  ARG A 330     -20.141   2.557   9.539  1.00 98.62           C  
ATOM   2613  CD  ARG A 330     -19.219   3.725   9.211  1.00 98.62           C  
ATOM   2614  NE  ARG A 330     -19.906   4.750   8.430  1.00 98.62           N  
ATOM   2615  NH1 ARG A 330     -19.578   3.713   6.391  1.00 98.62           N  
ATOM   2616  NH2 ARG A 330     -20.703   5.707   6.496  1.00 98.62           N  
ATOM   2617  CZ  ARG A 330     -20.062   4.719   7.105  1.00 98.62           C  
ATOM   2618  N   GLY A 331     -19.875  -1.110   8.719  1.00 98.69           N  
ATOM   2619  CA  GLY A 331     -20.219  -1.832   7.504  1.00 98.69           C  
ATOM   2620  C   GLY A 331     -21.359  -2.811   7.684  1.00 98.69           C  
ATOM   2621  O   GLY A 331     -22.219  -2.945   6.805  1.00 98.69           O  
ATOM   2622  N   VAL A 332     -21.391  -3.510   8.859  1.00 98.75           N  
ATOM   2623  CA  VAL A 332     -22.469  -4.438   9.172  1.00 98.75           C  
ATOM   2624  C   VAL A 332     -23.797  -3.688   9.195  1.00 98.75           C  
ATOM   2625  CB  VAL A 332     -22.234  -5.148  10.523  1.00 98.75           C  
ATOM   2626  O   VAL A 332     -24.766  -4.113   8.570  1.00 98.75           O  
ATOM   2627  CG1 VAL A 332     -23.469  -5.930  10.945  1.00 98.75           C  
ATOM   2628  CG2 VAL A 332     -21.016  -6.074  10.430  1.00 98.75           C  
ATOM   2629  N   GLN A 333     -23.812  -2.594   9.906  1.00 98.62           N  
ATOM   2630  CA  GLN A 333     -25.047  -1.807  10.039  1.00 98.62           C  
ATOM   2631  C   GLN A 333     -25.531  -1.315   8.680  1.00 98.62           C  
ATOM   2632  CB  GLN A 333     -24.812  -0.619  10.977  1.00 98.62           C  
ATOM   2633  O   GLN A 333     -26.703  -1.472   8.344  1.00 98.62           O  
ATOM   2634  CG  GLN A 333     -26.062   0.225  11.211  1.00 98.62           C  
ATOM   2635  CD  GLN A 333     -26.188   0.716  12.641  1.00 98.62           C  
ATOM   2636  NE2 GLN A 333     -27.375   1.173  13.008  1.00 98.62           N  
ATOM   2637  OE1 GLN A 333     -25.219   0.685  13.398  1.00 98.62           O  
ATOM   2638  N   ILE A 334     -24.719  -0.801   7.863  1.00 98.69           N  
ATOM   2639  CA  ILE A 334     -25.078  -0.189   6.590  1.00 98.69           C  
ATOM   2640  C   ILE A 334     -25.547  -1.269   5.609  1.00 98.69           C  
ATOM   2641  CB  ILE A 334     -23.906   0.611   5.992  1.00 98.69           C  
ATOM   2642  O   ILE A 334     -26.562  -1.111   4.934  1.00 98.69           O  
ATOM   2643  CG1 ILE A 334     -23.641   1.867   6.828  1.00 98.69           C  
ATOM   2644  CG2 ILE A 334     -24.188   0.977   4.531  1.00 98.69           C  
ATOM   2645  CD1 ILE A 334     -22.406   2.652   6.387  1.00 98.69           C  
ATOM   2646  N   THR A 335     -24.750  -2.350   5.551  1.00 98.62           N  
ATOM   2647  CA  THR A 335     -25.125  -3.393   4.605  1.00 98.62           C  
ATOM   2648  C   THR A 335     -26.438  -4.051   5.020  1.00 98.62           C  
ATOM   2649  CB  THR A 335     -24.031  -4.465   4.488  1.00 98.62           C  
ATOM   2650  O   THR A 335     -27.250  -4.430   4.172  1.00 98.62           O  
ATOM   2651  CG2 THR A 335     -22.766  -3.885   3.863  1.00 98.62           C  
ATOM   2652  OG1 THR A 335     -23.719  -4.969   5.793  1.00 98.62           O  
ATOM   2653  N   ASN A 336     -26.688  -4.250   6.312  1.00 98.56           N  
ATOM   2654  CA  ASN A 336     -27.984  -4.734   6.773  1.00 98.56           C  
ATOM   2655  C   ASN A 336     -29.109  -3.795   6.359  1.00 98.56           C  
ATOM   2656  CB  ASN A 336     -27.969  -4.922   8.289  1.00 98.56           C  
ATOM   2657  O   ASN A 336     -30.172  -4.246   5.922  1.00 98.56           O  
ATOM   2658  CG  ASN A 336     -27.234  -6.172   8.719  1.00 98.56           C  
ATOM   2659  ND2 ASN A 336     -26.875  -6.238  10.000  1.00 98.56           N  
ATOM   2660  OD1 ASN A 336     -26.984  -7.070   7.914  1.00 98.56           O  
ATOM   2661  N   ASP A 337     -28.891  -2.482   6.523  1.00 98.69           N  
ATOM   2662  CA  ASP A 337     -29.875  -1.487   6.121  1.00 98.69           C  
ATOM   2663  C   ASP A 337     -30.109  -1.513   4.609  1.00 98.69           C  
ATOM   2664  CB  ASP A 337     -29.453  -0.089   6.566  1.00 98.69           C  
ATOM   2665  O   ASP A 337     -31.219  -1.302   4.141  1.00 98.69           O  
ATOM   2666  CG  ASP A 337     -29.547   0.118   8.062  1.00 98.69           C  
ATOM   2667  OD1 ASP A 337     -30.203  -0.705   8.750  1.00 98.69           O  
ATOM   2668  OD2 ASP A 337     -28.984   1.114   8.570  1.00 98.69           O  
ATOM   2669  N   ILE A 338     -29.156  -1.769   3.818  1.00 98.50           N  
ATOM   2670  CA  ILE A 338     -29.281  -1.889   2.369  1.00 98.50           C  
ATOM   2671  C   ILE A 338     -30.156  -3.098   2.029  1.00 98.50           C  
ATOM   2672  CB  ILE A 338     -27.906  -2.008   1.683  1.00 98.50           C  
ATOM   2673  O   ILE A 338     -31.078  -2.998   1.217  1.00 98.50           O  
ATOM   2674  CG1 ILE A 338     -27.141  -0.682   1.779  1.00 98.50           C  
ATOM   2675  CG2 ILE A 338     -28.062  -2.443   0.223  1.00 98.50           C  
ATOM   2676  CD1 ILE A 338     -25.688  -0.774   1.354  1.00 98.50           C  
ATOM   2677  N   PHE A 339     -29.922  -4.219   2.752  1.00 98.12           N  
ATOM   2678  CA  PHE A 339     -30.656  -5.449   2.490  1.00 98.12           C  
ATOM   2679  C   PHE A 339     -32.094  -5.320   2.959  1.00 98.12           C  
ATOM   2680  CB  PHE A 339     -29.984  -6.641   3.182  1.00 98.12           C  
ATOM   2681  O   PHE A 339     -32.969  -6.035   2.473  1.00 98.12           O  
ATOM   2682  CG  PHE A 339     -28.922  -7.305   2.348  1.00 98.12           C  
ATOM   2683  CD1 PHE A 339     -29.172  -8.523   1.727  1.00 98.12           C  
ATOM   2684  CD2 PHE A 339     -27.672  -6.707   2.188  1.00 98.12           C  
ATOM   2685  CE1 PHE A 339     -28.188  -9.141   0.955  1.00 98.12           C  
ATOM   2686  CE2 PHE A 339     -26.688  -7.316   1.417  1.00 98.12           C  
ATOM   2687  CZ  PHE A 339     -26.938  -8.531   0.803  1.00 98.12           C  
ATOM   2688  N   SER A 340     -32.312  -4.340   3.838  1.00 97.81           N  
ATOM   2689  CA  SER A 340     -33.656  -4.051   4.293  1.00 97.81           C  
ATOM   2690  C   SER A 340     -34.281  -2.893   3.514  1.00 97.81           C  
ATOM   2691  CB  SER A 340     -33.656  -3.732   5.789  1.00 97.81           C  
ATOM   2692  O   SER A 340     -35.312  -2.350   3.908  1.00 97.81           O  
ATOM   2693  OG  SER A 340     -33.188  -4.836   6.539  1.00 97.81           O  
ATOM   2694  N   ASN A 341     -33.562  -2.422   2.465  1.00 97.00           N  
ATOM   2695  CA  ASN A 341     -34.000  -1.364   1.558  1.00 97.00           C  
ATOM   2696  C   ASN A 341     -34.125  -0.022   2.273  1.00 97.00           C  
ATOM   2697  CB  ASN A 341     -35.344  -1.730   0.899  1.00 97.00           C  
ATOM   2698  O   ASN A 341     -34.969   0.799   1.931  1.00 97.00           O  
ATOM   2699  CG  ASN A 341     -35.219  -2.900  -0.058  1.00 97.00           C  
ATOM   2700  ND2 ASN A 341     -36.062  -3.902   0.117  1.00 97.00           N  
ATOM   2701  OD1 ASN A 341     -34.344  -2.902  -0.946  1.00 97.00           O  
ATOM   2702  N   LYS A 342     -33.375   0.278   3.346  1.00 98.12           N  
ATOM   2703  CA  LYS A 342     -33.344   1.527   4.102  1.00 98.12           C  
ATOM   2704  C   LYS A 342     -32.219   2.447   3.627  1.00 98.12           C  
ATOM   2705  CB  LYS A 342     -33.188   1.250   5.598  1.00 98.12           C  
ATOM   2706  O   LYS A 342     -32.281   3.664   3.812  1.00 98.12           O  
ATOM   2707  CG  LYS A 342     -34.375   0.511   6.211  1.00 98.12           C  
ATOM   2708  CD  LYS A 342     -34.156   0.228   7.691  1.00 98.12           C  
ATOM   2709  CE  LYS A 342     -35.312  -0.581   8.281  1.00 98.12           C  
ATOM   2710  NZ  LYS A 342     -35.031  -0.965   9.703  1.00 98.12           N  
ATOM   2711  N   LYS A 343     -31.188   1.906   3.035  1.00 98.31           N  
ATOM   2712  CA  LYS A 343     -30.047   2.658   2.525  1.00 98.31           C  
ATOM   2713  C   LYS A 343     -29.609   2.135   1.160  1.00 98.31           C  
ATOM   2714  CB  LYS A 343     -28.875   2.596   3.510  1.00 98.31           C  
ATOM   2715  O   LYS A 343     -30.109   1.105   0.697  1.00 98.31           O  
ATOM   2716  CG  LYS A 343     -29.094   3.402   4.781  1.00 98.31           C  
ATOM   2717  CD  LYS A 343     -27.797   3.572   5.566  1.00 98.31           C  
ATOM   2718  CE  LYS A 343     -28.000   4.488   6.770  1.00 98.31           C  
ATOM   2719  NZ  LYS A 343     -26.719   4.656   7.539  1.00 98.31           N  
ATOM   2720  N   SER A 344     -28.734   2.896   0.490  1.00 98.25           N  
ATOM   2721  CA  SER A 344     -28.141   2.492  -0.782  1.00 98.25           C  
ATOM   2722  C   SER A 344     -26.641   2.201  -0.630  1.00 98.25           C  
ATOM   2723  CB  SER A 344     -28.344   3.578  -1.840  1.00 98.25           C  
ATOM   2724  O   SER A 344     -26.062   2.479   0.416  1.00 98.25           O  
ATOM   2725  OG  SER A 344     -27.547   4.715  -1.562  1.00 98.25           O  
ATOM   2726  N   TRP A 345     -26.047   1.629  -1.721  1.00 98.44           N  
ATOM   2727  CA  TRP A 345     -24.625   1.290  -1.691  1.00 98.44           C  
ATOM   2728  C   TRP A 345     -23.766   2.547  -1.590  1.00 98.44           C  
ATOM   2729  CB  TRP A 345     -24.234   0.490  -2.938  1.00 98.44           C  
ATOM   2730  O   TRP A 345     -22.625   2.492  -1.112  1.00 98.44           O  
ATOM   2731  CG  TRP A 345     -24.812  -0.893  -2.979  1.00 98.44           C  
ATOM   2732  CD1 TRP A 345     -25.781  -1.357  -3.828  1.00 98.44           C  
ATOM   2733  CD2 TRP A 345     -24.469  -1.989  -2.129  1.00 98.44           C  
ATOM   2734  CE2 TRP A 345     -25.266  -3.090  -2.521  1.00 98.44           C  
ATOM   2735  CE3 TRP A 345     -23.562  -2.148  -1.075  1.00 98.44           C  
ATOM   2736  NE1 TRP A 345     -26.047  -2.680  -3.559  1.00 98.44           N  
ATOM   2737  CH2 TRP A 345     -24.266  -4.465  -0.865  1.00 98.44           C  
ATOM   2738  CZ2 TRP A 345     -25.172  -4.336  -1.894  1.00 98.44           C  
ATOM   2739  CZ3 TRP A 345     -23.469  -3.389  -0.452  1.00 98.44           C  
ATOM   2740  N   ALA A 346     -24.281   3.670  -2.008  1.00 98.38           N  
ATOM   2741  CA  ALA A 346     -23.578   4.941  -1.884  1.00 98.38           C  
ATOM   2742  C   ALA A 346     -23.203   5.223  -0.429  1.00 98.38           C  
ATOM   2743  CB  ALA A 346     -24.422   6.078  -2.449  1.00 98.38           C  
ATOM   2744  O   ALA A 346     -22.156   5.797  -0.148  1.00 98.38           O  
ATOM   2745  N   ASN A 347     -24.094   4.840   0.472  1.00 98.38           N  
ATOM   2746  CA  ASN A 347     -23.875   5.055   1.898  1.00 98.38           C  
ATOM   2747  C   ASN A 347     -22.672   4.270   2.410  1.00 98.38           C  
ATOM   2748  CB  ASN A 347     -25.125   4.684   2.693  1.00 98.38           C  
ATOM   2749  O   ASN A 347     -21.984   4.711   3.330  1.00 98.38           O  
ATOM   2750  CG  ASN A 347     -26.312   5.570   2.367  1.00 98.38           C  
ATOM   2751  ND2 ASN A 347     -26.281   6.812   2.842  1.00 98.38           N  
ATOM   2752  OD1 ASN A 347     -27.266   5.148   1.695  1.00 98.38           O  
ATOM   2753  N   LEU A 348     -22.438   3.125   1.847  1.00 98.44           N  
ATOM   2754  CA  LEU A 348     -21.297   2.307   2.232  1.00 98.44           C  
ATOM   2755  C   LEU A 348     -19.984   2.988   1.847  1.00 98.44           C  
ATOM   2756  CB  LEU A 348     -21.375   0.926   1.577  1.00 98.44           C  
ATOM   2757  O   LEU A 348     -18.984   2.850   2.545  1.00 98.44           O  
ATOM   2758  CG  LEU A 348     -20.250  -0.052   1.915  1.00 98.44           C  
ATOM   2759  CD1 LEU A 348     -20.234  -0.335   3.412  1.00 98.44           C  
ATOM   2760  CD2 LEU A 348     -20.406  -1.346   1.123  1.00 98.44           C  
ATOM   2761  N   PHE A 349     -19.984   3.793   0.766  1.00 98.25           N  
ATOM   2762  CA  PHE A 349     -18.766   4.367   0.208  1.00 98.25           C  
ATOM   2763  C   PHE A 349     -18.625   5.832   0.613  1.00 98.25           C  
ATOM   2764  CB  PHE A 349     -18.766   4.246  -1.319  1.00 98.25           C  
ATOM   2765  O   PHE A 349     -17.891   6.590  -0.023  1.00 98.25           O  
ATOM   2766  CG  PHE A 349     -18.938   2.834  -1.813  1.00 98.25           C  
ATOM   2767  CD1 PHE A 349     -18.109   1.815  -1.358  1.00 98.25           C  
ATOM   2768  CD2 PHE A 349     -19.922   2.525  -2.734  1.00 98.25           C  
ATOM   2769  CE1 PHE A 349     -18.266   0.509  -1.814  1.00 98.25           C  
ATOM   2770  CE2 PHE A 349     -20.094   1.222  -3.195  1.00 98.25           C  
ATOM   2771  CZ  PHE A 349     -19.250   0.215  -2.734  1.00 98.25           C  
ATOM   2772  N   GLU A 350     -19.344   6.242   1.612  1.00 97.44           N  
ATOM   2773  CA  GLU A 350     -19.219   7.605   2.117  1.00 97.44           C  
ATOM   2774  C   GLU A 350     -17.797   7.902   2.586  1.00 97.44           C  
ATOM   2775  CB  GLU A 350     -20.219   7.840   3.260  1.00 97.44           C  
ATOM   2776  O   GLU A 350     -17.125   7.031   3.145  1.00 97.44           O  
ATOM   2777  CG  GLU A 350     -20.344   9.305   3.672  1.00 97.44           C  
ATOM   2778  CD  GLU A 350     -21.391   9.531   4.750  1.00 97.44           C  
ATOM   2779  OE1 GLU A 350     -21.562  10.688   5.188  1.00 97.44           O  
ATOM   2780  OE2 GLU A 350     -22.031   8.539   5.164  1.00 97.44           O  
ATOM   2781  N   LYS A 351     -17.328   9.133   2.434  1.00 96.38           N  
ATOM   2782  CA  LYS A 351     -15.992   9.578   2.828  1.00 96.38           C  
ATOM   2783  C   LYS A 351     -15.812   9.516   4.344  1.00 96.38           C  
ATOM   2784  CB  LYS A 351     -15.727  11.000   2.328  1.00 96.38           C  
ATOM   2785  O   LYS A 351     -16.781   9.703   5.094  1.00 96.38           O  
ATOM   2786  CG  LYS A 351     -14.359  11.547   2.693  1.00 96.38           C  
ATOM   2787  CD  LYS A 351     -14.164  12.969   2.184  1.00 96.38           C  
ATOM   2788  CE  LYS A 351     -12.805  13.523   2.574  1.00 96.38           C  
ATOM   2789  NZ  LYS A 351     -12.625  14.930   2.102  1.00 96.38           N  
ATOM   2790  N   ASN A 352     -14.711   9.180   4.820  1.00 96.94           N  
ATOM   2791  CA  ASN A 352     -14.383   9.156   6.242  1.00 96.94           C  
ATOM   2792  C   ASN A 352     -14.555  10.531   6.883  1.00 96.94           C  
ATOM   2793  CB  ASN A 352     -12.961   8.641   6.457  1.00 96.94           C  
ATOM   2794  O   ASN A 352     -14.594  11.547   6.184  1.00 96.94           O  
ATOM   2795  CG  ASN A 352     -11.906   9.602   5.934  1.00 96.94           C  
ATOM   2796  ND2 ASN A 352     -11.453   9.367   4.711  1.00 96.94           N  
ATOM   2797  OD1 ASN A 352     -11.508  10.547   6.625  1.00 96.94           O  
ATOM   2798  N   ASP A 353     -14.727  10.656   8.180  1.00 96.38           N  
ATOM   2799  CA  ASP A 353     -14.844  11.898   8.938  1.00 96.38           C  
ATOM   2800  C   ASP A 353     -13.641  12.094   9.859  1.00 96.38           C  
ATOM   2801  CB  ASP A 353     -16.141  11.906   9.758  1.00 96.38           C  
ATOM   2802  O   ASP A 353     -13.773  12.617  10.969  1.00 96.38           O  
ATOM   2803  CG  ASP A 353     -16.219  10.758  10.750  1.00 96.38           C  
ATOM   2804  OD1 ASP A 353     -15.352   9.859  10.719  1.00 96.38           O  
ATOM   2805  OD2 ASP A 353     -17.156  10.750  11.578  1.00 96.38           O  
ATOM   2806  N   PHE A 354     -12.414  11.492   9.484  1.00 97.81           N  
ATOM   2807  CA  PHE A 354     -11.195  11.469  10.289  1.00 97.81           C  
ATOM   2808  C   PHE A 354     -10.938  12.836  10.914  1.00 97.81           C  
ATOM   2809  CB  PHE A 354     -10.000  11.047   9.430  1.00 97.81           C  
ATOM   2810  O   PHE A 354     -10.688  12.930  12.117  1.00 97.81           O  
ATOM   2811  CG  PHE A 354      -8.688  11.094  10.164  1.00 97.81           C  
ATOM   2812  CD1 PHE A 354      -7.887  12.227  10.117  1.00 97.81           C  
ATOM   2813  CD2 PHE A 354      -8.250   9.992  10.891  1.00 97.81           C  
ATOM   2814  CE1 PHE A 354      -6.668  12.266  10.797  1.00 97.81           C  
ATOM   2815  CE2 PHE A 354      -7.035  10.023  11.570  1.00 97.81           C  
ATOM   2816  CZ  PHE A 354      -6.246  11.164  11.523  1.00 97.81           C  
ATOM   2817  N   PHE A 355     -10.992  13.977  10.164  1.00 97.31           N  
ATOM   2818  CA  PHE A 355     -10.570  15.289  10.641  1.00 97.31           C  
ATOM   2819  C   PHE A 355     -11.688  15.969  11.430  1.00 97.31           C  
ATOM   2820  CB  PHE A 355     -10.141  16.172   9.469  1.00 97.31           C  
ATOM   2821  O   PHE A 355     -11.531  17.109  11.883  1.00 97.31           O  
ATOM   2822  CG  PHE A 355      -8.875  15.734   8.797  1.00 97.31           C  
ATOM   2823  CD1 PHE A 355      -7.645  15.891   9.422  1.00 97.31           C  
ATOM   2824  CD2 PHE A 355      -8.906  15.156   7.535  1.00 97.31           C  
ATOM   2825  CE1 PHE A 355      -6.469  15.477   8.805  1.00 97.31           C  
ATOM   2826  CE2 PHE A 355      -7.734  14.734   6.910  1.00 97.31           C  
ATOM   2827  CZ  PHE A 355      -6.516  14.898   7.547  1.00 97.31           C  
ATOM   2828  N   PHE A 356     -12.789  15.258  11.633  1.00 96.44           N  
ATOM   2829  CA  PHE A 356     -13.891  15.727  12.469  1.00 96.44           C  
ATOM   2830  C   PHE A 356     -14.047  14.844  13.703  1.00 96.44           C  
ATOM   2831  CB  PHE A 356     -15.195  15.742  11.664  1.00 96.44           C  
ATOM   2832  O   PHE A 356     -14.758  15.211  14.641  1.00 96.44           O  
ATOM   2833  CG  PHE A 356     -15.164  16.672  10.477  1.00 96.44           C  
ATOM   2834  CD1 PHE A 356     -15.461  18.016  10.617  1.00 96.44           C  
ATOM   2835  CD2 PHE A 356     -14.844  16.188   9.211  1.00 96.44           C  
ATOM   2836  CE1 PHE A 356     -15.438  18.875   9.516  1.00 96.44           C  
ATOM   2837  CE2 PHE A 356     -14.812  17.031   8.109  1.00 96.44           C  
ATOM   2838  CZ  PHE A 356     -15.109  18.375   8.266  1.00 96.44           C  
ATOM   2839  N   ARG A 357     -13.344  13.797  13.688  1.00 95.12           N  
ATOM   2840  CA  ARG A 357     -13.570  12.734  14.656  1.00 95.12           C  
ATOM   2841  C   ARG A 357     -12.875  13.039  15.977  1.00 95.12           C  
ATOM   2842  CB  ARG A 357     -13.086  11.391  14.109  1.00 95.12           C  
ATOM   2843  O   ARG A 357     -13.414  12.742  17.047  1.00 95.12           O  
ATOM   2844  CG  ARG A 357     -13.320  10.219  15.047  1.00 95.12           C  
ATOM   2845  CD  ARG A 357     -13.047   8.891  14.367  1.00 95.12           C  
ATOM   2846  NE  ARG A 357     -14.016   8.609  13.312  1.00 95.12           N  
ATOM   2847  NH1 ARG A 357     -13.039   6.625  12.648  1.00 95.12           N  
ATOM   2848  NH2 ARG A 357     -14.930   7.391  11.594  1.00 95.12           N  
ATOM   2849  CZ  ARG A 357     -13.992   7.543  12.523  1.00 95.12           C  
ATOM   2850  N   TYR A 358     -11.703  13.672  15.891  1.00 95.56           N  
ATOM   2851  CA  TYR A 358     -10.891  13.820  17.094  1.00 95.56           C  
ATOM   2852  C   TYR A 358     -10.750  15.281  17.484  1.00 95.56           C  
ATOM   2853  CB  TYR A 358      -9.508  13.195  16.875  1.00 95.56           C  
ATOM   2854  O   TYR A 358     -10.719  16.156  16.609  1.00 95.56           O  
ATOM   2855  CG  TYR A 358      -9.547  11.758  16.422  1.00 95.56           C  
ATOM   2856  CD1 TYR A 358      -9.766  10.727  17.328  1.00 95.56           C  
ATOM   2857  CD2 TYR A 358      -9.367  11.438  15.078  1.00 95.56           C  
ATOM   2858  CE1 TYR A 358      -9.805   9.398  16.906  1.00 95.56           C  
ATOM   2859  CE2 TYR A 358      -9.406  10.109  14.648  1.00 95.56           C  
ATOM   2860  OH  TYR A 358      -9.664   7.793  15.148  1.00 95.56           O  
ATOM   2861  CZ  TYR A 358      -9.625   9.102  15.570  1.00 95.56           C  
ATOM   2862  N   LYS A 359     -10.656  15.539  18.750  1.00 93.88           N  
ATOM   2863  CA  LYS A 359     -10.438  16.891  19.266  1.00 93.88           C  
ATOM   2864  C   LYS A 359      -8.992  17.312  19.078  1.00 93.88           C  
ATOM   2865  CB  LYS A 359     -10.820  16.969  20.750  1.00 93.88           C  
ATOM   2866  O   LYS A 359      -8.711  18.500  18.844  1.00 93.88           O  
ATOM   2867  CG  LYS A 359     -10.734  18.359  21.328  1.00 93.88           C  
ATOM   2868  CD  LYS A 359     -11.203  18.391  22.781  1.00 93.88           C  
ATOM   2869  CE  LYS A 359     -11.047  19.781  23.391  1.00 93.88           C  
ATOM   2870  NZ  LYS A 359     -11.500  19.812  24.812  1.00 93.88           N  
ATOM   2871  N   PHE A 360      -8.070  16.359  19.219  1.00 95.31           N  
ATOM   2872  CA  PHE A 360      -6.645  16.656  19.141  1.00 95.31           C  
ATOM   2873  C   PHE A 360      -5.984  15.828  18.031  1.00 95.31           C  
ATOM   2874  CB  PHE A 360      -5.957  16.391  20.484  1.00 95.31           C  
ATOM   2875  O   PHE A 360      -6.289  14.648  17.875  1.00 95.31           O  
ATOM   2876  CG  PHE A 360      -6.531  17.188  21.625  1.00 95.31           C  
ATOM   2877  CD1 PHE A 360      -6.250  18.531  21.766  1.00 95.31           C  
ATOM   2878  CD2 PHE A 360      -7.352  16.578  22.562  1.00 95.31           C  
ATOM   2879  CE1 PHE A 360      -6.781  19.266  22.812  1.00 95.31           C  
ATOM   2880  CE2 PHE A 360      -7.887  17.297  23.625  1.00 95.31           C  
ATOM   2881  CZ  PHE A 360      -7.598  18.656  23.750  1.00 95.31           C  
ATOM   2882  N   TYR A 361      -5.051  16.500  17.359  1.00 97.56           N  
ATOM   2883  CA  TYR A 361      -4.270  15.852  16.312  1.00 97.56           C  
ATOM   2884  C   TYR A 361      -2.779  16.125  16.500  1.00 97.56           C  
ATOM   2885  CB  TYR A 361      -4.711  16.344  14.930  1.00 97.56           C  
ATOM   2886  O   TYR A 361      -2.389  17.156  17.031  1.00 97.56           O  
ATOM   2887  CG  TYR A 361      -6.141  16.000  14.594  1.00 97.56           C  
ATOM   2888  CD1 TYR A 361      -6.445  14.883  13.812  1.00 97.56           C  
ATOM   2889  CD2 TYR A 361      -7.191  16.781  15.047  1.00 97.56           C  
ATOM   2890  CE1 TYR A 361      -7.762  14.562  13.500  1.00 97.56           C  
ATOM   2891  CE2 TYR A 361      -8.516  16.469  14.742  1.00 97.56           C  
ATOM   2892  OH  TYR A 361     -10.094  15.047  13.656  1.00 97.56           O  
ATOM   2893  CZ  TYR A 361      -8.789  15.359  13.969  1.00 97.56           C  
ATOM   2894  N   LEU A 362      -2.031  15.133  16.219  1.00 97.81           N  
ATOM   2895  CA  LEU A 362      -0.590  15.320  16.078  1.00 97.81           C  
ATOM   2896  C   LEU A 362      -0.201  15.500  14.617  1.00 97.81           C  
ATOM   2897  CB  LEU A 362       0.163  14.133  16.672  1.00 97.81           C  
ATOM   2898  O   LEU A 362      -0.388  14.586  13.805  1.00 97.81           O  
ATOM   2899  CG  LEU A 362       1.688  14.234  16.703  1.00 97.81           C  
ATOM   2900  CD1 LEU A 362       2.127  15.414  17.562  1.00 97.81           C  
ATOM   2901  CD2 LEU A 362       2.307  12.938  17.203  1.00 97.81           C  
ATOM   2902  N   GLU A 363       0.351  16.625  14.273  1.00 97.81           N  
ATOM   2903  CA  GLU A 363       0.817  16.953  12.930  1.00 97.81           C  
ATOM   2904  C   GLU A 363       2.311  16.672  12.781  1.00 97.81           C  
ATOM   2905  CB  GLU A 363       0.517  18.422  12.594  1.00 97.81           C  
ATOM   2906  O   GLU A 363       3.117  17.141  13.594  1.00 97.81           O  
ATOM   2907  CG  GLU A 363       0.963  18.828  11.203  1.00 97.81           C  
ATOM   2908  CD  GLU A 363       0.958  20.344  11.000  1.00 97.81           C  
ATOM   2909  OE1 GLU A 363       1.947  20.875  10.453  1.00 97.81           O  
ATOM   2910  OE2 GLU A 363      -0.043  20.984  11.383  1.00 97.81           O  
ATOM   2911  N   ILE A 364       2.641  15.930  11.766  1.00 98.25           N  
ATOM   2912  CA  ILE A 364       4.023  15.602  11.445  1.00 98.25           C  
ATOM   2913  C   ILE A 364       4.383  16.188  10.078  1.00 98.25           C  
ATOM   2914  CB  ILE A 364       4.262  14.078  11.453  1.00 98.25           C  
ATOM   2915  O   ILE A 364       3.832  15.773   9.055  1.00 98.25           O  
ATOM   2916  CG1 ILE A 364       3.746  13.469  12.766  1.00 98.25           C  
ATOM   2917  CG2 ILE A 364       5.746  13.758  11.250  1.00 98.25           C  
ATOM   2918  CD1 ILE A 364       3.504  11.969  12.695  1.00 98.25           C  
ATOM   2919  N   THR A 365       5.348  17.062  10.062  1.00 97.81           N  
ATOM   2920  CA  THR A 365       5.668  17.719   8.797  1.00 97.81           C  
ATOM   2921  C   THR A 365       7.145  17.531   8.453  1.00 97.81           C  
ATOM   2922  CB  THR A 365       5.340  19.219   8.852  1.00 97.81           C  
ATOM   2923  O   THR A 365       8.023  17.922   9.227  1.00 97.81           O  
ATOM   2924  CG2 THR A 365       5.574  19.875   7.500  1.00 97.81           C  
ATOM   2925  OG1 THR A 365       3.965  19.391   9.227  1.00 97.81           O  
ATOM   2926  N   ALA A 366       7.359  16.891   7.328  1.00 97.81           N  
ATOM   2927  CA  ALA A 366       8.703  16.797   6.754  1.00 97.81           C  
ATOM   2928  C   ALA A 366       8.961  17.953   5.793  1.00 97.81           C  
ATOM   2929  CB  ALA A 366       8.891  15.461   6.039  1.00 97.81           C  
ATOM   2930  O   ALA A 366       8.242  18.125   4.805  1.00 97.81           O  
ATOM   2931  N   TYR A 367      10.000  18.688   6.113  1.00 96.56           N  
ATOM   2932  CA  TYR A 367      10.391  19.859   5.355  1.00 96.56           C  
ATOM   2933  C   TYR A 367      11.727  19.641   4.645  1.00 96.56           C  
ATOM   2934  CB  TYR A 367      10.492  21.078   6.277  1.00 96.56           C  
ATOM   2935  O   TYR A 367      12.664  19.109   5.234  1.00 96.56           O  
ATOM   2936  CG  TYR A 367      11.117  22.297   5.621  1.00 96.56           C  
ATOM   2937  CD1 TYR A 367      12.484  22.531   5.730  1.00 96.56           C  
ATOM   2938  CD2 TYR A 367      10.344  23.188   4.895  1.00 96.56           C  
ATOM   2939  CE1 TYR A 367      13.062  23.656   5.133  1.00 96.56           C  
ATOM   2940  CE2 TYR A 367      10.914  24.297   4.289  1.00 96.56           C  
ATOM   2941  OH  TYR A 367      12.844  25.625   3.816  1.00 96.56           O  
ATOM   2942  CZ  TYR A 367      12.273  24.531   4.414  1.00 96.56           C  
ATOM   2943  N   THR A 368      11.789  20.031   3.324  1.00 97.06           N  
ATOM   2944  CA  THR A 368      13.055  19.953   2.604  1.00 97.06           C  
ATOM   2945  C   THR A 368      13.336  21.234   1.840  1.00 97.06           C  
ATOM   2946  CB  THR A 368      13.055  18.750   1.623  1.00 97.06           C  
ATOM   2947  O   THR A 368      12.492  21.703   1.066  1.00 97.06           O  
ATOM   2948  CG2 THR A 368      14.406  18.609   0.943  1.00 97.06           C  
ATOM   2949  OG1 THR A 368      12.750  17.547   2.342  1.00 97.06           O  
ATOM   2950  N   ARG A 369      14.430  21.844   2.193  1.00 95.38           N  
ATOM   2951  CA  ARG A 369      15.008  22.922   1.400  1.00 95.38           C  
ATOM   2952  C   ARG A 369      15.977  22.375   0.354  1.00 95.38           C  
ATOM   2953  CB  ARG A 369      15.734  23.922   2.303  1.00 95.38           C  
ATOM   2954  O   ARG A 369      17.125  22.047   0.669  1.00 95.38           O  
ATOM   2955  CG  ARG A 369      16.359  25.094   1.552  1.00 95.38           C  
ATOM   2956  CD  ARG A 369      17.078  26.047   2.492  1.00 95.38           C  
ATOM   2957  NE  ARG A 369      17.750  27.109   1.762  1.00 95.38           N  
ATOM   2958  NH1 ARG A 369      18.547  28.188   3.650  1.00 95.38           N  
ATOM   2959  NH2 ARG A 369      19.016  29.016   1.568  1.00 95.38           N  
ATOM   2960  CZ  ARG A 369      18.438  28.109   2.328  1.00 95.38           C  
ATOM   2961  N   GLY A 370      15.406  22.062  -0.837  1.00 92.00           N  
ATOM   2962  CA  GLY A 370      16.203  21.438  -1.880  1.00 92.00           C  
ATOM   2963  C   GLY A 370      15.398  20.984  -3.074  1.00 92.00           C  
ATOM   2964  O   GLY A 370      14.438  21.656  -3.475  1.00 92.00           O  
ATOM   2965  N   SER A 371      15.867  19.906  -3.586  1.00 92.62           N  
ATOM   2966  CA  SER A 371      15.211  19.422  -4.797  1.00 92.62           C  
ATOM   2967  C   SER A 371      14.023  18.531  -4.461  1.00 92.62           C  
ATOM   2968  CB  SER A 371      16.203  18.672  -5.680  1.00 92.62           C  
ATOM   2969  O   SER A 371      13.922  18.031  -3.340  1.00 92.62           O  
ATOM   2970  OG  SER A 371      16.594  17.453  -5.066  1.00 92.62           O  
ATOM   2971  N   ASP A 372      13.172  18.328  -5.355  1.00 92.38           N  
ATOM   2972  CA  ASP A 372      12.039  17.422  -5.262  1.00 92.38           C  
ATOM   2973  C   ASP A 372      12.492  16.000  -4.969  1.00 92.38           C  
ATOM   2974  CB  ASP A 372      11.211  17.453  -6.551  1.00 92.38           C  
ATOM   2975  O   ASP A 372      11.867  15.289  -4.180  1.00 92.38           O  
ATOM   2976  CG  ASP A 372       9.938  16.641  -6.465  1.00 92.38           C  
ATOM   2977  OD1 ASP A 372       9.086  16.922  -5.594  1.00 92.38           O  
ATOM   2978  OD2 ASP A 372       9.781  15.695  -7.270  1.00 92.38           O  
ATOM   2979  N   GLU A 373      13.609  15.625  -5.566  1.00 92.38           N  
ATOM   2980  CA  GLU A 373      14.180  14.297  -5.367  1.00 92.38           C  
ATOM   2981  C   GLU A 373      14.625  14.094  -3.922  1.00 92.38           C  
ATOM   2982  CB  GLU A 373      15.359  14.062  -6.316  1.00 92.38           C  
ATOM   2983  O   GLU A 373      14.367  13.047  -3.328  1.00 92.38           O  
ATOM   2984  CG  GLU A 373      15.922  12.648  -6.262  1.00 92.38           C  
ATOM   2985  CD  GLU A 373      17.078  12.430  -7.223  1.00 92.38           C  
ATOM   2986  OE1 GLU A 373      17.688  11.336  -7.199  1.00 92.38           O  
ATOM   2987  OE2 GLU A 373      17.391  13.359  -8.000  1.00 92.38           O  
ATOM   2988  N   GLN A 374      15.289  15.094  -3.412  1.00 94.81           N  
ATOM   2989  CA  GLN A 374      15.711  15.031  -2.018  1.00 94.81           C  
ATOM   2990  C   GLN A 374      14.508  14.922  -1.083  1.00 94.81           C  
ATOM   2991  CB  GLN A 374      16.547  16.266  -1.654  1.00 94.81           C  
ATOM   2992  O   GLN A 374      14.531  14.148  -0.124  1.00 94.81           O  
ATOM   2993  CG  GLN A 374      17.922  16.281  -2.285  1.00 94.81           C  
ATOM   2994  CD  GLN A 374      18.672  17.578  -2.043  1.00 94.81           C  
ATOM   2995  NE2 GLN A 374      19.922  17.469  -1.601  1.00 94.81           N  
ATOM   2996  OE1 GLN A 374      18.125  18.672  -2.250  1.00 94.81           O  
ATOM   2997  N   HIS A 375      13.461  15.633  -1.351  1.00 96.75           N  
ATOM   2998  CA  HIS A 375      12.258  15.602  -0.522  1.00 96.75           C  
ATOM   2999  C   HIS A 375      11.570  14.250  -0.592  1.00 96.75           C  
ATOM   3000  CB  HIS A 375      11.289  16.703  -0.951  1.00 96.75           C  
ATOM   3001  O   HIS A 375      11.102  13.727   0.426  1.00 96.75           O  
ATOM   3002  CG  HIS A 375      10.062  16.797  -0.101  1.00 96.75           C  
ATOM   3003  CD2 HIS A 375       8.750  16.625  -0.409  1.00 96.75           C  
ATOM   3004  ND1 HIS A 375      10.109  17.078   1.246  1.00 96.75           N  
ATOM   3005  CE1 HIS A 375       8.875  17.094   1.730  1.00 96.75           C  
ATOM   3006  NE2 HIS A 375       8.039  16.828   0.747  1.00 96.75           N  
ATOM   3007  N   LEU A 376      11.500  13.695  -1.752  1.00 94.94           N  
ATOM   3008  CA  LEU A 376      10.883  12.383  -1.931  1.00 94.94           C  
ATOM   3009  C   LEU A 376      11.562  11.336  -1.059  1.00 94.94           C  
ATOM   3010  CB  LEU A 376      10.938  11.961  -3.400  1.00 94.94           C  
ATOM   3011  O   LEU A 376      10.898  10.508  -0.437  1.00 94.94           O  
ATOM   3012  CG  LEU A 376      10.211  10.672  -3.762  1.00 94.94           C  
ATOM   3013  CD1 LEU A 376       8.711  10.812  -3.498  1.00 94.94           C  
ATOM   3014  CD2 LEU A 376      10.469  10.297  -5.219  1.00 94.94           C  
ATOM   3015  N   LYS A 377      12.891  11.352  -0.981  1.00 94.00           N  
ATOM   3016  CA  LYS A 377      13.648  10.422  -0.141  1.00 94.00           C  
ATOM   3017  C   LYS A 377      13.406  10.703   1.340  1.00 94.00           C  
ATOM   3018  CB  LYS A 377      15.141  10.500  -0.457  1.00 94.00           C  
ATOM   3019  O   LYS A 377      13.125   9.789   2.115  1.00 94.00           O  
ATOM   3020  CG  LYS A 377      15.516   9.953  -1.824  1.00 94.00           C  
ATOM   3021  CD  LYS A 377      17.016  10.031  -2.070  1.00 94.00           C  
ATOM   3022  CE  LYS A 377      17.391   9.523  -3.457  1.00 94.00           C  
ATOM   3023  NZ  LYS A 377      18.844   9.648  -3.719  1.00 94.00           N  
ATOM   3024  N   TRP A 378      13.492  11.961   1.729  1.00 96.75           N  
ATOM   3025  CA  TRP A 378      13.336  12.375   3.119  1.00 96.75           C  
ATOM   3026  C   TRP A 378      11.914  12.117   3.604  1.00 96.75           C  
ATOM   3027  CB  TRP A 378      13.680  13.859   3.283  1.00 96.75           C  
ATOM   3028  O   TRP A 378      11.703  11.422   4.602  1.00 96.75           O  
ATOM   3029  CG  TRP A 378      13.281  14.430   4.609  1.00 96.75           C  
ATOM   3030  CD1 TRP A 378      12.500  15.531   4.828  1.00 96.75           C  
ATOM   3031  CD2 TRP A 378      13.648  13.938   5.898  1.00 96.75           C  
ATOM   3032  CE2 TRP A 378      13.055  14.789   6.859  1.00 96.75           C  
ATOM   3033  CE3 TRP A 378      14.430  12.859   6.340  1.00 96.75           C  
ATOM   3034  NE1 TRP A 378      12.359  15.750   6.180  1.00 96.75           N  
ATOM   3035  CH2 TRP A 378      13.977  13.523   8.633  1.00 96.75           C  
ATOM   3036  CZ2 TRP A 378      13.211  14.594   8.234  1.00 96.75           C  
ATOM   3037  CZ3 TRP A 378      14.586  12.664   7.707  1.00 96.75           C  
ATOM   3038  N   SER A 379      10.945  12.602   2.863  1.00 97.38           N  
ATOM   3039  CA  SER A 379       9.555  12.430   3.281  1.00 97.38           C  
ATOM   3040  C   SER A 379       9.156  10.961   3.258  1.00 97.38           C  
ATOM   3041  CB  SER A 379       8.617  13.242   2.385  1.00 97.38           C  
ATOM   3042  O   SER A 379       8.367  10.508   4.094  1.00 97.38           O  
ATOM   3043  OG  SER A 379       8.688  12.789   1.044  1.00 97.38           O  
ATOM   3044  N   GLY A 380       9.672  10.195   2.254  1.00 95.94           N  
ATOM   3045  CA  GLY A 380       9.430   8.766   2.195  1.00 95.94           C  
ATOM   3046  C   GLY A 380       9.898   8.023   3.434  1.00 95.94           C  
ATOM   3047  O   GLY A 380       9.203   7.145   3.945  1.00 95.94           O  
ATOM   3048  N   LEU A 381      11.070   8.406   3.920  1.00 96.25           N  
ATOM   3049  CA  LEU A 381      11.602   7.801   5.137  1.00 96.25           C  
ATOM   3050  C   LEU A 381      10.727   8.133   6.340  1.00 96.25           C  
ATOM   3051  CB  LEU A 381      13.039   8.281   5.387  1.00 96.25           C  
ATOM   3052  O   LEU A 381      10.383   7.246   7.121  1.00 96.25           O  
ATOM   3053  CG  LEU A 381      13.680   7.828   6.699  1.00 96.25           C  
ATOM   3054  CD1 LEU A 381      14.000   6.336   6.645  1.00 96.25           C  
ATOM   3055  CD2 LEU A 381      14.945   8.633   6.977  1.00 96.25           C  
ATOM   3056  N   VAL A 382      10.375   9.422   6.477  1.00 97.69           N  
ATOM   3057  CA  VAL A 382       9.539   9.852   7.590  1.00 97.69           C  
ATOM   3058  C   VAL A 382       8.211   9.094   7.570  1.00 97.69           C  
ATOM   3059  CB  VAL A 382       9.281  11.375   7.551  1.00 97.69           C  
ATOM   3060  O   VAL A 382       7.777   8.570   8.594  1.00 97.69           O  
ATOM   3061  CG1 VAL A 382       8.266  11.781   8.617  1.00 97.69           C  
ATOM   3062  CG2 VAL A 382      10.586  12.148   7.738  1.00 97.69           C  
ATOM   3063  N   GLU A 383       7.602   9.039   6.391  1.00 97.25           N  
ATOM   3064  CA  GLU A 383       6.332   8.344   6.199  1.00 97.25           C  
ATOM   3065  C   GLU A 383       6.434   6.883   6.621  1.00 97.25           C  
ATOM   3066  CB  GLU A 383       5.883   8.438   4.738  1.00 97.25           C  
ATOM   3067  O   GLU A 383       5.535   6.359   7.285  1.00 97.25           O  
ATOM   3068  CG  GLU A 383       4.520   7.820   4.473  1.00 97.25           C  
ATOM   3069  CD  GLU A 383       4.070   7.949   3.023  1.00 97.25           C  
ATOM   3070  OE1 GLU A 383       3.010   7.395   2.664  1.00 97.25           O  
ATOM   3071  OE2 GLU A 383       4.793   8.617   2.244  1.00 97.25           O  
ATOM   3072  N   SER A 384       7.516   6.215   6.332  1.00 95.38           N  
ATOM   3073  CA  SER A 384       7.684   4.793   6.609  1.00 95.38           C  
ATOM   3074  C   SER A 384       7.855   4.539   8.102  1.00 95.38           C  
ATOM   3075  CB  SER A 384       8.883   4.238   5.848  1.00 95.38           C  
ATOM   3076  O   SER A 384       7.707   3.406   8.562  1.00 95.38           O  
ATOM   3077  OG  SER A 384      10.102   4.672   6.434  1.00 95.38           O  
ATOM   3078  N   LYS A 385       8.109   5.625   8.922  1.00 97.00           N  
ATOM   3079  CA  LYS A 385       8.406   5.441  10.336  1.00 97.00           C  
ATOM   3080  C   LYS A 385       7.246   5.906  11.211  1.00 97.00           C  
ATOM   3081  CB  LYS A 385       9.688   6.191  10.719  1.00 97.00           C  
ATOM   3082  O   LYS A 385       7.273   5.734  12.430  1.00 97.00           O  
ATOM   3083  CG  LYS A 385      10.914   5.754   9.938  1.00 97.00           C  
ATOM   3084  CD  LYS A 385      11.141   4.250  10.047  1.00 97.00           C  
ATOM   3085  CE  LYS A 385      12.359   3.812   9.250  1.00 97.00           C  
ATOM   3086  NZ  LYS A 385      12.508   2.326   9.234  1.00 97.00           N  
ATOM   3087  N   VAL A 386       6.270   6.566  10.680  1.00 98.12           N  
ATOM   3088  CA  VAL A 386       5.133   7.113  11.414  1.00 98.12           C  
ATOM   3089  C   VAL A 386       4.457   6.012  12.227  1.00 98.12           C  
ATOM   3090  CB  VAL A 386       4.109   7.773  10.461  1.00 98.12           C  
ATOM   3091  O   VAL A 386       4.070   6.230  13.375  1.00 98.12           O  
ATOM   3092  CG1 VAL A 386       2.797   8.062  11.188  1.00 98.12           C  
ATOM   3093  CG2 VAL A 386       4.684   9.055   9.859  1.00 98.12           C  
ATOM   3094  N   ARG A 387       4.406   4.863  11.688  1.00 97.56           N  
ATOM   3095  CA  ARG A 387       3.795   3.738  12.391  1.00 97.56           C  
ATOM   3096  C   ARG A 387       4.500   3.473  13.719  1.00 97.56           C  
ATOM   3097  CB  ARG A 387       3.822   2.480  11.523  1.00 97.56           C  
ATOM   3098  O   ARG A 387       3.854   3.148  14.719  1.00 97.56           O  
ATOM   3099  CG  ARG A 387       3.207   1.259  12.188  1.00 97.56           C  
ATOM   3100  CD  ARG A 387       3.150   0.069  11.242  1.00 97.56           C  
ATOM   3101  NE  ARG A 387       4.461  -0.231  10.672  1.00 97.56           N  
ATOM   3102  NH1 ARG A 387       5.219  -1.403  12.508  1.00 97.56           N  
ATOM   3103  NH2 ARG A 387       6.570  -1.140  10.680  1.00 97.56           N  
ATOM   3104  CZ  ARG A 387       5.414  -0.924  11.289  1.00 97.56           C  
ATOM   3105  N   LEU A 388       5.809   3.570  13.711  1.00 97.31           N  
ATOM   3106  CA  LEU A 388       6.578   3.348  14.930  1.00 97.31           C  
ATOM   3107  C   LEU A 388       6.191   4.355  16.000  1.00 97.31           C  
ATOM   3108  CB  LEU A 388       8.078   3.439  14.641  1.00 97.31           C  
ATOM   3109  O   LEU A 388       6.156   4.023  17.188  1.00 97.31           O  
ATOM   3110  CG  LEU A 388       8.641   2.428  13.641  1.00 97.31           C  
ATOM   3111  CD1 LEU A 388      10.148   2.621  13.484  1.00 97.31           C  
ATOM   3112  CD2 LEU A 388       8.320   1.004  14.086  1.00 97.31           C  
ATOM   3113  N   LEU A 389       5.953   5.621  15.578  1.00 98.38           N  
ATOM   3114  CA  LEU A 389       5.465   6.641  16.500  1.00 98.38           C  
ATOM   3115  C   LEU A 389       4.090   6.266  17.047  1.00 98.38           C  
ATOM   3116  CB  LEU A 389       5.402   8.008  15.820  1.00 98.38           C  
ATOM   3117  O   LEU A 389       3.834   6.387  18.250  1.00 98.38           O  
ATOM   3118  CG  LEU A 389       4.824   9.156  16.641  1.00 98.38           C  
ATOM   3119  CD1 LEU A 389       5.602   9.312  17.953  1.00 98.38           C  
ATOM   3120  CD2 LEU A 389       4.844  10.453  15.844  1.00 98.38           C  
ATOM   3121  N   VAL A 390       3.211   5.801  16.188  1.00 98.25           N  
ATOM   3122  CA  VAL A 390       1.881   5.363  16.594  1.00 98.25           C  
ATOM   3123  C   VAL A 390       1.998   4.277  17.656  1.00 98.25           C  
ATOM   3124  CB  VAL A 390       1.062   4.836  15.391  1.00 98.25           C  
ATOM   3125  O   VAL A 390       1.289   4.316  18.672  1.00 98.25           O  
ATOM   3126  CG1 VAL A 390      -0.229   4.172  15.867  1.00 98.25           C  
ATOM   3127  CG2 VAL A 390       0.754   5.973  14.414  1.00 98.25           C  
ATOM   3128  N   MET A 391       2.912   3.318  17.531  1.00 97.62           N  
ATOM   3129  CA  MET A 391       3.105   2.211  18.453  1.00 97.62           C  
ATOM   3130  C   MET A 391       3.539   2.721  19.828  1.00 97.62           C  
ATOM   3131  CB  MET A 391       4.145   1.228  17.922  1.00 97.62           C  
ATOM   3132  O   MET A 391       3.107   2.193  20.859  1.00 97.62           O  
ATOM   3133  CG  MET A 391       3.637   0.374  16.766  1.00 97.62           C  
ATOM   3134  SD  MET A 391       4.805  -0.967  16.312  1.00 97.62           S  
ATOM   3135  CE  MET A 391       6.168   0.013  15.625  1.00 97.62           C  
ATOM   3136  N   LYS A 392       4.320   3.781  19.797  1.00 97.62           N  
ATOM   3137  CA  LYS A 392       4.781   4.348  21.062  1.00 97.62           C  
ATOM   3138  C   LYS A 392       3.678   5.152  21.750  1.00 97.62           C  
ATOM   3139  CB  LYS A 392       6.012   5.230  20.844  1.00 97.62           C  
ATOM   3140  O   LYS A 392       3.561   5.145  22.969  1.00 97.62           O  
ATOM   3141  CG  LYS A 392       7.262   4.461  20.438  1.00 97.62           C  
ATOM   3142  CD  LYS A 392       8.477   5.375  20.328  1.00 97.62           C  
ATOM   3143  CE  LYS A 392       9.719   4.609  19.906  1.00 97.62           C  
ATOM   3144  NZ  LYS A 392      10.938   5.090  20.641  1.00 97.62           N  
ATOM   3145  N   LEU A 393       2.863   5.824  20.938  1.00 97.19           N  
ATOM   3146  CA  LEU A 393       1.785   6.648  21.484  1.00 97.19           C  
ATOM   3147  C   LEU A 393       0.688   5.777  22.078  1.00 97.19           C  
ATOM   3148  CB  LEU A 393       1.199   7.547  20.391  1.00 97.19           C  
ATOM   3149  O   LEU A 393       0.155   6.098  23.156  1.00 97.19           O  
ATOM   3150  CG  LEU A 393       2.102   8.672  19.875  1.00 97.19           C  
ATOM   3151  CD1 LEU A 393       1.488   9.320  18.641  1.00 97.19           C  
ATOM   3152  CD2 LEU A 393       2.342   9.703  20.969  1.00 97.19           C  
ATOM   3153  N   GLU A 394       0.360   4.688  21.469  1.00 95.94           N  
ATOM   3154  CA  GLU A 394      -0.805   3.900  21.859  1.00 95.94           C  
ATOM   3155  C   GLU A 394      -0.574   3.203  23.188  1.00 95.94           C  
ATOM   3156  CB  GLU A 394      -1.147   2.871  20.781  1.00 95.94           C  
ATOM   3157  O   GLU A 394      -1.526   2.770  23.844  1.00 95.94           O  
ATOM   3158  CG  GLU A 394      -0.109   1.770  20.625  1.00 95.94           C  
ATOM   3159  CD  GLU A 394      -0.459   0.757  19.547  1.00 95.94           C  
ATOM   3160  OE1 GLU A 394       0.221  -0.290  19.453  1.00 95.94           O  
ATOM   3161  OE2 GLU A 394      -1.421   1.014  18.797  1.00 95.94           O  
ATOM   3162  N   VAL A 395       0.687   3.104  23.656  1.00 94.88           N  
ATOM   3163  CA  VAL A 395       0.953   2.396  24.906  1.00 94.88           C  
ATOM   3164  C   VAL A 395       0.983   3.389  26.078  1.00 94.88           C  
ATOM   3165  CB  VAL A 395       2.283   1.611  24.844  1.00 94.88           C  
ATOM   3166  O   VAL A 395       1.145   2.994  27.234  1.00 94.88           O  
ATOM   3167  CG1 VAL A 395       2.211   0.513  23.781  1.00 94.88           C  
ATOM   3168  CG2 VAL A 395       3.447   2.559  24.562  1.00 94.88           C  
ATOM   3169  N   LEU A 396       0.878   4.699  25.734  1.00 93.69           N  
ATOM   3170  CA  LEU A 396       0.791   5.695  26.797  1.00 93.69           C  
ATOM   3171  C   LEU A 396      -0.555   5.617  27.516  1.00 93.69           C  
ATOM   3172  CB  LEU A 396       0.999   7.102  26.234  1.00 93.69           C  
ATOM   3173  O   LEU A 396      -1.601   5.535  26.859  1.00 93.69           O  
ATOM   3174  CG  LEU A 396       2.375   7.395  25.625  1.00 93.69           C  
ATOM   3175  CD1 LEU A 396       2.414   8.805  25.062  1.00 93.69           C  
ATOM   3176  CD2 LEU A 396       3.467   7.207  26.672  1.00 93.69           C  
ATOM   3177  N   ALA A 397      -0.618   5.539  28.828  1.00 88.62           N  
ATOM   3178  CA  ALA A 397      -1.788   5.355  29.688  1.00 88.62           C  
ATOM   3179  C   ALA A 397      -2.861   6.395  29.375  1.00 88.62           C  
ATOM   3180  CB  ALA A 397      -1.390   5.430  31.156  1.00 88.62           C  
ATOM   3181  O   ALA A 397      -4.055   6.082  29.375  1.00 88.62           O  
ATOM   3182  N   GLY A 398      -2.662   7.535  28.828  1.00 90.25           N  
ATOM   3183  CA  GLY A 398      -3.607   8.617  28.594  1.00 90.25           C  
ATOM   3184  C   GLY A 398      -4.168   8.625  27.188  1.00 90.25           C  
ATOM   3185  O   GLY A 398      -5.098   9.383  26.875  1.00 90.25           O  
ATOM   3186  N   ILE A 399      -3.668   7.770  26.375  1.00 93.56           N  
ATOM   3187  CA  ILE A 399      -4.105   7.734  24.984  1.00 93.56           C  
ATOM   3188  C   ILE A 399      -4.867   6.438  24.719  1.00 93.56           C  
ATOM   3189  CB  ILE A 399      -2.910   7.863  24.016  1.00 93.56           C  
ATOM   3190  O   ILE A 399      -4.305   5.344  24.828  1.00 93.56           O  
ATOM   3191  CG1 ILE A 399      -2.250   9.242  24.156  1.00 93.56           C  
ATOM   3192  CG2 ILE A 399      -3.357   7.621  22.562  1.00 93.56           C  
ATOM   3193  CD1 ILE A 399      -1.031   9.438  23.266  1.00 93.56           C  
ATOM   3194  N   LYS A 400      -6.145   6.613  24.422  1.00 94.69           N  
ATOM   3195  CA  LYS A 400      -7.000   5.477  24.094  1.00 94.69           C  
ATOM   3196  C   LYS A 400      -6.746   4.996  22.656  1.00 94.69           C  
ATOM   3197  CB  LYS A 400      -8.477   5.844  24.266  1.00 94.69           C  
ATOM   3198  O   LYS A 400      -6.609   3.797  22.422  1.00 94.69           O  
ATOM   3199  CG  LYS A 400      -9.430   4.695  23.984  1.00 94.69           C  
ATOM   3200  CD  LYS A 400     -10.883   5.129  24.156  1.00 94.69           C  
ATOM   3201  CE  LYS A 400     -11.852   4.016  23.781  1.00 94.69           C  
ATOM   3202  NZ  LYS A 400     -13.273   4.441  23.922  1.00 94.69           N  
ATOM   3203  N   ILE A 401      -6.688   5.887  21.641  1.00 97.06           N  
ATOM   3204  CA  ILE A 401      -6.449   5.562  20.234  1.00 97.06           C  
ATOM   3205  C   ILE A 401      -5.488   6.582  19.641  1.00 97.06           C  
ATOM   3206  CB  ILE A 401      -7.770   5.527  19.438  1.00 97.06           C  
ATOM   3207  O   ILE A 401      -5.625   7.789  19.859  1.00 97.06           O  
ATOM   3208  CG1 ILE A 401      -8.648   4.359  19.906  1.00 97.06           C  
ATOM   3209  CG2 ILE A 401      -7.484   5.430  17.938  1.00 97.06           C  
ATOM   3210  CD1 ILE A 401     -10.008   4.293  19.219  1.00 97.06           C  
ATOM   3211  N   ALA A 402      -4.441   6.082  19.016  1.00 98.06           N  
ATOM   3212  CA  ALA A 402      -3.609   6.859  18.094  1.00 98.06           C  
ATOM   3213  C   ALA A 402      -3.854   6.445  16.656  1.00 98.06           C  
ATOM   3214  CB  ALA A 402      -2.133   6.695  18.453  1.00 98.06           C  
ATOM   3215  O   ALA A 402      -3.322   5.434  16.188  1.00 98.06           O  
ATOM   3216  N   HIS A 403      -4.637   7.273  15.938  1.00 98.50           N  
ATOM   3217  CA  HIS A 403      -5.199   6.953  14.633  1.00 98.50           C  
ATOM   3218  C   HIS A 403      -4.480   7.711  13.523  1.00 98.50           C  
ATOM   3219  CB  HIS A 403      -6.695   7.266  14.602  1.00 98.50           C  
ATOM   3220  O   HIS A 403      -4.762   8.891  13.289  1.00 98.50           O  
ATOM   3221  CG  HIS A 403      -7.352   6.930  13.297  1.00 98.50           C  
ATOM   3222  CD2 HIS A 403      -6.863   6.332  12.188  1.00 98.50           C  
ATOM   3223  ND1 HIS A 403      -8.672   7.207  13.039  1.00 98.50           N  
ATOM   3224  CE1 HIS A 403      -8.977   6.801  11.812  1.00 98.50           C  
ATOM   3225  NE2 HIS A 403      -7.891   6.266  11.273  1.00 98.50           N  
ATOM   3226  N   PRO A 404      -3.488   6.980  12.773  1.00 98.44           N  
ATOM   3227  CA  PRO A 404      -2.828   7.656  11.656  1.00 98.44           C  
ATOM   3228  C   PRO A 404      -3.740   7.816  10.445  1.00 98.44           C  
ATOM   3229  CB  PRO A 404      -1.648   6.734  11.336  1.00 98.44           C  
ATOM   3230  O   PRO A 404      -4.480   6.895  10.094  1.00 98.44           O  
ATOM   3231  CG  PRO A 404      -2.115   5.367  11.719  1.00 98.44           C  
ATOM   3232  CD  PRO A 404      -2.973   5.480  12.945  1.00 98.44           C  
ATOM   3233  N   PHE A 405      -3.727   9.008   9.828  1.00 98.38           N  
ATOM   3234  CA  PHE A 405      -4.410   9.180   8.555  1.00 98.38           C  
ATOM   3235  C   PHE A 405      -3.625   8.523   7.422  1.00 98.38           C  
ATOM   3236  CB  PHE A 405      -4.617  10.672   8.250  1.00 98.38           C  
ATOM   3237  O   PHE A 405      -2.395   8.461   7.469  1.00 98.38           O  
ATOM   3238  CG  PHE A 405      -5.559  10.938   7.109  1.00 98.38           C  
ATOM   3239  CD1 PHE A 405      -5.137  11.641   5.992  1.00 98.38           C  
ATOM   3240  CD2 PHE A 405      -6.867  10.477   7.156  1.00 98.38           C  
ATOM   3241  CE1 PHE A 405      -6.008  11.891   4.934  1.00 98.38           C  
ATOM   3242  CE2 PHE A 405      -7.746  10.719   6.102  1.00 98.38           C  
ATOM   3243  CZ  PHE A 405      -7.312  11.430   4.992  1.00 98.38           C  
ATOM   3244  N   THR A 406      -4.250   8.070   6.395  1.00 96.81           N  
ATOM   3245  CA  THR A 406      -3.668   7.109   5.465  1.00 96.81           C  
ATOM   3246  C   THR A 406      -3.018   7.828   4.285  1.00 96.81           C  
ATOM   3247  CB  THR A 406      -4.727   6.121   4.949  1.00 96.81           C  
ATOM   3248  O   THR A 406      -2.387   7.191   3.438  1.00 96.81           O  
ATOM   3249  CG2 THR A 406      -5.242   5.227   6.070  1.00 96.81           C  
ATOM   3250  OG1 THR A 406      -5.828   6.855   4.395  1.00 96.81           O  
ATOM   3251  N   LYS A 407      -3.092   9.148   4.266  1.00 95.31           N  
ATOM   3252  CA  LYS A 407      -2.527   9.883   3.135  1.00 95.31           C  
ATOM   3253  C   LYS A 407      -1.801  11.141   3.605  1.00 95.31           C  
ATOM   3254  CB  LYS A 407      -3.623  10.258   2.135  1.00 95.31           C  
ATOM   3255  O   LYS A 407      -2.350  11.930   4.379  1.00 95.31           O  
ATOM   3256  CG  LYS A 407      -3.100  10.875   0.847  1.00 95.31           C  
ATOM   3257  CD  LYS A 407      -4.234  11.195  -0.119  1.00 95.31           C  
ATOM   3258  CE  LYS A 407      -3.721  11.898  -1.371  1.00 95.31           C  
ATOM   3259  NZ  LYS A 407      -4.828  12.195  -2.330  1.00 95.31           N  
ATOM   3260  N   PRO A 408      -0.560  11.289   3.008  1.00 97.00           N  
ATOM   3261  CA  PRO A 408       0.118  12.555   3.307  1.00 97.00           C  
ATOM   3262  C   PRO A 408      -0.414  13.719   2.477  1.00 97.00           C  
ATOM   3263  CB  PRO A 408       1.580  12.258   2.963  1.00 97.00           C  
ATOM   3264  O   PRO A 408      -0.973  13.508   1.396  1.00 97.00           O  
ATOM   3265  CG  PRO A 408       1.659  10.766   2.871  1.00 97.00           C  
ATOM   3266  CD  PRO A 408       0.300  10.242   2.514  1.00 97.00           C  
ATOM   3267  N   PHE A 409      -0.247  14.969   3.027  1.00 96.94           N  
ATOM   3268  CA  PHE A 409      -0.557  16.203   2.314  1.00 96.94           C  
ATOM   3269  C   PHE A 409       0.720  16.891   1.847  1.00 96.94           C  
ATOM   3270  CB  PHE A 409      -1.368  17.141   3.205  1.00 96.94           C  
ATOM   3271  O   PHE A 409       1.599  17.188   2.654  1.00 96.94           O  
ATOM   3272  CG  PHE A 409      -2.711  16.594   3.605  1.00 96.94           C  
ATOM   3273  CD1 PHE A 409      -3.857  16.953   2.904  1.00 96.94           C  
ATOM   3274  CD2 PHE A 409      -2.828  15.734   4.688  1.00 96.94           C  
ATOM   3275  CE1 PHE A 409      -5.102  16.453   3.273  1.00 96.94           C  
ATOM   3276  CE2 PHE A 409      -4.070  15.227   5.062  1.00 96.94           C  
ATOM   3277  CZ  PHE A 409      -5.203  15.586   4.355  1.00 96.94           C  
ATOM   3278  N   GLU A 410       0.799  17.094   0.462  1.00 95.88           N  
ATOM   3279  CA  GLU A 410       2.012  17.672  -0.122  1.00 95.88           C  
ATOM   3280  C   GLU A 410       1.804  19.125  -0.522  1.00 95.88           C  
ATOM   3281  CB  GLU A 410       2.457  16.844  -1.336  1.00 95.88           C  
ATOM   3282  O   GLU A 410       0.773  19.469  -1.101  1.00 95.88           O  
ATOM   3283  CG  GLU A 410       2.668  15.367  -1.036  1.00 95.88           C  
ATOM   3284  CD  GLU A 410       3.963  15.086  -0.294  1.00 95.88           C  
ATOM   3285  OE1 GLU A 410       4.152  13.938   0.182  1.00 95.88           O  
ATOM   3286  OE2 GLU A 410       4.797  16.016  -0.186  1.00 95.88           O  
ATOM   3287  N   SER A 411       2.783  19.953  -0.185  1.00 95.44           N  
ATOM   3288  CA  SER A 411       2.779  21.359  -0.580  1.00 95.44           C  
ATOM   3289  C   SER A 411       4.195  21.859  -0.847  1.00 95.44           C  
ATOM   3290  CB  SER A 411       2.119  22.219   0.499  1.00 95.44           C  
ATOM   3291  O   SER A 411       5.160  21.312  -0.304  1.00 95.44           O  
ATOM   3292  OG  SER A 411       2.770  22.047   1.746  1.00 95.44           O  
ATOM   3293  N   SER A 412       4.250  22.766  -1.773  1.00 96.06           N  
ATOM   3294  CA  SER A 412       5.520  23.406  -2.098  1.00 96.06           C  
ATOM   3295  C   SER A 412       5.355  24.922  -2.254  1.00 96.06           C  
ATOM   3296  CB  SER A 412       6.109  22.812  -3.377  1.00 96.06           C  
ATOM   3297  O   SER A 412       4.371  25.391  -2.832  1.00 96.06           O  
ATOM   3298  OG  SER A 412       6.180  21.406  -3.291  1.00 96.06           O  
ATOM   3299  N   TYR A 413       6.344  25.672  -1.687  1.00 96.12           N  
ATOM   3300  CA  TYR A 413       6.332  27.125  -1.730  1.00 96.12           C  
ATOM   3301  C   TYR A 413       7.617  27.672  -2.352  1.00 96.12           C  
ATOM   3302  CB  TYR A 413       6.152  27.703  -0.323  1.00 96.12           C  
ATOM   3303  O   TYR A 413       8.703  27.141  -2.096  1.00 96.12           O  
ATOM   3304  CG  TYR A 413       4.801  27.422   0.284  1.00 96.12           C  
ATOM   3305  CD1 TYR A 413       3.764  28.344   0.195  1.00 96.12           C  
ATOM   3306  CD2 TYR A 413       4.562  26.219   0.948  1.00 96.12           C  
ATOM   3307  CE1 TYR A 413       2.518  28.078   0.755  1.00 96.12           C  
ATOM   3308  CE2 TYR A 413       3.320  25.953   1.511  1.00 96.12           C  
ATOM   3309  OH  TYR A 413       1.073  26.609   1.966  1.00 96.12           O  
ATOM   3310  CZ  TYR A 413       2.305  26.875   1.409  1.00 96.12           C  
ATOM   3311  N   CYS A 414       7.434  28.719  -3.178  1.00 95.50           N  
ATOM   3312  CA  CYS A 414       8.609  29.453  -3.625  1.00 95.50           C  
ATOM   3313  C   CYS A 414       9.219  30.250  -2.482  1.00 95.50           C  
ATOM   3314  CB  CYS A 414       8.242  30.391  -4.781  1.00 95.50           C  
ATOM   3315  O   CYS A 414       8.516  31.000  -1.805  1.00 95.50           O  
ATOM   3316  SG  CYS A 414       7.727  29.516  -6.281  1.00 95.50           S  
ATOM   3317  N   CYS A 415      10.555  30.031  -2.383  1.00 95.06           N  
ATOM   3318  CA  CYS A 415      11.227  30.672  -1.262  1.00 95.06           C  
ATOM   3319  C   CYS A 415      12.492  31.391  -1.725  1.00 95.06           C  
ATOM   3320  CB  CYS A 415      11.578  29.656  -0.183  1.00 95.06           C  
ATOM   3321  O   CYS A 415      13.586  30.828  -1.645  1.00 95.06           O  
ATOM   3322  SG  CYS A 415      10.133  28.859   0.564  1.00 95.06           S  
ATOM   3323  N   PRO A 416      12.422  32.750  -2.178  1.00 92.12           N  
ATOM   3324  CA  PRO A 416      13.578  33.469  -2.705  1.00 92.12           C  
ATOM   3325  C   PRO A 416      14.562  33.875  -1.613  1.00 92.12           C  
ATOM   3326  CB  PRO A 416      12.945  34.688  -3.367  1.00 92.12           C  
ATOM   3327  O   PRO A 416      15.758  34.062  -1.882  1.00 92.12           O  
ATOM   3328  CG  PRO A 416      11.594  34.812  -2.740  1.00 92.12           C  
ATOM   3329  CD  PRO A 416      11.164  33.438  -2.270  1.00 92.12           C  
ATOM   3330  N   THR A 417      14.062  34.031  -0.387  1.00 93.81           N  
ATOM   3331  CA  THR A 417      14.930  34.500   0.678  1.00 93.81           C  
ATOM   3332  C   THR A 417      14.977  33.531   1.843  1.00 93.81           C  
ATOM   3333  CB  THR A 417      14.453  35.875   1.185  1.00 93.81           C  
ATOM   3334  O   THR A 417      14.109  32.656   1.960  1.00 93.81           O  
ATOM   3335  CG2 THR A 417      14.281  36.875   0.030  1.00 93.81           C  
ATOM   3336  OG1 THR A 417      13.203  35.750   1.859  1.00 93.81           O  
ATOM   3337  N   GLU A 418      15.953  33.688   2.697  1.00 92.75           N  
ATOM   3338  CA  GLU A 418      16.078  32.906   3.918  1.00 92.75           C  
ATOM   3339  C   GLU A 418      14.898  33.125   4.848  1.00 92.75           C  
ATOM   3340  CB  GLU A 418      17.391  33.250   4.645  1.00 92.75           C  
ATOM   3341  O   GLU A 418      14.453  32.188   5.523  1.00 92.75           O  
ATOM   3342  CG  GLU A 418      18.641  32.688   3.961  1.00 92.75           C  
ATOM   3343  CD  GLU A 418      18.609  31.188   3.789  1.00 92.75           C  
ATOM   3344  OE1 GLU A 418      18.953  30.688   2.691  1.00 92.75           O  
ATOM   3345  OE2 GLU A 418      18.234  30.484   4.758  1.00 92.75           O  
ATOM   3346  N   ASP A 419      14.359  34.281   4.855  1.00 94.50           N  
ATOM   3347  CA  ASP A 419      13.227  34.625   5.703  1.00 94.50           C  
ATOM   3348  C   ASP A 419      11.977  33.844   5.301  1.00 94.50           C  
ATOM   3349  CB  ASP A 419      12.945  36.125   5.625  1.00 94.50           C  
ATOM   3350  O   ASP A 419      11.156  33.500   6.156  1.00 94.50           O  
ATOM   3351  CG  ASP A 419      13.977  36.969   6.375  1.00 94.50           C  
ATOM   3352  OD1 ASP A 419      14.734  36.406   7.195  1.00 94.50           O  
ATOM   3353  OD2 ASP A 419      14.023  38.188   6.145  1.00 94.50           O  
ATOM   3354  N   ASP A 420      11.969  33.500   4.035  1.00 95.31           N  
ATOM   3355  CA  ASP A 420      10.836  32.750   3.529  1.00 95.31           C  
ATOM   3356  C   ASP A 420      10.812  31.328   4.129  1.00 95.31           C  
ATOM   3357  CB  ASP A 420      10.875  32.656   2.002  1.00 95.31           C  
ATOM   3358  O   ASP A 420       9.766  30.859   4.566  1.00 95.31           O  
ATOM   3359  CG  ASP A 420      10.703  34.000   1.333  1.00 95.31           C  
ATOM   3360  OD1 ASP A 420      10.148  34.938   1.962  1.00 95.31           O  
ATOM   3361  OD2 ASP A 420      11.125  34.156   0.165  1.00 95.31           O  
ATOM   3362  N   TYR A 421      11.984  30.703   4.199  1.00 94.44           N  
ATOM   3363  CA  TYR A 421      12.109  29.375   4.766  1.00 94.44           C  
ATOM   3364  C   TYR A 421      11.742  29.359   6.242  1.00 94.44           C  
ATOM   3365  CB  TYR A 421      13.539  28.844   4.582  1.00 94.44           C  
ATOM   3366  O   TYR A 421      11.031  28.469   6.707  1.00 94.44           O  
ATOM   3367  CG  TYR A 421      13.891  28.531   3.145  1.00 94.44           C  
ATOM   3368  CD1 TYR A 421      13.430  27.375   2.527  1.00 94.44           C  
ATOM   3369  CD2 TYR A 421      14.680  29.406   2.404  1.00 94.44           C  
ATOM   3370  CE1 TYR A 421      13.758  27.094   1.206  1.00 94.44           C  
ATOM   3371  CE2 TYR A 421      15.008  29.125   1.081  1.00 94.44           C  
ATOM   3372  OH  TYR A 421      14.867  27.688  -0.817  1.00 94.44           O  
ATOM   3373  CZ  TYR A 421      14.547  27.969   0.492  1.00 94.44           C  
ATOM   3374  N   GLU A 422      12.211  30.344   6.969  1.00 92.94           N  
ATOM   3375  CA  GLU A 422      11.938  30.453   8.398  1.00 92.94           C  
ATOM   3376  C   GLU A 422      10.445  30.688   8.648  1.00 92.94           C  
ATOM   3377  CB  GLU A 422      12.750  31.594   9.008  1.00 92.94           C  
ATOM   3378  O   GLU A 422       9.883  30.125   9.602  1.00 92.94           O  
ATOM   3379  CG  GLU A 422      14.234  31.297   9.125  1.00 92.94           C  
ATOM   3380  CD  GLU A 422      15.039  32.469   9.703  1.00 92.94           C  
ATOM   3381  OE1 GLU A 422      16.281  32.344   9.781  1.00 92.94           O  
ATOM   3382  OE2 GLU A 422      14.414  33.469  10.086  1.00 92.94           O  
ATOM   3383  N   MET A 423       9.812  31.469   7.762  1.00 93.88           N  
ATOM   3384  CA  MET A 423       8.383  31.750   7.875  1.00 93.88           C  
ATOM   3385  C   MET A 423       7.570  30.453   7.750  1.00 93.88           C  
ATOM   3386  CB  MET A 423       7.945  32.750   6.809  1.00 93.88           C  
ATOM   3387  O   MET A 423       6.652  30.219   8.531  1.00 93.88           O  
ATOM   3388  CG  MET A 423       6.477  33.125   6.902  1.00 93.88           C  
ATOM   3389  SD  MET A 423       5.988  34.344   5.613  1.00 93.88           S  
ATOM   3390  CE  MET A 423       6.770  35.844   6.273  1.00 93.88           C  
ATOM   3391  N   ILE A 424       7.949  29.625   6.809  1.00 94.06           N  
ATOM   3392  CA  ILE A 424       7.242  28.359   6.586  1.00 94.06           C  
ATOM   3393  C   ILE A 424       7.406  27.453   7.805  1.00 94.06           C  
ATOM   3394  CB  ILE A 424       7.742  27.641   5.312  1.00 94.06           C  
ATOM   3395  O   ILE A 424       6.430  26.906   8.312  1.00 94.06           O  
ATOM   3396  CG1 ILE A 424       7.336  28.438   4.062  1.00 94.06           C  
ATOM   3397  CG2 ILE A 424       7.207  26.219   5.250  1.00 94.06           C  
ATOM   3398  CD1 ILE A 424       7.930  27.891   2.768  1.00 94.06           C  
ATOM   3399  N   GLN A 425       8.641  27.297   8.273  1.00 91.19           N  
ATOM   3400  CA  GLN A 425       8.930  26.422   9.406  1.00 91.19           C  
ATOM   3401  C   GLN A 425       8.195  26.891  10.664  1.00 91.19           C  
ATOM   3402  CB  GLN A 425      10.438  26.375   9.672  1.00 91.19           C  
ATOM   3403  O   GLN A 425       7.758  26.062  11.469  1.00 91.19           O  
ATOM   3404  CG  GLN A 425      11.219  25.625   8.602  1.00 91.19           C  
ATOM   3405  CD  GLN A 425      12.695  25.500   8.930  1.00 91.19           C  
ATOM   3406  NE2 GLN A 425      13.375  24.562   8.273  1.00 91.19           N  
ATOM   3407  OE1 GLN A 425      13.219  26.234   9.766  1.00 91.19           O  
ATOM   3408  N   ASP A 426       7.984  28.203  10.797  1.00 91.00           N  
ATOM   3409  CA  ASP A 426       7.383  28.766  12.000  1.00 91.00           C  
ATOM   3410  C   ASP A 426       5.855  28.781  11.898  1.00 91.00           C  
ATOM   3411  CB  ASP A 426       7.895  30.188  12.234  1.00 91.00           C  
ATOM   3412  O   ASP A 426       5.164  28.453  12.867  1.00 91.00           O  
ATOM   3413  CG  ASP A 426       7.391  30.797  13.531  1.00 91.00           C  
ATOM   3414  OD1 ASP A 426       7.578  30.188  14.602  1.00 91.00           O  
ATOM   3415  OD2 ASP A 426       6.801  31.891  13.484  1.00 91.00           O  
ATOM   3416  N   LYS A 427       5.316  29.031  10.742  1.00 92.88           N  
ATOM   3417  CA  LYS A 427       3.902  29.391  10.656  1.00 92.88           C  
ATOM   3418  C   LYS A 427       3.086  28.281  10.008  1.00 92.88           C  
ATOM   3419  CB  LYS A 427       3.727  30.703   9.875  1.00 92.88           C  
ATOM   3420  O   LYS A 427       1.856  28.281  10.102  1.00 92.88           O  
ATOM   3421  CG  LYS A 427       4.480  31.875  10.469  1.00 92.88           C  
ATOM   3422  CD  LYS A 427       3.906  32.281  11.820  1.00 92.88           C  
ATOM   3423  CE  LYS A 427       4.598  33.531  12.367  1.00 92.88           C  
ATOM   3424  NZ  LYS A 427       4.133  33.875  13.750  1.00 92.88           N  
ATOM   3425  N   TYR A 428       3.691  27.250   9.305  1.00 93.12           N  
ATOM   3426  CA  TYR A 428       2.994  26.172   8.602  1.00 93.12           C  
ATOM   3427  C   TYR A 428       2.379  25.188   9.586  1.00 93.12           C  
ATOM   3428  CB  TYR A 428       3.949  25.438   7.656  1.00 93.12           C  
ATOM   3429  O   TYR A 428       3.006  24.828  10.586  1.00 93.12           O  
ATOM   3430  CG  TYR A 428       3.271  24.406   6.797  1.00 93.12           C  
ATOM   3431  CD1 TYR A 428       3.162  23.078   7.223  1.00 93.12           C  
ATOM   3432  CD2 TYR A 428       2.738  24.734   5.555  1.00 93.12           C  
ATOM   3433  CE1 TYR A 428       2.541  22.109   6.430  1.00 93.12           C  
ATOM   3434  CE2 TYR A 428       2.113  23.781   4.758  1.00 93.12           C  
ATOM   3435  OH  TYR A 428       1.402  21.531   4.418  1.00 93.12           O  
ATOM   3436  CZ  TYR A 428       2.020  22.484   5.203  1.00 93.12           C  
ATOM   3437  N   GLY A 429       1.117  24.750   9.312  1.00 90.44           N  
ATOM   3438  CA  GLY A 429       0.576  23.625  10.047  1.00 90.44           C  
ATOM   3439  C   GLY A 429      -0.570  24.016  10.969  1.00 90.44           C  
ATOM   3440  O   GLY A 429      -1.166  23.141  11.617  1.00 90.44           O  
ATOM   3441  N   SER A 430      -0.906  25.406  11.062  1.00 91.44           N  
ATOM   3442  CA  SER A 430      -2.004  25.875  11.906  1.00 91.44           C  
ATOM   3443  C   SER A 430      -2.867  26.891  11.172  1.00 91.44           C  
ATOM   3444  CB  SER A 430      -1.467  26.484  13.195  1.00 91.44           C  
ATOM   3445  O   SER A 430      -2.354  27.719  10.414  1.00 91.44           O  
ATOM   3446  OG  SER A 430      -2.504  27.125  13.914  1.00 91.44           O  
ATOM   3447  N   HIS A 431      -4.121  26.734  11.359  1.00 93.44           N  
ATOM   3448  CA  HIS A 431      -5.078  27.672  10.773  1.00 93.44           C  
ATOM   3449  C   HIS A 431      -4.812  29.094  11.242  1.00 93.44           C  
ATOM   3450  CB  HIS A 431      -6.508  27.250  11.117  1.00 93.44           C  
ATOM   3451  O   HIS A 431      -4.906  30.031  10.461  1.00 93.44           O  
ATOM   3452  CG  HIS A 431      -7.543  28.234  10.648  1.00 93.44           C  
ATOM   3453  CD2 HIS A 431      -8.414  29.000  11.344  1.00 93.44           C  
ATOM   3454  ND1 HIS A 431      -7.766  28.500   9.320  1.00 93.44           N  
ATOM   3455  CE1 HIS A 431      -8.734  29.391   9.211  1.00 93.44           C  
ATOM   3456  NE2 HIS A 431      -9.141  29.719  10.430  1.00 93.44           N  
ATOM   3457  N   LYS A 432      -4.449  29.266  12.414  1.00 92.31           N  
ATOM   3458  CA  LYS A 432      -4.230  30.578  13.031  1.00 92.31           C  
ATOM   3459  C   LYS A 432      -3.115  31.344  12.312  1.00 92.31           C  
ATOM   3460  CB  LYS A 432      -3.893  30.422  14.516  1.00 92.31           C  
ATOM   3461  O   LYS A 432      -3.154  32.562  12.219  1.00 92.31           O  
ATOM   3462  CG  LYS A 432      -5.062  29.969  15.367  1.00 92.31           C  
ATOM   3463  CD  LYS A 432      -4.668  29.844  16.828  1.00 92.31           C  
ATOM   3464  CE  LYS A 432      -5.809  29.297  17.672  1.00 92.31           C  
ATOM   3465  NZ  LYS A 432      -5.410  29.109  19.109  1.00 92.31           N  
ATOM   3466  N   THR A 433      -2.191  30.625  11.820  1.00 91.81           N  
ATOM   3467  CA  THR A 433      -1.016  31.281  11.266  1.00 91.81           C  
ATOM   3468  C   THR A 433      -0.962  31.109   9.750  1.00 91.81           C  
ATOM   3469  CB  THR A 433       0.281  30.750  11.891  1.00 91.81           C  
ATOM   3470  O   THR A 433      -0.048  31.609   9.094  1.00 91.81           O  
ATOM   3471  CG2 THR A 433       0.319  31.016  13.391  1.00 91.81           C  
ATOM   3472  OG1 THR A 433       0.358  29.328  11.672  1.00 91.81           O  
ATOM   3473  N   GLU A 434      -1.960  30.438   9.203  1.00 90.38           N  
ATOM   3474  CA  GLU A 434      -1.942  30.047   7.801  1.00 90.38           C  
ATOM   3475  C   GLU A 434      -2.000  31.250   6.883  1.00 90.38           C  
ATOM   3476  CB  GLU A 434      -3.105  29.094   7.496  1.00 90.38           C  
ATOM   3477  O   GLU A 434      -1.421  31.250   5.793  1.00 90.38           O  
ATOM   3478  CG  GLU A 434      -3.115  28.578   6.066  1.00 90.38           C  
ATOM   3479  CD  GLU A 434      -4.289  27.656   5.770  1.00 90.38           C  
ATOM   3480  OE1 GLU A 434      -4.289  26.984   4.711  1.00 90.38           O  
ATOM   3481  OE2 GLU A 434      -5.219  27.594   6.605  1.00 90.38           O  
ATOM   3482  N   THR A 435      -2.656  32.375   7.266  1.00 91.81           N  
ATOM   3483  CA  THR A 435      -2.832  33.562   6.453  1.00 91.81           C  
ATOM   3484  C   THR A 435      -1.487  34.219   6.172  1.00 91.81           C  
ATOM   3485  CB  THR A 435      -3.773  34.562   7.137  1.00 91.81           C  
ATOM   3486  O   THR A 435      -1.303  34.844   5.121  1.00 91.81           O  
ATOM   3487  CG2 THR A 435      -5.211  34.062   7.141  1.00 91.81           C  
ATOM   3488  OG1 THR A 435      -3.348  34.781   8.492  1.00 91.81           O  
ATOM   3489  N   ALA A 436      -0.572  34.062   7.074  1.00 93.06           N  
ATOM   3490  CA  ALA A 436       0.764  34.656   6.910  1.00 93.06           C  
ATOM   3491  C   ALA A 436       1.487  34.031   5.727  1.00 93.06           C  
ATOM   3492  CB  ALA A 436       1.580  34.469   8.188  1.00 93.06           C  
ATOM   3493  O   ALA A 436       2.328  34.656   5.090  1.00 93.06           O  
ATOM   3494  N   LEU A 437       1.145  32.750   5.379  1.00 93.19           N  
ATOM   3495  CA  LEU A 437       1.829  32.031   4.320  1.00 93.19           C  
ATOM   3496  C   LEU A 437       1.351  32.500   2.947  1.00 93.19           C  
ATOM   3497  CB  LEU A 437       1.602  30.516   4.477  1.00 93.19           C  
ATOM   3498  O   LEU A 437       1.984  32.188   1.933  1.00 93.19           O  
ATOM   3499  CG  LEU A 437       2.266  29.859   5.684  1.00 93.19           C  
ATOM   3500  CD1 LEU A 437       1.863  28.391   5.766  1.00 93.19           C  
ATOM   3501  CD2 LEU A 437       3.781  30.000   5.605  1.00 93.19           C  
ATOM   3502  N   ASN A 438       0.261  33.312   2.930  1.00 92.19           N  
ATOM   3503  CA  ASN A 438      -0.261  33.844   1.678  1.00 92.19           C  
ATOM   3504  C   ASN A 438       0.735  34.781   1.016  1.00 92.19           C  
ATOM   3505  CB  ASN A 438      -1.595  34.562   1.914  1.00 92.19           C  
ATOM   3506  O   ASN A 438       0.649  35.062  -0.187  1.00 92.19           O  
ATOM   3507  CG  ASN A 438      -2.721  33.594   2.238  1.00 92.19           C  
ATOM   3508  ND2 ASN A 438      -3.818  34.125   2.766  1.00 92.19           N  
ATOM   3509  OD1 ASN A 438      -2.605  32.375   2.020  1.00 92.19           O  
ATOM   3510  N   ALA A 439       1.696  35.219   1.804  1.00 92.94           N  
ATOM   3511  CA  ALA A 439       2.750  36.094   1.293  1.00 92.94           C  
ATOM   3512  C   ALA A 439       3.699  35.344   0.375  1.00 92.94           C  
ATOM   3513  CB  ALA A 439       3.523  36.750   2.449  1.00 92.94           C  
ATOM   3514  O   ALA A 439       4.434  35.938  -0.411  1.00 92.94           O  
ATOM   3515  N   LEU A 440       3.670  34.031   0.462  1.00 93.38           N  
ATOM   3516  CA  LEU A 440       4.523  33.188  -0.370  1.00 93.38           C  
ATOM   3517  C   LEU A 440       3.725  32.594  -1.517  1.00 93.38           C  
ATOM   3518  CB  LEU A 440       5.164  32.094   0.469  1.00 93.38           C  
ATOM   3519  O   LEU A 440       2.514  32.375  -1.401  1.00 93.38           O  
ATOM   3520  CG  LEU A 440       5.996  32.531   1.671  1.00 93.38           C  
ATOM   3521  CD1 LEU A 440       6.426  31.344   2.504  1.00 93.38           C  
ATOM   3522  CD2 LEU A 440       7.207  33.344   1.210  1.00 93.38           C  
ATOM   3523  N   LYS A 441       4.473  32.344  -2.561  1.00 93.94           N  
ATOM   3524  CA  LYS A 441       3.818  31.750  -3.723  1.00 93.94           C  
ATOM   3525  C   LYS A 441       3.752  30.234  -3.598  1.00 93.94           C  
ATOM   3526  CB  LYS A 441       4.551  32.156  -5.008  1.00 93.94           C  
ATOM   3527  O   LYS A 441       4.785  29.562  -3.541  1.00 93.94           O  
ATOM   3528  CG  LYS A 441       3.785  31.812  -6.281  1.00 93.94           C  
ATOM   3529  CD  LYS A 441       4.469  32.375  -7.512  1.00 93.94           C  
ATOM   3530  CE  LYS A 441       3.703  32.062  -8.789  1.00 93.94           C  
ATOM   3531  NZ  LYS A 441       4.355  32.656  -9.992  1.00 93.94           N  
ATOM   3532  N   LEU A 442       2.539  29.625  -3.518  1.00 94.19           N  
ATOM   3533  CA  LEU A 442       2.301  28.188  -3.492  1.00 94.19           C  
ATOM   3534  C   LEU A 442       2.457  27.594  -4.887  1.00 94.19           C  
ATOM   3535  CB  LEU A 442       0.902  27.891  -2.947  1.00 94.19           C  
ATOM   3536  O   LEU A 442       1.910  28.109  -5.859  1.00 94.19           O  
ATOM   3537  CG  LEU A 442       0.541  26.406  -2.791  1.00 94.19           C  
ATOM   3538  CD1 LEU A 442       1.386  25.766  -1.695  1.00 94.19           C  
ATOM   3539  CD2 LEU A 442      -0.946  26.250  -2.488  1.00 94.19           C  
ATOM   3540  N   VAL A 443       3.250  26.547  -5.000  1.00 94.06           N  
ATOM   3541  CA  VAL A 443       3.461  25.859  -6.266  1.00 94.06           C  
ATOM   3542  C   VAL A 443       2.299  24.906  -6.531  1.00 94.06           C  
ATOM   3543  CB  VAL A 443       4.797  25.078  -6.277  1.00 94.06           C  
ATOM   3544  O   VAL A 443       2.000  24.031  -5.711  1.00 94.06           O  
ATOM   3545  CG1 VAL A 443       5.031  24.422  -7.633  1.00 94.06           C  
ATOM   3546  CG2 VAL A 443       5.957  26.016  -5.926  1.00 94.06           C  
ATOM   3547  N   THR A 444       1.611  25.094  -7.637  1.00 92.81           N  
ATOM   3548  CA  THR A 444       0.487  24.250  -8.023  1.00 92.81           C  
ATOM   3549  C   THR A 444       0.722  23.641  -9.406  1.00 92.81           C  
ATOM   3550  CB  THR A 444      -0.832  25.047  -8.031  1.00 92.81           C  
ATOM   3551  O   THR A 444       1.672  24.000 -10.102  1.00 92.81           O  
ATOM   3552  CG2 THR A 444      -1.051  25.766  -6.703  1.00 92.81           C  
ATOM   3553  OG1 THR A 444      -0.791  26.016  -9.086  1.00 92.81           O  
ATOM   3554  N   ASP A 445      -0.065  22.656  -9.719  1.00 90.25           N  
ATOM   3555  CA  ASP A 445       0.022  22.031 -11.031  1.00 90.25           C  
ATOM   3556  C   ASP A 445      -0.215  23.047 -12.141  1.00 90.25           C  
ATOM   3557  CB  ASP A 445      -0.983  20.891 -11.148  1.00 90.25           C  
ATOM   3558  O   ASP A 445       0.343  22.922 -13.234  1.00 90.25           O  
ATOM   3559  CG  ASP A 445      -0.606  19.672 -10.305  1.00 90.25           C  
ATOM   3560  OD1 ASP A 445       0.598  19.469 -10.039  1.00 90.25           O  
ATOM   3561  OD2 ASP A 445      -1.521  18.922  -9.906  1.00 90.25           O  
ATOM   3562  N   GLU A 446      -0.853  24.188 -11.883  1.00 91.88           N  
ATOM   3563  CA  GLU A 446      -1.215  25.219 -12.859  1.00 91.88           C  
ATOM   3564  C   GLU A 446      -0.074  26.203 -13.070  1.00 91.88           C  
ATOM   3565  CB  GLU A 446      -2.480  25.953 -12.414  1.00 91.88           C  
ATOM   3566  O   GLU A 446       0.102  26.734 -14.164  1.00 91.88           O  
ATOM   3567  CG  GLU A 446      -3.727  25.078 -12.391  1.00 91.88           C  
ATOM   3568  CD  GLU A 446      -4.949  25.797 -11.836  1.00 91.88           C  
ATOM   3569  OE1 GLU A 446      -6.020  25.156 -11.719  1.00 91.88           O  
ATOM   3570  OE2 GLU A 446      -4.836  27.000 -11.523  1.00 91.88           O  
ATOM   3571  N   ASN A 447       0.737  26.328 -12.039  1.00 92.94           N  
ATOM   3572  CA  ASN A 447       1.729  27.391 -12.164  1.00 92.94           C  
ATOM   3573  C   ASN A 447       3.150  26.828 -12.172  1.00 92.94           C  
ATOM   3574  CB  ASN A 447       1.562  28.406 -11.039  1.00 92.94           C  
ATOM   3575  O   ASN A 447       4.113  27.578 -12.328  1.00 92.94           O  
ATOM   3576  CG  ASN A 447       1.859  27.828  -9.672  1.00 92.94           C  
ATOM   3577  ND2 ASN A 447       1.618  28.609  -8.625  1.00 92.94           N  
ATOM   3578  OD1 ASN A 447       2.303  26.688  -9.555  1.00 92.94           O  
ATOM   3579  N   LYS A 448       3.275  25.438 -11.977  1.00 89.50           N  
ATOM   3580  CA  LYS A 448       4.590  24.844 -11.742  1.00 89.50           C  
ATOM   3581  C   LYS A 448       5.484  24.984 -12.969  1.00 89.50           C  
ATOM   3582  CB  LYS A 448       4.453  23.375 -11.352  1.00 89.50           C  
ATOM   3583  O   LYS A 448       6.711  24.938 -12.859  1.00 89.50           O  
ATOM   3584  CG  LYS A 448       3.857  22.500 -12.438  1.00 89.50           C  
ATOM   3585  CD  LYS A 448       3.721  21.047 -11.984  1.00 89.50           C  
ATOM   3586  CE  LYS A 448       3.135  20.172 -13.078  1.00 89.50           C  
ATOM   3587  NZ  LYS A 448       3.020  18.750 -12.641  1.00 89.50           N  
ATOM   3588  N   GLU A 449       4.973  25.297 -14.188  1.00 90.00           N  
ATOM   3589  CA  GLU A 449       5.758  25.391 -15.414  1.00 90.00           C  
ATOM   3590  C   GLU A 449       6.078  26.844 -15.750  1.00 90.00           C  
ATOM   3591  CB  GLU A 449       5.012  24.734 -16.578  1.00 90.00           C  
ATOM   3592  O   GLU A 449       6.801  27.125 -16.703  1.00 90.00           O  
ATOM   3593  CG  GLU A 449       4.770  23.250 -16.391  1.00 90.00           C  
ATOM   3594  CD  GLU A 449       6.051  22.438 -16.375  1.00 90.00           C  
ATOM   3595  OE1 GLU A 449       6.035  21.297 -15.852  1.00 90.00           O  
ATOM   3596  OE2 GLU A 449       7.082  22.938 -16.875  1.00 90.00           O  
ATOM   3597  N   GLU A 450       5.547  27.781 -14.992  1.00 91.38           N  
ATOM   3598  CA  GLU A 450       5.883  29.188 -15.172  1.00 91.38           C  
ATOM   3599  C   GLU A 450       7.359  29.453 -14.875  1.00 91.38           C  
ATOM   3600  CB  GLU A 450       5.008  30.078 -14.273  1.00 91.38           C  
ATOM   3601  O   GLU A 450       7.902  28.922 -13.906  1.00 91.38           O  
ATOM   3602  CG  GLU A 450       3.529  30.031 -14.625  1.00 91.38           C  
ATOM   3603  CD  GLU A 450       2.664  30.859 -13.703  1.00 91.38           C  
ATOM   3604  OE1 GLU A 450       1.422  30.719 -13.727  1.00 91.38           O  
ATOM   3605  OE2 GLU A 450       3.236  31.672 -12.938  1.00 91.38           O  
ATOM   3606  N   GLU A 451       8.008  30.156 -15.758  1.00 87.12           N  
ATOM   3607  CA  GLU A 451       9.438  30.438 -15.680  1.00 87.12           C  
ATOM   3608  C   GLU A 451       9.812  31.016 -14.320  1.00 87.12           C  
ATOM   3609  CB  GLU A 451       9.852  31.406 -16.797  1.00 87.12           C  
ATOM   3610  O   GLU A 451      10.859  30.672 -13.766  1.00 87.12           O  
ATOM   3611  CG  GLU A 451      11.352  31.438 -17.047  1.00 87.12           C  
ATOM   3612  CD  GLU A 451      11.719  31.750 -18.484  1.00 87.12           C  
ATOM   3613  OE1 GLU A 451      12.914  31.688 -18.844  1.00 87.12           O  
ATOM   3614  OE2 GLU A 451      10.797  32.094 -19.266  1.00 87.12           O  
ATOM   3615  N   SER A 452       8.953  31.812 -13.711  1.00 86.06           N  
ATOM   3616  CA  SER A 452       9.219  32.469 -12.430  1.00 86.06           C  
ATOM   3617  C   SER A 452       9.180  31.453 -11.289  1.00 86.06           C  
ATOM   3618  CB  SER A 452       8.195  33.562 -12.172  1.00 86.06           C  
ATOM   3619  O   SER A 452       9.758  31.688 -10.219  1.00 86.06           O  
ATOM   3620  OG  SER A 452       6.883  33.062 -12.109  1.00 86.06           O  
ATOM   3621  N   ILE A 453       8.602  30.203 -11.445  1.00 88.69           N  
ATOM   3622  CA  ILE A 453       8.406  29.203 -10.406  1.00 88.69           C  
ATOM   3623  C   ILE A 453       9.336  28.016 -10.656  1.00 88.69           C  
ATOM   3624  CB  ILE A 453       6.934  28.719 -10.352  1.00 88.69           C  
ATOM   3625  O   ILE A 453       9.953  27.500  -9.719  1.00 88.69           O  
ATOM   3626  CG1 ILE A 453       6.012  29.875  -9.969  1.00 88.69           C  
ATOM   3627  CG2 ILE A 453       6.781  27.547  -9.375  1.00 88.69           C  
ATOM   3628  CD1 ILE A 453       4.539  29.500  -9.883  1.00 88.69           C  
ATOM   3629  N   LYS A 454       9.445  27.672 -11.898  1.00 87.94           N  
ATOM   3630  CA  LYS A 454      10.180  26.469 -12.297  1.00 87.94           C  
ATOM   3631  C   LYS A 454      11.609  26.516 -11.766  1.00 87.94           C  
ATOM   3632  CB  LYS A 454      10.188  26.328 -13.820  1.00 87.94           C  
ATOM   3633  O   LYS A 454      12.094  25.516 -11.211  1.00 87.94           O  
ATOM   3634  CG  LYS A 454      10.852  25.062 -14.320  1.00 87.94           C  
ATOM   3635  CD  LYS A 454      10.820  24.969 -15.836  1.00 87.94           C  
ATOM   3636  CE  LYS A 454      11.523  23.719 -16.344  1.00 87.94           C  
ATOM   3637  NZ  LYS A 454      11.500  23.625 -17.828  1.00 87.94           N  
ATOM   3638  N   ASP A 455      12.258  27.703 -11.805  1.00 87.62           N  
ATOM   3639  CA  ASP A 455      13.680  27.797 -11.469  1.00 87.62           C  
ATOM   3640  C   ASP A 455      13.883  28.453 -10.109  1.00 87.62           C  
ATOM   3641  CB  ASP A 455      14.445  28.547 -12.547  1.00 87.62           C  
ATOM   3642  O   ASP A 455      15.016  28.594  -9.641  1.00 87.62           O  
ATOM   3643  CG  ASP A 455      14.477  27.828 -13.875  1.00 87.62           C  
ATOM   3644  OD1 ASP A 455      14.633  26.578 -13.891  1.00 87.62           O  
ATOM   3645  OD2 ASP A 455      14.344  28.500 -14.922  1.00 87.62           O  
ATOM   3646  N   ALA A 456      12.781  28.781  -9.492  1.00 91.38           N  
ATOM   3647  CA  ALA A 456      12.875  29.469  -8.203  1.00 91.38           C  
ATOM   3648  C   ALA A 456      13.164  28.469  -7.082  1.00 91.38           C  
ATOM   3649  CB  ALA A 456      11.578  30.219  -7.910  1.00 91.38           C  
ATOM   3650  O   ALA A 456      12.781  27.297  -7.160  1.00 91.38           O  
ATOM   3651  N   PRO A 457      13.984  28.938  -6.098  1.00 94.25           N  
ATOM   3652  CA  PRO A 457      14.180  28.109  -4.910  1.00 94.25           C  
ATOM   3653  C   PRO A 457      12.867  27.766  -4.203  1.00 94.25           C  
ATOM   3654  CB  PRO A 457      15.078  28.969  -4.020  1.00 94.25           C  
ATOM   3655  O   PRO A 457      12.016  28.641  -4.023  1.00 94.25           O  
ATOM   3656  CG  PRO A 457      15.680  29.969  -4.945  1.00 94.25           C  
ATOM   3657  CD  PRO A 457      14.734  30.203  -6.086  1.00 94.25           C  
ATOM   3658  N   LYS A 458      12.773  26.469  -3.779  1.00 95.31           N  
ATOM   3659  CA  LYS A 458      11.500  26.016  -3.232  1.00 95.31           C  
ATOM   3660  C   LYS A 458      11.695  25.312  -1.891  1.00 95.31           C  
ATOM   3661  CB  LYS A 458      10.797  25.078  -4.215  1.00 95.31           C  
ATOM   3662  O   LYS A 458      12.797  24.859  -1.579  1.00 95.31           O  
ATOM   3663  CG  LYS A 458      10.375  25.750  -5.516  1.00 95.31           C  
ATOM   3664  CD  LYS A 458       9.734  24.750  -6.473  1.00 95.31           C  
ATOM   3665  CE  LYS A 458       9.492  25.359  -7.844  1.00 95.31           C  
ATOM   3666  NZ  LYS A 458      10.336  24.719  -8.891  1.00 95.31           N  
ATOM   3667  N   ALA A 459      10.648  25.344  -1.157  1.00 96.56           N  
ATOM   3668  CA  ALA A 459      10.492  24.469   0.009  1.00 96.56           C  
ATOM   3669  C   ALA A 459       9.414  23.406  -0.232  1.00 96.56           C  
ATOM   3670  CB  ALA A 459      10.148  25.297   1.245  1.00 96.56           C  
ATOM   3671  O   ALA A 459       8.312  23.734  -0.686  1.00 96.56           O  
ATOM   3672  N   TYR A 460       9.773  22.188   0.088  1.00 97.19           N  
ATOM   3673  CA  TYR A 460       8.852  21.062  -0.090  1.00 97.19           C  
ATOM   3674  C   TYR A 460       8.367  20.531   1.256  1.00 97.19           C  
ATOM   3675  CB  TYR A 460       9.516  19.938  -0.883  1.00 97.19           C  
ATOM   3676  O   TYR A 460       9.164  20.344   2.178  1.00 97.19           O  
ATOM   3677  CG  TYR A 460       9.992  20.359  -2.252  1.00 97.19           C  
ATOM   3678  CD1 TYR A 460       9.164  20.234  -3.367  1.00 97.19           C  
ATOM   3679  CD2 TYR A 460      11.273  20.875  -2.436  1.00 97.19           C  
ATOM   3680  CE1 TYR A 460       9.602  20.625  -4.633  1.00 97.19           C  
ATOM   3681  CE2 TYR A 460      11.719  21.266  -3.695  1.00 97.19           C  
ATOM   3682  OH  TYR A 460      11.312  21.516  -6.035  1.00 97.19           O  
ATOM   3683  CZ  TYR A 460      10.875  21.141  -4.785  1.00 97.19           C  
ATOM   3684  N   LEU A 461       7.027  20.297   1.377  1.00 97.50           N  
ATOM   3685  CA  LEU A 461       6.441  19.828   2.629  1.00 97.50           C  
ATOM   3686  C   LEU A 461       5.574  18.594   2.400  1.00 97.50           C  
ATOM   3687  CB  LEU A 461       5.609  20.938   3.277  1.00 97.50           C  
ATOM   3688  O   LEU A 461       4.812  18.547   1.433  1.00 97.50           O  
ATOM   3689  CG  LEU A 461       6.359  22.219   3.652  1.00 97.50           C  
ATOM   3690  CD1 LEU A 461       6.359  23.203   2.484  1.00 97.50           C  
ATOM   3691  CD2 LEU A 461       5.742  22.859   4.895  1.00 97.50           C  
ATOM   3692  N   SER A 462       5.723  17.625   3.213  1.00 97.75           N  
ATOM   3693  CA  SER A 462       4.820  16.484   3.367  1.00 97.75           C  
ATOM   3694  C   SER A 462       4.301  16.375   4.797  1.00 97.75           C  
ATOM   3695  CB  SER A 462       5.531  15.180   2.979  1.00 97.75           C  
ATOM   3696  O   SER A 462       5.082  16.234   5.738  1.00 97.75           O  
ATOM   3697  OG  SER A 462       5.863  15.180   1.601  1.00 97.75           O  
ATOM   3698  N   THR A 463       2.979  16.516   4.875  1.00 98.06           N  
ATOM   3699  CA  THR A 463       2.371  16.547   6.203  1.00 98.06           C  
ATOM   3700  C   THR A 463       1.508  15.312   6.438  1.00 98.06           C  
ATOM   3701  CB  THR A 463       1.520  17.812   6.391  1.00 98.06           C  
ATOM   3702  O   THR A 463       0.721  14.922   5.574  1.00 98.06           O  
ATOM   3703  CG2 THR A 463       1.014  17.938   7.824  1.00 98.06           C  
ATOM   3704  OG1 THR A 463       2.314  18.969   6.082  1.00 98.06           O  
ATOM   3705  N   MET A 464       1.649  14.727   7.574  1.00 98.25           N  
ATOM   3706  CA  MET A 464       0.877  13.570   8.016  1.00 98.25           C  
ATOM   3707  C   MET A 464       0.199  13.844   9.352  1.00 98.25           C  
ATOM   3708  CB  MET A 464       1.774  12.336   8.133  1.00 98.25           C  
ATOM   3709  O   MET A 464       0.626  14.727  10.102  1.00 98.25           O  
ATOM   3710  CG  MET A 464       2.352  11.867   6.805  1.00 98.25           C  
ATOM   3711  SD  MET A 464       4.105  11.344   6.945  1.00 98.25           S  
ATOM   3712  CE  MET A 464       4.922  12.961   6.961  1.00 98.25           C  
ATOM   3713  N   TYR A 465      -0.870  13.102   9.617  1.00 98.44           N  
ATOM   3714  CA  TYR A 465      -1.646  13.391  10.820  1.00 98.44           C  
ATOM   3715  C   TYR A 465      -1.959  12.109  11.586  1.00 98.44           C  
ATOM   3716  CB  TYR A 465      -2.947  14.117  10.461  1.00 98.44           C  
ATOM   3717  O   TYR A 465      -2.180  11.055  10.984  1.00 98.44           O  
ATOM   3718  CG  TYR A 465      -2.740  15.523   9.969  1.00 98.44           C  
ATOM   3719  CD1 TYR A 465      -2.766  16.609  10.852  1.00 98.44           C  
ATOM   3720  CD2 TYR A 465      -2.521  15.789   8.617  1.00 98.44           C  
ATOM   3721  CE1 TYR A 465      -2.578  17.906  10.406  1.00 98.44           C  
ATOM   3722  CE2 TYR A 465      -2.332  17.094   8.164  1.00 98.44           C  
ATOM   3723  OH  TYR A 465      -2.176  19.422   8.617  1.00 98.44           O  
ATOM   3724  CZ  TYR A 465      -2.361  18.141   9.062  1.00 98.44           C  
ATOM   3725  N   ILE A 466      -1.909  12.258  12.898  1.00 98.62           N  
ATOM   3726  CA  ILE A 466      -2.393  11.227  13.820  1.00 98.62           C  
ATOM   3727  C   ILE A 466      -3.502  11.805  14.695  1.00 98.62           C  
ATOM   3728  CB  ILE A 466      -1.251  10.672  14.695  1.00 98.62           C  
ATOM   3729  O   ILE A 466      -3.285  12.773  15.430  1.00 98.62           O  
ATOM   3730  CG1 ILE A 466      -0.142  10.078  13.812  1.00 98.62           C  
ATOM   3731  CG2 ILE A 466      -1.786   9.625  15.680  1.00 98.62           C  
ATOM   3732  CD1 ILE A 466       1.099   9.648  14.586  1.00 98.62           C  
ATOM   3733  N   GLY A 467      -4.707  11.258  14.562  1.00 98.31           N  
ATOM   3734  CA  GLY A 467      -5.758  11.617  15.508  1.00 98.31           C  
ATOM   3735  C   GLY A 467      -5.574  10.977  16.875  1.00 98.31           C  
ATOM   3736  O   GLY A 467      -5.215   9.805  16.969  1.00 98.31           O  
ATOM   3737  N   LEU A 468      -5.785  11.766  17.906  1.00 96.94           N  
ATOM   3738  CA  LEU A 468      -5.555  11.273  19.266  1.00 96.94           C  
ATOM   3739  C   LEU A 468      -6.848  11.281  20.078  1.00 96.94           C  
ATOM   3740  CB  LEU A 468      -4.492  12.117  19.969  1.00 96.94           C  
ATOM   3741  O   LEU A 468      -7.496  12.320  20.203  1.00 96.94           O  
ATOM   3742  CG  LEU A 468      -3.107  12.141  19.328  1.00 96.94           C  
ATOM   3743  CD1 LEU A 468      -2.242  13.219  19.969  1.00 96.94           C  
ATOM   3744  CD2 LEU A 468      -2.438  10.773  19.438  1.00 96.94           C  
ATOM   3745  N   ASP A 469      -7.219  10.141  20.500  1.00 94.50           N  
ATOM   3746  CA  ASP A 469      -8.312   9.984  21.453  1.00 94.50           C  
ATOM   3747  C   ASP A 469      -7.789   9.727  22.859  1.00 94.50           C  
ATOM   3748  CB  ASP A 469      -9.242   8.852  21.016  1.00 94.50           C  
ATOM   3749  O   ASP A 469      -7.027   8.781  23.078  1.00 94.50           O  
ATOM   3750  CG  ASP A 469     -10.594   8.883  21.719  1.00 94.50           C  
ATOM   3751  OD1 ASP A 469     -10.836   9.812  22.516  1.00 94.50           O  
ATOM   3752  OD2 ASP A 469     -11.406   7.973  21.484  1.00 94.50           O  
ATOM   3753  N   PHE A 470      -8.125  10.555  23.797  1.00 90.88           N  
ATOM   3754  CA  PHE A 470      -7.598  10.484  25.156  1.00 90.88           C  
ATOM   3755  C   PHE A 470      -8.609   9.828  26.094  1.00 90.88           C  
ATOM   3756  CB  PHE A 470      -7.234  11.883  25.672  1.00 90.88           C  
ATOM   3757  O   PHE A 470      -9.812   9.875  25.844  1.00 90.88           O  
ATOM   3758  CG  PHE A 470      -6.062  12.500  24.953  1.00 90.88           C  
ATOM   3759  CD1 PHE A 470      -4.766  12.297  25.406  1.00 90.88           C  
ATOM   3760  CD2 PHE A 470      -6.254  13.281  23.828  1.00 90.88           C  
ATOM   3761  CE1 PHE A 470      -3.678  12.867  24.750  1.00 90.88           C  
ATOM   3762  CE2 PHE A 470      -5.172  13.859  23.156  1.00 90.88           C  
ATOM   3763  CZ  PHE A 470      -3.885  13.648  23.625  1.00 90.88           C  
ATOM   3764  N   ASN A 471      -8.109   9.125  27.094  1.00 82.88           N  
ATOM   3765  CA  ASN A 471      -8.930   8.602  28.188  1.00 82.88           C  
ATOM   3766  C   ASN A 471      -9.477   9.727  29.062  1.00 82.88           C  
ATOM   3767  CB  ASN A 471      -8.125   7.613  29.031  1.00 82.88           C  
ATOM   3768  O   ASN A 471      -8.711  10.547  29.578  1.00 82.88           O  
ATOM   3769  CG  ASN A 471      -7.824   6.324  28.281  1.00 82.88           C  
ATOM   3770  ND2 ASN A 471      -6.699   5.703  28.609  1.00 82.88           N  
ATOM   3771  OD1 ASN A 471      -8.602   5.895  27.422  1.00 82.88           O  
ATOM   3772  N   ILE A 472     -10.750  10.094  28.859  1.00 69.75           N  
ATOM   3773  CA  ILE A 472     -11.383  11.219  29.547  1.00 69.75           C  
ATOM   3774  C   ILE A 472     -11.648  10.859  31.000  1.00 69.75           C  
ATOM   3775  CB  ILE A 472     -12.695  11.633  28.844  1.00 69.75           C  
ATOM   3776  O   ILE A 472     -11.984  11.727  31.812  1.00 69.75           O  
ATOM   3777  CG1 ILE A 472     -12.445  11.922  27.359  1.00 69.75           C  
ATOM   3778  CG2 ILE A 472     -13.320  12.844  29.547  1.00 69.75           C  
ATOM   3779  CD1 ILE A 472     -13.711  12.109  26.547  1.00 69.75           C  
ATOM   3780  N   GLU A 473     -11.414   9.586  31.375  1.00 67.56           N  
ATOM   3781  CA  GLU A 473     -11.852   9.234  32.719  1.00 67.56           C  
ATOM   3782  C   GLU A 473     -10.961   9.883  33.781  1.00 67.56           C  
ATOM   3783  CB  GLU A 473     -11.859   7.715  32.906  1.00 67.56           C  
ATOM   3784  O   GLU A 473     -11.438  10.281  34.844  1.00 67.56           O  
ATOM   3785  CG  GLU A 473     -12.992   7.012  32.188  1.00 67.56           C  
ATOM   3786  CD  GLU A 473     -13.039   5.516  32.438  1.00 67.56           C  
ATOM   3787  OE1 GLU A 473     -13.961   4.840  31.922  1.00 67.56           O  
ATOM   3788  OE2 GLU A 473     -12.148   5.016  33.156  1.00 67.56           O  
ATOM   3789  N   ASN A 474      -9.836  10.539  33.406  1.00 54.34           N  
ATOM   3790  CA  ASN A 474      -9.031  11.203  34.406  1.00 54.34           C  
ATOM   3791  C   ASN A 474      -8.633  12.609  33.969  1.00 54.34           C  
ATOM   3792  CB  ASN A 474      -7.789  10.375  34.750  1.00 54.34           C  
ATOM   3793  O   ASN A 474      -7.676  12.781  33.188  1.00 54.34           O  
ATOM   3794  CG  ASN A 474      -8.102   9.188  35.625  1.00 54.34           C  
ATOM   3795  ND2 ASN A 474      -7.191   8.227  35.656  1.00 54.34           N  
ATOM   3796  OD1 ASN A 474      -9.156   9.133  36.250  1.00 54.34           O  
ATOM   3797  N   LYS A 475      -9.547  13.492  33.719  1.00 59.44           N  
ATOM   3798  CA  LYS A 475      -9.492  14.883  33.250  1.00 59.44           C  
ATOM   3799  C   LYS A 475      -8.242  15.586  33.781  1.00 59.44           C  
ATOM   3800  CB  LYS A 475     -10.742  15.641  33.719  1.00 59.44           C  
ATOM   3801  O   LYS A 475      -7.723  16.500  33.125  1.00 59.44           O  
ATOM   3802  CG  LYS A 475     -11.992  15.305  32.906  1.00 59.44           C  
ATOM   3803  CD  LYS A 475     -13.148  16.234  33.281  1.00 59.44           C  
ATOM   3804  CE  LYS A 475     -14.406  15.891  32.500  1.00 59.44           C  
ATOM   3805  NZ  LYS A 475     -15.547  16.781  32.844  1.00 59.44           N  
ATOM   3806  N   LYS A 476      -7.469  14.922  34.750  1.00 59.72           N  
ATOM   3807  CA  LYS A 476      -6.348  15.656  35.312  1.00 59.72           C  
ATOM   3808  C   LYS A 476      -5.016  15.062  34.906  1.00 59.72           C  
ATOM   3809  CB  LYS A 476      -6.445  15.664  36.844  1.00 59.72           C  
ATOM   3810  O   LYS A 476      -3.955  15.617  35.188  1.00 59.72           O  
ATOM   3811  CG  LYS A 476      -7.508  16.609  37.406  1.00 59.72           C  
ATOM   3812  CD  LYS A 476      -7.430  16.719  38.906  1.00 59.72           C  
ATOM   3813  CE  LYS A 476      -8.516  17.625  39.469  1.00 59.72           C  
ATOM   3814  NZ  LYS A 476      -8.438  17.750  40.969  1.00 59.72           N  
ATOM   3815  N   GLU A 477      -5.047  14.055  34.062  1.00 65.38           N  
ATOM   3816  CA  GLU A 477      -3.756  13.453  33.750  1.00 65.38           C  
ATOM   3817  C   GLU A 477      -3.174  14.055  32.469  1.00 65.38           C  
ATOM   3818  CB  GLU A 477      -3.883  11.938  33.594  1.00 65.38           C  
ATOM   3819  O   GLU A 477      -3.896  14.266  31.484  1.00 65.38           O  
ATOM   3820  CG  GLU A 477      -3.373  11.164  34.812  1.00 65.38           C  
ATOM   3821  CD  GLU A 477      -3.416   9.656  34.594  1.00 65.38           C  
ATOM   3822  OE1 GLU A 477      -2.939   8.914  35.500  1.00 65.38           O  
ATOM   3823  OE2 GLU A 477      -3.932   9.211  33.562  1.00 65.38           O  
ATOM   3824  N   LYS A 478      -2.074  14.766  32.625  1.00 76.31           N  
ATOM   3825  CA  LYS A 478      -1.244  15.258  31.516  1.00 76.31           C  
ATOM   3826  C   LYS A 478      -0.556  14.102  30.797  1.00 76.31           C  
ATOM   3827  CB  LYS A 478      -0.202  16.250  32.031  1.00 76.31           C  
ATOM   3828  O   LYS A 478      -0.069  13.164  31.422  1.00 76.31           O  
ATOM   3829  CG  LYS A 478      -0.788  17.562  32.531  1.00 76.31           C  
ATOM   3830  CD  LYS A 478       0.304  18.562  32.906  1.00 76.31           C  
ATOM   3831  CE  LYS A 478      -0.281  19.859  33.438  1.00 76.31           C  
ATOM   3832  NZ  LYS A 478       0.786  20.828  33.812  1.00 76.31           N  
ATOM   3833  N   VAL A 479      -0.961  13.961  29.578  1.00 85.00           N  
ATOM   3834  CA  VAL A 479      -0.282  12.961  28.766  1.00 85.00           C  
ATOM   3835  C   VAL A 479       0.960  13.570  28.125  1.00 85.00           C  
ATOM   3836  CB  VAL A 479      -1.217  12.383  27.672  1.00 85.00           C  
ATOM   3837  O   VAL A 479       0.865  14.562  27.391  1.00 85.00           O  
ATOM   3838  CG1 VAL A 479      -0.498  11.312  26.859  1.00 85.00           C  
ATOM   3839  CG2 VAL A 479      -2.484  11.812  28.312  1.00 85.00           C  
ATOM   3840  N   ASP A 480       2.072  13.070  28.531  1.00 88.25           N  
ATOM   3841  CA  ASP A 480       3.340  13.547  27.984  1.00 88.25           C  
ATOM   3842  C   ASP A 480       3.725  12.758  26.734  1.00 88.25           C  
ATOM   3843  CB  ASP A 480       4.449  13.438  29.031  1.00 88.25           C  
ATOM   3844  O   ASP A 480       4.094  11.586  26.828  1.00 88.25           O  
ATOM   3845  CG  ASP A 480       5.762  14.055  28.578  1.00 88.25           C  
ATOM   3846  OD1 ASP A 480       5.828  14.570  27.438  1.00 88.25           O  
ATOM   3847  OD2 ASP A 480       6.738  14.016  29.359  1.00 88.25           O  
ATOM   3848  N   ILE A 481       3.641  13.453  25.578  1.00 92.62           N  
ATOM   3849  CA  ILE A 481       3.947  12.758  24.328  1.00 92.62           C  
ATOM   3850  C   ILE A 481       5.332  13.172  23.844  1.00 92.62           C  
ATOM   3851  CB  ILE A 481       2.885  13.055  23.250  1.00 92.62           C  
ATOM   3852  O   ILE A 481       5.734  12.812  22.734  1.00 92.62           O  
ATOM   3853  CG1 ILE A 481       2.818  14.555  22.969  1.00 92.62           C  
ATOM   3854  CG2 ILE A 481       1.517  12.516  23.672  1.00 92.62           C  
ATOM   3855  CD1 ILE A 481       1.938  14.922  21.781  1.00 92.62           C  
ATOM   3856  N   HIS A 482       6.086  13.945  24.641  1.00 93.00           N  
ATOM   3857  CA  HIS A 482       7.395  14.484  24.297  1.00 93.00           C  
ATOM   3858  C   HIS A 482       8.398  13.367  24.000  1.00 93.00           C  
ATOM   3859  CB  HIS A 482       7.918  15.383  25.406  1.00 93.00           C  
ATOM   3860  O   HIS A 482       9.125  13.422  23.016  1.00 93.00           O  
ATOM   3861  CG  HIS A 482       9.266  15.961  25.141  1.00 93.00           C  
ATOM   3862  CD2 HIS A 482       9.641  17.094  24.484  1.00 93.00           C  
ATOM   3863  ND1 HIS A 482      10.438  15.359  25.562  1.00 93.00           N  
ATOM   3864  CE1 HIS A 482      11.469  16.094  25.172  1.00 93.00           C  
ATOM   3865  NE2 HIS A 482      11.008  17.141  24.516  1.00 93.00           N  
ATOM   3866  N   ILE A 483       8.453  12.398  24.828  1.00 94.81           N  
ATOM   3867  CA  ILE A 483       9.469  11.359  24.719  1.00 94.81           C  
ATOM   3868  C   ILE A 483       9.273  10.586  23.406  1.00 94.81           C  
ATOM   3869  CB  ILE A 483       9.414  10.391  25.922  1.00 94.81           C  
ATOM   3870  O   ILE A 483      10.211  10.453  22.625  1.00 94.81           O  
ATOM   3871  CG1 ILE A 483       9.852  11.109  27.203  1.00 94.81           C  
ATOM   3872  CG2 ILE A 483      10.281   9.156  25.656  1.00 94.81           C  
ATOM   3873  CD1 ILE A 483       9.695  10.273  28.469  1.00 94.81           C  
ATOM   3874  N   PRO A 484       8.047  10.023  23.156  1.00 96.75           N  
ATOM   3875  CA  PRO A 484       7.871   9.312  21.891  1.00 96.75           C  
ATOM   3876  C   PRO A 484       8.148  10.195  20.672  1.00 96.75           C  
ATOM   3877  CB  PRO A 484       6.402   8.883  21.922  1.00 96.75           C  
ATOM   3878  O   PRO A 484       8.719   9.727  19.688  1.00 96.75           O  
ATOM   3879  CG  PRO A 484       5.777   9.742  22.969  1.00 96.75           C  
ATOM   3880  CD  PRO A 484       6.824  10.117  23.984  1.00 96.75           C  
ATOM   3881  N   CYS A 485       7.805  11.430  20.766  1.00 97.44           N  
ATOM   3882  CA  CYS A 485       8.023  12.359  19.656  1.00 97.44           C  
ATOM   3883  C   CYS A 485       9.508  12.625  19.453  1.00 97.44           C  
ATOM   3884  CB  CYS A 485       7.289  13.680  19.922  1.00 97.44           C  
ATOM   3885  O   CYS A 485       9.984  12.641  18.312  1.00 97.44           O  
ATOM   3886  SG  CYS A 485       5.492  13.547  19.812  1.00 97.44           S  
ATOM   3887  N   THR A 486      10.234  12.867  20.500  1.00 96.44           N  
ATOM   3888  CA  THR A 486      11.672  13.109  20.422  1.00 96.44           C  
ATOM   3889  C   THR A 486      12.391  11.875  19.875  1.00 96.44           C  
ATOM   3890  CB  THR A 486      12.258  13.477  21.797  1.00 96.44           C  
ATOM   3891  O   THR A 486      13.273  12.000  19.016  1.00 96.44           O  
ATOM   3892  CG2 THR A 486      13.766  13.711  21.703  1.00 96.44           C  
ATOM   3893  OG1 THR A 486      11.633  14.672  22.266  1.00 96.44           O  
ATOM   3894  N   GLU A 487      12.039  10.758  20.328  1.00 96.81           N  
ATOM   3895  CA  GLU A 487      12.633   9.516  19.828  1.00 96.81           C  
ATOM   3896  C   GLU A 487      12.359   9.328  18.344  1.00 96.81           C  
ATOM   3897  CB  GLU A 487      12.094   8.312  20.625  1.00 96.81           C  
ATOM   3898  O   GLU A 487      13.227   8.859  17.609  1.00 96.81           O  
ATOM   3899  CG  GLU A 487      12.641   8.219  22.047  1.00 96.81           C  
ATOM   3900  CD  GLU A 487      12.117   7.016  22.797  1.00 96.81           C  
ATOM   3901  OE1 GLU A 487      12.602   6.742  23.922  1.00 96.81           O  
ATOM   3902  OE2 GLU A 487      11.203   6.336  22.281  1.00 96.81           O  
ATOM   3903  N   PHE A 488      11.164   9.625  17.969  1.00 97.62           N  
ATOM   3904  CA  PHE A 488      10.805   9.539  16.562  1.00 97.62           C  
ATOM   3905  C   PHE A 488      11.656  10.477  15.711  1.00 97.62           C  
ATOM   3906  CB  PHE A 488       9.320   9.859  16.359  1.00 97.62           C  
ATOM   3907  O   PHE A 488      12.211  10.062  14.688  1.00 97.62           O  
ATOM   3908  CG  PHE A 488       8.898   9.961  14.922  1.00 97.62           C  
ATOM   3909  CD1 PHE A 488       8.625  11.195  14.344  1.00 97.62           C  
ATOM   3910  CD2 PHE A 488       8.781   8.812  14.141  1.00 97.62           C  
ATOM   3911  CE1 PHE A 488       8.234  11.289  13.008  1.00 97.62           C  
ATOM   3912  CE2 PHE A 488       8.398   8.898  12.805  1.00 97.62           C  
ATOM   3913  CZ  PHE A 488       8.125  10.133  12.242  1.00 97.62           C  
ATOM   3914  N   VAL A 489      11.781  11.680  16.125  1.00 96.38           N  
ATOM   3915  CA  VAL A 489      12.594  12.664  15.406  1.00 96.38           C  
ATOM   3916  C   VAL A 489      14.031  12.172  15.297  1.00 96.38           C  
ATOM   3917  CB  VAL A 489      12.555  14.039  16.109  1.00 96.38           C  
ATOM   3918  O   VAL A 489      14.625  12.195  14.211  1.00 96.38           O  
ATOM   3919  CG1 VAL A 489      13.578  14.992  15.484  1.00 96.38           C  
ATOM   3920  CG2 VAL A 489      11.148  14.641  16.031  1.00 96.38           C  
ATOM   3921  N   ASN A 490      14.602  11.695  16.406  1.00 95.44           N  
ATOM   3922  CA  ASN A 490      15.977  11.203  16.406  1.00 95.44           C  
ATOM   3923  C   ASN A 490      16.156  10.000  15.492  1.00 95.44           C  
ATOM   3924  CB  ASN A 490      16.406  10.844  17.844  1.00 95.44           C  
ATOM   3925  O   ASN A 490      17.156   9.891  14.789  1.00 95.44           O  
ATOM   3926  CG  ASN A 490      16.578  12.070  18.719  1.00 95.44           C  
ATOM   3927  ND2 ASN A 490      16.438  11.875  20.031  1.00 95.44           N  
ATOM   3928  OD1 ASN A 490      16.812  13.172  18.234  1.00 95.44           O  
ATOM   3929  N   LEU A 491      15.180   9.156  15.500  1.00 95.56           N  
ATOM   3930  CA  LEU A 491      15.211   7.973  14.648  1.00 95.56           C  
ATOM   3931  C   LEU A 491      15.289   8.367  13.172  1.00 95.56           C  
ATOM   3932  CB  LEU A 491      13.977   7.102  14.883  1.00 95.56           C  
ATOM   3933  O   LEU A 491      16.125   7.840  12.430  1.00 95.56           O  
ATOM   3934  CG  LEU A 491      13.805   5.898  13.953  1.00 95.56           C  
ATOM   3935  CD1 LEU A 491      14.938   4.898  14.172  1.00 95.56           C  
ATOM   3936  CD2 LEU A 491      12.453   5.238  14.180  1.00 95.56           C  
ATOM   3937  N   CYS A 492      14.508   9.250  12.750  1.00 95.88           N  
ATOM   3938  CA  CYS A 492      14.453   9.656  11.352  1.00 95.88           C  
ATOM   3939  C   CYS A 492      15.734  10.375  10.945  1.00 95.88           C  
ATOM   3940  CB  CYS A 492      13.250  10.570  11.109  1.00 95.88           C  
ATOM   3941  O   CYS A 492      16.234  10.172   9.844  1.00 95.88           O  
ATOM   3942  SG  CYS A 492      11.656   9.719  11.211  1.00 95.88           S  
ATOM   3943  N   ARG A 493      16.312  11.023  11.758  1.00 93.88           N  
ATOM   3944  CA  ARG A 493      17.500  11.820  11.469  1.00 93.88           C  
ATOM   3945  C   ARG A 493      18.750  10.953  11.445  1.00 93.88           C  
ATOM   3946  CB  ARG A 493      17.656  12.945  12.492  1.00 93.88           C  
ATOM   3947  O   ARG A 493      19.750  11.312  10.812  1.00 93.88           O  
ATOM   3948  CG  ARG A 493      16.656  14.078  12.328  1.00 93.88           C  
ATOM   3949  CD  ARG A 493      16.891  15.188  13.352  1.00 93.88           C  
ATOM   3950  NE  ARG A 493      15.945  16.281  13.172  1.00 93.88           N  
ATOM   3951  NH1 ARG A 493      16.906  17.656  14.766  1.00 93.88           N  
ATOM   3952  NH2 ARG A 493      15.070  18.359  13.602  1.00 93.88           N  
ATOM   3953  CZ  ARG A 493      15.977  17.438  13.844  1.00 93.88           C  
ATOM   3954  N   SER A 494      18.750   9.812  12.047  1.00 93.19           N  
ATOM   3955  CA  SER A 494      19.953   8.984  12.219  1.00 93.19           C  
ATOM   3956  C   SER A 494      20.172   8.086  11.008  1.00 93.19           C  
ATOM   3957  CB  SER A 494      19.828   8.125  13.484  1.00 93.19           C  
ATOM   3958  O   SER A 494      21.234   7.477  10.875  1.00 93.19           O  
ATOM   3959  OG  SER A 494      18.828   7.137  13.320  1.00 93.19           O  
ATOM   3960  N   PHE A 495      19.281   8.062  10.016  1.00 89.81           N  
ATOM   3961  CA  PHE A 495      19.344   7.102   8.922  1.00 89.81           C  
ATOM   3962  C   PHE A 495      20.344   7.543   7.863  1.00 89.81           C  
ATOM   3963  CB  PHE A 495      17.953   6.918   8.289  1.00 89.81           C  
ATOM   3964  O   PHE A 495      20.938   6.711   7.172  1.00 89.81           O  
ATOM   3965  CG  PHE A 495      17.156   5.793   8.891  1.00 89.81           C  
ATOM   3966  CD1 PHE A 495      17.156   4.531   8.320  1.00 89.81           C  
ATOM   3967  CD2 PHE A 495      16.391   6.004  10.039  1.00 89.81           C  
ATOM   3968  CE1 PHE A 495      16.422   3.488   8.875  1.00 89.81           C  
ATOM   3969  CE2 PHE A 495      15.656   4.969  10.602  1.00 89.81           C  
ATOM   3970  CZ  PHE A 495      15.672   3.711  10.016  1.00 89.81           C  
ATOM   3971  N   ASN A 496      20.500   8.766   7.695  1.00 89.00           N  
ATOM   3972  CA  ASN A 496      21.406   9.398   6.738  1.00 89.00           C  
ATOM   3973  C   ASN A 496      22.047  10.656   7.309  1.00 89.00           C  
ATOM   3974  CB  ASN A 496      20.672   9.719   5.434  1.00 89.00           C  
ATOM   3975  O   ASN A 496      21.344  11.539   7.812  1.00 89.00           O  
ATOM   3976  CG  ASN A 496      21.609  10.125   4.316  1.00 89.00           C  
ATOM   3977  ND2 ASN A 496      21.344   9.648   3.109  1.00 89.00           N  
ATOM   3978  OD1 ASN A 496      22.562  10.875   4.539  1.00 89.00           O  
ATOM   3979  N   GLU A 497      23.344  10.680   7.195  1.00 89.94           N  
ATOM   3980  CA  GLU A 497      24.094  11.781   7.797  1.00 89.94           C  
ATOM   3981  C   GLU A 497      23.594  13.133   7.281  1.00 89.94           C  
ATOM   3982  CB  GLU A 497      25.594  11.633   7.516  1.00 89.94           C  
ATOM   3983  O   GLU A 497      23.594  14.117   8.016  1.00 89.94           O  
ATOM   3984  CG  GLU A 497      26.250  10.508   8.289  1.00 89.94           C  
ATOM   3985  CD  GLU A 497      27.719  10.312   7.938  1.00 89.94           C  
ATOM   3986  OE1 GLU A 497      28.344   9.367   8.461  1.00 89.94           O  
ATOM   3987  OE2 GLU A 497      28.234  11.117   7.133  1.00 89.94           O  
ATOM   3988  N   ASP A 498      23.094  13.156   6.023  1.00 90.56           N  
ATOM   3989  CA  ASP A 498      22.594  14.391   5.414  1.00 90.56           C  
ATOM   3990  C   ASP A 498      21.344  14.898   6.125  1.00 90.56           C  
ATOM   3991  CB  ASP A 498      22.312  14.180   3.928  1.00 90.56           C  
ATOM   3992  O   ASP A 498      21.094  16.094   6.160  1.00 90.56           O  
ATOM   3993  CG  ASP A 498      23.562  13.969   3.102  1.00 90.56           C  
ATOM   3994  OD1 ASP A 498      24.672  14.297   3.584  1.00 90.56           O  
ATOM   3995  OD2 ASP A 498      23.453  13.484   1.957  1.00 90.56           O  
ATOM   3996  N   TYR A 499      20.594  13.961   6.719  1.00 91.75           N  
ATOM   3997  CA  TYR A 499      19.297  14.312   7.312  1.00 91.75           C  
ATOM   3998  C   TYR A 499      19.500  15.031   8.641  1.00 91.75           C  
ATOM   3999  CB  TYR A 499      18.453  13.055   7.520  1.00 91.75           C  
ATOM   4000  O   TYR A 499      18.531  15.562   9.211  1.00 91.75           O  
ATOM   4001  CG  TYR A 499      18.031  12.383   6.234  1.00 91.75           C  
ATOM   4002  CD1 TYR A 499      17.922  13.109   5.051  1.00 91.75           C  
ATOM   4003  CD2 TYR A 499      17.734  11.023   6.199  1.00 91.75           C  
ATOM   4004  CE1 TYR A 499      17.547  12.500   3.861  1.00 91.75           C  
ATOM   4005  CE2 TYR A 499      17.344  10.406   5.020  1.00 91.75           C  
ATOM   4006  OH  TYR A 499      16.875  10.531   2.684  1.00 91.75           O  
ATOM   4007  CZ  TYR A 499      17.250  11.148   3.855  1.00 91.75           C  
ATOM   4008  N   GLY A 500      20.719  15.078   9.125  1.00 88.44           N  
ATOM   4009  CA  GLY A 500      21.047  15.805  10.336  1.00 88.44           C  
ATOM   4010  C   GLY A 500      21.109  17.312  10.141  1.00 88.44           C  
ATOM   4011  O   GLY A 500      21.078  18.062  11.117  1.00 88.44           O  
ATOM   4012  N   ASP A 501      21.203  17.781   8.859  1.00 92.19           N  
ATOM   4013  CA  ASP A 501      21.172  19.203   8.539  1.00 92.19           C  
ATOM   4014  C   ASP A 501      19.750  19.766   8.625  1.00 92.19           C  
ATOM   4015  CB  ASP A 501      21.750  19.453   7.145  1.00 92.19           C  
ATOM   4016  O   ASP A 501      18.984  19.672   7.672  1.00 92.19           O  
ATOM   4017  CG  ASP A 501      21.922  20.938   6.828  1.00 92.19           C  
ATOM   4018  OD1 ASP A 501      21.484  21.781   7.629  1.00 92.19           O  
ATOM   4019  OD2 ASP A 501      22.500  21.250   5.770  1.00 92.19           O  
ATOM   4020  N   HIS A 502      19.406  20.406   9.797  1.00 88.25           N  
ATOM   4021  CA  HIS A 502      18.031  20.812  10.109  1.00 88.25           C  
ATOM   4022  C   HIS A 502      17.609  22.000   9.234  1.00 88.25           C  
ATOM   4023  CB  HIS A 502      17.906  21.188  11.586  1.00 88.25           C  
ATOM   4024  O   HIS A 502      16.422  22.266   9.094  1.00 88.25           O  
ATOM   4025  CG  HIS A 502      18.094  20.031  12.508  1.00 88.25           C  
ATOM   4026  CD2 HIS A 502      19.109  19.703  13.352  1.00 88.25           C  
ATOM   4027  ND1 HIS A 502      17.156  19.016  12.641  1.00 88.25           N  
ATOM   4028  CE1 HIS A 502      17.594  18.125  13.523  1.00 88.25           C  
ATOM   4029  NE2 HIS A 502      18.781  18.531  13.969  1.00 88.25           N  
ATOM   4030  N   LYS A 503      18.594  22.578   8.625  1.00 89.75           N  
ATOM   4031  CA  LYS A 503      18.266  23.703   7.742  1.00 89.75           C  
ATOM   4032  C   LYS A 503      17.719  23.219   6.406  1.00 89.75           C  
ATOM   4033  CB  LYS A 503      19.500  24.578   7.512  1.00 89.75           C  
ATOM   4034  O   LYS A 503      16.875  23.875   5.793  1.00 89.75           O  
ATOM   4035  CG  LYS A 503      19.906  25.406   8.719  1.00 89.75           C  
ATOM   4036  CD  LYS A 503      21.031  26.391   8.383  1.00 89.75           C  
ATOM   4037  CE  LYS A 503      21.438  27.203   9.594  1.00 89.75           C  
ATOM   4038  NZ  LYS A 503      22.531  28.172   9.258  1.00 89.75           N  
ATOM   4039  N   VAL A 504      18.219  22.031   6.012  1.00 94.12           N  
ATOM   4040  CA  VAL A 504      17.797  21.484   4.723  1.00 94.12           C  
ATOM   4041  C   VAL A 504      16.656  20.484   4.930  1.00 94.12           C  
ATOM   4042  CB  VAL A 504      18.969  20.812   3.980  1.00 94.12           C  
ATOM   4043  O   VAL A 504      15.656  20.516   4.219  1.00 94.12           O  
ATOM   4044  CG1 VAL A 504      18.500  20.188   2.676  1.00 94.12           C  
ATOM   4045  CG2 VAL A 504      20.078  21.828   3.711  1.00 94.12           C  
ATOM   4046  N   PHE A 505      16.828  19.609   5.887  1.00 96.00           N  
ATOM   4047  CA  PHE A 505      15.836  18.578   6.219  1.00 96.00           C  
ATOM   4048  C   PHE A 505      15.297  18.781   7.629  1.00 96.00           C  
ATOM   4049  CB  PHE A 505      16.453  17.188   6.094  1.00 96.00           C  
ATOM   4050  O   PHE A 505      15.992  18.531   8.609  1.00 96.00           O  
ATOM   4051  CG  PHE A 505      17.078  16.906   4.754  1.00 96.00           C  
ATOM   4052  CD1 PHE A 505      16.281  16.656   3.641  1.00 96.00           C  
ATOM   4053  CD2 PHE A 505      18.453  16.922   4.605  1.00 96.00           C  
ATOM   4054  CE1 PHE A 505      16.859  16.406   2.396  1.00 96.00           C  
ATOM   4055  CE2 PHE A 505      19.031  16.672   3.365  1.00 96.00           C  
ATOM   4056  CZ  PHE A 505      18.234  16.406   2.264  1.00 96.00           C  
ATOM   4057  N   ASN A 506      14.117  19.297   7.680  1.00 95.50           N  
ATOM   4058  CA  ASN A 506      13.508  19.547   8.984  1.00 95.50           C  
ATOM   4059  C   ASN A 506      12.281  18.656   9.211  1.00 95.50           C  
ATOM   4060  CB  ASN A 506      13.133  21.016   9.125  1.00 95.50           C  
ATOM   4061  O   ASN A 506      11.523  18.391   8.273  1.00 95.50           O  
ATOM   4062  CG  ASN A 506      12.758  21.391  10.547  1.00 95.50           C  
ATOM   4063  ND2 ASN A 506      11.953  22.438  10.688  1.00 95.50           N  
ATOM   4064  OD1 ASN A 506      13.188  20.750  11.500  1.00 95.50           O  
ATOM   4065  N   LEU A 507      12.156  18.188  10.406  1.00 96.44           N  
ATOM   4066  CA  LEU A 507      11.008  17.406  10.844  1.00 96.44           C  
ATOM   4067  C   LEU A 507      10.312  18.078  12.023  1.00 96.44           C  
ATOM   4068  CB  LEU A 507      11.430  15.984  11.234  1.00 96.44           C  
ATOM   4069  O   LEU A 507      10.906  18.219  13.102  1.00 96.44           O  
ATOM   4070  CG  LEU A 507      10.312  15.031  11.648  1.00 96.44           C  
ATOM   4071  CD1 LEU A 507       9.289  14.891  10.523  1.00 96.44           C  
ATOM   4072  CD2 LEU A 507      10.883  13.664  12.031  1.00 96.44           C  
ATOM   4073  N   ALA A 508       9.047  18.469  11.812  1.00 95.06           N  
ATOM   4074  CA  ALA A 508       8.312  19.172  12.859  1.00 95.06           C  
ATOM   4075  C   ALA A 508       7.086  18.391  13.297  1.00 95.06           C  
ATOM   4076  CB  ALA A 508       7.902  20.562  12.367  1.00 95.06           C  
ATOM   4077  O   ALA A 508       6.340  17.875  12.461  1.00 95.06           O  
ATOM   4078  N   LEU A 509       6.938  18.297  14.633  1.00 96.94           N  
ATOM   4079  CA  LEU A 509       5.754  17.688  15.227  1.00 96.94           C  
ATOM   4080  C   LEU A 509       4.965  18.703  16.047  1.00 96.94           C  
ATOM   4081  CB  LEU A 509       6.145  16.500  16.109  1.00 96.94           C  
ATOM   4082  O   LEU A 509       5.527  19.391  16.906  1.00 96.94           O  
ATOM   4083  CG  LEU A 509       6.508  15.203  15.391  1.00 96.94           C  
ATOM   4084  CD1 LEU A 509       7.875  15.336  14.727  1.00 96.94           C  
ATOM   4085  CD2 LEU A 509       6.492  14.031  16.359  1.00 96.94           C  
ATOM   4086  N   ARG A 510       3.676  18.812  15.719  1.00 94.50           N  
ATOM   4087  CA  ARG A 510       2.844  19.797  16.406  1.00 94.50           C  
ATOM   4088  C   ARG A 510       1.551  19.156  16.906  1.00 94.50           C  
ATOM   4089  CB  ARG A 510       2.525  20.969  15.469  1.00 94.50           C  
ATOM   4090  O   ARG A 510       0.905  18.391  16.188  1.00 94.50           O  
ATOM   4091  CG  ARG A 510       3.736  21.812  15.109  1.00 94.50           C  
ATOM   4092  CD  ARG A 510       3.357  22.984  14.219  1.00 94.50           C  
ATOM   4093  NE  ARG A 510       4.531  23.750  13.805  1.00 94.50           N  
ATOM   4094  NH1 ARG A 510       3.816  24.047  11.625  1.00 94.50           N  
ATOM   4095  NH2 ARG A 510       5.828  24.906  12.305  1.00 94.50           N  
ATOM   4096  CZ  ARG A 510       4.723  24.234  12.578  1.00 94.50           C  
ATOM   4097  N   PHE A 511       1.281  19.531  18.047  1.00 94.19           N  
ATOM   4098  CA  PHE A 511      -0.016  19.188  18.609  1.00 94.19           C  
ATOM   4099  C   PHE A 511      -1.063  20.234  18.234  1.00 94.19           C  
ATOM   4100  CB  PHE A 511       0.082  19.078  20.141  1.00 94.19           C  
ATOM   4101  O   PHE A 511      -0.903  21.422  18.531  1.00 94.19           O  
ATOM   4102  CG  PHE A 511      -1.153  18.516  20.781  1.00 94.19           C  
ATOM   4103  CD1 PHE A 511      -2.053  19.344  21.438  1.00 94.19           C  
ATOM   4104  CD2 PHE A 511      -1.416  17.141  20.734  1.00 94.19           C  
ATOM   4105  CE1 PHE A 511      -3.197  18.812  22.047  1.00 94.19           C  
ATOM   4106  CE2 PHE A 511      -2.557  16.625  21.328  1.00 94.19           C  
ATOM   4107  CZ  PHE A 511      -3.445  17.453  21.984  1.00 94.19           C  
ATOM   4108  N   VAL A 512      -2.160  19.750  17.562  1.00 94.88           N  
ATOM   4109  CA  VAL A 512      -3.102  20.719  17.016  1.00 94.88           C  
ATOM   4110  C   VAL A 512      -4.523  20.344  17.422  1.00 94.88           C  
ATOM   4111  CB  VAL A 512      -2.990  20.844  15.484  1.00 94.88           C  
ATOM   4112  O   VAL A 512      -4.887  19.156  17.406  1.00 94.88           O  
ATOM   4113  CG1 VAL A 512      -3.951  21.906  14.953  1.00 94.88           C  
ATOM   4114  CG2 VAL A 512      -1.554  21.156  15.078  1.00 94.88           C  
ATOM   4115  N   LYS A 513      -5.266  21.344  17.828  1.00 95.31           N  
ATOM   4116  CA  LYS A 513      -6.688  21.141  18.078  1.00 95.31           C  
ATOM   4117  C   LYS A 513      -7.484  21.078  16.781  1.00 95.31           C  
ATOM   4118  CB  LYS A 513      -7.234  22.266  18.969  1.00 95.31           C  
ATOM   4119  O   LYS A 513      -7.090  21.656  15.781  1.00 95.31           O  
ATOM   4120  CG  LYS A 513      -6.637  22.281  20.375  1.00 95.31           C  
ATOM   4121  CD  LYS A 513      -7.254  23.391  21.219  1.00 95.31           C  
ATOM   4122  CE  LYS A 513      -6.652  23.422  22.625  1.00 95.31           C  
ATOM   4123  NZ  LYS A 513      -7.242  24.500  23.453  1.00 95.31           N  
ATOM   4124  N   GLY A 514      -8.547  20.297  16.906  1.00 95.19           N  
ATOM   4125  CA  GLY A 514      -9.367  20.094  15.719  1.00 95.19           C  
ATOM   4126  C   GLY A 514      -9.781  21.391  15.047  1.00 95.19           C  
ATOM   4127  O   GLY A 514      -9.758  21.500  13.820  1.00 95.19           O  
ATOM   4128  N   TYR A 515     -10.133  22.469  15.828  1.00 94.88           N  
ATOM   4129  CA  TYR A 515     -10.609  23.719  15.258  1.00 94.88           C  
ATOM   4130  C   TYR A 515      -9.453  24.531  14.695  1.00 94.88           C  
ATOM   4131  CB  TYR A 515     -11.359  24.531  16.312  1.00 94.88           C  
ATOM   4132  O   TYR A 515      -9.672  25.578  14.070  1.00 94.88           O  
ATOM   4133  CG  TYR A 515     -10.547  24.828  17.547  1.00 94.88           C  
ATOM   4134  CD1 TYR A 515     -10.750  24.094  18.734  1.00 94.88           C  
ATOM   4135  CD2 TYR A 515      -9.570  25.812  17.547  1.00 94.88           C  
ATOM   4136  CE1 TYR A 515     -10.008  24.359  19.875  1.00 94.88           C  
ATOM   4137  CE2 TYR A 515      -8.812  26.078  18.688  1.00 94.88           C  
ATOM   4138  OH  TYR A 515      -8.297  25.609  20.969  1.00 94.88           O  
ATOM   4139  CZ  TYR A 515      -9.039  25.344  19.844  1.00 94.88           C  
ATOM   4140  N   ASP A 516      -8.195  24.109  14.891  1.00 96.12           N  
ATOM   4141  CA  ASP A 516      -7.027  24.859  14.414  1.00 96.12           C  
ATOM   4142  C   ASP A 516      -6.340  24.125  13.266  1.00 96.12           C  
ATOM   4143  CB  ASP A 516      -6.035  25.078  15.562  1.00 96.12           C  
ATOM   4144  O   ASP A 516      -5.230  24.484  12.867  1.00 96.12           O  
ATOM   4145  CG  ASP A 516      -4.996  26.141  15.242  1.00 96.12           C  
ATOM   4146  OD1 ASP A 516      -5.273  27.047  14.414  1.00 96.12           O  
ATOM   4147  OD2 ASP A 516      -3.889  26.078  15.820  1.00 96.12           O  
ATOM   4148  N   LEU A 517      -6.910  23.031  12.805  1.00 96.44           N  
ATOM   4149  CA  LEU A 517      -6.371  22.328  11.648  1.00 96.44           C  
ATOM   4150  C   LEU A 517      -6.352  23.234  10.422  1.00 96.44           C  
ATOM   4151  CB  LEU A 517      -7.195  21.078  11.359  1.00 96.44           C  
ATOM   4152  O   LEU A 517      -7.273  24.031  10.211  1.00 96.44           O  
ATOM   4153  CG  LEU A 517      -6.984  19.891  12.305  1.00 96.44           C  
ATOM   4154  CD1 LEU A 517      -8.086  18.859  12.109  1.00 96.44           C  
ATOM   4155  CD2 LEU A 517      -5.613  19.266  12.078  1.00 96.44           C  
ATOM   4156  N   PRO A 518      -5.309  23.109   9.555  1.00 94.62           N  
ATOM   4157  CA  PRO A 518      -5.211  23.938   8.344  1.00 94.62           C  
ATOM   4158  C   PRO A 518      -6.289  23.609   7.316  1.00 94.62           C  
ATOM   4159  CB  PRO A 518      -3.818  23.609   7.805  1.00 94.62           C  
ATOM   4160  O   PRO A 518      -6.824  22.484   7.316  1.00 94.62           O  
ATOM   4161  CG  PRO A 518      -3.512  22.250   8.328  1.00 94.62           C  
ATOM   4162  CD  PRO A 518      -4.199  22.078   9.656  1.00 94.62           C  
ATOM   4163  N   ASP A 519      -6.559  24.562   6.438  1.00 93.25           N  
ATOM   4164  CA  ASP A 519      -7.621  24.469   5.441  1.00 93.25           C  
ATOM   4165  C   ASP A 519      -7.340  23.328   4.453  1.00 93.25           C  
ATOM   4166  CB  ASP A 519      -7.781  25.781   4.695  1.00 93.25           C  
ATOM   4167  O   ASP A 519      -8.266  22.734   3.902  1.00 93.25           O  
ATOM   4168  CG  ASP A 519      -8.406  26.875   5.551  1.00 93.25           C  
ATOM   4169  OD1 ASP A 519      -9.000  26.562   6.602  1.00 93.25           O  
ATOM   4170  OD2 ASP A 519      -8.297  28.062   5.164  1.00 93.25           O  
ATOM   4171  N   GLU A 520      -6.152  23.000   4.230  1.00 92.94           N  
ATOM   4172  CA  GLU A 520      -5.746  22.078   3.186  1.00 92.94           C  
ATOM   4173  C   GLU A 520      -6.266  20.672   3.469  1.00 92.94           C  
ATOM   4174  CB  GLU A 520      -4.219  22.047   3.049  1.00 92.94           C  
ATOM   4175  O   GLU A 520      -6.355  19.844   2.562  1.00 92.94           O  
ATOM   4176  CG  GLU A 520      -3.498  21.531   4.285  1.00 92.94           C  
ATOM   4177  CD  GLU A 520      -1.984  21.562   4.148  1.00 92.94           C  
ATOM   4178  OE1 GLU A 520      -1.280  21.484   5.180  1.00 92.94           O  
ATOM   4179  OE2 GLU A 520      -1.499  21.656   2.998  1.00 92.94           O  
ATOM   4180  N   VAL A 521      -6.586  20.344   4.781  1.00 95.12           N  
ATOM   4181  CA  VAL A 521      -6.977  18.969   5.125  1.00 95.12           C  
ATOM   4182  C   VAL A 521      -8.461  18.781   4.836  1.00 95.12           C  
ATOM   4183  CB  VAL A 521      -6.672  18.656   6.605  1.00 95.12           C  
ATOM   4184  O   VAL A 521      -8.953  17.641   4.848  1.00 95.12           O  
ATOM   4185  CG1 VAL A 521      -5.176  18.781   6.891  1.00 95.12           C  
ATOM   4186  CG2 VAL A 521      -7.477  19.562   7.527  1.00 95.12           C  
ATOM   4187  N   PHE A 522      -9.203  19.891   4.598  1.00 95.25           N  
ATOM   4188  CA  PHE A 522     -10.641  19.828   4.352  1.00 95.25           C  
ATOM   4189  C   PHE A 522     -10.938  19.969   2.863  1.00 95.25           C  
ATOM   4190  CB  PHE A 522     -11.375  20.906   5.145  1.00 95.25           C  
ATOM   4191  O   PHE A 522     -10.281  20.734   2.164  1.00 95.25           O  
ATOM   4192  CG  PHE A 522     -11.172  20.812   6.633  1.00 95.25           C  
ATOM   4193  CD1 PHE A 522     -11.836  19.844   7.379  1.00 95.25           C  
ATOM   4194  CD2 PHE A 522     -10.312  21.688   7.285  1.00 95.25           C  
ATOM   4195  CE1 PHE A 522     -11.648  19.766   8.758  1.00 95.25           C  
ATOM   4196  CE2 PHE A 522     -10.117  21.609   8.664  1.00 95.25           C  
ATOM   4197  CZ  PHE A 522     -10.789  20.641   9.398  1.00 95.25           C  
ATOM   4198  N   ASP A 523     -11.891  19.203   2.383  1.00 92.56           N  
ATOM   4199  CA  ASP A 523     -12.375  19.328   1.011  1.00 92.56           C  
ATOM   4200  C   ASP A 523     -13.109  20.656   0.814  1.00 92.56           C  
ATOM   4201  CB  ASP A 523     -13.281  18.156   0.646  1.00 92.56           C  
ATOM   4202  O   ASP A 523     -13.453  21.328   1.787  1.00 92.56           O  
ATOM   4203  CG  ASP A 523     -12.547  16.828   0.584  1.00 92.56           C  
ATOM   4204  OD1 ASP A 523     -11.305  16.828   0.485  1.00 92.56           O  
ATOM   4205  OD2 ASP A 523     -13.227  15.781   0.633  1.00 92.56           O  
ATOM   4206  N   GLU A 524     -13.344  21.078  -0.402  1.00 89.44           N  
ATOM   4207  CA  GLU A 524     -13.977  22.328  -0.779  1.00 89.44           C  
ATOM   4208  C   GLU A 524     -15.344  22.484  -0.132  1.00 89.44           C  
ATOM   4209  CB  GLU A 524     -14.094  22.438  -2.301  1.00 89.44           C  
ATOM   4210  O   GLU A 524     -15.734  23.578   0.272  1.00 89.44           O  
ATOM   4211  CG  GLU A 524     -12.766  22.641  -3.012  1.00 89.44           C  
ATOM   4212  CD  GLU A 524     -12.898  22.766  -4.520  1.00 89.44           C  
ATOM   4213  OE1 GLU A 524     -11.867  22.938  -5.211  1.00 89.44           O  
ATOM   4214  OE2 GLU A 524     -14.047  22.688  -5.016  1.00 89.44           O  
ATOM   4215  N   ASN A 525     -16.078  21.375   0.179  1.00 90.88           N  
ATOM   4216  CA  ASN A 525     -17.438  21.422   0.715  1.00 90.88           C  
ATOM   4217  C   ASN A 525     -17.453  21.141   2.215  1.00 90.88           C  
ATOM   4218  CB  ASN A 525     -18.344  20.438  -0.024  1.00 90.88           C  
ATOM   4219  O   ASN A 525     -18.531  21.031   2.816  1.00 90.88           O  
ATOM   4220  CG  ASN A 525     -17.844  19.016   0.049  1.00 90.88           C  
ATOM   4221  ND2 ASN A 525     -18.734  18.047  -0.152  1.00 90.88           N  
ATOM   4222  OD1 ASN A 525     -16.656  18.766   0.286  1.00 90.88           O  
ATOM   4223  N   GLU A 526     -16.312  21.000   2.822  1.00 93.94           N  
ATOM   4224  CA  GLU A 526     -16.219  20.750   4.254  1.00 93.94           C  
ATOM   4225  C   GLU A 526     -15.820  22.000   5.023  1.00 93.94           C  
ATOM   4226  CB  GLU A 526     -15.211  19.625   4.535  1.00 93.94           C  
ATOM   4227  O   GLU A 526     -14.992  22.781   4.559  1.00 93.94           O  
ATOM   4228  CG  GLU A 526     -15.664  18.250   4.039  1.00 93.94           C  
ATOM   4229  CD  GLU A 526     -14.625  17.172   4.262  1.00 93.94           C  
ATOM   4230  OE1 GLU A 526     -15.008  15.984   4.402  1.00 93.94           O  
ATOM   4231  OE2 GLU A 526     -13.414  17.500   4.293  1.00 93.94           O  
ATOM   4232  N   LYS A 527     -16.484  22.141   6.164  1.00 92.06           N  
ATOM   4233  CA  LYS A 527     -16.188  23.266   7.039  1.00 92.06           C  
ATOM   4234  C   LYS A 527     -15.422  22.812   8.273  1.00 92.06           C  
ATOM   4235  CB  LYS A 527     -17.484  23.984   7.457  1.00 92.06           C  
ATOM   4236  O   LYS A 527     -15.766  21.812   8.898  1.00 92.06           O  
ATOM   4237  CG  LYS A 527     -18.172  24.719   6.320  1.00 92.06           C  
ATOM   4238  CD  LYS A 527     -19.375  25.516   6.820  1.00 92.06           C  
ATOM   4239  CE  LYS A 527     -20.094  26.219   5.680  1.00 92.06           C  
ATOM   4240  NZ  LYS A 527     -21.266  27.000   6.164  1.00 92.06           N  
ATOM   4241  N   ARG A 528     -14.289  23.531   8.555  1.00 93.44           N  
ATOM   4242  CA  ARG A 528     -13.484  23.281   9.742  1.00 93.44           C  
ATOM   4243  C   ARG A 528     -14.352  23.297  11.000  1.00 93.44           C  
ATOM   4244  CB  ARG A 528     -12.359  24.312   9.867  1.00 93.44           C  
ATOM   4245  O   ARG A 528     -15.266  24.125  11.117  1.00 93.44           O  
ATOM   4246  CG  ARG A 528     -11.445  24.078  11.062  1.00 93.44           C  
ATOM   4247  CD  ARG A 528     -10.477  25.234  11.250  1.00 93.44           C  
ATOM   4248  NE  ARG A 528      -9.641  25.438  10.070  1.00 93.44           N  
ATOM   4249  NH1 ARG A 528      -9.523  27.734  10.297  1.00 93.44           N  
ATOM   4250  NH2 ARG A 528      -8.453  26.703   8.555  1.00 93.44           N  
ATOM   4251  CZ  ARG A 528      -9.211  26.625   9.648  1.00 93.44           C  
ATOM   4252  N   PRO A 529     -14.039  22.422  12.000  1.00 91.56           N  
ATOM   4253  CA  PRO A 529     -14.750  22.484  13.281  1.00 91.56           C  
ATOM   4254  C   PRO A 529     -14.539  23.812  14.008  1.00 91.56           C  
ATOM   4255  CB  PRO A 529     -14.141  21.328  14.078  1.00 91.56           C  
ATOM   4256  O   PRO A 529     -13.477  24.422  13.891  1.00 91.56           O  
ATOM   4257  CG  PRO A 529     -13.586  20.406  13.047  1.00 91.56           C  
ATOM   4258  CD  PRO A 529     -13.133  21.219  11.867  1.00 91.56           C  
ATOM   4259  N   SER A 530     -15.648  24.375  14.625  1.00 88.75           N  
ATOM   4260  CA  SER A 530     -15.570  25.641  15.320  1.00 88.75           C  
ATOM   4261  C   SER A 530     -15.383  25.453  16.828  1.00 88.75           C  
ATOM   4262  CB  SER A 530     -16.828  26.469  15.070  1.00 88.75           C  
ATOM   4263  O   SER A 530     -15.695  24.375  17.359  1.00 88.75           O  
ATOM   4264  OG  SER A 530     -17.984  25.797  15.555  1.00 88.75           O  
ATOM   4265  N   LYS A 531     -14.695  26.391  17.391  1.00 85.00           N  
ATOM   4266  CA  LYS A 531     -14.516  26.438  18.844  1.00 85.00           C  
ATOM   4267  C   LYS A 531     -15.844  26.656  19.562  1.00 85.00           C  
ATOM   4268  CB  LYS A 531     -13.516  27.531  19.234  1.00 85.00           C  
ATOM   4269  O   LYS A 531     -16.625  27.531  19.172  1.00 85.00           O  
ATOM   4270  CG  LYS A 531     -13.016  27.438  20.656  1.00 85.00           C  
ATOM   4271  CD  LYS A 531     -11.969  28.500  20.953  1.00 85.00           C  
ATOM   4272  CE  LYS A 531     -11.492  28.438  22.406  1.00 85.00           C  
ATOM   4273  NZ  LYS A 531     -10.406  29.422  22.672  1.00 85.00           N  
ATOM   4274  N   LYS A 532     -16.391  25.656  20.297  1.00 73.56           N  
ATOM   4275  CA  LYS A 532     -17.609  25.859  21.062  1.00 73.56           C  
ATOM   4276  C   LYS A 532     -17.469  27.031  22.031  1.00 73.56           C  
ATOM   4277  CB  LYS A 532     -17.984  24.594  21.844  1.00 73.56           C  
ATOM   4278  O   LYS A 532     -16.453  27.156  22.719  1.00 73.56           O  
ATOM   4279  CG  LYS A 532     -18.453  23.438  20.969  1.00 73.56           C  
ATOM   4280  CD  LYS A 532     -18.953  22.266  21.812  1.00 73.56           C  
ATOM   4281  CE  LYS A 532     -19.344  21.094  20.938  1.00 73.56           C  
ATOM   4282  NZ  LYS A 532     -19.828  19.938  21.750  1.00 73.56           N  
ATOM   4283  N   SER A 533     -18.031  28.312  21.750  1.00 60.78           N  
ATOM   4284  CA  SER A 533     -18.125  29.500  22.609  1.00 60.78           C  
ATOM   4285  C   SER A 533     -18.812  29.188  23.922  1.00 60.78           C  
ATOM   4286  CB  SER A 533     -18.875  30.625  21.875  1.00 60.78           C  
ATOM   4287  O   SER A 533     -19.812  28.453  23.953  1.00 60.78           O  
ATOM   4288  OG  SER A 533     -19.609  31.422  22.797  1.00 60.78           O  
ATOM   4289  N   LYS A 534     -18.188  28.766  25.016  1.00 51.06           N  
ATOM   4290  CA  LYS A 534     -18.750  28.688  26.359  1.00 51.06           C  
ATOM   4291  C   LYS A 534     -19.953  29.609  26.516  1.00 51.06           C  
ATOM   4292  CB  LYS A 534     -17.688  29.016  27.406  1.00 51.06           C  
ATOM   4293  O   LYS A 534     -19.844  30.812  26.250  1.00 51.06           O  
ATOM   4294  CG  LYS A 534     -16.812  27.828  27.812  1.00 51.06           C  
ATOM   4295  CD  LYS A 534     -15.922  28.172  29.000  1.00 51.06           C  
ATOM   4296  CE  LYS A 534     -15.008  27.016  29.359  1.00 51.06           C  
ATOM   4297  NZ  LYS A 534     -14.062  27.375  30.453  1.00 51.06           N  
ATOM   4298  N   ARG A 535     -21.156  29.453  25.906  1.00 41.38           N  
ATOM   4299  CA  ARG A 535     -22.375  30.109  26.375  1.00 41.38           C  
ATOM   4300  C   ARG A 535     -22.281  30.438  27.859  1.00 41.38           C  
ATOM   4301  CB  ARG A 535     -23.594  29.219  26.109  1.00 41.38           C  
ATOM   4302  O   ARG A 535     -22.016  29.562  28.688  1.00 41.38           O  
ATOM   4303  CG  ARG A 535     -24.469  29.703  24.969  1.00 41.38           C  
ATOM   4304  CD  ARG A 535     -25.625  28.750  24.703  1.00 41.38           C  
ATOM   4305  NE  ARG A 535     -26.500  29.250  23.641  1.00 41.38           N  
ATOM   4306  NH1 ARG A 535     -27.875  27.391  23.625  1.00 41.38           N  
ATOM   4307  NH2 ARG A 535     -28.281  29.141  22.188  1.00 41.38           N  
ATOM   4308  CZ  ARG A 535     -27.547  28.594  23.156  1.00 41.38           C  
ATOM   4309  N   LYS A 536     -21.469  31.422  28.359  1.00 38.22           N  
ATOM   4310  CA  LYS A 536     -21.641  32.188  29.594  1.00 38.22           C  
ATOM   4311  C   LYS A 536     -23.109  32.188  30.031  1.00 38.22           C  
ATOM   4312  CB  LYS A 536     -21.141  33.594  29.438  1.00 38.22           C  
ATOM   4313  O   LYS A 536     -23.984  32.562  29.250  1.00 38.22           O  
ATOM   4314  CG  LYS A 536     -19.938  33.938  30.297  1.00 38.22           C  
ATOM   4315  CD  LYS A 536     -19.484  35.375  30.094  1.00 38.22           C  
ATOM   4316  CE  LYS A 536     -18.281  35.719  30.969  1.00 38.22           C  
ATOM   4317  NZ  LYS A 536     -17.672  37.031  30.594  1.00 38.22           N  
ATOM   4318  N   ASN A 537     -23.734  31.141  30.594  1.00 32.84           N  
ATOM   4319  CA  ASN A 537     -24.750  31.172  31.641  1.00 32.84           C  
ATOM   4320  C   ASN A 537     -24.859  32.562  32.281  1.00 32.84           C  
ATOM   4321  CB  ASN A 537     -24.438  30.125  32.719  1.00 32.84           C  
ATOM   4322  O   ASN A 537     -23.859  33.125  32.688  1.00 32.84           O  
ATOM   4323  CG  ASN A 537     -25.391  28.953  32.656  1.00 32.84           C  
ATOM   4324  ND2 ASN A 537     -25.109  27.922  33.469  1.00 32.84           N  
ATOM   4325  OD1 ASN A 537     -26.375  28.953  31.922  1.00 32.84           O  
ATOM   4326  N   LEU A 538     -25.594  33.625  31.688  1.00 37.78           N  
ATOM   4327  CA  LEU A 538     -26.516  34.594  32.250  1.00 37.78           C  
ATOM   4328  C   LEU A 538     -27.047  34.156  33.594  1.00 37.78           C  
ATOM   4329  CB  LEU A 538     -27.672  34.844  31.281  1.00 37.78           C  
ATOM   4330  O   LEU A 538     -27.594  33.062  33.719  1.00 37.78           O  
ATOM   4331  CG  LEU A 538     -27.406  35.812  30.125  1.00 37.78           C  
ATOM   4332  CD1 LEU A 538     -28.281  35.438  28.922  1.00 37.78           C  
ATOM   4333  CD2 LEU A 538     -27.656  37.250  30.547  1.00 37.78           C  
ATOM   4334  N   ASP A 539     -26.250  34.281  34.812  1.00 35.97           N  
ATOM   4335  CA  ASP A 539     -26.828  34.656  36.094  1.00 35.97           C  
ATOM   4336  C   ASP A 539     -25.828  34.438  37.219  1.00 35.97           C  
ATOM   4337  CB  ASP A 539     -28.094  33.812  36.344  1.00 35.97           C  
ATOM   4338  O   ASP A 539     -25.344  33.344  37.438  1.00 35.97           O  
ATOM   4339  CG  ASP A 539     -29.344  34.438  35.750  1.00 35.97           C  
ATOM   4340  OD1 ASP A 539     -29.328  35.656  35.438  1.00 35.97           O  
ATOM   4341  OD2 ASP A 539     -30.344  33.719  35.625  1.00 35.97           O  
ATOM   4342  N   ALA A 540     -24.859  35.406  37.469  1.00 30.72           N  
ATOM   4343  CA  ALA A 540     -24.516  35.625  38.875  1.00 30.72           C  
ATOM   4344  C   ALA A 540     -23.672  36.875  39.062  1.00 30.72           C  
ATOM   4345  CB  ALA A 540     -23.750  34.406  39.438  1.00 30.72           C  
ATOM   4346  O   ALA A 540     -22.719  37.094  38.312  1.00 30.72           O  
ATOM   4347  N   ARG A 541     -24.297  38.156  39.094  1.00 28.31           N  
ATOM   4348  CA  ARG A 541     -24.234  39.156  40.156  1.00 28.31           C  
ATOM   4349  C   ARG A 541     -23.031  38.906  41.062  1.00 28.31           C  
ATOM   4350  CB  ARG A 541     -25.516  39.125  40.969  1.00 28.31           C  
ATOM   4351  O   ARG A 541     -22.781  37.781  41.500  1.00 28.31           O  
ATOM   4352  CG  ARG A 541     -26.672  39.875  40.344  1.00 28.31           C  
ATOM   4353  CD  ARG A 541     -27.891  39.969  41.250  1.00 28.31           C  
ATOM   4354  NE  ARG A 541     -28.969  40.750  40.656  1.00 28.31           N  
ATOM   4355  NH1 ARG A 541     -30.297  40.688  42.531  1.00 28.31           N  
ATOM   4356  NH2 ARG A 541     -31.016  41.781  40.656  1.00 28.31           N  
ATOM   4357  CZ  ARG A 541     -30.094  41.062  41.281  1.00 28.31           C  
ATOM   4358  N   HIS A 542     -21.938  39.688  40.938  1.00 28.25           N  
ATOM   4359  CA  HIS A 542     -21.234  40.406  41.969  1.00 28.25           C  
ATOM   4360  C   HIS A 542     -19.734  40.125  41.938  1.00 28.25           C  
ATOM   4361  CB  HIS A 542     -21.781  40.062  43.344  1.00 28.25           C  
ATOM   4362  O   HIS A 542     -19.312  38.969  41.844  1.00 28.25           O  
ATOM   4363  CG  HIS A 542     -22.766  41.031  43.875  1.00 28.25           C  
ATOM   4364  CD2 HIS A 542     -24.109  40.969  44.094  1.00 28.25           C  
ATOM   4365  ND1 HIS A 542     -22.406  42.312  44.281  1.00 28.25           N  
ATOM   4366  CE1 HIS A 542     -23.469  42.969  44.688  1.00 28.25           C  
ATOM   4367  NE2 HIS A 542     -24.516  42.156  44.594  1.00 28.25           N  
ATOM   4368  N   GLU A 543     -18.938  41.125  41.438  1.00 26.08           N  
ATOM   4369  CA  GLU A 543     -17.875  41.844  42.156  1.00 26.08           C  
ATOM   4370  C   GLU A 543     -16.500  41.375  41.688  1.00 26.08           C  
ATOM   4371  CB  GLU A 543     -18.016  41.625  43.688  1.00 26.08           C  
ATOM   4372  O   GLU A 543     -16.219  40.188  41.625  1.00 26.08           O  
ATOM   4373  CG  GLU A 543     -18.812  42.719  44.375  1.00 26.08           C  
ATOM   4374  CD  GLU A 543     -18.812  42.594  45.875  1.00 26.08           C  
ATOM   4375  OE1 GLU A 543     -19.391  43.469  46.562  1.00 26.08           O  
ATOM   4376  OE2 GLU A 543     -18.219  41.625  46.406  1.00 26.08           O  
ATOM   4377  N   THR A 544     -15.805  42.156  40.938  1.00 26.28           N  
ATOM   4378  CA  THR A 544     -14.523  42.875  40.969  1.00 26.28           C  
ATOM   4379  C   THR A 544     -13.406  41.906  41.406  1.00 26.28           C  
ATOM   4380  CB  THR A 544     -14.562  44.062  41.906  1.00 26.28           C  
ATOM   4381  O   THR A 544     -13.555  41.188  42.375  1.00 26.28           O  
ATOM   4382  CG2 THR A 544     -14.852  45.375  41.156  1.00 26.28           C  
ATOM   4383  OG1 THR A 544     -15.586  43.875  42.906  1.00 26.28           O  
ATOM   4384  N   VAL A 545     -12.453  41.562  40.469  1.00 27.83           N  
ATOM   4385  CA  VAL A 545     -11.008  41.625  40.656  1.00 27.83           C  
ATOM   4386  C   VAL A 545     -10.289  41.406  39.344  1.00 27.83           C  
ATOM   4387  CB  VAL A 545     -10.523  40.625  41.719  1.00 27.83           C  
ATOM   4388  O   VAL A 545     -10.570  40.438  38.625  1.00 27.83           O  
ATOM   4389  CG1 VAL A 545      -9.000  40.656  41.844  1.00 27.83           C  
ATOM   4390  CG2 VAL A 545     -11.188  40.875  43.062  1.00 27.83           C  
ATOM   4391  N   LYS A 546      -9.883  42.438  38.594  1.00 23.86           N  
ATOM   4392  CA  LYS A 546      -8.641  42.969  38.031  1.00 23.86           C  
ATOM   4393  C   LYS A 546      -7.492  41.969  38.219  1.00 23.86           C  
ATOM   4394  CB  LYS A 546      -8.289  44.312  38.656  1.00 23.86           C  
ATOM   4395  O   LYS A 546      -7.223  41.531  39.344  1.00 23.86           O  
ATOM   4396  CG  LYS A 546      -8.742  45.500  37.844  1.00 23.86           C  
ATOM   4397  CD  LYS A 546      -8.227  46.812  38.469  1.00 23.86           C  
ATOM   4398  CE  LYS A 546      -8.703  48.000  37.656  1.00 23.86           C  
ATOM   4399  NZ  LYS A 546      -8.242  49.312  38.281  1.00 23.86           N  
ATOM   4400  N   ARG A 547      -7.078  41.188  37.188  1.00 25.19           N  
ATOM   4401  CA  ARG A 547      -5.676  40.875  36.906  1.00 25.19           C  
ATOM   4402  C   ARG A 547      -5.449  40.562  35.438  1.00 25.19           C  
ATOM   4403  CB  ARG A 547      -5.223  39.688  37.781  1.00 25.19           C  
ATOM   4404  O   ARG A 547      -6.227  39.844  34.844  1.00 25.19           O  
ATOM   4405  CG  ARG A 547      -3.965  39.969  38.594  1.00 25.19           C  
ATOM   4406  CD  ARG A 547      -3.615  38.781  39.500  1.00 25.19           C  
ATOM   4407  NE  ARG A 547      -2.330  38.969  40.156  1.00 25.19           N  
ATOM   4408  NH1 ARG A 547      -2.504  37.125  41.500  1.00 25.19           N  
ATOM   4409  NH2 ARG A 547      -0.650  38.469  41.625  1.00 25.19           N  
ATOM   4410  CZ  ARG A 547      -1.831  38.188  41.094  1.00 25.19           C  
ATOM   4411  N   SER A 548      -4.684  41.375  34.719  1.00 24.41           N  
ATOM   4412  CA  SER A 548      -3.461  41.750  34.000  1.00 24.41           C  
ATOM   4413  C   SER A 548      -3.182  40.781  32.844  1.00 24.41           C  
ATOM   4414  CB  SER A 548      -2.270  41.781  34.969  1.00 24.41           C  
ATOM   4415  O   SER A 548      -3.336  39.562  33.000  1.00 24.41           O  
ATOM   4416  OG  SER A 548      -2.047  40.500  35.531  1.00 24.41           O  
ATOM   4417  N   LYS A 549      -3.291  41.188  31.594  1.00 23.20           N  
ATOM   4418  CA  LYS A 549      -2.570  41.344  30.344  1.00 23.20           C  
ATOM   4419  C   LYS A 549      -1.336  40.469  30.297  1.00 23.20           C  
ATOM   4420  CB  LYS A 549      -2.166  42.812  30.141  1.00 23.20           C  
ATOM   4421  O   LYS A 549      -0.490  40.531  31.188  1.00 23.20           O  
ATOM   4422  CG  LYS A 549      -2.912  43.500  29.000  1.00 23.20           C  
ATOM   4423  CD  LYS A 549      -2.453  44.969  28.828  1.00 23.20           C  
ATOM   4424  CE  LYS A 549      -3.195  45.656  27.703  1.00 23.20           C  
ATOM   4425  NZ  LYS A 549      -2.934  47.125  27.688  1.00 23.20           N  
ATOM   4426  N   SER A 550      -1.420  39.312  29.609  1.00 24.38           N  
ATOM   4427  CA  SER A 550      -0.300  38.844  28.781  1.00 24.38           C  
ATOM   4428  C   SER A 550      -0.780  38.000  27.609  1.00 24.38           C  
ATOM   4429  CB  SER A 550       0.696  38.062  29.625  1.00 24.38           C  
ATOM   4430  O   SER A 550      -1.562  37.062  27.781  1.00 24.38           O  
ATOM   4431  OG  SER A 550       0.064  36.938  30.219  1.00 24.38           O  
ATOM   4432  N   ASP A 551      -1.075  38.656  26.438  1.00 24.98           N  
ATOM   4433  CA  ASP A 551      -0.705  38.625  25.031  1.00 24.98           C  
ATOM   4434  C   ASP A 551       0.493  37.688  24.797  1.00 24.98           C  
ATOM   4435  CB  ASP A 551      -0.392  40.031  24.516  1.00 24.98           C  
ATOM   4436  O   ASP A 551       1.466  37.750  25.547  1.00 24.98           O  
ATOM   4437  CG  ASP A 551      -1.635  40.812  24.125  1.00 24.98           C  
ATOM   4438  OD1 ASP A 551      -2.693  40.188  23.891  1.00 24.98           O  
ATOM   4439  OD2 ASP A 551      -1.554  42.062  24.031  1.00 24.98           O  
ATOM   4440  N   ALA A 552       0.315  36.469  24.203  1.00 24.92           N  
ATOM   4441  CA  ALA A 552       0.867  35.875  22.984  1.00 24.92           C  
ATOM   4442  C   ALA A 552       1.863  34.781  23.312  1.00 24.92           C  
ATOM   4443  CB  ALA A 552       1.533  36.969  22.141  1.00 24.92           C  
ATOM   4444  O   ALA A 552       2.904  35.031  23.922  1.00 24.92           O  
ATOM   4445  N   ALA A 553       1.519  33.531  23.672  1.00 24.91           N  
ATOM   4446  CA  ALA A 553       2.498  32.469  23.578  1.00 24.91           C  
ATOM   4447  C   ALA A 553       2.248  31.594  22.328  1.00 24.91           C  
ATOM   4448  CB  ALA A 553       2.465  31.594  24.828  1.00 24.91           C  
ATOM   4449  O   ALA A 553       1.117  31.172  22.078  1.00 24.91           O  
ATOM   4450  N   SER A 554       2.668  31.984  21.062  1.00 28.27           N  
ATOM   4451  CA  SER A 554       3.393  31.453  19.906  1.00 28.27           C  
ATOM   4452  C   SER A 554       3.682  29.969  20.078  1.00 28.27           C  
ATOM   4453  CB  SER A 554       4.703  32.219  19.703  1.00 28.27           C  
ATOM   4454  O   SER A 554       4.016  29.516  21.172  1.00 28.27           O  
ATOM   4455  OG  SER A 554       5.492  32.188  20.875  1.00 28.27           O  
ATOM   4456  N   GLY A 555       2.852  29.016  19.484  1.00 33.72           N  
ATOM   4457  CA  GLY A 555       2.891  27.781  18.719  1.00 33.72           C  
ATOM   4458  C   GLY A 555       4.133  26.953  18.969  1.00 33.72           C  
ATOM   4459  O   GLY A 555       5.238  27.484  19.062  1.00 33.72           O  
ATOM   4460  N   ASP A 556       4.254  26.203  20.078  1.00 34.31           N  
ATOM   4461  CA  ASP A 556       5.309  25.328  20.578  1.00 34.31           C  
ATOM   4462  C   ASP A 556       5.750  24.344  19.500  1.00 34.31           C  
ATOM   4463  CB  ASP A 556       4.836  24.578  21.828  1.00 34.31           C  
ATOM   4464  O   ASP A 556       4.930  23.594  18.953  1.00 34.31           O  
ATOM   4465  CG  ASP A 556       4.926  25.406  23.094  1.00 34.31           C  
ATOM   4466  OD1 ASP A 556       5.605  26.453  23.094  1.00 34.31           O  
ATOM   4467  OD2 ASP A 556       4.309  25.016  24.109  1.00 34.31           O  
ATOM   4468  N   ASN A 557       6.574  24.656  18.438  1.00 37.12           N  
ATOM   4469  CA  ASN A 557       7.484  23.875  17.609  1.00 37.12           C  
ATOM   4470  C   ASN A 557       8.531  23.156  18.453  1.00 37.12           C  
ATOM   4471  CB  ASN A 557       8.164  24.781  16.562  1.00 37.12           C  
ATOM   4472  O   ASN A 557       9.047  23.719  19.422  1.00 37.12           O  
ATOM   4473  CG  ASN A 557       7.465  24.750  15.227  1.00 37.12           C  
ATOM   4474  ND2 ASN A 557       7.883  25.625  14.320  1.00 37.12           N  
ATOM   4475  OD1 ASN A 557       6.562  23.938  15.000  1.00 37.12           O  
ATOM   4476  N   ILE A 558       8.523  21.828  18.562  1.00 41.38           N  
ATOM   4477  CA  ILE A 558       9.445  20.953  19.281  1.00 41.38           C  
ATOM   4478  C   ILE A 558      10.828  21.031  18.641  1.00 41.38           C  
ATOM   4479  CB  ILE A 558       8.945  19.500  19.297  1.00 41.38           C  
ATOM   4480  O   ILE A 558      11.016  20.641  17.484  1.00 41.38           O  
ATOM   4481  CG1 ILE A 558       7.578  19.406  19.984  1.00 41.38           C  
ATOM   4482  CG2 ILE A 558       9.969  18.578  19.984  1.00 41.38           C  
ATOM   4483  CD1 ILE A 558       6.949  18.016  19.938  1.00 41.38           C  
ATOM   4484  N   ASN A 559      11.516  22.203  18.609  1.00 37.16           N  
ATOM   4485  CA  ASN A 559      12.977  22.156  18.578  1.00 37.16           C  
ATOM   4486  C   ASN A 559      13.586  22.672  19.875  1.00 37.16           C  
ATOM   4487  CB  ASN A 559      13.516  22.938  17.375  1.00 37.16           C  
ATOM   4488  O   ASN A 559      14.805  22.734  20.016  1.00 37.16           O  
ATOM   4489  CG  ASN A 559      13.492  22.141  16.094  1.00 37.16           C  
ATOM   4490  ND2 ASN A 559      13.781  22.797  14.977  1.00 37.16           N  
ATOM   4491  OD1 ASN A 559      13.211  20.938  16.109  1.00 37.16           O  
ATOM   4492  N   GLY A 560      13.195  22.125  21.141  1.00 30.59           N  
ATOM   4493  CA  GLY A 560      13.969  22.391  22.344  1.00 30.59           C  
ATOM   4494  C   GLY A 560      13.203  23.156  23.406  1.00 30.59           C  
ATOM   4495  O   GLY A 560      13.734  23.453  24.469  1.00 30.59           O  
ATOM   4496  N   THR A 561      11.992  22.719  24.094  1.00 27.34           N  
ATOM   4497  CA  THR A 561      11.469  23.016  25.422  1.00 27.34           C  
ATOM   4498  C   THR A 561       9.953  22.797  25.469  1.00 27.34           C  
ATOM   4499  CB  THR A 561      11.797  24.453  25.844  1.00 27.34           C  
ATOM   4500  O   THR A 561       9.250  23.125  24.500  1.00 27.34           O  
ATOM   4501  CG2 THR A 561      13.203  24.547  26.438  1.00 27.34           C  
ATOM   4502  OG1 THR A 561      11.719  25.312  24.703  1.00 27.34           O  
ATOM   4503  N   THR A 562       9.258  21.766  26.266  1.00 28.44           N  
ATOM   4504  CA  THR A 562       8.227  21.234  27.172  1.00 28.44           C  
ATOM   4505  C   THR A 562       6.867  21.234  26.484  1.00 28.44           C  
ATOM   4506  CB  THR A 562       8.148  22.047  28.469  1.00 28.44           C  
ATOM   4507  O   THR A 562       6.531  22.172  25.750  1.00 28.44           O  
ATOM   4508  CG2 THR A 562       9.344  21.766  29.375  1.00 28.44           C  
ATOM   4509  OG1 THR A 562       8.141  23.453  28.156  1.00 28.44           O  
ATOM   4510  N   ALA A 563       6.137  20.016  26.203  1.00 38.78           N  
ATOM   4511  CA  ALA A 563       4.684  20.156  26.141  1.00 38.78           C  
ATOM   4512  C   ALA A 563       3.984  19.000  26.844  1.00 38.78           C  
ATOM   4513  CB  ALA A 563       4.230  20.234  24.672  1.00 38.78           C  
ATOM   4514  O   ALA A 563       4.289  17.828  26.578  1.00 38.78           O  
ATOM   4515  N   ALA A 564       3.736  18.953  28.156  1.00 40.03           N  
ATOM   4516  CA  ALA A 564       2.566  18.391  28.828  1.00 40.03           C  
ATOM   4517  C   ALA A 564       1.274  18.891  28.172  1.00 40.03           C  
ATOM   4518  CB  ALA A 564       2.584  18.750  30.312  1.00 40.03           C  
ATOM   4519  O   ALA A 564       1.170  20.062  27.797  1.00 40.03           O  
ATOM   4520  N   VAL A 565       0.583  18.000  27.406  1.00 44.81           N  
ATOM   4521  CA  VAL A 565      -0.698  18.297  26.781  1.00 44.81           C  
ATOM   4522  C   VAL A 565      -1.802  18.312  27.828  1.00 44.81           C  
ATOM   4523  CB  VAL A 565      -1.037  17.297  25.656  1.00 44.81           C  
ATOM   4524  O   VAL A 565      -1.955  17.344  28.578  1.00 44.81           O  
ATOM   4525  CG1 VAL A 565      -2.314  17.703  24.922  1.00 44.81           C  
ATOM   4526  CG2 VAL A 565       0.128  17.172  24.672  1.00 44.81           C  
ATOM   4527  N   ASP A 566      -2.289  19.500  28.203  1.00 43.47           N  
ATOM   4528  CA  ASP A 566      -3.465  19.625  29.062  1.00 43.47           C  
ATOM   4529  C   ASP A 566      -4.727  19.172  28.328  1.00 43.47           C  
ATOM   4530  CB  ASP A 566      -3.625  21.078  29.531  1.00 43.47           C  
ATOM   4531  O   ASP A 566      -5.031  19.656  27.234  1.00 43.47           O  
ATOM   4532  CG  ASP A 566      -3.027  21.328  30.906  1.00 43.47           C  
ATOM   4533  OD1 ASP A 566      -2.812  20.344  31.656  1.00 43.47           O  
ATOM   4534  OD2 ASP A 566      -2.773  22.500  31.234  1.00 43.47           O  
ATOM   4535  N   VAL A 567      -5.262  17.953  28.656  1.00 42.12           N  
ATOM   4536  CA  VAL A 567      -6.453  17.297  28.125  1.00 42.12           C  
ATOM   4537  C   VAL A 567      -7.691  18.125  28.438  1.00 42.12           C  
ATOM   4538  CB  VAL A 567      -6.605  15.867  28.703  1.00 42.12           C  
ATOM   4539  O   VAL A 567      -8.766  17.891  27.891  1.00 42.12           O  
ATOM   4540  CG1 VAL A 567      -7.754  15.133  28.000  1.00 42.12           C  
ATOM   4541  CG2 VAL A 567      -5.301  15.086  28.547  1.00 42.12           C  
ATOM   4542  N   ASN A 568      -7.535  19.391  28.969  1.00 38.03           N  
ATOM   4543  CA  ASN A 568      -8.727  20.203  29.219  1.00 38.03           C  
ATOM   4544  C   ASN A 568      -8.898  21.266  28.141  1.00 38.03           C  
ATOM   4545  CB  ASN A 568      -8.664  20.844  30.609  1.00 38.03           C  
ATOM   4546  O   ASN A 568      -7.918  21.812  27.625  1.00 38.03           O  
ATOM   4547  CG  ASN A 568      -8.898  19.844  31.719  1.00 38.03           C  
ATOM   4548  ND2 ASN A 568      -8.414  20.156  32.906  1.00 38.03           N  
ATOM   4549  OD1 ASN A 568      -9.516  18.797  31.500  1.00 38.03           O  
TER    4550      ASN A 568                                                      
ENDMDL                                                                          
END                                                                             
