# Supplementary material for: Investigation of the Substrate Selection Mechanism of Poly (A) Polymerase Based on Molecular Dynamics Simulations and Markov State Model
Source: Int J Mol Sci. 2025 Sep 29;26(19):9512. doi: 10.3390/ijms26199512 (PMC12524461; doi:10.3390/ijms26199512)
Supplement: Supplementary file 1 [file ijms-26-09512-s001.zip › PAP_UTP/11_FINAL_DECOMP_MMPBSA1.csv]

| Run on Fri Nov 10 01:27:34 2023
idecomp = 1: Per-residue decomp adding 1-4 interactions to Internal.
Energy Decomposition Analysis (All units kcal/mol): Poisson Boltzmann solvent
DELTAS:
Total Energy Decomposition:
Residue	Location	Internal			van der Waals			Electrostatic			Polar Solvation			Non-Polar Solv.			TOTAL
		Avg.	Std. Dev.	Std. Err. of Mean	Avg.	Std. Dev.	Std. Err. of Mean	Avg.	Std. Dev.	Std. Err. of Mean	Avg.	Std. Dev.	Std. Err. of Mean	Avg.	Std. Dev.	Std. Err. of Mean
MET 1	R MET 1	0.0	0.0	0.0	-2.6000000000003353e-05	0.00015913516267628138	7.11674082709305e-06	-13.995782000000005	1.4835418748642673	0.06634600959327976	13.786057999999986	1.4697109507097907	0.0657274718612587	0.0	0.0	0.0	-0.20975000000000066	0.07875930103803648	0.0035222230196283863
SER 2	R SER 2	0.0	0.0	0.0	-2.000000000000002e-05	0.00014000000000000015	6.260990336999418e-06	0.05426399999999998	0.20391303613060152	0.009119268205727914	-0.053784000000000075	0.20137118300293122	0.009005593078082089	0.0	0.0	0.0	0.000459999999999944	0.003797946813740305	0.00016984934500904108
SER 3	R SER 3	0.0	0.0	0.0	-3.3999999999998035e-05	0.00018122913673026257	8.104813384649421e-06	0.07847199999999993	0.1557062786659551	0.006963396472412017	-0.07754400000000007	0.15411840923134387	0.00689238479250832	0.0	0.0	0.0	0.0008939999999998633	0.002830329309462123	0.0001265761746933469
GLN 4	R GLN 4	0.0	0.0	0.0	-4.000000000000181e-05	0.00019595917942266314	8.763560920083055e-06	0.06191599999999984	0.24229837173204435	0.010835912600607293	-0.061644000000000074	0.24008963589459684	0.01073713493106984	0.0	0.0	0.0	0.0002319999999997009	0.0038212793669133707	0.00017089280850871315
LYS 5	R LYS 5	0.0	0.0	0.0	-8.999999999999541e-05	0.00028618176042506915	1.2798437404620274e-05	-18.581062	1.7776001614975343	0.07949669595846182	18.341863999999994	1.7863478713577117	0.07988790543635785	0.0	0.0	0.0	-0.2392879999999996	0.09525431778139971	0.004259902594191534
VAL 6	R VAL 6	0.0	0.0	0.0	-0.00011399999999998479	0.00031781126474681967	1.4212951839781424e-05	0.022519999999999884	0.08785796264425899	0.003929127536744005	-0.02531200000000002	0.08675050810225843	0.003879600663985922	0.0	0.0	0.0	-0.0029060000000002886	0.004204897620632903	0.00018804873836324586
PHE 7	R PHE 7	0.0	0.0	0.0	-0.0002680000000000149	0.0004429175995600327	1.9807877220945282e-05	0.002282000000000181	0.1432708570365936	0.006407267510569546	0.007471999999999996	0.14100920968504166	0.006306123566185497	0.0	0.0	0.0	0.009486000000000612	0.008028063527402126	0.00035902591549915794
GLY 8	R GLY 8	0.0	0.0	0.0	-0.00015400000000001412	0.00036094874982471375	1.6142118820032503e-05	-0.37576800000000016	0.17806361272309373	0.00796324684736068	0.3651580000000001	0.17419316012978267	0.007790154945314002	0.0	0.0	0.0	-0.01076400000000009	0.007310834699266632	0.0003269504671964884
ILE 9	R ILE 9	0.0	0.0	0.0	-0.0002700000000000076	0.00044395945760847407	1.9854470529329685e-05	-0.39704000000000056	0.10105704527641571	0.004519408456866791	0.387482	0.09835034151440449	0.004398360984730561	0.0	0.0	0.0	-0.009827999999999983	0.005310594693629263	0.000237497014718094
THR 10	R THR 10	0.0	0.0	0.0	-0.00013800000000000346	0.0003448999855030526	1.5424396260470353e-05	0.5669080000000002	0.08806919743019845	0.00393857424355547	-0.5587099999999996	0.08647215679049719	0.003867152414891435	0.0	0.0	0.0	0.0080599999999996	0.009123398489598094	0.0004080107841712049
GLY 11	R GLY 11	0.0	0.0	0.0	-4.399999999999959e-05	0.00020509509989270644	9.172131704244027e-06	0.3371460000000003	0.07410565892021935	0.0033141058172604823	-0.3325399999999995	0.07344252446641726	0.003284449542922009	0.0	0.0	0.0	0.004562000000000091	0.006133690243238816	0.00027430696673618425
PRO 12	R PRO 12	0.0	0.0	0.0	-6.399999999999295e-05	0.0002447529366524268	1.094568408095052e-05	-0.36926999999999977	0.05100899038405077	0.002281191399247412	0.3631840000000001	0.05041763723142924	0.0022547452822880014	0.0	0.0	0.0	-0.006149999999999861	0.0035348974525441106	0.00015808541994758935
VAL 13	R VAL 13	0.0	0.0	0.0	-8.599999999999319e-05	0.0002803640490504936	1.2538261442479781e-05	-0.42218199999999934	0.04563289247900636	0.002040764991859942	0.41511999999999943	0.04505580539731178	0.002014956872987821	0.0	0.0	0.0	-0.007147999999999905	0.003444720017650456	0.0001540525624584139
SER 14	R SER 14	0.0	0.0	0.0	-6.199999999999405e-05	0.0002411555514600252	1.0784804124321299e-05	0.326246	0.1192045531177393	0.005330989679974991	-0.3215259999999997	0.11797647784198513	0.005276068484013529	0.0	0.0	0.0	0.004658000000000019	0.00357113931400054	0.00015970620526454347
THR 15	R THR 15	0.0	0.0	0.0	-5.1999999999998716e-05	0.00022202702538204122	9.929350431926306e-06	-0.053461999999999905	0.09727968213352692	0.004350479641602759	0.05180399999999996	0.09610952910091694	0.0042981488071028905	0.0	0.0	0.0	-0.001709999999999802	0.0023668333274653223	0.00010584800423248961
VAL 16	R VAL 16	0.0	0.0	0.0	-3.800000000000025e-05	0.0001911962342725413	8.550555537507548e-06	0.389004	0.05604487473444789	0.002506402993933719	-0.3845679999999998	0.056071252670153456	0.0025075826510805943	0.0	0.0	0.0	0.00439799999999997	0.0038454643412725573	0.00017197439344273776
GLY 17	R GLY 17	0.0	0.0	0.0	-2.400000000000002e-05	0.00015304901175767208	6.8445598835863864e-06	-0.176718	0.07289882355703683	0.0032601344990659475	0.17661600000000013	0.07205070814363942	0.0032222056247235087	0.0	0.0	0.0	-0.00012599999999991419	0.0022720308096503133	0.00010160830674703971
ALA 18	R ALA 18	0.0	0.0	0.0	-4.4000000000001374e-05	0.0002050950998927147	9.172131704244398e-06	-0.27187799999999956	0.0600115581867383	0.002683798470824617	0.26875199999999977	0.059889084948761294	0.002678321301113795	0.0	0.0	0.0	-0.003169999999999919	0.003251630360295835	0.0001454173304664724
THR 19	R THR 19	0.0	0.0	0.0	-2.4000000000001796e-05	0.0001530490117576834	6.844559883586892e-06	0.5202779999999998	0.08291282600418393	0.0037079743030393503	-0.5153299999999996	0.08256992854544781	0.0036926394624984325	0.0	0.0	0.0	0.004923999999999751	0.004309782361094172	0.00019273932655272224
ALA 20	R ALA 20	0.0	0.0	0.0	-1.600000000000268e-05	0.000125475097130886	5.6114169333609975e-06	0.30005399999999993	0.03826354771842289	0.0017111978751740114	-0.2976640000000005	0.03848837621931846	0.0017212525113996485	0.0	0.0	0.0	0.0023740000000000067	0.0030669404950207854	0.00013715774859626663
ALA 21	R ALA 21	0.0	0.0	0.0	-2.800000000000402e-05	0.00016497272501843393	7.3778045514919694e-06	0.25107800000000013	0.03301811496739286	0.0014766149911198737	-0.247872	0.03291546165557958	0.001472024195453274	0.0	0.0	0.0	0.0031780000000001243	0.002422047893828803	0.00010831727470722794
GLU 22	R GLU 22	0.0	0.0	0.0	-8.600000000001095e-05	0.0002803640490505515	1.253826144248237e-05	18.048056000000006	0.735930494587604	0.03291181225225847	-17.793352000000002	0.7628310849041176	0.03411484322391041	0.0	0.0	0.0	0.2546179999999993	0.11571622218168075	0.005174986777954143
ASN 23	R ASN 23	0.0	0.0	0.0	-9.400000000000475e-05	0.00029182871688716416	1.3050976974924797e-05	0.7796620000000012	0.2133071301105484	0.009539384860251568	-0.769668	0.2117828174711055	0.00947121552663644	0.0	0.0	0.0	0.009900000000000261	0.005512712580935409	0.0002465360014277977
LYS 24	R LYS 24	0.0	0.0	0.0	-6.199999999999939e-05	0.00024115555146004593	1.0784804124322227e-05	-15.768829999999989	0.6791118354880809	0.030370804569520054	15.534121999999993	0.6973181132856042	0.031185014064970203	0.0	0.0	0.0	-0.23477000000000053	0.09272540698212092	0.00414680626506712
LEU 25	R LEU 25	0.0	0.0	0.0	-0.00010599999999998389	0.000307837619533369	1.3766916866166602e-05	0.3555540000000004	0.05689185428512413	0.0025442810709510053	-0.345046	0.054742304335860956	0.0024481502747993314	0.0	0.0	0.0	0.010402000000000246	0.00366338586556194	0.00016383159646416807
ASN 26	R ASN 26	0.0	0.0	0.0	-0.00020399999999998463	0.0004029689814365062	1.8021320706317574e-05	0.8339679999999998	0.14572870333602866	0.006517185738645209	-0.7958239999999991	0.13847488228556393	0.006192784999336048	0.0	0.0	0.0	0.03793999999999943	0.012673294757086728	0.0005667669715147521
ASP 27	R ASP 27	0.0	0.0	0.0	-9.799999999999009e-05	0.0002973146481423042	1.3296315279052476e-05	19.972772000000017	0.8254104603258482	0.0369134779725598	-19.696858000000002	0.8519581432418719	0.03810072644546657	0.0	0.0	0.0	0.27581600000000006	0.11262185464642352	0.005036602454830071
SER 28	R SER 28	0.0	0.0	0.0	-0.00010400000000000453	0.00030526054445343596	1.3651666564929583e-05	0.45121200000000006	0.16480473007774943	0.007370291589347038	-0.4429159999999998	0.1612244055470513	0.0072101746087040175	0.0	0.0	0.0	0.008191999999999807	0.005338083551238503	0.00023872635380285548
LEU 29	R LEU 29	0.0	0.0	0.0	-0.0004960000000000058	0.0004999839997439959	2.2359964221796242e-05	0.3166640000000002	0.0943894861941738	0.00422122614982901	-0.3037959999999999	0.09050431141111479	0.004047475851441252	0.0	0.0	0.0	0.012372000000000263	0.005937812391781956	0.0002655470429133013
ILE 30	R ILE 30	0.0	0.0	0.0	-0.0004779999999999962	0.0004995157655169601	2.2339024150575363e-05	0.5593859999999986	0.09155779051506942	0.004094588869227614	-0.5366999999999997	0.08782358453171955	0.003927590100812479	0.0	0.0	0.0	0.02220799999999955	0.006930276762150273	0.00030993139886110305
GLN 31	R GLN 31	0.0	0.0	0.0	-0.00022399999999999132	0.00041692205506543546	1.8645321128904483e-05	0.4151560000000002	0.30351333358519844	0.013573528919481473	-0.4069419999999999	0.29880517839555637	0.013362973818428311	0.0	0.0	0.0	0.00799000000000018	0.0066733724607572304	0.0002984422892285643
GLU 32	R GLU 32	0.0	0.0	0.0	-0.0004280000000000044	0.0004947888438516007	2.212762978721416e-05	23.604306	1.2313269526667918	0.055066615373812244	-23.18881799999999	1.2282852734104908	0.054930587342155446	0.0	0.0	0.0	0.41505999999999993	0.12570373264147733	0.00562164182423605
LEU 33	R LEU 33	0.0	0.0	0.0	-0.001536000000000044	0.0007243645491048941	3.239456744579055e-05	0.42765000000000036	0.1337334045779141	0.00598073966997395	-0.4099259999999998	0.12866659443694	0.0057541450318878825	0.0	0.0	0.0	0.016188000000000115	0.009034193710564598	0.00040402142517446997
LYS 34	R LYS 34	0.0	0.0	0.0	-0.000612000000000009	0.0005034441379140323	2.251470630499111e-05	-22.658159999999988	1.3842929077333164	0.06190746084925079	22.326163999999995	1.3919666465486937	0.062250640881906044	0.0	0.0	0.0	-0.3326079999999992	0.11224260481653314	0.005019641886828268
LYS 35	R LYS 35	0.0	0.0	0.0	-0.0003699999999999779	0.0004828043081829029	2.1591665058534577e-05	-21.520826000000014	1.3607242790965675	0.06085343973388642	21.136163999999994	1.3472453262507798	0.06025064263731251	0.0	0.0	0.0	-0.3850320000000005	0.11396974588021255	0.0050968819833306376
GLU 36	R GLU 36	0.0	0.0	0.0	-0.0012539999999999951	0.00066444262355754	2.971477746845925e-05	29.235404000000006	1.9839685150686655	0.08872576929825703	-28.58098799999999	1.9352440910273248	0.08654674681183777	0.0	0.0	0.0	0.6531620000000005	0.1458032775900457	0.006520520800672277
GLY 37	R GLY 37	0.0	0.0	0.0	-0.0010559999999999938	0.0007435482499475105	3.325248862867276e-05	1.028386	0.2883814297141877	0.012896809605790028	-0.99416	0.26842051784466775	0.012004130489127449	0.0	0.0	0.0	0.033169999999999956	0.025170003972983503	0.0011256367975506177
SER 38	R SER 38	0.0	0.0	0.0	-0.003863999999999998	0.0021179008475374693	9.471540529396399e-05	1.4831760000000012	0.7486933851878207	0.033482586071688025	-1.428173999999999	0.7108713355622118	0.031791132591463385	0.0	0.0	0.0	0.05113800000000042	0.051885440693897666	0.0023203874486817807
PHE 39	R PHE 39	0.0	0.0	0.0	-0.003257999999999999	0.0013234183012183895	5.918506568383223e-05	-0.3201620000000004	0.25373289845031927	0.011347280181259299	0.32858599999999977	0.24458557317225443	0.010938199358578196	0.0	0.0	0.0	0.005165999999999529	0.01602855090143873	0.0007168185879286506
GLU 40	R GLU 40	0.0	0.0	0.0	-0.007850000000000034	0.0034315448416128843	0.00015346335067370316	41.00299600000003	3.285513215919518	0.14693261783539974	-40.02393800000003	3.141703974303517	0.14050127303447832	0.0	0.0	0.0	0.9712079999999996	0.2488611836667194	0.011129410472796898
THR 41	R THR 41	0.0	0.0	0.0	-0.0012099999999999915	0.0005458021619598063	2.4409014728169533e-05	0.9409139999999998	0.4234146603555436	0.018935679264499614	-0.9113440000000005	0.41203048632837774	0.018426563524651007	0.0	0.0	0.0	0.028360000000000177	0.016150616087320182	0.0007222775089949921
GLU 42	R GLU 42	0.0	0.0	0.0	-0.0007220000000000173	0.00046552765761016416	2.0819029756451486e-05	25.966668000000002	1.8416575918927132	0.08236143133501345	-25.580578000000028	1.8365877947745664	0.08213470311524726	0.0	0.0	0.0	0.3853679999999993	0.12324705503986656	0.0055117758619159934
GLN 43	R GLN 43	0.0	0.0	0.0	-0.0007420000000000151	0.0004641508375517702	2.0757456491584406e-05	0.23101200000000058	0.530124834219262	0.02370790331750153	-0.23124799999999981	0.5195618370280864	0.02323551172218937	0.0	0.0	0.0	-0.0009779999999988576	0.012539119426817534	0.0005607664683270441
GLU 44	R GLU 44	0.0	0.0	0.0	-0.0028239999999999962	0.0011031881072599938	4.9336071996053504e-05	32.41141600000001	2.657327232943426	0.11883928662645837	-31.757400000000004	2.599824661780095	0.11626769346641383	0.0	0.0	0.0	0.651192	0.1600326689648088	0.0071568785285206675
THR 45	R THR 45	0.0	0.0	0.0	-0.0025460000000000187	0.0008341966195088821	3.7306406956447746e-05	0.8666740000000005	0.5792779813906268	0.02590609888516599	-0.8293420000000001	0.5413790511610135	0.02421120719980725	0.0	0.0	0.0	0.034786000000000136	0.04630382493919937	0.002070770003645997
ALA 46	R ALA 46	0.0	0.0	0.0	-0.0008020000000000014	0.00041327472702791594	1.8482207660341793e-05	0.27685400000000027	0.13381756493076677	0.005984503435373729	-0.265942	0.12691016758321594	0.00567559523503922	0.0	0.0	0.0	0.010110000000000468	0.009679974173519316	0.0004329016054486307
ASN 47	R ASN 47	0.0	0.0	0.0	-0.002268000000000008	0.0007015525639608277	3.137438445611359e-05	-1.2060860000000002	0.5263917539285737	0.023540954891592657	1.17199	0.5032534767887858	0.022506179680256755	0.0	0.0	0.0	-0.03636400000000035	0.030295271974352837	0.0013548457506299442
ARG 48	R ARG 48	0.0	0.0	0.0	-0.042645999999999996	0.016441431932772733	0.0007352831889823117	-53.743589999999955	4.108484874732239	0.1837370292886199	50.895720000000004	3.461226776967827	0.15479076717685128	0.0	0.0	0.0	-2.8905160000000016	0.8513306747345516	0.0380726652007444
VAL 49	R VAL 49	0.0	0.0	0.0	-0.002133999999999972	0.0005621779077836198	2.514136034505564e-05	0.29008600000000034	0.15555126037419306	0.006956463843649301	-0.25522199999999995	0.14716677857451385	0.006581498418445451	0.0	0.0	0.0	0.032729999999999884	0.01552601365450904	0.000694344439021443
GLN 50	R GLN 50	0.0	0.0	0.0	-0.0012959999999999567	0.0004736918829788271	2.1184145014610657e-05	-0.28228200000000003	0.3397582588782797	0.015194451255376096	0.2694800000000001	0.32965618089154647	0.014742672593529302	0.0	0.0	0.0	-0.014098000000000084	0.013595896292631575	0.0006080269665072315
VAL 51	R VAL 51	0.0	0.0	0.0	-0.0050080000000000385	0.0011260266426688394	5.03574423496678e-05	-0.9002179999999996	0.1924196104247188	0.008605266582273969	0.8434460000000003	0.17138728973876244	0.007664672606706499	0.0	0.0	0.0	-0.06177999999999993	0.02787801284166405	0.001246742635831458
LEU 52	R LEU 52	0.0	0.0	0.0	-0.009164000000000037	0.0018256790517502993	8.16468492962205e-05	-0.5793679999999998	0.15546996036534005	0.006952827996721968	0.5505759999999998	0.13914494681446435	0.0062227511960547014	0.0	0.0	0.0	-0.037956000000000045	0.027034756592209448	0.0012090310699068177
LYS 53	R LYS 53	0.0	0.0	0.0	-0.0011959999999999998	0.00040692013958518414	1.8198021870523497e-05	-23.760954	1.0423002752967094	0.04661308537060374	23.367670000000018	1.0508037043610328	0.04699337027919723	0.0	0.0	0.0	-0.3944800000000005	0.11161796271210125	0.004991707042685904
ILE 54	R ILE 54	0.0	0.0	0.0	-0.0014479999999999268	0.000501294324723475	2.241856373633087e-05	-0.6074380000000001	0.10558139114446259	0.004721743355160253	0.5683620000000001	0.09761517789770048	0.004365483468299866	0.0	0.0	0.0	-0.04052399999999989	0.01479423617494332	0.0006616183552471947
LEU 55	R LEU 55	0.0	0.0	0.0	-0.007529999999999996	0.0017484564621402313	7.819335010088688e-05	-0.8700240000000011	0.13919810136635397	0.006225128339881476	0.8165200000000004	0.12846021018198214	0.005744915247416453	0.0	0.0	0.0	-0.061034000000000366	0.01926179752774874	0.0008614137728176715
GLN 56	R GLN 56	0.0	0.0	0.0	-0.0017459999999999774	0.00046635179853836596	2.0855886459221467e-05	0.8122039999999995	0.20377371367278987	0.009113037515998729	-0.760492	0.19023657360244842	0.008507638207634333	0.0	0.0	0.0	0.04996600000000046	0.02693972613075311	0.0012047811784718268
GLU 57	R GLU 57	0.0	0.0	0.0	-0.0006560000000000325	0.0004750410508577365	2.124448163641667e-05	21.709434000000016	0.515357236917409	0.023047476288875813	-21.321868000000002	0.517472861680695	0.023142089904587597	0.0	0.0	0.0	0.38690999999999975	0.10835121549848911	0.004845613665987008
LEU 58	R LEU 58	0.0	0.0	0.0	-0.001506000000000018	0.0005272229130074172	2.3578125455600857e-05	-0.6884639999999989	0.09145626661963106	0.004090048582596799	0.6479779999999996	0.0859944970099848	0.003845790820104568	0.0	0.0	0.0	-0.04199199999999951	0.014228279446229772	0.0006363080008926566
ALA 59	R ALA 59	0.0	0.0	0.0	-0.0010800000000000054	0.0003969886648255481	1.7753872816936104e-05	-0.521958	0.07158857615570048	0.003201538453931337	0.49551199999999984	0.06729063720904936	0.003009328780974222	0.0	0.0	0.0	-0.02752599999999996	0.010093231593498935	0.00045138303911424285
GLN 60	R GLN 60	0.0	0.0	0.0	-0.000587999999999969	0.0004921950832748869	2.201163328787634e-05	-0.1051180000000005	0.48139761951634097	0.021528756028902356	0.10066200000000006	0.4687279890896212	0.020962152931223454	0.0	0.0	0.0	-0.00504400000000065	0.01472284157355495	0.0006584254916085768
ARG 61	R ARG 61	0.0	0.0	0.0	-0.00047199999999993824	0.0004992153843782593	2.2325590697669486e-05	-20.579774000000015	0.7628542973092957	0.0341158813142284	20.18363800000001	0.746636735605493	0.0333906099062484	0.0	0.0	0.0	-0.39660800000000035	0.10156276057689471	0.004542024732649447
PHE 62	R PHE 62	0.0	0.0	0.0	-0.0015439999999999436	0.0005329765473264106	2.383543580469976e-05	-0.6428740000000008	0.059721772612663496	0.0026708388659740156	0.6114859999999994	0.055403554073728295	0.0024777222620788373	0.0	0.0	0.0	-0.03293199999999996	0.011492405144268207	0.0005139559825510397
VAL 63	R VAL 63	0.0	0.0	0.0	-0.0005019999999999918	0.0004999959999839899	2.23605008888437e-05	-0.3960980000000005	0.04356136356910295	0.001948123402661941	0.3821799999999999	0.041484691152281365	0.0018552517888417042	0.0	0.0	0.0	-0.014420000000000318	0.00569136187568491	0.0002545254407716433
TYR 64	R TYR 64	0.0	0.0	0.0	-0.00021000000000000085	0.00040730823708832754	1.821537811850203e-05	-0.2937919999999998	0.05120649115102658	0.0022900239020587376	0.2861800000000004	0.05040273405282489	0.0022540787918791986	0.0	0.0	0.0	-0.007821999999999819	0.0034232025940628148	0.00015309027402156142
GLU 65	R GLU 65	0.0	0.0	0.0	-0.00017599999999999482	0.0003808201675331696	1.7030795636140513e-05	18.014984	0.3835370122221331	0.017152296624317144	-17.69843799999999	0.37165642488289086	0.016620980606253763	0.0	0.0	0.0	0.31636999999999965	0.09122794034724116	0.00407983752127454
VAL 66	R VAL 66	0.0	0.0	0.0	-0.000335999999999995	0.00047233886141200845	2.1123636050642064e-05	-0.4708819999999995	0.03207734521434539	0.0014345424887400769	0.4556279999999996	0.030272192124128062	0.0013538135883496818	0.0	0.0	0.0	-0.01558999999999989	0.005617641854016808	0.00025122858117659067
SER 67	R SER 67	0.0	0.0	0.0	-0.00012199999999999811	0.00032728580781939923	1.4636666287102177e-05	-0.2914839999999999	0.03906263872295531	0.0017469343113008728	0.2823499999999996	0.038281216020394616	0.0017119880256591267	0.0	0.0	0.0	-0.009256000000000096	0.0035437923189718242	0.00015848321046725233
LYS 68	R LYS 68	0.0	0.0	0.0	-8.599999999998431e-05	0.00028036404905046466	1.2538261442478487e-05	-16.135888	0.4810353079100152	0.021512552961286725	15.849478000000019	0.4760220767098825	0.021288354446278333	0.0	0.0	0.0	-0.28649599999999964	0.08101482570492981	0.003623093149230407
LYS 69	R LYS 69	0.0	0.0	0.0	-0.0001360000000000081	0.00034278856457007717	1.532997064576537e-05	-18.207692	0.8051705689702074	0.03600832251399133	17.877399999999987	0.786545629954626	0.035175389919678765	0.0	0.0	0.0	-0.33042799999999994	0.09161849603655413	0.004097303702680601
LYS 70	R LYS 70	0.0	0.0	0.0	-0.0001560000000000068	0.00036285534307766684	1.6227384262413415e-05	-18.815991999999998	1.0953333610987919	0.048984797068804445	18.488290000000013	1.073551182710882	0.048010668437336576	0.0	0.0	0.0	-0.32785799999999954	0.09840273286855504	0.004400703997316839
ASN 71	R ASN 71	0.0	0.0	0.0	-3.6000000000000035e-05	0.00018629009635512048	8.331146379700704e-06	-0.09343000000000083	0.14804510495116008	0.006620778368137692	0.09168199999999996	0.14574048468424966	0.006517712616554984	0.0	0.0	0.0	-0.0017840000000010718	0.0029801583850525303	0.000133276734653869
MET 72	R MET 72	0.0	0.0	0.0	-7.400000000001583e-05	0.00026177089219397434	1.1706750189529913e-05	0.06773200000000006	0.07759564534173297	0.003470182754841596	-0.06526200000000001	0.07646278412404296	0.003419519661005035	0.0	0.0	0.0	0.0023959999999999663	0.0024745068195499973	0.00011066330918601199
SER 73	R SER 73	0.0	0.0	0.0	-2.200000000000202e-05	0.0001466833323864847	6.559878047647525e-06	0.40125200000000055	0.09772535237081424	0.004370410620525217	-0.39511600000000013	0.09619791340772406	0.004302101473466188	0.0	0.0	0.0	0.00611400000000037	0.0034590466894795714	0.00015469327070043856
ASP 74	R ASP 74	0.0	0.0	0.0	-5.600000000000804e-05	0.00022992172581123166	1.028241216835964e-05	15.454859999999982	0.3506723661776125	0.01568254497207679	-15.180101999999989	0.3494829374895395	0.0156293521040584	0.0	0.0	0.0	0.27470199999999945	0.07747612016615096	0.003464837426489117
GLY 75	R GLY 75	0.0	0.0	0.0	-2.5999999999999802e-05	0.00015913516267625962	7.116740827092077e-06	0.32343599999999967	0.030335093604606705	0.0013566266280743945	-0.31896399999999986	0.029788029542084787	0.0013321611794374702	0.0	0.0	0.0	0.004445999999999973	0.002489795975577715	0.00011134706102994353
MET 76	R MET 76	0.0	0.0	0.0	-6.599999999999895e-05	0.00024828209762284124	1.1103512957618239e-05	0.2691400000000001	0.09893015920334876	0.004424291220071285	-0.2659959999999999	0.0979125527396768	0.004378782475529012	0.0	0.0	0.0	0.003077999999999963	0.0032686260110325787	0.00014617739907385647
ALA 77	R ALA 77	0.0	0.0	0.0	-7.199999999999385e-05	0.00025848791074243417	1.1559930795639618e-05	0.39576199999999995	0.021682189834063993	0.0009696570074004394	-0.38861799999999996	0.021270920901548213	0.0009512645015976583	0.0	0.0	0.0	0.007072000000000095	0.005019842228596749	0.0002244941691893274
ARG 78	R ARG 78	0.0	0.0	0.0	-0.00011399999999999189	0.00031781126474683945	1.421295183978231e-05	-16.398253999999987	0.9471141945321464	0.04235623442857678	16.11427800000001	0.9345834070405692	0.04179584057572136	0.0	0.0	0.0	-0.2840900000000006	0.08119811512590658	0.00363129010132762
ASP 79	R ASP 79	0.0	0.0	0.0	-7.599999999998896e-05	0.00026499811320079174	1.1851075900523094e-05	17.041541999999996	0.3445012688456678	0.015406565109476873	-16.761052	0.3449381122693514	0.015426101341294478	0.0	0.0	0.0	0.28041400000000044	0.08293806486770736	0.003709103019329615
ALA 80	R ALA 80	0.0	0.0	0.0	-0.0001559999999999917	0.0003628553430776317	1.6227384262411843e-05	0.34403800000000045	0.06143621534567277	0.0027475110758648008	-0.3340719999999999	0.05824567637172827	0.0026048258352527544	0.0	0.0	0.0	0.009810000000000443	0.005240028625875272	0.0002343412042300384
GLY 81	R GLY 81	0.0	0.0	0.0	-0.00020599999999999685	0.000404430463738817	1.808668018183517e-05	-0.022840000000000287	0.07257472287236146	0.00324564027581618	0.026883999999999988	0.07003269624968046	0.0031319573892376017	0.0	0.0	0.0	0.0038379999999998034	0.005798599486083265	0.00025932125250355053
GLY 82	R GLY 82	0.0	0.0	0.0	-0.0004340000000000117	0.0004956248581336624	2.2165017482511172e-05	-0.5190399999999996	0.07457853846784616	0.0033352536335337405	0.47885200000000017	0.06687886135394057	0.0029909136049038948	0.0	0.0	0.0	-0.04062200000000006	0.01688890511548935	0.0007552947980755624
LYS 83	R LYS 83	0.0	0.0	0.0	-0.002599999999999911	0.0005932958789677624	2.6532998322848088e-05	-28.16437600000001	1.0044950386257012	0.044922383788566896	27.725322000000016	1.0089550269037257	0.0451218405279372	0.0	0.0	0.0	-0.441654	0.12539780813076334	0.005607960464197253
ILE 84	R ILE 84	0.0	0.0	0.0	-0.0075180000000000255	0.001259236276478708	5.6314758278802206e-05	-1.1322559999999995	0.12694769971921752	0.005677273723188026	0.9651760000000009	0.13070649954764427	0.005845372361791562	0.0	0.0	0.0	-0.17459800000000028	0.057231603122750156	0.002559475100875172
PHE 85	R PHE 85	0.0	0.0	0.0	-0.016888	0.002993903138045833	0.00013389141869440838	1.0929280000000003	0.3774176662743774	0.016878631153976753	-0.8281380000000005	0.3287950713681677	0.014704162604922355	0.0	0.0	0.0	0.2479020000000002	0.10827432011331184	0.00484217479981876
THR 86	R THR 86	0.0	0.0	0.0	-0.032943999999999994	0.005347977561658153	0.00023916882740022407	-2.8596439999999976	0.7364905248976423	0.03293685756911259	2.2666160000000013	0.5472031730024897	0.02447166984674289	0.0	0.0	0.0	-0.6259720000000006	0.26428122751341876	0.01181901579794184
TYR 87	R TYR 87	0.0	0.0	0.0	-1.2724059999999995	0.3817310272482465	0.01707153052095807	-0.007448000000000036	3.32452065707163	0.14867708363628862	3.2016339999999994	3.1990094085582186	0.14306404996395147	0.0	0.0	0.0	1.9217800000000005	1.1113248398195734	0.049699957738412626
GLY 88	R GLY 88	0.0	0.0	0.0	-0.17628799999999994	0.0706910535782287	0.0031614000240399827	-5.982540000000001	1.0091006968583311	0.04512835508635274	5.470137999999993	0.8090486554936506	0.036181755815772224	0.0	0.0	0.0	-0.6886900000000006	0.36069681714703217	0.016130852048171513
SER 89	R SER 89	0.0	0.0	0.0	-0.4318119999999995	0.4135380522467071	0.018493983922129933	-11.006832000000005	4.776778102003081	0.21362401099022627	9.897275999999994	2.816663373536866	0.1259650154592463	0.0	0.0	0.0	-1.5413680000000016	3.029315409226315	0.13547510360635268
TYR 90	R TYR 90	0.0	0.0	0.0	-0.0611640000000001	0.03357625804046645	0.0015015759081711373	-2.4420460000000004	0.5042764915044072	0.022551930289178995	1.8003899999999988	0.49050278072606684	0.021935951217123183	0.0	0.0	0.0	-0.7028199999999996	0.264821425870342	0.011843174202890123
ARG 91	R ARG 91	0.0	0.0	0.0	-0.02273200000000001	0.005932299385567092	0.00026530049378016503	-39.31435000000002	1.3547478080803008	0.060586163824727826	38.32588400000003	1.3067146844447055	0.05843805723231097	0.0	0.0	0.0	-1.0111980000000003	0.20744124661214589	0.009277054575241122
LEU 92	R LEU 92	0.0	0.0	0.0	-0.04016799999999993	0.017181611565857416	0.0007683850284850757	-2.6684619999999986	0.37494916529577843	0.016768236434163312	2.379984	0.3104692702088253	0.013884607862233674	0.0	0.0	0.0	-0.32864600000000044	0.11531850104818421	0.005157200148142413
GLY 93	R GLY 93	0.0	0.0	0.0	-0.006560000000000026	0.0031803144498616697	0.00014222798599431078	-1.7857539999999985	0.365564858108661	0.016348557458320624	1.5998400000000002	0.30262161588359415	0.013533650091530932	0.0	0.0	0.0	-0.1924740000000006	0.09677822753078194	0.004328053910015401
VAL 94	R VAL 94	0.0	0.0	0.0	-0.055066	0.04320663888802253	0.0019322596326580858	0.2827	0.7858127499601927	0.03514261452994072	-0.4117419999999996	0.7465247266072308	0.03338560071156428	0.0	0.0	0.0	-0.18410800000000002	0.18005027169099216	0.00805209293736729
HIE 95	R HIE 95	0.0	0.0	0.0	-0.06740400000000005	0.062195890410862195	0.0027814847775963036	-1.756850000000002	1.139577396888861	0.050963450501315004	1.5482440000000002	1.0253301675382425	0.04585415907993517	0.0	0.0	0.0	-0.2760099999999995	0.2505190968768652	0.011203554605570517
GLY 96	R GLY 96	0.0	0.0	0.0	-0.026940000000000006	0.019931693355056377	0.0008913724249717381	2.00463	0.7838413953728145	0.035054452872638045	-1.8763699999999996	0.741092874813947	0.03314268091449454	0.0	0.0	0.0	0.10132000000000008	0.0960287123729145	0.004294534573152238
PRO 97	R PRO 97	0.0	0.0	0.0	-0.020644000000000023	0.010919398518233439	0.0004883303472036089	2.1529920000000007	0.9145970106751921	0.040902021757756604	-2.0194399999999977	0.8557277618495333	0.03826930891458615	0.0	0.0	0.0	0.11290799999999981	0.08372707767502716	0.003744388744775315
GLY 98	R GLY 98	0.0	0.0	0.0	-0.13519999999999996	0.10959992700727497	0.004901457742345639	3.3004000000000016	1.5477992557176097	0.0692196870261631	-3.0753860000000004	1.3413781185795435	0.05998825313349265	0.0	0.0	0.0	0.08981400000000007	0.2079836613871381	0.00930131210141878
SER 99	R SER 99	0.0	0.0	0.0	-0.3831260000000002	0.49729780828392933	0.02223983408769048	-12.235583999999994	6.161519290154338	0.275551519549227	10.120569999999997	4.321635282286106	0.19326940530306452	0.0	0.0	0.0	-2.4981399999999976	2.29878058639793	0.102804593130852
AP1 100	R AP1 100	-158.06523199999992	2.748999122265206	0.12293897814944511	-1.7535579999999997	0.3957833784231005	0.017699970770371526	171.821282	5.042864598071691	0.2255237608523091	-79.22329000000002	3.9491922300512186	0.17661324565217024	0.0	0.0	0.0	-67.22079800000003	2.9885533585988866	0.1336521692842483
ILE 101	R ILE 101	0.0	0.0	0.0	-0.2891659999999995	0.05202167282969954	0.0023264799350092404	-1.5938439999999998	1.0610493936023904	0.047451571431597506	1.264834	0.7227788503020836	0.03232365283949206	0.0	0.0	0.0	-0.6181760000000011	0.4566868829121312	0.02042365829248025
AP2 102	R AP2 102	-93.24719199999997	3.7120181329212647	0.16600649757847594	-2.292529999999999	0.5369281414677423	0.024012156467089908	157.20655600000015	4.369473488053888	0.1954087949034322	-77.75399199999995	3.9001038155330687	0.17441794501676483	0.0	0.0	0.0	-16.08715799999999	3.940073990807313	0.17620546559648065
THR 103	R THR 103	0.0	0.0	0.0	-0.19967599999999994	0.0635036300064806	0.0028399686702497203	-0.014436000000000134	0.5470569457597629	0.024465130365644905	0.26267600000000024	0.5506163773663111	0.024624312986314963	0.0	0.0	0.0	0.04856399999999971	0.29393953443523024	0.0131453756054363
LEU 104	R LEU 104	0.0	0.0	0.0	-0.08383200000000002	0.03259692893510067	0.0014577789791322983	0.003993999999999431	0.2221918944606216	0.009936723601268177	-0.0010320000000000231	0.19962263142239148	0.008927395474157057	0.0	0.0	0.0	-0.0808700000000005	0.07519471457489563	0.0033628098667632163
VAL 105	R VAL 105	0.0	0.0	0.0	-0.014173999999999978	0.0034784657537483762	0.00015556171765572824	0.6257539999999994	0.2670360527793959	0.011942215329159017	-0.5819340000000007	0.23916607962668762	0.01069583223914802	0.0	0.0	0.0	0.029645999999999787	0.036604599219223564	0.0016370074428663922
VAL 106	R VAL 106	0.0	0.0	0.0	-0.005175999999999971	0.0013300466157244244	5.948149292006707e-05	-0.1020319999999999	0.1034659314750514	0.004627137122671	0.10876799999999996	0.09726169942994016	0.004349675430649975	0.0	0.0	0.0	0.0015600000000000698	0.011071512995069853	0.0004951331134149697
VAL 107	R VAL 107	0.0	0.0	0.0	-0.001980000000000004	0.0005582114294780946	2.4963974042606986e-05	0.3812440000000001	0.07537182805266014	0.003370730622283473	-0.36705799999999944	0.07082795095158632	0.0031675222606953584	0.0	0.0	0.0	0.012205999999999865	0.006534184264313216	0.00029221760385027604
PRO 108	R PRO 108	0.0	0.0	0.0	-0.0006100000000000208	0.0004877499359303034	2.181284025522651e-05	0.5153440000000004	0.07562051086841215	0.0033818520559006243	-0.4903559999999998	0.07130232299160957	0.0031887368232577035	0.0	0.0	0.0	0.024378000000000365	0.011949356300654905	0.0005343914595125957
LYS 109	R LYS 109	0.0	0.0	0.0	-0.0004159999999999817	0.000492893497623957	2.2042867327095977e-05	-18.629254	0.7948347963469561	0.035546092710279906	18.33390399999999	0.7811751524365826	0.03493521486363918	0.0	0.0	0.0	-0.295766	0.08990120824549701	0.004020504257925918
HIE 110	R HIE 110	0.0	0.0	0.0	-0.00033800000000001694	0.0004730285403651895	2.1154479431081336e-05	0.07198600000000002	0.10224962495774721	0.0045727422415876365	-0.07580799999999999	0.09956513012094154	0.0044526879827807425	0.0	0.0	0.0	-0.0041599999999999936	0.005248847492545285	0.00023473559593721155
VAL 111	R VAL 111	0.0	0.0	0.0	-0.0007879999999999984	0.00040872484632084507	1.8278730809331288e-05	0.19676200000000013	0.2354757256194362	0.010530794590722961	-0.1918219999999998	0.22260810927726823	0.009955337293733466	0.0	0.0	0.0	0.004152000000000228	0.020002422253317154	0.0008945355174614334
THR 112	R THR 112	0.0	0.0	0.0	-0.0008760000000000074	0.0004202665820642953	1.879489292334516e-05	0.23055800000000004	0.16087409560274135	0.0071945082717305925	-0.20821399999999998	0.15597360098426913	0.006975351489925077	0.0	0.0	0.0	0.02146799999999965	0.012990649560356957	0.0005809595097767183
ARG 113	R ARG 113	0.0	0.0	0.0	-0.008085999999999937	0.0027616306776975202	0.00012350387848160936	-30.07660199999999	1.7036398514933395	0.07618909034233508	29.441395999999965	1.5843259093969546	0.07085320863851527	0.0	0.0	0.0	-0.6432920000000013	0.23020869387579757	0.010295245770354457
GLU 114	R GLU 114	0.0	0.0	0.0	-0.000989999999999994	0.00040236799077463507	1.7994443586841844e-05	22.329033999999982	1.3697613634660621	0.061257590433258235	-21.902722000000004	1.3432421556502856	0.06007161540554783	0.0	0.0	0.0	0.42532199999999926	0.10558415750480667	0.004721867070555845
ASP 115	R ASP 115	0.0	0.0	0.0	-0.0007880000000000518	0.0004231500915751124	1.8923847388944246e-05	21.497808	0.5490299583229884	0.024553366169881567	-21.094174000000013	0.5242473764582836	0.0234450554157329	0.0	0.0	0.0	0.4028459999999997	0.10891836522827622	0.0048709773729715
PHE 116	R PHE 116	0.0	0.0	0.0	-0.011734000000000034	0.003468608366477747	0.00015512088189537492	-0.2741939999999996	0.15853857689534162	0.007090060699881228	0.25355999999999995	0.14637318880177483	0.00654600800488359	0.0	0.0	0.0	-0.03236799999999973	0.0214671045089924	0.0009600380992439851
PHE 117	R PHE 117	0.0	0.0	0.0	-0.007651999999999941	0.0021426376268515873	9.582166769577956e-05	-0.2691780000000004	0.09734130837419333	0.004353235650869316	0.2518239999999999	0.09187069730877222	0.004108582486454433	0.0	0.0	0.0	-0.025005999999999584	0.01484647985213939	0.000663954763519294
THR 118	R THR 118	0.0	0.0	0.0	-0.0006779999999999768	0.0004672429774753009	2.0895741192883516e-05	-0.14965600000000026	0.21416113948146598	0.009577577320387439	0.1433339999999999	0.2055853653449098	0.009194057041806956	0.0	0.0	0.0	-0.007000000000000128	0.010814619734415217	0.0004836444975392629
VAL 119	R VAL 119	0.0	0.0	0.0	-0.0005599999999999925	0.0004963869458396274	2.2199099080818262e-05	-0.07624599999999987	0.10333904143159077	0.004621462427414083	0.07134600000000003	0.09876688860139307	0.00441698953677728	0.0	0.0	0.0	-0.005459999999999898	0.008181466861144047	0.0003658863211435984
PHE 120	R PHE 120	0.0	0.0	0.0	-0.004518	0.0010962098339277763	4.902399412532526e-05	-0.2903739999999997	0.11162572339743349	0.004992054111085001	0.270166	0.10329401940093172	0.004619448980993308	0.0	0.0	0.0	-0.024725999999999637	0.014783738498769305	0.0006611488848965771
ASP 121	R ASP 121	0.0	0.0	0.0	-0.0014800000000000767	0.0005268775948927632	2.3562682360036292e-05	25.505889999999994	0.7366181683215358	0.03294256595656672	-24.91887799999998	0.695404698802685	0.031099443567911403	0.0	0.0	0.0	0.5855319999999997	0.13664345200557662	0.006110880947293985
SER 122	R SER 122	0.0	0.0	0.0	-0.0003960000000000088	0.0004890644129355665	2.1871625453999083e-05	-0.1281219999999999	0.16131358007309857	0.0072141626147460775	0.124676	0.15454667587496002	0.0069115374590607475	0.0	0.0	0.0	-0.003841999999999958	0.009016265080397708	0.00040321963245853765
LEU 123	R LEU 123	0.0	0.0	0.0	-0.0007240000000000073	0.00044701677820860726	1.999119806314785e-05	-0.23148399999999986	0.0912903376267174	0.004082628012444938	0.2122820000000001	0.08661153777644182	0.0038733857220782974	0.0	0.0	0.0	-0.019925999999999982	0.010820375409383964	0.0004839018991489932
LEU 124	R LEU 124	0.0	0.0	0.0	-0.0030960000000000163	0.0008141154709253802	3.6408350690468074e-05	-0.3710380000000008	0.1007528488728706	0.004505804380130035	0.33964	0.09361155056936099	0.004186435811045006	0.0	0.0	0.0	-0.03449400000000059	0.014022623292380227	0.0006271107780926819
ARG 125	R ARG 125	0.0	0.0	0.0	-0.0011739999999999765	0.0004772043587395665	2.134122770601733e-05	-24.71851599999999	0.828094708197226	0.03703352118673699	24.171467999999994	0.7955918934831071	0.035579951123519984	0.0	0.0	0.0	-0.5482220000000011	0.12703842220367717	0.005681330956034816
GLU 126	R GLU 126	0.0	0.0	0.0	-0.00037200000000000677	0.00048333839077814626	2.161554995830585e-05	19.926314000000005	0.5780945903601011	0.025853176029401615	-19.54093199999999	0.5792342767624774	0.025904144354776525	0.0	0.0	0.0	0.3850099999999998	0.09808062958607278	0.0043862991006087156
ARG 127	R ARG 127	0.0	0.0	0.0	-0.0009319999999999462	0.0003568977444590785	1.5960952352536966e-05	-23.636062000000013	0.6491175010393393	0.02902941715417506	23.158314000000004	0.6578334131097492	0.02941920459168201	0.0	0.0	0.0	-0.4786799999999999	0.12385968512797246	0.005539173512357323
LYS 128	R LYS 128	0.0	0.0	0.0	-0.0003839999999999919	0.00048635789291425066	2.1750586198996554e-05	-19.60410400000001	0.8781350358480574	0.039271392671609416	19.218085999999996	0.8744509698112904	0.039106636229773235	0.0	0.0	0.0	-0.3864020000000002	0.0934288627566442	0.004178265763687096
GLU 129	R GLU 129	0.0	0.0	0.0	-0.0010099999999999777	0.00032542280190547054	1.4553350129781604e-05	25.081393999999957	0.8263287861170923	0.03695454675045405	-24.575122000000015	0.8316137054637149	0.037190895528747096	0.0	0.0	0.0	0.505261999999999	0.12564881756705928	0.005619185947448286
LEU 130	R LEU 130	0.0	0.0	0.0	-0.001993999999999998	0.0005118241885647828	2.2889473563190497e-05	-0.7883859999999996	0.0809642699219866	0.0036208322258840728	0.7440839999999992	0.0744741629291733	0.003330585817540527	0.0	0.0	0.0	-0.04629599999999993	0.012355095467053216	0.0005525366666566101
ASP 131	R ASP 131	0.0	0.0	0.0	-0.0014659999999999868	0.0005067977900504158	2.2664686187987926e-05	27.030309999999993	1.0422982768384883	0.046612995996835084	-26.475522000000005	1.0383463360151006	0.04643625983035206	0.0	0.0	0.0	0.5533219999999993	0.11817482945196456	0.005284939037680739
GLU 132	R GLU 132	0.0	0.0	0.0	-0.00364199999999999	0.0010088785853609656	4.5118421958218865e-05	30.11760800000001	2.3376035237686015	0.10454080767179276	-29.341789999999996	2.254579616225621	0.10082786565131752	0.0	0.0	0.0	0.772176	0.17504045539245966	0.007828047141401189
ILE 133	R ILE 133	0.0	0.0	0.0	-0.00406200000000005	0.0007963391237406406	3.561336827653378e-05	-0.7405980000000006	0.11771253287564241	0.005264264506272305	0.6861799999999999	0.11013487912555042	0.004925381528369067	0.0	0.0	0.0	-0.05848000000000026	0.01688755754986496	0.0007552345331087568
ALA 134	R ALA 134	0.0	0.0	0.0	-0.006471999999999988	0.0016832159695059736	7.52757065725714e-05	0.9930879999999999	0.1351839201088633	0.006045608696566382	-0.9225540000000002	0.12378199822267781	0.005535699248333315	0.0	0.0	0.0	0.06406199999999956	0.027292309466221243	0.001220549184588634
PRO 135	R PRO 135	0.0	0.0	0.0	-0.006502000000000015	0.0016217262407693437	7.252580230510887e-05	-0.2718919999999996	0.19198964642917635	0.00858603800783576	0.23301999999999987	0.1820487066693966	0.008141465666573802	0.0	0.0	0.0	-0.04537399999999941	0.02619416202133547	0.0011714385378669883
VAL 136	R VAL 136	0.0	0.0	0.0	-0.030449999999999994	0.013331597803714231	0.0005962071787558383	0.6290399999999994	0.18110749956862748	0.008099373605409297	-0.5706360000000003	0.15912415122789958	0.007116248380150802	0.0	0.0	0.0	0.027953999999999844	0.03615726599177541	0.0016170020927630234
PRO 137	R PRO 137	0.0	0.0	0.0	-0.006469999999999999	0.0021682020201078864	9.696494211827199e-05	0.38502599999999965	0.2414681455678989	0.010798783757812729	-0.38573799999999975	0.22932550960588766	0.010255748569070916	0.0	0.0	0.0	-0.0071820000000000625	0.015231312353175477	0.000681164996164653
ASP 138	R ASP 138	0.0	0.0	0.0	-0.007116000000000001	0.0028464967943069843	0.00012729920659611306	28.166934000000005	1.708546044344034	0.07640850195683259	-27.54087399999999	1.6463892717471291	0.07362876658105909	0.0	0.0	0.0	0.6189439999999996	0.1403938063591167	0.006278601892778543
ALA 139	R ALA 139	0.0	0.0	0.0	-0.03500600000000001	0.02158346506008707	0.0009652419012869254	-1.1450359999999997	0.44356947900413685	0.019837030155948312	1.0823719999999997	0.4140764586595077	0.018518062188900813	0.0	0.0	0.0	-0.09767000000000028	0.05493761097827237	0.002456884653377115
PHE 140	R PHE 140	0.0	0.0	0.0	-0.3568460000000001	0.3521915250030871	0.01575048382012439	-1.179436	0.717275117304372	0.032077518417234226	1.2027520000000005	0.7202260023742534	0.03220948600943511	0.0	0.0	0.0	-0.3335299999999999	0.303201743233775	0.013559594175343156
VAL 141	R VAL 141	0.0	0.0	0.0	-1.1283180000000002	0.6418045160919338	0.028702370524958432	0.8681899999999994	0.7748367788766887	0.03465175418070498	-0.6233759999999999	0.5917684704544511	0.02646469053754457	0.0	0.0	0.0	-0.8835040000000002	0.6974769859887858	0.031192119068251867
PRO 142	R PRO 142	0.0	0.0	0.0	-0.08572999999999996	0.036181833839649624	0.0016181008003211756	1.6945700000000008	0.40701199134668364	0.018202129606174816	-1.5269160000000022	0.34123446623105846	0.015260469255170063	0.0	0.0	0.0	0.0819239999999999	0.11739893621323837	0.005250240037179254
ILE 143	R ILE 143	0.0	0.0	0.0	-0.8216499999999997	0.3029288158957481	0.01354738849372823	-1.2890780000000002	0.2819570745982435	0.012609503710773032	1.115466	0.2593173284684236	0.01159702348398073	0.0	0.0	0.0	-0.9952619999999995	0.33523553713173115	0.014992188990004113
ILE 144	R ILE 144	0.0	0.0	0.0	-0.040246000000000025	0.012055765591616347	0.0005391502276731425	1.0323519999999995	0.27186064830350404	0.012157977800275957	-0.8795300000000004	0.24517921017084407	0.010964747612234304	0.0	0.0	0.0	0.11257600000000026	0.06516729412826733	0.0029143699916105727
LYS 145	R LYS 145	0.0	0.0	0.0	-0.15872600000000014	0.10519079296212169	0.004704275273408211	-53.251802000000005	4.674020078989637	0.20902853249639528	51.52094799999995	4.562923249990104	0.20406013126184278	0.0	0.0	0.0	-1.8895800000000007	0.4595156793842733	0.020550165916604676
ILE 146	R ILE 146	0.0	0.0	0.0	-0.02356399999999996	0.004465635900966384	0.00019970930874648704	1.8717780000000008	0.1810812102786989	0.008098197912622087	-1.7896040000000002	0.17571303646571024	0.007858125881404549	0.0	0.0	0.0	0.05861000000000063	0.03094637135432861	0.00138396380010462
LYS 147	R LYS 147	0.0	0.0	0.0	-0.011448000000000002	0.004706516333765303	0.0002104818091902461	-38.51048999999998	4.378156731993455	0.19579712137771385	37.45179999999996	4.221399059554041	0.18878670514633036	0.0	0.0	0.0	-1.0701379999999994	0.24919732533877972	0.011144443185372844
PHE 148	R PHE 148	0.0	0.0	0.0	-0.006207999999999991	0.0012266768115522762	5.485865474107178e-05	1.0681540000000012	0.24696984893706905	0.011044827412322811	-0.9999020000000002	0.22457731051020896	0.010043402650098104	0.0	0.0	0.0	0.0620440000000008	0.03040371793054258	0.0013596956012284487
SER 149	R SER 149	0.0	0.0	0.0	-0.0019160000000000043	0.0005485836308166772	2.4533405796994772e-05	0.37055600000000016	0.3823331830537336	0.017098459747240377	-0.3639159999999999	0.3597423202015574	0.016088165647083562	0.0	0.0	0.0	0.004724000000000016	0.02730999494690595	0.0012213401033291493
GLY 150	R GLY 150	0.0	0.0	0.0	-0.0024579999999999914	0.0006987388639542144	3.124855196645202e-05	0.5939219999999996	0.22398561542206388	0.010016941241317202	-0.5902260000000005	0.21575226284792376	0.009648734520547198	0.0	0.0	0.0	0.0012380000000002838	0.013434037218945235	0.0006007884086764754
ILE 151	R ILE 151	0.0	0.0	0.0	-0.026301999999999964	0.009459957505189978	0.0004230621609172822	-1.8403079999999976	0.39214446462497476	0.0175372335980341	1.7731219999999992	0.3557644938944936	0.01591027184657793	0.0	0.0	0.0	-0.0934879999999999	0.050181090621866736	0.0022441665963114244
SER 152	R SER 152	0.0	0.0	0.0	-0.07349000000000001	0.023557799133195667	0.0010535368052422226	1.1623079999999988	1.5030604582437812	0.06721890717850157	-0.9203739999999995	1.5142588583607495	0.06771971485651723	0.0	0.0	0.0	0.16844400000000043	0.15140575571622125	0.006771071239323961
ILE 153	R ILE 153	0.0	0.0	0.0	-0.14535199999999987	0.040146184077693194	0.0017953919326988334	-2.097637999999999	0.4442087200359771	0.019865617883972352	1.6352120000000008	0.4196732860881141	0.0187683599206748	0.0	0.0	0.0	-0.6077779999999998	0.17282369257714597	0.007728910494500483
ASP 154	R ASP 154	0.0	0.0	0.0	-0.25558400000000014	1.0379421770715356	0.04641818529292154	59.39719200000005	5.243550710646867	0.23449871664947447	-57.33686199999992	4.116593966736059	0.18409967890774673	0.0	0.0	0.0	1.8047459999999989	1.8687768795348494	0.08357424274839717
LEU 155	R LEU 155	0.0	0.0	0.0	-0.15502400000000008	0.07623038386365352	0.0034091264054006464	0.20504600000000026	0.4128484853841659	0.018463145554536466	-0.2189959999999997	0.37661243206245876	0.016842619985263582	0.0	0.0	0.0	-0.16897399999999974	0.1403818981350524	0.006278069340808562
ILE 156	R ILE 156	0.0	0.0	0.0	-0.9816440000000012	0.3740622264597121	0.016728571323576736	-0.5929019999999992	0.3720351010267717	0.016637915518237265	0.6092580000000004	0.32799502349273457	0.0146683833762279	0.0	0.0	0.0	-0.9652879999999985	0.3987736664525405	0.017833700516494157
CYS 157	R CYS 157	0.0	0.0	0.0	-0.023068000000000012	0.007564613407174153	0.000338299796038954	0.5648839999999999	0.39269166345111084	0.01756170507348307	-0.5117980000000001	0.3452753527201155	0.015441183192747903	0.0	0.0	0.0	0.0300180000000003	0.07076110284612563	0.003164532722535815
ALA 158	R ALA 158	0.0	0.0	0.0	-0.008444000000000028	0.003059879736198816	0.00013684198186229352	0.012755999999999688	0.13297942872489685	0.0059470208447591506	0.004906000000000003	0.1209409490784656	0.005408643668055792	0.0	0.0	0.0	0.009217999999999862	0.0198510069266021	0.0008877640181940295
ARG 159	R ARG 159	0.0	0.0	0.0	-0.0027259999999999993	0.0008043158583542396	3.597009869322344e-05	-22.87904799999999	0.7889297444616837	0.03528201076175726	22.470850000000006	0.7442880138090052	0.033285571874304754	0.0	0.0	0.0	-0.41092399999999973	0.11935175836157644	0.005337572898612276
LEU 160	R LEU 160	0.0	0.0	0.0	-0.0018000000000000255	0.0005830951894845029	2.607680962080938e-05	-0.19834600000000038	0.0850516918350243	0.003803627290889563	0.1919320000000001	0.08222186677520753	0.003677073666925909	0.0	0.0	0.0	-0.008214000000000407	0.007453871745609547	0.0003333472783749593
ASP 161	R ASP 161	0.0	0.0	0.0	-0.00045200000000000795	0.0004976906669810158	2.2257403262735227e-05	19.962696	0.5805896723022678	0.02596475948604395	-19.650456000000013	0.5636728448874195	0.025208215964779297	0.0	0.0	0.0	0.31178800000000056	0.09498692044697409	0.0042479442218559755
GLN 162	R GLN 162	0.0	0.0	0.0	-0.00048200000000000467	0.0004996758949559241	2.2346185356789812e-05	0.21058999999999983	0.3436710489697962	0.015369436547902468	-0.20096799999999984	0.33621111072657905	0.015035817967506788	0.0	0.0	0.0	0.009139999999999617	0.010523516522531414	0.00047062596613444877
PRO 163	R PRO 163	0.0	0.0	0.0	-0.00019400000000000884	0.0003954288810899045	1.7684117167674152e-05	0.13160999999999984	0.058371995854176684	0.002610475014245499	-0.127922	0.056447178104844176	0.0025243945476093863	0.0	0.0	0.0	0.003493999999999825	0.003863413516567816	0.00017277710496474291
GLN 164	R GLN 164	0.0	0.0	0.0	-0.000266	0.00044186423254207797	1.976076921579722e-05	0.10794600000000062	0.2181270892942921	0.009754939987924075	-0.11266999999999985	0.21456081911663188	0.009595451537056505	0.0	0.0	0.0	-0.004989999999999441	0.0065481218681397385	0.0002928409124422674
VAL 165	R VAL 165	0.0	0.0	0.0	-0.0007419999999999986	0.0004465825791496993	1.9971780090918154e-05	-0.0331419999999997	0.09374782043333083	0.00419252998462743	0.03258000000000002	0.09021520714380694	0.004034546715555539	0.0	0.0	0.0	-0.0013039999999996201	0.0051372739852964845	0.00022974587700328388
PRO 166	R PRO 166	0.0	0.0	0.0	-0.00038399999999999144	0.0004863578929142499	2.175058619899652e-05	0.7504100000000001	0.06716908440643951	0.003003892774384397	-0.7258459999999994	0.06370037899416839	0.002848767552469204	0.0	0.0	0.0	0.024179999999999608	0.007643271550848012	0.0003418174951637279
LEU 167	R LEU 167	0.0	0.0	0.0	-0.0005920000000000028	0.0004914631217090472	2.197889897151364e-05	0.633622000000001	0.07330145371000481	0.0032781406669024978	-0.6238039999999999	0.07166456295827152	0.0032049366870501705	0.0	0.0	0.0	0.00922600000000084	0.0042674259220279115	0.00019084508901198255
SER 168	R SER 168	0.0	0.0	0.0	-0.0002760000000000025	0.0004470167782086076	1.9991198063147862e-05	0.19432999999999975	0.2053439580313969	0.009183260978541347	-0.19440999999999994	0.20218442546348617	0.009041962386561889	0.0	0.0	0.0	-0.0003560000000004173	0.004315699711518488	0.00019300395850863143
LEU 169	R LEU 169	0.0	0.0	0.0	-0.0009800000000000039	0.00035721142198983985	1.5974980438172902e-05	0.5076359999999996	0.12492591205990858	0.005586856630342327	-0.5020580000000003	0.12155809572381229	0.005436243305077416	0.0	0.0	0.0	0.004597999999999594	0.007033092918481886	0.0003145294771559577
THR 170	R THR 170	0.0	0.0	0.0	-0.0009480000000000237	0.000375893601967382	1.6810472926126296e-05	-0.49987800000000066	0.34290346034416036	0.015335108940988919	0.49425199999999975	0.33479161353892994	0.014972336123397725	0.0	0.0	0.0	-0.006574000000000051	0.01058869793695157	0.0004735409676047098
LEU 171	R LEU 171	0.0	0.0	0.0	-0.005228000000000021	0.00155177833468575	6.939763684737513e-05	-0.3406840000000003	0.16725371189901883	0.00747981338590743	0.3391040000000004	0.1644452528472613	0.007354215278872342	0.0	0.0	0.0	-0.006808000000000695	0.013947298519785139	0.0006237421518544353
SER 172	R SER 172	0.0	0.0	0.0	-0.0008939999999999997	0.00043676538324368406	1.9532741743032503e-05	-0.20315600000000003	0.3696903185965247	0.016533053660107676	0.20284199999999963	0.3618542870217239	0.01618261567460589	0.0	0.0	0.0	-0.0012079999999998652	0.010017022312044955	0.0004479748564372926
ASP 173	R ASP 173	0.0	0.0	0.0	-0.0006499999999999882	0.0004769696007084636	2.1330729007701127e-05	22.64295000000003	0.7731813600303825	0.034577721599273484	-22.29671999999998	0.7603683328494693	0.03400470560379199	0.0	0.0	0.0	0.3455800000000001	0.10678089529499259	0.004775386811557817
LYS 174	R LYS 174	0.0	0.0	0.0	-0.0007180000000000284	0.0004758949463905087	2.128266900555591e-05	-21.363774000000003	1.274321510029558	0.05698939043232543	21.061842000000013	1.2670922653993368	0.056666088783942435	0.0	0.0	0.0	-0.3026500000000005	0.10806866104472533	0.004832977446667786
ASN 175	R ASN 175	0.0	0.0	0.0	-0.0003999999999999997	0.0004898979485566349	2.190890230020661e-05	-0.09893799999999998	0.2149974189519492	0.0096149768752712	0.09767200000000005	0.21159015198255313	0.009462599264050013	0.0	0.0	0.0	-0.0016659999999996842	0.006598063655346585	0.00029507437706451415
LEU 176	R LEU 176	0.0	0.0	0.0	-0.001523999999999994	0.000617595336769939	2.7619703112089175e-05	-0.07558399999999997	0.12424217860292021	0.005556279140575988	0.07762599999999989	0.11842350325843277	0.00529606006839047	0.0	0.0	0.0	0.0005179999999999274	0.009736820630985913	0.00043544385631213794
LEU 177	R LEU 177	0.0	0.0	0.0	-0.0027859999999999695	0.0009696411707430652	4.336367143127948e-05	0.0946940000000001	0.0978470866403283	0.004375854742561712	-0.09418999999999997	0.09397696473072546	0.004202777629140047	0.0	0.0	0.0	-0.002282000000000197	0.00702726660942871	0.00031426891669394117
ARG 178	R ARG 178	0.0	0.0	0.0	-0.0006700000000000319	0.00047021271782037174	2.102855201862556e-05	-19.133792	0.7200157475612455	0.03220008312834547	18.840505999999994	0.7082936890616551	0.0316758567355192	0.0	0.0	0.0	-0.29395599999999933	0.09110904490773752	0.004074520355575643
ASN 179	R ASN 179	0.0	0.0	0.0	-0.0005860000000000061	0.0004925484747717778	2.2027437436070704e-05	0.033067999999999986	0.14010236035128043	0.006265568031072687	-0.033695999999999934	0.13716541686591416	0.006134223925485604	0.0	0.0	0.0	-0.0012139999999998849	0.004265231998379977	0.00019074697376369803
LEU 180	R LEU 180	0.0	0.0	0.0	-0.0034279999999999936	0.0011317314169006021	5.061256760923801e-05	-0.5680419999999999	0.16465175442733546	0.007363450310282481	0.5355980000000004	0.15641672671424708	0.006995168675021275	0.0	0.0	0.0	-0.03587199999999956	0.019266748973295684	0.0008616352081942685
ASP 181	R ASP 181	0.0	0.0	0.0	-0.004612000000000014	0.0019040630241670229	8.515228710962576e-05	29.024094000000012	2.1078196709307626	0.09426456137024845	-28.412918	2.000270210565539	0.08945480328384726	0.0	0.0	0.0	0.6065639999999995	0.176405186726467	0.007889079782078475
GLU 182	R GLU 182	0.0	0.0	0.0	-0.01227600000000001	0.006692071727051318	0.0002992785458398233	31.06933	3.0752700774241215	0.13753025884582754	-30.322568000000015	2.932473953059957	0.13114422202579182	0.0	0.0	0.0	0.7344859999999993	0.19687282647435286	0.008804420458383465
LYS 183	R LYS 183	0.0	0.0	0.0	-0.052924000000000006	0.03608088446809466	0.00161358620717952	-30.733842	2.2806555033666225	0.10199401477573536	30.271437999999996	2.273374212521113	0.10166838554984525	0.0	0.0	0.0	-0.5153279999999992	0.23372640504658493	0.010452562596416276
ASP 184	R ASP 184	0.0	0.0	0.0	-0.023018000000000014	0.012092050115675207	0.0005407729209196792	33.764205999999994	2.1278574189930786	0.0951606767059155	-32.75956999999999	1.8535567013450358	0.08289357568715551	0.0	0.0	0.0	0.9816179999999994	0.4112743562100621	0.018392748357763233
LEU 185	R LEU 185	0.0	0.0	0.0	-0.023420000000000007	0.010799981481465654	0.0004829898549659217	1.0876519999999998	0.26081354814502833	0.01166393646210395	-0.9803100000000001	0.23766744392112307	0.010628811212925006	0.0	0.0	0.0	0.0839219999999996	0.058854633768293106	0.00263205923793516
ARG 186	R ARG 186	0.0	0.0	0.0	-0.49957999999999986	0.3495544758689264	0.015632551397644585	-40.51235999999999	6.39583164400089	0.2860302865726045	39.697033999999995	5.9919414290231705	0.2679677670498608	0.0	0.0	0.0	-1.3149060000000017	0.9994320973252733	0.044695962170289934
ALA 187	R ALA 187	0.0	0.0	0.0	-0.349706	0.2459738107278906	0.011000283229444607	1.6853719999999999	0.49798012974013406	0.022270348430862088	-1.3245080000000007	0.40572647182060734	0.018144639425240618	0.0	0.0	0.0	0.011158000000000431	0.41828617122252576	0.018706326258033677
LEU 188	R LEU 188	0.0	0.0	0.0	-0.047839999999999945	0.027129437885809717	0.001213265346080574	1.1067680000000018	0.34000593256000083	0.01520552755914742	-1.0177940000000005	0.30287555128137744	0.01354500642775767	0.0	0.0	0.0	0.04113400000000073	0.0638449688229227	0.002855233806188198
ASN 189	R ASN 189	0.0	0.0	0.0	-0.07854599999999999	0.20139668290217702	0.009006733468244748	-1.1575659999999994	2.6335483306072054	0.11777586178537602	0.9177859999999997	2.0850349992755524	0.0932455998769272	0.0	0.0	0.0	-0.3183259999999999	0.6280574780416202	0.02808758429356288
GLY 190	R GLY 190	0.0	0.0	0.0	-0.1823519999999999	0.16938446238070382	0.007575103444310192	-1.062082000000001	0.957455857612244	0.042818727661526744	1.0065020000000002	0.95153164844686	0.04255378897339222	0.0	0.0	0.0	-0.23793199999999962	0.2546416607234566	0.011387921265621746
THR 191	R THR 191	0.0	0.0	0.0	-0.07819799999999992	0.038394567271946435	0.0017170572477352177	0.4673080000000005	0.8640481636668174	0.03864140859585735	-0.468524	0.8234410272897502	0.036825402249642814	0.0	0.0	0.0	-0.07941400000000032	0.20174030485750744	0.009022100709258353
ARG 192	R ARG 192	0.0	0.0	0.0	-0.015477999999999941	0.006523305603756341	0.0002917310953600897	-31.333449999999974	1.4758081797784215	0.06600014823469562	30.695702000000008	1.418013168202364	0.06341547674180659	0.0	0.0	0.0	-0.6532259999999981	0.17074668642173133	0.007636023955436631
VAL 193	R VAL 193	0.0	0.0	0.0	-0.035393999999999995	0.03305526832442911	0.0014782765397583812	-1.8533220000000004	0.31359162347868935	0.014024243745457368	1.6705199999999996	0.2913976074026671	0.013031697172663191	0.0	0.0	0.0	-0.21819600000000042	0.08063613076034765	0.0036061573964539825
THR 194	R THR 194	0.0	0.0	0.0	-0.03224	0.012736812788135115	0.0005696075842191749	-0.2425320000000001	0.6301237759170814	0.028179991943788774	0.26136999999999994	0.5652783041122313	0.025280014284014964	0.0	0.0	0.0	-0.013402000000000407	0.08989144784683366	0.0040200677596279434
ASP 195	R ASP 195	0.0	0.0	0.0	-0.0055619999999999845	0.0013748294439674773	6.148424188359034e-05	35.29771800000004	1.5985570863980234	0.07148964622199969	-34.76577200000001	1.5631930782904455	0.06990811970029173	0.0	0.0	0.0	0.5263839999999994	0.16544971605898912	0.007399136239318765
GLU 196	R GLU 196	0.0	0.0	0.0	-0.0035680000000000334	0.0011087722940261037	4.958580442021503e-05	28.378009999999975	1.1750485666140231	0.05254976943625291	-28.02873600000001	1.1948178883426304	0.0534338803813375	0.0	0.0	0.0	0.34570599999999946	0.14588339029512587	0.006524103549760691
ILE 197	R ILE 197	0.0	0.0	0.0	-0.009528000000000024	0.0043281885356347615	0.00019356247570229194	-1.6156280000000023	0.14975967954023217	0.006697456474810871	1.4923380000000004	0.13063109796674885	0.005842000300581699	0.0	0.0	0.0	-0.13281800000000032	0.04328007481509223	0.0019355437871564573
LEU 198	R LEU 198	0.0	0.0	0.0	-0.004108000000000031	0.0010697364161324882	4.7840066889584925e-05	-1.0069379999999997	0.10515534297409672	0.004702689901747703	0.9600200000000002	0.09910773733669674	0.004432232755620958	0.0	0.0	0.0	-0.05102599999999976	0.014907358048964115	0.0006666773192482479
GLU 199	R GLU 199	0.0	0.0	0.0	-0.0009839999999999925	0.0003895433223660944	1.7420906979834023e-05	24.45728600000003	0.8603215376839102	0.0384747488153674	-24.187638	0.8659300265933911	0.038725568064420464	0.0	0.0	0.0	0.26866400000000024	0.12558109373627838	0.0056161572456618295
LEU 200	R LEU 200	0.0	0.0	0.0	-0.0012020000000000355	0.0005188410161119196	2.3203275630826314e-05	-0.8243820000000001	0.15465091036266018	0.006916198967062696	0.7784619999999999	0.14043693444390018	0.006280530639364848	0.0	0.0	0.0	-0.047122000000000025	0.01874318852276794	0.0008382208730400596
VAL 201	R VAL 201	0.0	0.0	0.0	-0.0011560000000000103	0.0005095723697376214	2.2788769163779563e-05	-0.3545940000000001	0.1493170223517733	0.006677660243528412	0.30987599999999976	0.13729268233959255	0.006139915410492276	0.0	0.0	0.0	-0.045874000000000116	0.020632065432234677	0.0009226940164540063
PRO 202	R PRO 202	0.0	0.0	0.0	-0.0003279999999999923	0.000469484824035867	2.0995999618974514e-05	-0.0666599999999998	0.09390631714639866	0.004199618173120029	0.054001999999999974	0.0929370862250372	0.00415627284859885	0.0	0.0	0.0	-0.012985999999999984	0.012445312531230787	0.0005565712964212403
LYS 203	R LYS 203	0.0	0.0	0.0	-0.00046200000000000863	0.0004985539088203089	2.2296008611408856e-05	-20.734068	0.8440984654507714	0.03774923096902365	20.477611999999976	0.8657032918135901	0.03871542817681049	0.0	0.0	0.0	-0.2569180000000003	0.10901854555991933	0.004875457573602749
PRO 204	R PRO 204	0.0	0.0	0.0	-0.0009660000000000171	0.0004866662100454708	2.176437456027727e-05	0.6825959999999999	0.1479385033856981	0.006616011001200075	-0.6315759999999999	0.13678154928205705	0.006117056845248342	0.0	0.0	0.0	0.05005400000000006	0.019996476789675005	0.0008942696282442015
ASN 205	R ASN 205	0.0	0.0	0.0	-0.0006739999999999755	0.0004936841095275219	2.2078224566299812e-05	1.069293999999999	0.4809196310861131	0.021507379736453395	-1.0385680000000002	0.47193131425664114	0.021105409987773303	0.0	0.0	0.0	0.030052000000000193	0.016235679720911115	0.0007260816703374413
VAL 206	R VAL 206	0.0	0.0	0.0	-0.0006299999999999866	0.0004828043081829209	2.159166505853538e-05	0.5793360000000001	0.12867770243519247	0.005754641796671612	-0.5454959999999998	0.12128857317983369	0.005424189890481318	0.0	0.0	0.0	0.0332100000000001	0.014925076214211005	0.0006674696996868204
PHE 207	R PHE 207	0.0	0.0	0.0	-0.005016000000000006	0.0019317722433041082	8.639148106150497e-05	0.4312360000000001	0.20850123333927778	0.00932445862278341	-0.37868399999999985	0.1921407820947966	0.008592797000278792	0.0	0.0	0.0	0.04753600000000026	0.02329430625710898	0.0010417530455918873
ARG 208	R ARG 208	0.0	0.0	0.0	-0.004315999999999974	0.0017320923762894176	7.746152593384565e-05	-30.873592	2.020682846350797	0.09036768410816289	30.51409199999998	2.0153260866513802	0.09012812253162235	0.0	0.0	0.0	-0.3638160000000004	0.14752276483309215	0.006597418607910189
ILE 209	R ILE 209	0.0	0.0	0.0	-0.0016519999999999814	0.0007340953616526957	3.28297426124544e-05	1.0243160000000002	0.2166986205401403	0.009691056923163717	-0.9497520000000022	0.197663700501621	0.008839789420115676	0.0	0.0	0.0	0.072912	0.024166345524303114	0.001080751827201791
ALA 210	R ALA 210	0.0	0.0	0.0	-0.0014480000000000218	0.0006806585046849582	3.043997371877851e-05	0.3770340000000009	0.14903175783704364	0.006664902826598332	-0.34768	0.13840013583808408	0.006189442236583216	0.0	0.0	0.0	0.027906000000000285	0.013721558366307984	0.0006136467452859122
LEU 211	R LEU 211	0.0	0.0	0.0	-0.019838000000000022	0.01124258671303001	0.0005027837626654204	0.4470939999999997	0.32225384584826855	0.014411630106549337	-0.4176480000000001	0.3027993660759548	0.013541599321793574	0.0	0.0	0.0	0.009608000000000071	0.0361173412088983	0.0016152166021930205
ARG 212	R ARG 212	0.0	0.0	0.0	-0.01234200000000001	0.0064684647328403936	0.0002892785370538227	-39.23361199999998	2.878490875000046	0.12873002538225906	38.33244800000003	2.7803129477261455	0.1243393749967696	0.0	0.0	0.0	-0.9135060000000003	0.22328686921536184	0.009985692360973084
ALA 213	R ALA 213	0.0	0.0	0.0	-0.002194000000000003	0.0011438374010321847	5.115396367829306e-05	0.508022	0.20147713894136962	0.00901033157170145	-0.483374	0.1905258463411194	0.00852057487778845	0.0	0.0	0.0	0.022453999999999717	0.016858703508870504	0.0007539441411669735
ILE 214	R ILE 214	0.0	0.0	0.0	-0.006732000000000052	0.0035983574030382364	0.0001609234352106621	-0.22375800000000032	0.2235253977426278	0.009996359681003876	0.18957800000000008	0.21385412765714845	0.009563847334206035	0.0	0.0	0.0	-0.04091200000000072	0.033236790699465196	0.0014863944671587392
LYS 215	R LYS 215	0.0	0.0	0.0	-0.01231999999999992	0.4640409869828309	0.0207525438247941	-84.7580720000001	19.893995815894023	0.8896865397687085	80.46055599999995	17.251257359939718	0.7714996830833752	0.0	0.0	0.0	-4.309836000000005	3.1033217637080397	0.13878476839411433
LEU 216	R LEU 216	0.0	0.0	0.0	-0.006979999999999983	0.003511068213521363	0.00015701974398145028	0.6463099999999999	0.2631903529767004	0.011770230405561324	-0.62665	0.2515004721665547	0.0112474430427542	0.0	0.0	0.0	0.012679999999999875	0.016567606948500287	0.00074092590722689
TRP 217	R TRP 217	0.0	0.0	0.0	-0.004258000000000017	0.0019181856010303333	8.578386794730232e-05	0.35880399999999973	0.1551768203824267	0.00693971837814762	-0.3503339999999998	0.14788519345762818	0.006613626908739276	0.0	0.0	0.0	0.004211999999999707	0.016161158869338364	0.0007227489965402844
ALA 218	R ALA 218	0.0	0.0	0.0	-0.006295999999999964	0.0032912587257765556	0.00014718956484751435	-1.1540079999999993	0.36614852715257884	0.016374659931491876	1.0859280000000004	0.34020292593685986	0.015214337370782899	0.0	0.0	0.0	-0.07437599999999997	0.03828569738165895	0.0017121884382275024
GLN 219	R GLN 219	0.0	0.0	0.0	-0.04601799999999999	0.03696449209714645	0.0016531023416594644	-3.841146000000001	2.61121279881284	0.11677698643725984	3.6762420000000033	2.4951743913875015	0.11158759109718237	0.0	0.0	0.0	-0.2109220000000003	0.15173429380334483	0.006785763909244082
ARG 220	R ARG 220	0.0	0.0	0.0	-0.0031680000000000597	0.0013114023028803947	5.8647693901806616e-05	-31.834790000000005	2.277894992728983	0.1018705609869679	31.036252000000033	2.200412685950999	0.09840544688678661	0.0	0.0	0.0	-0.8017059999999995	0.16569189347702212	0.007409966742705509
ARG 221	R ARG 221	0.0	0.0	0.0	-0.0017699999999999463	0.0007190966555338286	3.215898008332782e-05	-26.93822999999999	1.5709532472674628	0.07025516500728164	26.276176000000003	1.5152566399869425	0.06776433700737458	0.0	0.0	0.0	-0.6638240000000006	0.15798854712921598	0.007065462620947123
ALA 222	R ALA 222	0.0	0.0	0.0	-0.002321999999999981	0.000906816409203096	4.055406268180777e-05	-1.134725999999999	0.2747658547272629	0.012287902581319834	1.0701759999999998	0.2549567042146589	0.011402010438865687	0.0	0.0	0.0	-0.06687199999999971	0.02752895958804117	0.0012311324997740932
VAL 223	R VAL 223	0.0	0.0	0.0	-0.006005999999999959	0.0026438540050464404	0.00011823674555737826	0.16291399999999964	0.23191077293649004	0.010371365060010204	-0.13891999999999993	0.2155923319601141	0.00964158219381031	0.0	0.0	0.0	0.01798800000000004	0.021451709861919774	0.0009593496296971049
TYR 224	R TYR 224	0.0	0.0	0.0	-0.18197599999999983	0.522659069972004	0.023374024190284396	-2.833548000000004	3.9921124467750104	0.17853269609623867	3.120488000000003	3.7700300828847517	0.1686008708509894	0.0	0.0	0.0	0.10496400000000054	0.7432796234957614	0.03324047528853945
ALA 225	R ALA 225	0.0	0.0	0.0	-0.026744	0.01768938845749053	0.0007910935014269793	-2.1612620000000007	0.47760570490311327	0.021359176452101315	2.0603859999999994	0.46470511618014704	0.020782244585414923	0.0	0.0	0.0	-0.12762000000000068	0.04091150938305708	0.001829618320852722
ASN 226	R ASN 226	0.0	0.0	0.0	-0.18149000000000015	0.1531210171726924	0.006847780063641056	-4.8769579999999975	3.000175272252614	0.13417191706341566	4.710896000000001	2.931498849596222	0.13110061407319168	0.0	0.0	0.0	-0.3475519999999999	0.2525276683771502	0.011293380653816635
ILE 227	R ILE 227	0.0	0.0	0.0	-0.049926000000000005	0.04682777513399491	0.002094201768693739	-1.725071999999999	0.32149992661896754	0.01437791381362411	1.6434800000000003	0.3074548252995822	0.013749797787603758	0.0	0.0	0.0	-0.1315179999999998	0.05692224236623096	0.002545640067252218
PHE 228	R PHE 228	0.0	0.0	0.0	-0.009973999999999976	0.0037817091374139668	0.00016912317404779446	-1.3418159999999995	0.18338948209753958	0.008201426966571584	1.2672260000000013	0.16884859171458036	0.007551138579578189	0.0	0.0	0.0	-0.0845640000000001	0.023560940218930692	0.0010536772788667561
GLY 229	R GLY 229	0.0	0.0	0.0	-0.0036759999999999965	0.0017930488002282463	8.018758008569597e-05	-1.5553819999999996	0.2639707182170037	0.011805129400053247	1.4648880000000004	0.23761966975820842	0.0106266746874081	0.0	0.0	0.0	-0.09417000000000035	0.036000015277774355	0.0016099696270426885
PHE 230	R PHE 230	0.0	0.0	0.0	-0.01397600000000001	0.007581518581392613	0.00033905581841343305	1.1498120000000012	0.3804627191407843	0.01701481005806408	-1.068090000000001	0.3504237290766695	0.015671425582888053	0.0	0.0	0.0	0.06774599999999999	0.04353216608440205	0.0019468176514506766
PRO 231	R PRO 231	0.0	0.0	0.0	-0.029151999999999997	0.020692145756300954	0.0009253808902284546	0.5728019999999998	0.51297599046739	0.02294098371020736	-0.5576899999999999	0.46853013339592137	0.02095330455560649	0.0	0.0	0.0	-0.014039999999999955	0.06150917329959816	0.0027507738547543304
GLY 232	R GLY 232	0.0	0.0	0.0	-0.16447400000000037	0.15516422694680573	0.006939155182585245	-6.020299999999991	2.15898278779616	0.09655264551528434	5.748593999999994	1.9742674705226977	0.08829192539710629	0.0	0.0	0.0	-0.43617999999999996	0.36165908753963494	0.016173886088383417
GLY 233	R GLY 233	0.0	0.0	0.0	-0.38408399999999987	0.3750284215149578	0.016771780880037807	-7.658624	2.9795640806373114	0.13325015655243386	7.226380000000008	2.4909877863208982	0.11140036042670498	0.0	0.0	0.0	-0.8163279999999999	0.8482602763397583	0.03793535281016912
VAL 234	R VAL 234	0.0	0.0	0.0	-0.39898199999999967	0.35891487803656125	0.016051161308515943	-3.430056	1.0151889897275272	0.04540063182080173	3.3295439999999976	0.9505297575899485	0.04250898305215043	0.0	0.0	0.0	-0.49949399999999955	0.37389110976860657	0.0167209187525088
ALA 235	R ALA 235	0.0	0.0	0.0	-0.035136	0.02688065296825956	0.0012021393463321974	-2.25251	0.6090900047612033	0.027239333101234425	2.1281980000000016	0.5611616832927859	0.025095913404217546	0.0	0.0	0.0	-0.15944799999999962	0.08798003919071608	0.003934586965870734
TRP 236	R TRP 236	0.0	0.0	0.0	-0.04347800000000001	0.030470469573014292	0.0013626808254319789	-4.224029999999997	1.1156380134703352	0.04989284872804991	3.945922000000001	1.0049264072139823	0.044941675178301985	0.0	0.0	0.0	-0.32158599999999976	0.15568054022259845	0.006962245414232407
ALA 237	R ALA 237	0.0	0.0	0.0	-0.017517999999999992	0.009890686326034182	0.00044232493938280154	-2.483702000000002	0.46168167084690154	0.020647031999587093	2.2808200000000016	0.4030363948826404	0.018024335527280645	0.0	0.0	0.0	-0.22039999999999982	0.0919763447849506	0.004113307185222156
MET 238	R MET 238	0.0	0.0	0.0	-0.01571400000000003	0.010048094545733476	0.00044936444897209843	-2.238118	0.4925320457351009	0.022026702707214418	2.066661999999998	0.4331699478911353	0.019371948985892402	0.0	0.0	0.0	-0.18717000000000011	0.07567750722638841	0.003384401010518721
LEU 239	R LEU 239	0.0	0.0	0.0	-0.0046859999999999714	0.002277587319950631	0.00010185680144202347	-1.476628000000001	0.2697139922510515	0.012061976423124053	1.3692339999999998	0.23761319669581066	0.01062638520325722	0.0	0.0	0.0	-0.11208000000000012	0.0428781716028102	0.0019175701290956942
VAL 240	R VAL 240	0.0	0.0	0.0	-0.0031700000000000335	0.0014131878855976432	6.319968354351052e-05	-1.499142	0.21394725012488547	0.009568011897567886	1.391194	0.18755890904993058	0.008387889408426906	0.0	0.0	0.0	-0.11111800000000013	0.04041574044849363	0.0018074468600763917
ALA 241	R ALA 241	0.0	0.0	0.0	-0.001508000000000024	0.0006707726887701767	2.9997866590808496e-05	-1.134612	0.1562005680399403	0.0069855017652277526	1.0559560000000003	0.1358002285123236	0.006073170846271214	0.0	0.0	0.0	-0.08016399999999993	0.028567413323575312	0.0012775735626569518
ARG 242	R ARG 242	0.0	0.0	0.0	-0.0010519999999999356	0.0005561438662792132	2.4871509805397475e-05	-25.03682600000001	1.3385294198198603	0.05986085545201124	24.583623999999993	1.3096331771241256	0.058568576192771345	0.0	0.0	0.0	-0.45425399999999916	0.1505437925787695	0.006732523075935138
ILE 243	R ILE 243	0.0	0.0	0.0	-0.0007139999999999702	0.00045629376502422694	2.0406077526069746e-05	-0.8596020000000003	0.11563182778111022	0.0051712125456222224	0.810284	0.10314242262037389	0.00461266936686336	0.0	0.0	0.0	-0.05003200000000043	0.01764956022114962	0.0007893123285493354
CYS 244	R CYS 244	0.0	0.0	0.0	-0.0006020000000000217	0.0004894854441145476	2.1890454540736053e-05	-0.5766039999999995	0.20291477813111566	0.009074624750809246	0.5479700000000002	0.1859500607690134	0.008315939525994616	0.0	0.0	0.0	-0.02923599999999968	0.021474829545307217	0.0009603835733705566
GLN 245	R GLN 245	0.0	0.0	0.0	-0.0005260000000000069	0.0004993235424051272	2.2330427671677262e-05	-0.40043599999999996	0.28234593303959565	0.012626893988942794	0.4030060000000005	0.26509971324767473	0.011855619592750045	0.0	0.0	0.0	0.002044000000000011	0.020647761718888265	0.0009233959757330413
LEU 246	R LEU 246	0.0	0.0	0.0	-0.00025999999999996425	0.0004386342439891653	1.9616319736380042e-05	-0.557826	0.06121127121699016	0.0027374512686073253	0.5392319999999999	0.057232632090441944	0.0025595211177092815	0.0	0.0	0.0	-0.01885399999999964	0.007295250783900516	0.00032625353331420365
TYR 247	R TYR 247	0.0	0.0	0.0	-0.000254000000000012	0.000435297599350166	1.946710045178879e-05	0.3642520000000001	0.13728848639270666	0.006139727762042939	-0.35283200000000026	0.13550428692849525	0.006059935936295031	0.0	0.0	0.0	0.01116600000000025	0.018835988001695114	0.0008423709919032139
PRO 248	R PRO 248	0.0	0.0	0.0	-0.00019599999999999972	0.00039696851260521835	1.7752971582245005e-05	0.19242800000000002	0.09744483986338104	0.0043578657198220265	-0.19303599999999999	0.09366719118239858	0.0041889241349062425	0.0	0.0	0.0	-0.0008040000000000497	0.007456646967638738	0.00033347139007715786
ASN 249	R ASN 249	0.0	0.0	0.0	-0.00010999999999999588	0.00031288975694322864	1.399285531976892e-05	0.08971000000000012	0.19739411820011288	0.008827733333081617	-0.09288999999999999	0.19635658863404604	0.00878133360031379	0.0	0.0	0.0	-0.0032899999999998785	0.006524254746712043	0.000291773542323476
ALA 250	R ALA 250	0.0	0.0	0.0	-8.999999999999453e-05	0.00028618176042506633	1.2798437404620148e-05	0.37862399999999957	0.09757630154909601	0.004363744865135934	-0.3687140000000001	0.09385350395163666	0.004197256295248094	0.0	0.0	0.0	0.009819999999999733	0.018428011287168478	0.0008241257185648423
CYS 251	R CYS 251	0.0	0.0	0.0	-0.00016200000000000968	0.00036845081082827885	1.6477621187538943e-05	0.06524599999999996	0.09271729873114291	0.004146443653059811	-0.045827999999999994	0.08768805172884162	0.003921528889604156	0.0	0.0	0.0	0.019255999999999916	0.01112935146358513	0.0004977197283612625
SER 252	R SER 252	0.0	0.0	0.0	-0.0003260000000000023	0.00046874726665869983	2.096301505032147e-05	0.10298399999999999	0.3306421566346311	0.014786766769243363	-0.088784	0.305909583609275	0.013680692478379887	0.0	0.0	0.0	0.013873999999999921	0.027200700799795512	0.0012164523204795132
ALA 253	R ALA 253	0.0	0.0	0.0	-0.0001359999999999886	0.000342788564570028	1.5329970645763172e-05	0.27938400000000024	0.08085463835798123	0.00361592935329216	-0.2600240000000003	0.07574504224039846	0.0033874212681624786	0.0	0.0	0.0	0.019224000000000064	0.008065347109703646	0.0003606932879885761
VAL 254	R VAL 254	0.0	0.0	0.0	-0.0001639999999999855	0.000370275573053335	1.6559227035098927e-05	0.13139999999999993	0.06033950612989762	0.0026984647487043266	-0.11908999999999999	0.056820470782984564	0.002541088703685884	0.0	0.0	0.0	0.01214599999999994	0.00605810894586776	0.0002709268683611981
ILE 255	R ILE 255	0.0	0.0	0.0	-0.0005659999999999989	0.0004956248581336471	2.2165017482510487e-05	-0.1396920000000001	0.10507070541306943	0.0046989047949495665	0.140642	0.09961508839528282	0.004454922184730057	0.0	0.0	0.0	0.00038399999999993794	0.007844778135804814	0.0003508291436012728
LEU 256	R LEU 256	0.0	0.0	0.0	-0.0007579999999999352	0.0004852174770141609	2.1699585249492108e-05	0.08633399999999986	0.09313831888111372	0.004165272246564449	-0.07755400000000005	0.08799563105063789	0.003935284255044351	0.0	0.0	0.0	0.008021999999999991	0.007171995259340415	0.00032074137868382804
ASN 257	R ASN 257	0.0	0.0	0.0	-0.00015000000000000923	0.00035707142142716436	1.596871942267229e-05	-0.12035000000000028	0.1415636517613195	0.006330918969628364	0.11403399999999995	0.13623958618551363	0.006092819518744995	0.0	0.0	0.0	-0.006466000000000207	0.007977771869387619	0.0003567768041787258
ARG 258	R ARG 258	0.0	0.0	0.0	-0.0002559999999999896	0.00043642181430352943	1.9517376872929636e-05	-19.404989999999984	0.9440590330594278	0.04221960345387204	19.08802800000001	0.9505568974108511	0.042510196781839135	0.0	0.0	0.0	-0.317218	0.12536501296613933	0.005606493819848602
PHE 259	R PHE 259	0.0	0.0	0.0	-0.0016119999999999735	0.000795899491141923	3.559370730901663e-05	-0.41336800000000007	0.1063293213370616	0.004755191810221771	0.3864539999999998	0.09943186553615531	0.004446728209369237	0.0	0.0	0.0	-0.028526000000001175	0.011702022218402587	0.0005233303430912215
PHE 260	R PHE 260	0.0	0.0	0.0	-0.0007539999999999835	0.0004706208665156941	2.1046804983178932e-05	-0.10233200000000021	0.07763572486941801	0.003471975165809793	0.09511599999999991	0.0743056562046256	0.0033230499677254373	0.0	0.0	0.0	-0.007970000000000076	0.005127289732402638	0.00022929936763978008
ILE 261	R ILE 261	0.0	0.0	0.0	-0.0001819999999999986	0.0003858445282753114	1.725549187939872e-05	-0.0033659999999998435	0.09168995606935362	0.004100499492500883	0.0028500000000000057	0.08713990761987303	0.00389701513982176	0.0	0.0	0.0	-0.0006979999999997934	0.006025180163281377	0.0002694542484356088
ILE 262	R ILE 262	0.0	0.0	0.0	-0.00028999999999999735	0.0004537620521815325	2.0292855885754266e-05	-0.3625860000000007	0.08173010830776754	0.0036550815596917705	0.34360200000000013	0.07754245028369906	0.003467803799524979	0.0	0.0	0.0	-0.01927400000000022	0.009897015913900787	0.0004426080071575873
LEU 263	R LEU 263	0.0	0.0	0.0	-0.0007979999999999396	0.0005071449496938684	2.268021163922402e-05	-0.26597400000000027	0.09984142088331878	0.004465044081305358	0.2495819999999999	0.09359612853104585	0.004185746116524521	0.0	0.0	0.0	-0.0171899999999999	0.009296337988691674	0.00041574487369056505
SER 264	R SER 264	0.0	0.0	0.0	-0.00019200000000001792	0.0003938730760029538	1.7614539448990917e-05	-0.39402200000000004	0.13025980775358031	0.005825395697461195	0.37347200000000025	0.12486064718717335	0.00558393789650275	0.0	0.0	0.0	-0.020742000000000108	0.009062418882395581	0.0004052836932322838
GLU 265	R GLU 265	0.0	0.0	0.0	-0.00013600000000001523	0.0003427885645700951	1.532997064576617e-05	18.353113999999987	0.9277454979703482	0.041490039985621834	-18.049386000000005	0.9280199636879688	0.041502314465663694	0.0	0.0	0.0	0.3035919999999992	0.11694074369525753	0.0052297490448395155
TRP 266	R TRP 266	0.0	0.0	0.0	-0.0005379999999999683	0.0004985539088202688	2.229600861140706e-05	-0.22447200000000056	0.10934543985004586	0.004890076730686339	0.21149600000000002	0.10321950389340173	0.004616116546189009	0.0	0.0	0.0	-0.013514000000000631	0.012257642677121674	0.0005481784453989314
ASN 267	R ASN 267	0.0	0.0	0.0	-0.0001379999999999999	0.0003448999855030437	1.5424396260469953e-05	0.03636200000000008	0.2063362376219939	0.009227637070886557	-0.034094000000000006	0.20309017988076142	0.009082468955520853	0.0	0.0	0.0	0.0021300000000003365	0.005314611933151622	0.0002376766711311719
TRP 268	R TRP 268	0.0	0.0	0.0	-0.0009779999999999624	0.0005979264168774547	2.6740082273617323e-05	-0.4593820000000002	0.09081801625228277	0.0040615051584356986	0.4502119999999999	0.0862388488791449	0.003856718567901991	0.0	0.0	0.0	-0.010147999999999633	0.008193051690304484	0.0003664044104538076
PRO 269	R PRO 269	0.0	0.0	0.0	-0.00029600000000000204	0.0004564909637659898	2.041489652190293e-05	0.25704600000000005	0.10719481276628971	0.004793897763615721	-0.2549800000000001	0.10257475127924952	0.004587282332710709	0.0	0.0	0.0	0.0017700000000001115	0.005790777149916683	0.00025897142699532385
GLN 270	R GLN 270	0.0	0.0	0.0	-0.00032200000000000804	0.0004672429774753287	2.089574119288476e-05	0.38245399999999996	0.28823362032212674	0.012890199368822804	-0.3531300000000002	0.28147739713873987	0.012588051882638543	0.0	0.0	0.0	0.029002000000000167	0.014181184576754904	0.0006342018543019109
PRO 271	R PRO 271	0.0	0.0	0.0	-0.0006300000000000186	0.000482804308182946	2.1591665058536502e-05	-0.6540699999999993	0.09929193874630726	0.004440470493089765	0.6058920000000002	0.08634412739729257	0.003861426766364963	0.0	0.0	0.0	-0.04880800000000019	0.01978451758320155	0.0008847905243615703
VAL 272	R VAL 272	0.0	0.0	0.0	-0.0013379999999999833	0.0006570814257000685	2.938557469235661e-05	0.4597140000000002	0.1308683468375753	0.00585261039263676	-0.42395399999999983	0.1193988604803255	0.00533967936940042	0.0	0.0	0.0	0.03442200000000026	0.017396663933064795	0.0007780024627210346
ILE 273	R ILE 273	0.0	0.0	0.0	-0.0009159999999999737	0.0005375351151320114	2.4039301154567065e-05	-0.28988199999999986	0.10105022551187204	0.004519103467724587	0.2822139999999999	0.0959570331137854	0.004291328979232449	0.0	0.0	0.0	-0.008584000000000392	0.0105325658792147	0.00047103066566837816
LEU 274	R LEU 274	0.0	0.0	0.0	-0.001902000000000017	0.0008440355442752271	3.7746417048508826e-05	-0.7428840000000004	0.13614773793199433	0.006088711939975319	0.704908	0.12638222792782355	0.0056519850558897165	0.0	0.0	0.0	-0.03987800000000036	0.016440411065420484	0.0007352375344063988
LYS 275	R LYS 275	0.0	0.0	0.0	-0.000878000000000001	0.0004930679466361532	2.2050668924093543e-05	-24.569418000000027	1.45451118636977	0.06504771773513342	24.25227400000002	1.4450951812677195	0.06462662118544003	0.0	0.0	0.0	-0.3180219999999989	0.13858551697778673	0.006197732733185647
PRO 276	R PRO 276	0.0	0.0	0.0	-0.00031599999999999716	0.00046491289506744756	2.079153673974079e-05	0.5689780000000005	0.11762075291375763	0.005260159981597371	-0.5592840000000002	0.11523688360937102	0.005153550105315699	0.0	0.0	0.0	0.009378000000000303	0.008022662650267146	0.00035878438093091915
ILE 277	R ILE 277	0.0	0.0	0.0	-0.0006700000000000115	0.0004910193478876439	2.195905280288779e-05	-0.5890079999999999	0.08451007002718658	0.0037794052272811336	0.5746600000000002	0.08163651388931226	0.0036508958900521586	0.0	0.0	0.0	-0.015017999999999945	0.007035174198269858	0.0003146225548176797
GLU 278	R GLU 278	0.0	0.0	0.0	-0.0005159999999999929	0.0004997439344304171	2.2349228174592206e-05	22.688704000000016	1.553705355716855	0.06948381584776758	-22.363936000000002	1.5428811826916249	0.0689997441140749	0.0	0.0	0.0	0.32425200000000076	0.11824628745123202	0.005288134736558703
ASP 279	R ASP 279	0.0	0.0	0.0	-0.0002639999999999878	0.0004407992740465685	1.971314282401372e-05	19.797495999999995	0.7262685715243549	0.03247971791700251	-19.49987999999999	0.7161070657384573	0.03202528156318202	0.0	0.0	0.0	0.29735199999999984	0.10202286065387467	0.004562601033621048
GLY 280	R GLY 280	0.0	0.0	0.0	-0.0001619999999999977	0.00036845081082825175	1.647762118753773e-05	-0.11252799999999975	0.16420820081835197	0.007343613989855432	0.11126400000000006	0.16085733525083643	0.007193758726006868	0.0	0.0	0.0	-0.001425999999999668	0.00411588678172857	0.00018406805263275844
PRO 281	R PRO 281	0.0	0.0	0.0	-0.0002720000000000127	0.0004449898875255684	1.9900552756143133e-05	-0.15947999999999957	0.11339376349694062	0.00507112326807387	0.15794999999999995	0.11146854040490535	0.004985024673961005	0.0	0.0	0.0	-0.0018019999999995325	0.003116856749997039	0.00013939007138244892
LEU 282	R LEU 282	0.0	0.0	0.0	-0.0009280000000000204	0.00048043313790788596	2.148562310011128e-05	-0.36592399999999986	0.15444623085074002	0.006907045421017597	0.35449800000000004	0.15013990141198286	0.006714460513846206	0.0	0.0	0.0	-0.012354000000000052	0.006253693628568609	0.0002796736812787346
GLN 283	R GLN 283	0.0	0.0	0.0	-0.0005720000000000007	0.0005628641043804481	2.5172047989784383e-05	0.03750000000000071	0.41402197767751403	0.018515625725316436	-0.03482799999999994	0.402973208062273	0.018021509726768175	0.0	0.0	0.0	0.0021000000000006907	0.012939010781354473	0.0005786501533742254
VAL 284	R VAL 284	0.0	0.0	0.0	-0.002086000000000001	0.0011758418260973693	5.2585245078824075e-05	-0.5473560000000003	0.15573626829997017	0.006964737649617578	0.5117440000000003	0.14782805709336627	0.006611071692849739	0.0	0.0	0.0	-0.03769800000000017	0.012130407907403528	0.0005424883335151052
ARG 285	R ARG 285	0.0	0.0	0.0	-0.0016159999999999827	0.0007749477401734865	3.465671652075521e-05	-22.20132199999999	2.135264584616211	0.09549193522299397	21.757775999999993	2.0406162965692647	0.09125913510245492	0.0	0.0	0.0	-0.4451619999999986	0.13594479672278822	0.006079636133190902
VAL 286	R VAL 286	0.0	0.0	0.0	-0.0011100000000000172	0.0005195190083144447	2.3233596363887536e-05	-0.43255599999999983	0.09492371075763908	0.004245117398612181	0.420424	0.08861151293144644	0.003962827330076317	0.0	0.0	0.0	-0.013241999999999813	0.010786261446859282	0.0004823762763652518
TRP 287	R TRP 287	0.0	0.0	0.0	-0.002461999999999989	0.001035642795562333	4.631535382570588e-05	-0.6658119999999996	0.15753577579711964	0.007045214071410512	0.610644	0.14438393700131547	0.00645704595987977	0.0	0.0	0.0	-0.05762999999999968	0.02085361119806333	0.0009326018443044087
ASN 288	R ASN 288	0.0	0.0	0.0	-0.00041799999999999395	0.0004932301693935525	2.2057923746354388e-05	-0.23613800000000018	0.14998854274910486	0.006707691548662633	0.23750399999999994	0.14738879870600785	0.006591427460573332	0.0	0.0	0.0	0.0009479999999998086	0.006384144108649971	0.0002855076041019228
PRO 289	R PRO 289	0.0	0.0	0.0	-0.00035599999999998567	0.0004788152044369317	2.1413266915628763e-05	-0.28378799999999976	0.06787641015846424	0.003035525343659666	0.28410399999999997	0.0667529264077617	0.00298528162289592	0.0	0.0	0.0	-3.999999999964432e-05	0.004064775516556707	0.00018178228736595237
LYS 290	R LYS 290	0.0	0.0	0.0	-0.00016000000000000814	0.00036660605559648565	1.6395121225536182e-05	-17.64902999999999	1.0731800580986226	0.04799407124011387	17.355484000000004	1.0621622031233522	0.047501337786295096	0.0	0.0	0.0	-0.2937059999999999	0.08947922420316433	0.004001632557844398
ILE 291	R ILE 291	0.0	0.0	0.0	-0.00020799999999999218	0.0004058768286068905	1.8151363585140767e-05	-0.3710779999999999	0.0582127813800403	0.0026033547265020824	0.36344799999999955	0.05649937429742393	0.0025267288323048867	0.0	0.0	0.0	-0.007838000000000378	0.0036413947877153297	0.00016284812556489786
TYR 292	R TYR 292	0.0	0.0	0.0	-0.0005900000000000212	0.0004958830507287165	2.2176564206387735e-05	0.14575599999999977	0.1612196280357949	0.007209960951905366	-0.13620799999999977	0.15778656703281185	0.007056429796433891	0.0	0.0	0.0	0.008958000000000002	0.006431814362992521	0.00028763948268621567
ALA 293	R ALA 293	0.0	0.0	0.0	-0.00020400000000000417	0.00040296898143654474	1.80213207063193e-05	0.23176200000000005	0.07805486119390623	0.0034907195120776943	-0.22934199999999993	0.0763127842238767	0.003412811461537237	0.0	0.0	0.0	0.002216000000000067	0.003697748504157293	0.0001653683403798774
GLN 294	R GLN 294	0.0	0.0	0.0	-0.0011540000000000161	0.0006915807978826512	3.0928433519983013e-05	-0.16285199999999944	0.6798971731784157	0.03040592593873768	0.14275199999999993	0.649503874119316	0.029046696283605136	0.0	0.0	0.0	-0.021254000000000176	0.03286745326306913	0.0014698771948703968
ASP 295	R ASP 295	0.0	0.0	0.0	-0.0009180000000000011	0.0005470612397163871	2.4465322397222987e-05	26.082638	1.4852839092093026	0.06642391573757253	-25.43468999999999	1.400629474879171	0.06263805434239321	0.0	0.0	0.0	0.6470300000000008	0.14325179614929695	0.0064064150817754115
ARG 296	R ARG 296	0.0	0.0	0.0	-0.0003600000000000012	0.00048000000000000077	2.1466252583998016e-05	-18.938252000000006	0.8166224540728486	0.03652046638519179	18.581654000000004	0.7934177526901721	0.03548272059140683	0.0	0.0	0.0	-0.3569580000000011	0.09369427002757419	0.00419013513767754
SER 297	R SER 297	0.0	0.0	0.0	-0.0004359999999999844	0.0004958870839213118	2.2176744576243925e-05	0.05333999999999982	0.27689239859555526	0.012383004514252576	-0.05608400000000004	0.2687806930268613	0.012020238012951311	0.0	0.0	0.0	-0.003180000000000197	0.009818126094117894	0.0004390799471622422
HIE 298	R HIE 298	0.0	0.0	0.0	-0.0024160000000000128	0.0012177618814858814	5.4459966948209465e-05	-0.7683840000000003	0.28335412568727386	0.012671981734835273	0.7338459999999997	0.2718360577333339	0.01215687807654584	0.0	0.0	0.0	-0.03695399999999975	0.01679082737687485	0.0007509086282631328
ARG 299	R ARG 299	0.0	0.0	0.0	-0.0009759999999999813	0.0005435292080467407	2.4307365138982756e-05	-23.764161999999992	1.3297808074101243	0.059469605610871876	23.267694000000006	1.289104234871663	0.057650493985117866	0.0	0.0	0.0	-0.4974439999999989	0.12329044920025412	0.005513716507765056
MET 300	R MET 300	0.0	0.0	0.0	-0.002032000000000005	0.0010464110091164367	4.679692297577009e-05	1.0006119999999998	0.33803431993808164	0.01511735436218926	-0.9327740000000002	0.3116478957477479	0.01393731759873464	0.0	0.0	0.0	0.06580600000000045	0.03464269568033072	0.0015492684493011563
PRO 301	R PRO 301	0.0	0.0	0.0	-0.0016779999999999972	0.0008475352500043977	3.790292864674224e-05	-0.45409799999999995	0.11127492258366169	0.004976365821761881	0.42388799999999993	0.10109945329229009	0.0045213050009925105	0.0	0.0	0.0	-0.03188800000000002	0.01458805867824778	0.0006523978172863553
VAL 302	R VAL 302	0.0	0.0	0.0	-0.005892000000000037	0.0030692565875143486	0.0001372613274014223	0.6403199999999991	0.1912420079375888	0.008552602598040058	-0.578774	0.16986787490281874	0.007596722309522663	0.0	0.0	0.0	0.05565399999999984	0.02760692456612992	0.0012346191995915078
ILE 303	R ILE 303	0.0	0.0	0.0	-0.0039900000000000465	0.0018894178997776172	8.449733723615273e-05	0.14360599999999982	0.16808867529967622	0.007517154084359317	-0.15806199999999992	0.15827488163318887	0.007078267889250865	0.0	0.0	0.0	-0.018446000000000354	0.02256738983577843	0.0010092443549507676
THR 304	R THR 304	0.0	0.0	0.0	-0.015699999999999947	0.011913941413319107	0.0005328076576026289	-2.113809999999999	0.3734082134876058	0.016699322974300806	1.9205759999999998	0.3314468829601518	0.014822755224586322	0.0	0.0	0.0	-0.20893399999999973	0.09042367855821874	0.0040438698406353455
PRO 305	R PRO 305	0.0	0.0	0.0	-0.0041340000000000075	0.0020109808552047307	8.993379787376878e-05	-0.649034	0.31067440970250493	0.013893781979288424	0.5925439999999995	0.2961569719996486	0.01324454242803432	0.0	0.0	0.0	-0.060624000000000164	0.024504257262769356	0.001095863699553904
ALA 306	R ALA 306	0.0	0.0	0.0	-0.0033020000000000154	0.0018457507957468121	8.254448497628403e-05	0.49475399999999925	0.306851823334977	0.013722830719935296	-0.42149600000000004	0.2711338894052162	0.012125476154279469	0.0	0.0	0.0	0.06995599999999993	0.06107141773366642	0.002731196830695285
TYR 307	R TYR 307	0.0	0.0	0.0	-0.0023459999999999896	0.000930743788590602	4.162412761848558e-05	0.7148640000000007	0.19535184028823252	0.0087363998882834	-0.6845980000000003	0.18268492109640477	0.00816991804071493	0.0	0.0	0.0	0.02792000000000045	0.02518494788559247	0.0011263051096394871
PRO 308	R PRO 308	0.0	0.0	0.0	-0.003742000000000001	0.001516389132116114	6.78149835950708e-05	1.2115979999999997	0.160817562461319	0.007191980032786554	-1.1161360000000002	0.15067586901690389	0.006738429713813029	0.0	0.0	0.0	0.09171999999999995	0.06934849385530995	0.00310135892795399
SER 309	R SER 309	0.0	0.0	0.0	-0.00259200000000001	0.001173684795845973	5.2488779753391165e-05	-1.0649539999999995	0.27242640085718545	0.012183279023645473	0.9944539999999996	0.24322666770730747	0.010877427258685847	0.0	0.0	0.0	-0.0730919999999997	0.04562621544682403	0.002040466385902989
MET 310	R MET 310	0.0	0.0	0.0	-0.05838200000000004	0.070229680876393	0.003140766809554635	0.13813599999999993	0.6810968253515794	0.030459576014908674	-0.13469200000000006	0.6063502495554859	0.027116807523600562	0.0	0.0	0.0	-0.05493800000000072	0.13494556738181523	0.006034949238560344
CYS 311	R CYS 311	0.0	0.0	0.0	-0.011858000000000011	0.007770060231426804	0.0003474876573347616	1.272326000000001	0.3400680104390859	0.015208303766298083	-1.1839159999999997	0.29734773068580983	0.013297794775375418	0.0	0.0	0.0	0.07655200000000033	0.04814415121279033	0.002153071896616562
ALA 312	R ALA 312	0.0	0.0	0.0	-0.03907800000000002	0.03085974588359395	0.0013800897912817076	1.505272000000001	0.4368594259209649	0.019536947459416223	-1.389626	0.39344096142115065	0.0175952146974113	0.0	0.0	0.0	0.07656800000000041	0.04179748049823095	0.0018692401536453236
THR 313	R THR 313	0.0	0.0	0.0	-0.013034	0.008142287393601365	0.00036413416208864476	-0.4362979999999998	0.22634033046719734	0.010122247299488399	0.3852159999999999	0.20421873896388645	0.009132939652050701	0.0	0.0	0.0	-0.06411600000000013	0.04139114088787613	0.0018510680938312403
HIE 314	R HIE 314	0.0	0.0	0.0	-0.03369799999999992	0.03286540424215116	0.001469785559869199	-1.9202519999999994	1.39355631837971	0.062321733167427416	1.794736000000001	1.2840356966626738	0.057423822065480766	0.0	0.0	0.0	-0.15921400000000083	0.1503892423147354	0.0067256113780087235
ASN 315	R ASN 315	0.0	0.0	0.0	-0.015923999999999956	0.01073267086982542	0.00047997963290122867	-1.8943139999999992	1.0597161371820294	0.0473919463918502	1.7749119999999992	0.9458940682000299	0.042301668720181776	0.0	0.0	0.0	-0.13532599999999992	0.1374610043757862	0.00614744300079308
ILE 316	R ILE 316	0.0	0.0	0.0	-0.004748000000000029	0.0025862126749361274	0.00011565894690857494	-0.4666799999999997	0.1827148532550109	0.008171256647542062	0.4065239999999999	0.16136047045047994	0.007216259616172385	0.0	0.0	0.0	-0.06490400000000013	0.03449247430962311	0.0015425503453696478
THR 317	R THR 317	0.0	0.0	0.0	-0.0011679999999999816	0.0006064453808876625	2.71210619261113e-05	0.7887480000000004	0.20036074589599373	0.00896040495692008	-0.7431359999999996	0.18464572972045645	0.008257608068199878	0.0	0.0	0.0	0.044443999999999935	0.02019601109130237	0.0009031930734898361
GLU 318	R GLU 318	0.0	0.0	0.0	-0.0004179999999999655	0.0004932301693935186	2.2057923746352877e-05	22.17339799999999	1.3506873537558493	0.06040457478694769	-21.720624	1.3014296303004194	0.05820170242568315	0.0	0.0	0.0	0.452356	0.12942902790332608	0.005788242093071084
SER 319	R SER 319	0.0	0.0	0.0	-0.0003600000000000083	0.0004800000000000104	2.1466252583998446e-05	-0.4527479999999992	0.09455149124154742	0.00422847123580152	0.4322540000000003	0.08986840092045424	0.004019037069746807	0.0	0.0	0.0	-0.020853999999999887	0.008715772140206196	0.00038978117963799763
THR 320	R THR 320	0.0	0.0	0.0	-0.0013339999999999943	0.0006530267988375221	2.92042462665956e-05	-0.6122060000000002	0.18307517462507075	0.008187370709086055	0.5770160000000004	0.17157769011150423	0.007673187570234338	0.0	0.0	0.0	-0.036524000000000494	0.015790168586813702	0.0007061578067259445
LYS 321	R LYS 321	0.0	0.0	0.0	-0.0007739999999999672	0.0005281325591174972	2.3618806066352998e-05	-22.54413399999998	1.3458447652105396	0.06018800764346021	22.097080000000016	1.2998748592073546	0.05813217094861226	0.0	0.0	0.0	-0.4478279999999997	0.1363678203096314	0.006098554323116245
LYS 322	R LYS 322	0.0	0.0	0.0	-0.000365999999999989	0.0004817094560001754	2.1542701780416722e-05	-20.411172	1.0247345053312187	0.04582752025620451	19.983183999999977	0.9883125528621923	0.044198681024324324	0.0	0.0	0.0	-0.428354	0.12126577705189326	0.005423170416647347
VAL 323	R VAL 323	0.0	0.0	0.0	-0.0006699999999999804	0.0004786439177509634	2.1405606742159447e-05	-0.4405199999999991	0.10651421313609087	0.004763460422844004	0.41489	0.10005607377865636	0.004474643650616197	0.0	0.0	0.0	-0.026299999999999837	0.00995319044327029	0.00044512020848307257
ILE 324	R ILE 324	0.0	0.0	0.0	-0.001839999999999998	0.0009002221947941136	4.0259160448273905e-05	-0.33082600000000006	0.11015425422560848	0.00492624800918508	0.31081200000000014	0.10260045153896792	0.004588431683266104	0.0	0.0	0.0	-0.021854000000000033	0.012194288991163022	0.000545345182430357
LEU 325	R LEU 325	0.0	0.0	0.0	-0.0004279999999999955	0.0004947888438515904	2.21276297872137e-05	0.007707999999999842	0.09459071167931928	0.004230225227100823	-0.004698000000000006	0.08976604478309155	0.004014459564125662	0.0	0.0	0.0	0.002582000000000029	0.006582345782470214	0.00029437145242024887
GLN 326	R GLN 326	0.0	0.0	0.0	-0.0003099999999999934	0.00046249324319387657	2.0683326618317e-05	-0.16698199999999994	0.42887878669386265	0.019180042423102183	0.1567299999999997	0.4139332809765362	0.01851165908826111	0.0	0.0	0.0	-0.010561999999999714	0.01730555275048958	0.0007739278467660631
GLU 327	R GLU 327	0.0	0.0	0.0	-0.0006500000000000394	0.0004893873721297145	2.1886068628240552e-05	25.67984599999999	1.4122753889676898	0.06315887545363422	-25.092782000000007	1.3746905813585384	0.06147803175892794	0.0	0.0	0.0	0.5864140000000008	0.16017377626815038	0.007163189038968536
PHE 328	R PHE 328	0.0	0.0	0.0	-0.0010800000000000304	0.0006337191807101827	2.834078333426884e-05	-0.3063120000000008	0.09944330372629463	0.0044472397407830586	0.2905400000000002	0.09271567505012258	0.004146371039837106	0.0	0.0	0.0	-0.01685200000000075	0.010374299783599925	0.00046395279070181577
VAL 329	R VAL 329	0.0	0.0	0.0	-0.00015400000000001236	0.0003609487498247095	1.6142118820032314e-05	-0.1355559999999999	0.06171368457643742	0.002759919877097888	0.13319	0.05943485425236617	0.0026580074868216637	0.0	0.0	0.0	-0.002519999999999929	0.004381506590203789	0.00019594693159117972
ARG 330	R ARG 330	0.0	0.0	0.0	-0.00035600000000003717	0.0004788152044370008	2.1413266915631853e-05	-23.388274000000003	1.0195806564093353	0.0455970331255026	22.88661799999999	0.994120652675849	0.04445842714439313	0.0	0.0	0.0	-0.5020120000000005	0.14276512128667798	0.006384650320260284
GLY 331	R GLY 331	0.0	0.0	0.0	-0.00015399999999999103	0.00036094874982465954	1.614211882003008e-05	-0.3823719999999994	0.07634370711460281	0.003414194375251724	0.3654499999999998	0.07185543472835032	0.003213472732107809	0.0	0.0	0.0	-0.017075999999999723	0.006509548678671895	0.00029111586696708584
VAL 332	R VAL 332	0.0	0.0	0.0	-0.00015400000000000168	0.0003609487498246846	1.61421188200312e-05	-0.05986200000000014	0.05694926650976313	0.002546848623691651	0.05867999999999997	0.05534005421030963	0.0024748824618555155	0.0	0.0	0.0	-0.001336000000000073	0.0036838979356113117	0.00016474892412396072
GLN 333	R GLN 333	0.0	0.0	0.0	-9.599999999999298e-05	0.00029459124223233	1.3174520864151934e-05	-0.13503199999999976	0.2605469995528635	0.0116520160466762	0.12971800000000006	0.25413478013841395	0.01136525287672914	0.0	0.0	0.0	-0.005409999999999698	0.00785199974528826	0.00035115210379551166
ILE 334	R ILE 334	0.0	0.0	0.0	-0.0001899999999999764	0.00039230090491861166	1.7544229820653946e-05	-0.49119600000000013	0.07173797867238543	0.0032082199375976788	0.4730159999999996	0.06831778497580446	0.003055264225562252	0.0	0.0	0.0	-0.018369999999999737	0.006639359908906632	0.0002969212016680408
THR 335	R THR 335	0.0	0.0	0.0	-0.0001840000000000135	0.00038748419322602297	1.7328819925201018e-05	-0.419264	0.084559365560534	0.0037816097905521728	0.4001839999999998	0.08016661489672683	0.0035851600087025695	0.0	0.0	0.0	-0.019263999999999795	0.007269546340728783	0.0003251039956690881
ASN 336	R ASN 336	0.0	0.0	0.0	-7.59999999999863e-05	0.0002649981132007824	1.1851075900522677e-05	-0.03735999999999993	0.2163355874561558	0.009674821590086303	0.031822	0.21239944989570952	0.009498792167007343	0.0	0.0	0.0	-0.005614000000000118	0.007092884039656187	0.00031720341738389096
ASP 337	R ASP 337	0.0	0.0	0.0	-3.599999999999781e-05	0.00018629009635510896	8.331146379700187e-06	17.156445999999995	0.6568876304849324	0.029376907906861437	-16.84671000000001	0.6629153776310005	0.02964647695425721	0.0	0.0	0.0	0.3096999999999999	0.11292509907013666	0.005050163957734477
ILE 338	R ILE 338	0.0	0.0	0.0	-0.00013400000000000212	0.0003406523154185271	1.5234434679370526e-05	-0.4287340000000002	0.05202110383296548	0.0023264544887017136	0.4147739999999996	0.050141668540248596	0.00224240358722517	0.0	0.0	0.0	-0.01409400000000032	0.005081059338366173	0.00022723188156593738
PHE 339	R PHE 339	0.0	0.0	0.0	-8.799999999999741e-05	0.0002832948993540041	1.2669333052690289e-05	-0.275148	0.03987447925678754	0.0017832409237116445	0.2648180000000001	0.03851728022589206	0.0017225451378700622	0.0	0.0	0.0	-0.010417999999999926	0.004286172651678671	0.0001916834682490807
SER 340	R SER 340	0.0	0.0	0.0	-1.8000000000004236e-05	0.0001329511188369933	5.945754788083396e-06	-0.261102	0.11997444559571763	0.005365420318297497	0.2559859999999998	0.11778324925047758	0.00526742703869738	0.0	0.0	0.0	-0.005133999999999924	0.0036485673900860226	0.00016316889409442677
ASN 341	R ASN 341	0.0	0.0	0.0	-5.00000000000016e-05	0.00021794494717704066	9.746794344809276e-06	-0.1911740000000001	0.3088962734058148	0.013814261306635248	0.18770400000000007	0.30524541009489387	0.013650989735839664	0.0	0.0	0.0	-0.0035200000000004082	0.005359253679384297	0.000239673110715383
LYS 342	R LYS 342	0.0	0.0	0.0	-3.599999999999426e-05	0.00018629009635509055	8.331146379699366e-06	-15.368024000000009	0.6378430115818049	0.028525206657402026	15.094855999999998	0.6420853893870788	0.028714931560578603	0.0	0.0	0.0	-0.2732040000000007	0.0971232123850941	0.004343482101724397
LYS 343	R LYS 343	0.0	0.0	0.0	-0.00010800000000000231	0.00031038041175306824	1.3880633991284704e-05	-18.514929999999993	0.7411491895022979	0.03314519938392023	18.164789999999993	0.7363634686078058	0.03293117543909172	0.0	0.0	0.0	-0.35024800000000056	0.1126447268894548	0.0050376253326343875
SER 344	R SER 344	0.0	0.0	0.0	-8.799999999999918e-05	0.0002832948993540098	1.2669333052690543e-05	0.22922399999999998	0.15275877003956284	0.006831579879354415	-0.21580599999999997	0.14881935480306338	0.006655403874146191	0.0	0.0	0.0	0.013330000000000002	0.006777101150196758	0.00030308117724463923
TRP 345	R TRP 345	0.0	0.0	0.0	-0.0004499999999999851	0.0004974937185532926	2.224859546128621e-05	0.6787999999999996	0.11083867556047639	0.004956856261785395	-0.6405159999999998	0.10325390909791289	0.004617655193710344	0.0	0.0	0.0	0.037834000000000256	0.012039370581554023	0.0005384170205333194
ALA 346	R ALA 346	0.0	0.0	0.0	-0.00017200000000000415	0.00037738044464440205	1.6876966552079587e-05	0.5110899999999996	0.09076859534001969	0.004059294988049093	-0.4938739999999996	0.08752011268274354	0.00391401842714112	0.0	0.0	0.0	0.01704399999999972	0.00527048992030139	0.00023570347473042715
ASN 347	R ASN 347	0.0	0.0	0.0	-0.0001820000000000075	0.0003858445282753302	1.725549187939956e-05	0.09092200000000003	0.17636999721041005	0.007887506059078503	-0.08917399999999998	0.17248750599391244	0.007713875773435812	0.0	0.0	0.0	0.001566000000000102	0.006874710466631575	0.00030744639858035005
LEU 348	R LEU 348	0.0	0.0	0.0	-0.0005839999999999605	0.0004928934976239448	2.204286732709543e-05	0.3188219999999999	0.11175107299708603	0.00499765991560051	-0.3031700000000001	0.10766045281346327	0.004814721819586247	0.0	0.0	0.0	0.015067999999999816	0.010705109807937664	0.00047874706474296665
PHE 349	R PHE 349	0.0	0.0	0.0	-0.0012620000000000112	0.0005773698987651253	2.5820766836019837e-05	0.3726699999999999	0.12868498397248967	0.005754967436919157	-0.3605220000000001	0.12124806602993643	0.005422378355666418	0.0	0.0	0.0	0.010885999999999858	0.009497842070701605	0.00042475641019292307
GLU 350	R GLU 350	0.0	0.0	0.0	-0.00042600000000000103	0.0004944936804449584	2.211442967837971e-05	22.755862000000004	1.1766655697166264	0.052622084013397886	-22.277972000000013	1.1542971277862408	0.05162173687925591	0.0	0.0	0.0	0.47746400000000017	0.12832191045959437	0.005738730295805886
LYS 351	R LYS 351	0.0	0.0	0.0	-0.000644000000000017	0.00048297411938944657	2.1599259246558033e-05	-25.055277999999998	1.9959432087901234	0.08926129388167543	24.428373999999987	1.917891357226515	0.0857707089643564	0.0	0.0	0.0	-0.627548	0.14274805671531704	0.0063838871694288845
ASN 352	R ASN 352	0.0	0.0	0.0	-0.000675999999999986	0.00048064956049079157	2.1495301812256143e-05	-1.1648079999999987	0.49167671811465974	0.021988451293167628	1.1062660000000013	0.46604433613551866	0.020842136322555625	0.0	0.0	0.0	-0.05921800000000033	0.031420542261393236	0.0014051693677276048
ASP 353	R ASP 353	0.0	0.0	0.0	-0.000231999999999998	0.00042210899066472905	1.8877287940803165e-05	22.165510000000005	1.0319660701299618	0.046150925665678195	-21.685586000000043	1.0195569501514068	0.0455959729494182	0.0	0.0	0.0	0.47969199999999873	0.1367422287956447	0.006115298379637815
PHE 354	R PHE 354	0.0	0.0	0.0	-0.0005440000000000147	0.00049806023732076	2.227393095077794e-05	-0.5087859999999997	0.07139521135202448	0.0031928909170218277	0.4874140000000003	0.06853071285197448	0.0030647866496706683	0.0	0.0	0.0	-0.021916000000000307	0.00655598535690839	0.00029319257835080763
PHE 355	R PHE 355	0.0	0.0	0.0	-0.00028999999999999203	0.00045376205218152405	2.029285588575389e-05	-0.3951840000000003	0.05156462104970938	0.0023060399580233345	0.37825800000000015	0.04838511585188001	0.002163848162880127	0.0	0.0	0.0	-0.01721600000000045	0.006316117794975211	0.000282465374869213
PHE 356	R PHE 356	0.0	0.0	0.0	-0.00012200000000000699	0.00032728580781942303	1.463666628710324e-05	-0.3657520000000005	0.045882398542359495	0.0020519232422290617	0.35444999999999943	0.04386583522515646	0.001961739789065093	0.0	0.0	0.0	-0.011424000000000205	0.004152134872568541	0.00018568911653621368
ARG 357	R ARG 357	0.0	0.0	0.0	-0.0002839999999999705	0.0004509368026674661	2.0166506886417252e-05	-23.07159199999999	1.2981790390915524	0.058056331567481356	22.552807999999995	1.2495868401741181	0.055883222368369866	0.0	0.0	0.0	-0.5190679999999995	0.15120711417125948	0.006762187719370159
TYR 358	R TYR 358	0.0	0.0	0.0	-0.00023600000000002907	0.00042462218500691223	1.8989681408598953e-05	-0.22733199999999965	0.06613871616534457	0.0029578133058054934	0.21832400000000007	0.06378644859215717	0.0028526167019071835	0.0	0.0	0.0	-0.009243999999999607	0.006640215659148665	0.0002969594719822998
LYS 359	R LYS 359	0.0	0.0	0.0	-4.399999999999693e-05	0.00020509509989269402	9.172131704243473e-06	-15.435064000000004	0.6529958253340765	0.029202861089411485	15.108591999999993	0.6440529400105451	0.028802923099443458	0.0	0.0	0.0	-0.3265160000000005	0.10136272364138632	0.0045330788089332965
PHE 360	R PHE 360	0.0	0.0	0.0	-8.199999999999008e-05	0.0002743647207641351	1.2269963325127081e-05	0.24380199999999966	0.045123062794982995	0.0020179647152514728	-0.23687799999999956	0.043597420978771166	0.0019497359390441547	0.0	0.0	0.0	0.006841999999999699	0.003295608593265066	0.00014738409683546288
TYR 361	R TYR 361	0.0	0.0	0.0	-0.0001760000000000055	0.00038082016753319286	1.7030795636141553e-05	-0.680523999999999	0.11019746559699653	0.004928180480461573	0.6568059999999999	0.10586185509426999	0.004734286084300402	0.0	0.0	0.0	-0.02389399999999985	0.007178214541235406	0.00032101951342559666
LEU 362	R LEU 362	0.0	0.0	0.0	-0.00017599999999999837	0.0003808201675331774	1.7030795636140862e-05	0.35914800000000047	0.04360965599497075	0.0019502831056027164	-0.3452060000000002	0.04161715468409619	0.0018611757380752574	0.0	0.0	0.0	0.013766000000000033	0.004177468611491842	0.00018682207578334833
GLU 363	R GLU 363	0.0	0.0	0.0	-0.00015199999999999215	0.00035902089075705133	1.6055902341505855e-05	18.704713999999996	0.48712268701464995	0.021784788830942228	-18.277413999999993	0.49087936461418324	0.02195279256058437	0.0	0.0	0.0	0.4271479999999989	0.1165770907854555	0.005213485992308857
ILE 364	R ILE 364	0.0	0.0	0.0	-0.00031599999999998296	0.00046491289506742664	2.079153673973985e-05	0.21583400000000003	0.08300278576047958	0.0037119974256456783	-0.20562400000000014	0.07850565982144175	0.003510879839584355	0.0	0.0	0.0	0.009893999999999993	0.006092517049627395	0.00027246564554086626
THR 365	R THR 365	0.0	0.0	0.0	-0.00016400000000001036	0.0003702755730533912	1.655922703510144e-05	-0.20469000000000012	0.1478924132604509	0.006613949788137191	0.19319599999999995	0.1417334737597297	0.006338513640278765	0.0	0.0	0.0	-0.011658000000000307	0.008856694417219197	0.00039608341545690015
ALA 366	R ALA 366	0.0	0.0	0.0	-0.00017600000000000726	0.0003808201675331963	1.7030795636141706e-05	-0.046643999999999776	0.11456010328207657	0.005123283568962399	0.043878000000000014	0.10854852885230641	0.004854437787427087	0.0	0.0	0.0	-0.002942000000000009	0.007367675074268697	0.00032949244604391233
TYR 367	R TYR 367	0.0	0.0	0.0	-0.00017599999999993443	0.0003808201675330391	1.7030795636134675e-05	0.1792939999999999	0.09688376315977817	0.004332773606825076	-0.1734639999999999	0.0938517165746052	0.004197176361317219	0.0	0.0	0.0	0.005653999999999797	0.005461710721010706	0.00024425512891238654
THR 368	R THR 368	0.0	0.0	0.0	-0.00017399999999997463	0.00037910948286736115	1.6954291492124228e-05	0.06012799999999993	0.08145238864514673	0.0036426615588056013	-0.05923400000000002	0.07804480279941771	0.0034902696870012773	0.0	0.0	0.0	0.0007199999999999029	0.0040984875259052	0.00018328993425717913
ARG 369	R ARG 369	0.0	0.0	0.0	-9.400000000000475e-05	0.00029182871688716416	1.3050976974924797e-05	-15.67561399999999	0.766739377496707	0.03428962738217018	15.287162000000018	0.7738657375510206	0.03460832789244187	0.0	0.0	0.0	-0.38854599999999834	0.10078120799037929	0.004507072638420661
GLY 370	R GLY 370	0.0	0.0	0.0	-7.799999999998875e-05	0.0002681715868618062	1.1992997957139763e-05	-0.12928199999999995	0.08815957393272691	0.003942616003619917	0.1275520000000001	0.08525000466862158	0.0038124961104242456	0.0	0.0	0.0	-0.00180799999999995	0.004777356591254138	0.00021364988181601856
SER 371	R SER 371	0.0	0.0	0.0	-0.00016199999999999903	0.00036845081082825457	1.6477621187537855e-05	0.3780839999999997	0.13498958827998628	0.006036917912975164	-0.3570139999999999	0.13050729406435552	0.005836463621749075	0.0	0.0	0.0	0.020907999999999736	0.006809077470553697	0.00030451120176440774
ASP 372	R ASP 372	0.0	0.0	0.0	-0.00040199999999999925	0.0005023902865303032	2.2467576638347098e-05	22.545864	2.127657873226707	0.09515175274795093	-21.950841999999984	2.1026108810326343	0.09403161720439386	0.0	0.0	0.0	0.5946199999999993	0.11220662903768458	0.005018033001087291
GLU 373	R GLU 373	0.0	0.0	0.0	-0.0008160000000000176	0.0007281098818173161	3.2562063816657136e-05	24.449582000000028	2.94792738636404	0.1318353205728656	-23.81004599999999	2.8892040931517626	0.1292091350631595	0.0	0.0	0.0	0.6387200000000006	0.13047757508475893	0.005835134548577077
GLN 374	R GLN 374	0.0	0.0	0.0	-0.00044800000000000926	0.0005131237667463987	2.294759246631387e-05	0.5528999999999998	0.402128847510348	0.017983748774935703	-0.5265840000000004	0.3878068010543385	0.01734324738588476	0.0	0.0	0.0	0.02586800000000015	0.016349635347615757	0.0007311779208920447
HIE 375	R HIE 375	0.0	0.0	0.0	-0.0006420000000000137	0.0005346363249911199	2.390966331841627e-05	0.05180200000000005	0.17878717738137723	0.007995605642601445	-0.047421999999999985	0.17115024953531321	0.0076540718465402426	0.0	0.0	0.0	0.003738000000000391	0.010397564907227305	0.000464993238660531
LEU 376	R LEU 376	0.0	0.0	0.0	-0.002638000000000014	0.0018587511936781849	8.312588044646597e-05	0.48798799999999903	0.1301764950211832	0.0058216698388005705	-0.4512779999999999	0.12369826480593825	0.005531954576096955	0.0	0.0	0.0	0.03407199999999952	0.011312241864458233	0.0005058988357369514
LYS 377	R LYS 377	0.0	0.0	0.0	-0.0020980000000000664	0.0013432780799224075	6.007322198783797e-05	-24.948873999999993	2.9348726776682827	0.13125149625146218	24.297567999999995	2.8803947447140112	0.12881516902427365	0.0	0.0	0.0	-0.6534040000000003	0.13564664678494534	0.006066302462620821
TRP 378	R TRP 378	0.0	0.0	0.0	-0.001011999999999965	0.0005213981204415384	2.331763281295805e-05	0.7439800000000002	0.12971610385761306	0.00580108052004091	-0.7117040000000001	0.12356941524503293	0.005526192248555849	0.0	0.0	0.0	0.03126399999999974	0.009360892265163002	0.00041863182869912916
SER 379	R SER 379	0.0	0.0	0.0	-0.0010600000000000182	0.0005624944444170058	2.5155516293648037e-05	0.310328	0.44884426744250583	0.020072925866250774	-0.29897400000000013	0.42541885868400325	0.019025309738556158	0.0	0.0	0.0	0.010293999999999786	0.02504243526496536	0.0011199317514920101
GLY 380	R GLY 380	0.0	0.0	0.0	-0.002040000000000007	0.0010983624174196677	4.912026058562752e-05	0.5677279999999991	0.19278024280511938	0.008621394552623233	-0.5404840000000003	0.18206410339218368	0.008142154228949455	0.0	0.0	0.0	0.0252040000000001	0.013044937102186288	0.0005833873224539532
LEU 381	R LEU 381	0.0	0.0	0.0	-0.002235999999999999	0.0009799510191841406	4.382474187031878e-05	0.814035999999999	0.174172290287522	0.007789221617594512	-0.7793519999999999	0.16334080964657782	0.007304823077392028	0.0	0.0	0.0	0.032448000000000136	0.013011198868666808	0.0005818785027821468
VAL 382	R VAL 382	0.0	0.0	0.0	-0.0011360000000000064	0.0004914305647800068	2.1977442981384183e-05	0.2984279999999998	0.15130523063000842	0.006766575620799643	-0.290308	0.1434018449532645	0.006413125468287691	0.0	0.0	0.0	0.006984000000000215	0.009478171975650138	0.0004238767367997438
GLU 383	R GLU 383	0.0	0.0	0.0	-0.006361999999999989	0.0029521104315387834	0.00013202239204013918	38.272309999999976	2.6467630483106954	0.11836684192714549	-36.94268999999999	2.611110483664375	0.11677241076471792	0.0	0.0	0.0	1.3232579999999992	0.21154386645800155	0.009460529312464582
SER 384	R SER 384	0.0	0.0	0.0	-0.005453999999999984	0.0026183743047929896	0.00011709725872111756	0.36272000000000015	0.6751130257964219	0.030191972363527365	-0.34996200000000044	0.6458604807201008	0.028883758777416755	0.0	0.0	0.0	0.007304000000000165	0.03216108804129556	0.0014382875818138487
LYS 385	R LYS 385	0.0	0.0	0.0	-0.00270999999999999	0.0011755424279880277	5.2571855588327626e-05	-29.622836000000003	2.1469460843494934	0.09601434777264929	28.734865999999943	2.052480500284354	0.09178971842257183	0.0	0.0	0.0	-0.8906800000000002	0.18709795723096817	0.008367275016395863
VAL 386	R VAL 386	0.0	0.0	0.0	-0.0014519999999999572	0.0005759305513688581	2.5756397263594025e-05	-0.8296360000000002	0.12498594922630192	0.005589541574046966	0.7864499999999995	0.12094171943544157	0.005408678119467097	0.0	0.0	0.0	-0.04463799999999971	0.011622863502597244	0.0005197902577001748
ARG 387	R ARG 387	0.0	0.0	0.0	-0.0052759999999999994	0.0027283372225588073	0.0001220149499036893	-33.41830600000001	2.3661519318005455	0.10581753129196932	32.426160000000024	2.1990202314662306	0.09834317442911626	0.0	0.0	0.0	-0.9974220000000009	0.22899916138710985	0.010241153833040452
LEU 388	R LEU 388	0.0	0.0	0.0	-0.001364000000000006	0.0006538379004004058	2.9240519831220886e-05	-0.46811400000000003	0.10672833271441945	0.00477303614149313	0.44054999999999966	0.10438536056363544	0.004668255241522292	0.0	0.0	0.0	-0.028928000000000228	0.008798114343426233	0.00039346363491433973
LEU 389	R LEU 389	0.0	0.0	0.0	-0.0004460000000000264	0.000497075446989718	2.222988978830205e-05	-0.5074099999999999	0.05886915915825549	0.0026327088331222714	0.4802640000000003	0.05790252415913849	0.0025894796017731504	0.0	0.0	0.0	-0.027592000000000165	0.0068927161554788625	0.0003082516374652349
VAL 390	R VAL 390	0.0	0.0	0.0	-0.000597999999999983	0.0004943642381887881	2.2108640844700554e-05	-0.7985500000000009	0.07435334222480627	0.0033251825513794455	0.76386	0.06884951996927614	0.0030790441373906136	0.0	0.0	0.0	-0.03528799999999991	0.00892888884464336	0.0003993120484032422
MET 391	R MET 391	0.0	0.0	0.0	-0.0008780000000000499	0.0005283143003932642	2.362693378329165e-05	-0.24100999999999975	0.22820314173998574	0.010205554752192555	0.230638	0.21688045314412263	0.009699188724424324	0.0	0.0	0.0	-0.011250000000000024	0.013419072248110581	0.0006001191548351237
LYS 392	R LYS 392	0.0	0.0	0.0	-0.0002739999999999867	0.00044600896851967024	1.9946127443690927e-05	-20.680518000000028	0.9553720917396014	0.042725538818718274	20.216729999999988	0.9264751594621071	0.04143322872044458	0.0	0.0	0.0	-0.46406200000000025	0.11353430387332321	0.005077408424777367
LEU 393	R LEU 393	0.0	0.0	0.0	-0.00019400000000001328	0.00039542888108991405	1.768411716767458e-05	-0.5170380000000002	0.041443751712408904	0.0018534209214313923	0.497318	0.03952048678850017	0.0017674098992593746	0.0	0.0	0.0	-0.019914000000000084	0.0048841175252039085	0.00021842437592907964
GLU 394	R GLU 394	0.0	0.0	0.0	-0.00035200000000000384	0.00047759396981118194	2.1358651642835705e-05	23.32025199999999	1.2032378736126228	0.0538104335700025	-22.808932000000016	1.1530308388658324	0.05156510671715215	0.0	0.0	0.0	0.5109680000000002	0.12734070431719746	0.005694849423119089
VAL 395	R VAL 395	0.0	0.0	0.0	-0.00011800000000000477	0.0003226081214104946	1.4427473791347426e-05	-0.25503799999999993	0.040243466003813046	0.0017997425126945554	0.24729199999999982	0.03928977902712156	0.001757092334511787	0.0	0.0	0.0	-0.007863999999999921	0.002630875139568723	0.00011765631304779821
LEU 396	R LEU 396	0.0	0.0	0.0	-9.400000000000119e-05	0.00029182871688715315	1.3050976974924304e-05	0.1948500000000001	0.05542728118895932	0.002478783370930168	-0.19109799999999996	0.054044762891514476	0.002416955273065689	0.0	0.0	0.0	0.0036580000000002357	0.003628365472219885	0.00016226543686193574
ALA 397	R ALA 397	0.0	0.0	0.0	-2.3999999999997802e-05	0.0001530490117576579	6.844559883585753e-06	0.11462200000000027	0.06132091907334703	0.002742354869815347	-0.11179200000000003	0.06028781581712846	0.0026961530876417252	0.0	0.0	0.0	0.002806000000000181	0.002802206987358443	0.00012531850621516744
GLY 398	R GLY 398	0.0	0.0	0.0	-8.000000000000006e-06	8.908422980528044e-05	3.983967871356398e-06	-0.005083999999999975	0.03423677765210953	0.001531115243213251	0.006376000000000006	0.0338130540472167	0.0015121657475290183	0.0	0.0	0.0	0.0012839999999999612	0.0027948781726577347	0.00012499075165786177
ILE 399	R ILE 399	0.0	0.0	0.0	-8.399999999999963e-05	0.00027738781516137176	1.2405160216619481e-05	-0.04815199999999976	0.0839474174468755	0.0037542426389353093	0.04360400000000004	0.08192132313384591	0.003663632946680111	0.0	0.0	0.0	-0.004631999999999769	0.0037240537053056075	0.00016654474473846615
LYS 400	R LYS 400	0.0	0.0	0.0	-9.000000000000341e-05	0.00028618176042509457	1.279843740462141e-05	-16.790124	0.6803289679442226	0.03042523638771114	16.448618	0.669918102514049	0.029959648331581726	0.0	0.0	0.0	-0.3415959999999998	0.10040671682711254	0.004490324884459913
ILE 401	R ILE 401	0.0	0.0	0.0	-0.00022199999999999065	0.0004155911452377026	1.858580103196982e-05	-0.41629600000000055	0.061377947049406266	0.002744905238437101	0.40419200000000005	0.05864802755421587	0.0026228195271501484	0.0	0.0	0.0	-0.01232600000000002	0.0042834243310693595	0.00019156055961495303
ALA 402	R ALA 402	0.0	0.0	0.0	-0.00021600000000000463	0.0004115142767875821	1.8403477932173946e-05	0.3414839999999999	0.07638862313198236	0.0034162030806145086	-0.32894400000000035	0.07183812959703084	0.0032126988231080105	0.0	0.0	0.0	0.012323999999999957	0.005501547418681105	0.00024603668019218896
HIE 403	R HIE 403	0.0	0.0	0.0	-0.000688000000000006	0.0004633098315382508	2.0719845559270096e-05	-1.4216160000000009	0.16768348918124407	0.0074990336102722455	1.3725559999999979	0.1591493979379302	0.007117377447347535	0.0	0.0	0.0	-0.0497480000000006	0.020956347391661544	0.0009371963465571124
PRO 404	R PRO 404	0.0	0.0	0.0	-0.0011700000000000248	0.0005301886456724421	2.37107570524426e-05	0.2724159999999998	0.17660905680060673	0.007898197128965563	-0.27067599999999986	0.1693839160723354	0.007575079012657223	0.0	0.0	0.0	0.0005699999999996454	0.01856257255878096	0.0008301434815741286
PHE 405	R PHE 405	0.0	0.0	0.0	-0.001515999999999991	0.000552941226533138	2.4728283401804138e-05	0.17380600000000015	0.18012295901411418	0.008055343613279356	-0.16200799999999999	0.17175470862832262	0.00768110407897198	0.0	0.0	0.0	0.010282000000000145	0.0185035800860275	0.0008275052579893779
THR 406	R THR 406	0.0	0.0	0.0	-0.004283999999999985	0.0013354190353592847	5.972175483021112e-05	0.8537780000000003	0.8117567324734671	0.03630286470007567	-0.7975959999999988	0.7611092436595435	0.0340378401425238	0.0	0.0	0.0	0.051897999999999965	0.0554273903047942	0.002478788250738652
LYS 407	R LYS 407	0.0	0.0	0.0	-0.003725999999999989	0.002017653092084905	9.023218937828981e-05	-34.52513999999998	4.398323319220793	0.196698998576004	33.467486	4.212884019980104	0.18840590099996188	0.0	0.0	0.0	-1.0613800000000013	0.24826367354085105	0.011102689007623177
PRO 408	R PRO 408	0.0	0.0	0.0	-0.001838000000000009	0.0006385577499334036	2.855717072820804e-05	0.3927260000000006	0.16679003244798404	0.007459077010461759	-0.3854220000000001	0.15988011732545077	0.007150056211806996	0.0	0.0	0.0	0.005466000000000014	0.010750481105512903	0.0004807761308550788
PHE 409	R PHE 409	0.0	0.0	0.0	-0.0006980000000000235	0.0004677563468302901	2.091869976838994e-05	-0.05841600000000065	0.19809692310583732	0.00885916372396402	0.05357200000000002	0.18544906798363797	0.008293534447507887	0.0	0.0	0.0	-0.005542000000000883	0.014583560470612334	0.00065219665132536
GLU 410	R GLU 410	0.0	0.0	0.0	-0.0006720000000000053	0.0005142139632487668	2.2996347536076423e-05	26.254367999999996	1.8490277695525155	0.0826910357000848	-25.48126800000002	1.8053472563955049	0.0807375837658618	0.0	0.0	0.0	0.7724279999999988	0.1486493619764334	0.0066478015638255505
SER 411	R SER 411	0.0	0.0	0.0	-0.00017000000000000036	0.00037563279941985945	1.6798809481626986e-05	0.21331000000000014	0.13853449353861283	0.006195450895616873	-0.20084199999999985	0.13330754305739814	0.005961694563796448	0.0	0.0	0.0	0.012298000000000083	0.007344467033079796	0.0003284545508894524
SER 412	R SER 412	0.0	0.0	0.0	-0.00012800000000001433	0.000334089808285175	1.4940950438310473e-05	-0.076166	0.07457051993918248	0.0033348950340303103	0.073272	0.07161221973937135	0.003202595827137732	0.0	0.0	0.0	-0.0030219999999999405	0.004612755792365481	0.0002062887103067024
TYR 413	R TYR 413	0.0	0.0	0.0	-8.599999999999853e-05	0.00028036404905051095	1.2538261442480557e-05	0.171732	0.15521177847057888	0.006941281751377054	-0.1657039999999999	0.15059294931702494	0.006734721432100965	0.0	0.0	0.0	0.005942000000000046	0.005699003070713623	0.000254867165401914
CYS 414	R CYS 414	0.0	0.0	0.0	-2.8000000000005797e-05	0.0001649727250184444	7.377804551492438e-06	-0.016768000000000113	0.11951790734446466	0.005345003307014887	0.016902000000000014	0.11631118775079204	0.005201594447090237	0.0	0.0	0.0	0.00010599999999987175	0.004918410718921228	0.00021995801417542952
CYS 415	R CYS 415	0.0	0.0	0.0	-2.799999999999514e-05	0.00016497272501838159	7.377804551489629e-06	0.1373260000000004	0.07041303660544705	0.0031489667270392127	-0.13373400000000002	0.06821623885850044	0.0030507229451393926	0.0	0.0	0.0	0.0035640000000003395	0.002906871858200722	0.00012999926153635887
PRO 416	R PRO 416	0.0	0.0	0.0	-2.400000000000091e-05	0.00015304901175767772	6.844559883586639e-06	-0.037998000000000205	0.043336474198993016	0.0019380660442822825	0.03627800000000001	0.0422492688220755	0.0018894447417164655	0.0	0.0	0.0	-0.001744000000000181	0.002108664032035423	9.43023223468e-05
THR 417	R THR 417	0.0	0.0	0.0	-7.999999999997343e-06	8.908422980525076e-05	3.983967871355071e-06	0.16096600000000028	0.03952645751898333	0.001767676918444088	-0.15631399999999998	0.038518663060911236	0.0017226069801321527	0.0	0.0	0.0	0.004644000000000297	0.0023768180409954706	0.00010629453419627507
GLU 418	R GLU 418	0.0	0.0	0.0	-2.6000000000002465e-05	0.00015913516267627593	7.116740827092807e-06	14.367125999999997	0.6638776198397909	0.02968950973405071	-14.017868000000012	0.6711481345990419	0.030014657038712724	0.0	0.0	0.0	0.3492320000000002	0.09187405605501477	0.004108732694152783
ASP 419	R ASP 419	0.0	0.0	0.0	-9.99999999999801e-06	9.949874371064221e-05	4.449719092256513e-06	12.697355999999985	0.4062967157930747	0.018170141510964546	-12.396127999999987	0.4187529625162025	0.018727201799313	0.0	0.0	0.0	0.3012180000000007	0.08255690447200595	0.0036920570082272335
ASP 420	R ASP 420	0.0	0.0	0.0	-1.4000000000001123e-05	0.00011749042514180555	5.254331546448551e-06	13.725149999999996	0.45045099566984576	0.02014478093700477	-13.389844000000013	0.46723974110048727	0.020895596457801837	0.0	0.0	0.0	0.33529199999999965	0.09341513119404239	0.004177651669538798
TYR 421	R TYR 421	0.0	0.0	0.0	-4.400000000000048e-05	0.00020509509989271056	9.172131704244212e-06	0.11555199999999993	0.12456114681552993	0.005570543832697127	-0.11413	0.12035702347599002	0.005382529721237034	0.0	0.0	0.0	0.0013779999999999361	0.006314674655118529	0.0002824008356928014
GLU 422	R GLU 422	0.0	0.0	0.0	-3.199999999999825e-05	0.00017599999999999037	7.87095928079883e-06	13.890174000000007	0.51026305737709	0.022819657654040974	-13.563410000000008	0.505717159981489	0.022616358942134915	0.0	0.0	0.0	0.3267319999999994	0.0939056983148513	0.004199590498131899
MET 423	R MET 423	0.0	0.0	0.0	-3.0000000000001136e-05	0.00017058722109232626	7.628892449104548e-06	0.1228239999999999	0.08021683753427335	0.003587406033333836	-0.123132	0.07847021457852643	0.003509294680131602	0.0	0.0	0.0	-0.00033800000000011967	0.005280885910526417	0.0002361683975471588
ILE 424	R ILE 424	0.0	0.0	0.0	-5.3999999999998494e-05	0.00022601769842204206	1.0107818755794659e-05	0.11662200000000023	0.06427294233190223	0.0028743733633611445	-0.11943600000000001	0.06449416953492766	0.0028842669446498847	0.0	0.0	0.0	-0.0028679999999997484	0.011997607094749872	0.0005365493006238895
GLN 425	R GLN 425	0.0	0.0	0.0	-4.600000000000293e-05	0.0002094850830011664	9.368457717255874e-06	0.22164	0.2144394982273557	0.00959002590194626	-0.219302	0.21061975879769693	0.009419201961525193	0.0	0.0	0.0	0.002292000000000215	0.012137822539484323	0.0005428199259423215
ASP 426	R ASP 426	0.0	0.0	0.0	-3.79999999999967e-05	0.0001911962342725234	8.550555537506747e-06	14.643975999999991	0.6310310003671787	0.02822056425461413	-14.312568000000004	0.6283393393506423	0.028100189514506897	0.0	0.0	0.0	0.33136999999999955	0.0972545376833402	0.004349355147605272
LYS 427	R LYS 427	0.0	0.0	0.0	-2.6000000000008682e-05	0.000159135162676314	7.1167408270945085e-06	-13.451816000000015	0.41179286800959386	0.018415936910381007	13.143728000000003	0.42869849779988634	0.019171979658651795	0.0	0.0	0.0	-0.3081139999999995	0.08928651076170473	0.003993014150738766
TYR 428	R TYR 428	0.0	0.0	0.0	-8.999999999997676e-05	0.0002861817604250099	1.2798437404617624e-05	-0.17280399999999965	0.12174431232710675	0.005444571164747526	0.16655200000000017	0.11945837474199933	0.005342340928095088	0.0	0.0	0.0	-0.006341999999999686	0.006715134846002391	0.0003003099598747785
GLY 429	R GLY 429	0.0	0.0	0.0	-2.400000000000002e-05	0.00015304901175767208	6.8445598835863864e-06	-0.0191959999999998	0.09741002814905676	0.004356308892629179	0.017842000000000007	0.09515369165723418	0.004255402457112605	0.0	0.0	0.0	-0.0013779999999998017	0.005393988876518099	0.00024122651595544377
SER 430	R SER 430	0.0	0.0	0.0	-2.9999999999997585e-05	0.00017058722109230607	7.6288924491036454e-06	-0.08216200000000032	0.11051714688680707	0.004942477062364597	0.08055400000000008	0.10711148903829132	0.004790171413216859	0.0	0.0	0.0	-0.0016380000000003295	0.006452515478478251	0.000288565264714939
HIE 431	R HIE 431	0.0	0.0	0.0	-1.1999999999995126e-05	0.00010888526071048537	4.8694968939286465e-06	-0.07112799999999993	0.16991594279525396	0.007598871971023069	0.0689899999999999	0.16559406360132609	0.007405591657659775	0.0	0.0	0.0	-0.0021499999999998994	0.006262866755728015	0.0002800839159966282
LYS 432	R LYS 432	0.0	0.0	0.0	-9.99999999999801e-06	9.949874371064221e-05	4.449719092256513e-06	-13.271987999999999	1.0300791153380988	0.0460665384819767	12.983726000000006	1.0087428566903995	0.04511235198754124	0.0	0.0	0.0	-0.2882719999999999	0.0957914297627928	0.004283922972230025
THR 433	R THR 433	0.0	0.0	0.0	-1.1999999999998679e-05	0.00010888526071051761	4.869496893930088e-06	0.007535999999999902	0.0905678789858743	0.004050318679807793	-0.006532000000000016	0.08835139487297305	0.003951194496857883	0.0	0.0	0.0	0.0009919999999999619	0.003661684858094594	0.00016375552509762366
GLU 434	R GLU 434	0.0	0.0	0.0	-2.5999999999998023e-05	0.00015913516267624875	7.1167408270915905e-06	14.090438000000008	0.8767689331606875	0.03921029870214533	-13.779587999999999	0.8688133759651797	0.038854515368384475	0.0	0.0	0.0	0.3108239999999994	0.08942561726932646	0.003999235182881862
THR 435	R THR 435	0.0	0.0	0.0	-1.599999999999868e-05	0.00012547509713085463	5.611416933359596e-06	0.05151799999999995	0.09173033127597435	0.0041023051266330735	-0.04929599999999994	0.08946729225812082	0.004001098945039976	0.0	0.0	0.0	0.0022060000000000313	0.003473264170776552	0.00015532909579341617
ALA 436	R ALA 436	0.0	0.0	0.0	-1.999999999999602e-05	0.00013999999999997212	6.260990336998164e-06	0.00484600000000016	0.09945428238140362	0.0044477307211655635	-0.0027399999999999963	0.09687278461983022	0.004332282631592729	0.0	0.0	0.0	0.0020860000000002443	0.004311218389272413	0.0001928035476852053
LEU 437	R LEU 437	0.0	0.0	0.0	-2.0000000000004904e-05	0.00014000000000003433	6.260990337000946e-06	0.053457999999999985	0.08429204135622767	0.0037696546886949725	-0.04947600000000001	0.08205065157571872	0.0036694166904291457	0.0	0.0	0.0	0.003961999999999895	0.0045140398757652625	0.00020187400030711664
ASN 438	R ASN 438	0.0	0.0	0.0	-1.2000000000001344e-05	0.00010888526071054178	4.869496893931169e-06	0.1617339999999999	0.23056531231735553	0.01031119423190153	-0.155944	0.2239211309010385	0.010014057405867015	0.0	0.0	0.0	0.0057779999999999915	0.008513090860550557	0.00038071699725646455
ALA 439	R ALA 439	0.0	0.0	0.0	-5.999999999998451e-06	7.722693830521136e-05	3.4536936748926997e-06	-0.005148000000000195	0.042284868404666894	0.001891036803449365	0.005467999999999993	0.040993328432807216	0.001833277379994637	0.0	0.0	0.0	0.00031399999999979144	0.002682425022251317	0.00011996169388600661
LEU 440	R LEU 440	0.0	0.0	0.0	-2.999999999999048e-05	0.00017058722109226566	7.628892449101838e-06	-0.02716199999999972	0.06804125040003291	0.0030428972233711668	0.02457599999999999	0.065880772794496	0.0029462777275742367	0.0	0.0	0.0	-0.0026159999999996963	0.004035906837378545	0.0001804912407846923
LYS 441	R LYS 441	0.0	0.0	0.0	-2.400000000000091e-05	0.00015304901175767772	6.844559883586639e-06	-14.013741999999985	0.6712445541205251	0.030018969050800613	13.683072000000003	0.6736028197801077	0.030124433897277213	0.0	0.0	0.0	-0.33069400000000043	0.08418681823183571	0.003764948967516066
LEU 442	R LEU 442	0.0	0.0	0.0	-7.999999999999475e-05	0.00027129319932499296	1.2132600710481686e-05	-0.2662299999999999	0.05231624126406719	0.002339653435874675	0.256424	0.05109082328559543	0.0022848510778604105	0.0	0.0	0.0	-0.009886000000000063	0.003767891187388751	0.00016850521653647292
VAL 443	R VAL 443	0.0	0.0	0.0	-7.600000000000762e-05	0.00026499811320085674	1.1851075900526e-05	0.2254520000000002	0.06499695143620178	0.0029067520348319952	-0.21469399999999994	0.06279124432594073	0.0028081098140920286	0.0	0.0	0.0	0.01068200000000006	0.00428775885515974	0.00019175440542527707
THR 444	R THR 444	0.0	0.0	0.0	-9.79999999999972e-05	0.0002973146481423258	1.329631527905344e-05	-0.35403200000000046	0.14325682872379852	0.006406640145349159	0.3404319999999998	0.13763296616726733	0.006155133365898769	0.0	0.0	0.0	-0.01369800000000005	0.006762750623821666	0.00030243940219488704
ASP 445	R ASP 445	0.0	0.0	0.0	-0.0001319999999999999	0.0003384907679686402	1.5137767338679758e-05	20.705206000000004	1.9242116358561248	0.08605336041740733	-20.18238400000003	1.8636627507526118	0.08334553195634174	0.0	0.0	0.0	0.5226899999999989	0.11825781115850519	0.005288650092415015
GLU 446	R GLU 446	0.0	0.0	0.0	-6.999999999999696e-05	0.0002551470164434504	1.1410521460476234e-05	16.743092	1.7706825981908918	0.0791873331226156	-16.351864	1.7299936397293352	0.07736766758154148	0.0	0.0	0.0	0.39115800000000056	0.0968547419386365	0.004331475738359819
ASN 447	R ASN 447	0.0	0.0	0.0	-5.600000000000627e-05	0.00022992172581122434	1.028241216835931e-05	0.04050999999999988	0.24014322788702613	0.010739531637832271	-0.039135999999999956	0.23270535340640525	0.010406899778896687	0.0	0.0	0.0	0.0013179999999998842	0.008051389693711438	0.00036006909336959973
LYS 448	R LYS 448	0.0	0.0	0.0	-0.00015000000000000747	0.00035707142142716013	1.59687194226721e-05	-20.627664000000003	2.1446148052980836	0.09591008980397982	20.10066	2.0692438271986644	0.09253939719276083	0.0	0.0	0.0	-0.5271539999999996	0.12977841994723183	0.0058038673802905
GLU 449	R GLU 449	0.0	0.0	0.0	-5.9999999999990725e-05	0.00023748684174072166	1.0620734437879762e-05	17.11479599999999	2.0229412206943143	0.09046868167917782	-16.714384000000003	1.967310610082715	0.08798080514003066	0.0	0.0	0.0	0.4003520000000001	0.10121531552092128	0.00452648651737739
GLU 450	R GLU 450	0.0	0.0	0.0	-2.200000000000024e-05	0.00014668333238647283	6.559878047646994e-06	14.709761999999998	0.9835188586682728	0.043984300502705326	-14.368939999999997	0.9645064128350631	0.043134038076673535	0.0	0.0	0.0	0.3407999999999998	0.08324450732631	0.0037228075427021686
GLU 451	R GLU 451	0.0	0.0	0.0	-2.200000000000202e-05	0.00014668333238648467	6.559878047647523e-06	14.309628000000009	1.3647699489715308	0.06103436759098524	-13.985270000000002	1.3389130909435023	0.05987801374628058	0.0	0.0	0.0	0.3243359999999999	0.07901834662912126	0.0035338078906471298
SER 452	R SER 452	0.0	0.0	0.0	-2.4000000000002687e-05	0.00015304901175768905	6.844559883587145e-06	0.0838420000000001	0.09120862369315727	0.004078973654241951	-0.07963200000000009	0.08895100098368769	0.003978009697323526	0.0	0.0	0.0	0.004186000000000111	0.003910422483568611	0.00017487940988005935
ILE 453	R ILE 453	0.0	0.0	0.0	-2.6000000000014012e-05	0.0001591351626763466	7.116740827095967e-06	0.03848199999999967	0.08139372012630954	0.0036400378228804175	-0.03596800000000002	0.07953946803945822	0.0035571131486080098	0.0	0.0	0.0	0.002487999999999562	0.0032926973744942106	0.00014725390317408274
LYS 454	R LYS 454	0.0	0.0	0.0	-5.6000000000002716e-05	0.0002299217258112098	1.0282412168358662e-05	-16.111036000000002	1.6791487506185232	0.07509381501433719	15.739809999999999	1.6374639250683078	0.07322961294312716	0.0	0.0	0.0	-0.37128200000000006	0.09055655954153809	0.004049812458867727
ASP 455	R ASP 455	0.0	0.0	0.0	-1.9999999999999575e-05	0.000139999999999997	6.260990336999277e-06	14.51852	1.0288674441345815	0.04601235089842783	-14.182389999999998	1.0139181337268122	0.04534379741265748	0.0	0.0	0.0	0.33610999999999996	0.07969703821347456	0.0035641599010145498
ALA 456	R ALA 456	0.0	0.0	0.0	-2.2000000000002906e-05	0.0001466833323864906	6.559878047647789e-06	0.2762179999999998	0.06553138542713702	0.0029306526494963492	-0.2681740000000001	0.06384518559766227	0.002855243500649267	0.0	0.0	0.0	0.008021999999999604	0.003215822756309876	0.00014381596573399247
PRO 457	R PRO 457	0.0	0.0	0.0	-2.5999999999998023e-05	0.00015913516267624875	7.1167408270915905e-06	-0.06355800000000024	0.056313609687179626	0.0025184211863784863	0.062278	0.05519641941285682	0.0024684589184347377	0.0	0.0	0.0	-0.0013060000000002247	0.0030160179044564596	0.00013488042111442218
LYS 458	R LYS 458	0.0	0.0	0.0	-8.199999999999186e-05	0.000274364720764141	1.2269963325127346e-05	-17.654681999999994	1.370618486989116	0.061295922162511486	17.21019	1.3571426991661835	0.06069326661006266	0.0	0.0	0.0	-0.444574	0.10026074268625912	0.004483796722421805
ALA 459	R ALA 459	0.0	0.0	0.0	-5.999999999999517e-05	0.00023748684174073923	1.0620734437880548e-05	-0.002088000000000193	0.07156502117654966	0.00320048504323954	0.0030800000000000102	0.06876209420894627	0.00307513433852897	0.0	0.0	0.0	0.0009319999999996931	0.00398690055055346	0.00017829961301137748
TYR 460	R TYR 460	0.0	0.0	0.0	-0.00026000000000001575	0.0004386342439892525	1.961631973638394e-05	-0.30788200000000054	0.14493657949599828	0.006481760883587087	0.2940579999999998	0.13850248602823068	0.0061940194762367725	0.0	0.0	0.0	-0.014083999999999975	0.008599589757657138	0.00038458534553464604
LEU 461	R LEU 461	0.0	0.0	0.0	-0.00022799999999998378	0.00041954260808644303	1.876251582277679e-05	0.24758199999999989	0.09279064217904716	0.004149723671764173	-0.23300000000000004	0.0873868640014047	0.003908059364953404	0.0	0.0	0.0	0.014353999999999924	0.007643342462561681	0.0003418206664319712
SER 462	R SER 462	0.0	0.0	0.0	-0.0004060000000000148	0.0004910845141113872	2.1961967125010327e-05	-0.4211439999999998	0.2103988290461712	0.009409321682671919	0.3982579999999999	0.199820317875836	0.008936236281119714	0.0	0.0	0.0	-0.02329199999999963	0.0142147365786353	0.0006357023454416263
THR 463	R THR 463	0.0	0.0	0.0	-0.00035399999999998855	0.0004782091592598208	2.1386163751359645e-05	0.3127800000000002	0.15249742161754684	0.006819892022605613	-0.2969240000000001	0.14592704418304364	0.006526055810978017	0.0	0.0	0.0	0.015501999999999946	0.009091204320660896	0.00040657101716675114
MET 464	R MET 464	0.0	0.0	0.0	-0.0009440000000000061	0.00047419827076869095	2.1206791365032888e-05	-0.398078	0.2770262296534388	0.012388989621111143	0.38100999999999996	0.2641636119907509	0.01181375587186395	0.0	0.0	0.0	-0.018012000000000042	0.016085516964027154	0.0007193661876958151
TYR 465	R TYR 465	0.0	0.0	0.0	-0.0005080000000000311	0.0004999359959035047	2.2357817424785855e-05	0.6869199999999996	0.1555621084968988	0.006956948986445267	-0.6600059999999999	0.15049456456629967	0.006730321532289544	0.0	0.0	0.0	0.026406000000000446	0.009928603325745348	0.0004440206391599417
ILE 466	R ILE 466	0.0	0.0	0.0	-0.0004459999999999926	0.0004970754469896802	2.2229889788300362e-05	-0.34169400000000005	0.05005876910192824	0.0022386962116375526	0.33110799999999996	0.047628230452117636	0.0021299992187792114	0.0	0.0	0.0	-0.011031999999999948	0.003914968199105003	0.00017508270045897434
GLY 467	R GLY 467	0.0	0.0	0.0	-0.00010800000000000321	0.0003103804117530708	1.3880633991284819e-05	0.2389600000000004	0.053679627420465705	0.0024006259183804598	-0.23119399999999998	0.05173703087731246	0.002313750359913525	0.0	0.0	0.0	0.007658000000000307	0.00382949552813454	0.00017126024640880578
LEU 468	R LEU 468	0.0	0.0	0.0	-0.00012400000000000944	0.0003295815528818574	1.4739335127475496e-05	-0.05492199999999985	0.06685994253661895	0.0029900675296721936	0.05342599999999998	0.06526166197699844	0.0029185902501036366	0.0	0.0	0.0	-0.0016199999999998412	0.0047560067283380575	0.00021269508692020543
ASP 469	R ASP 469	0.0	0.0	0.0	-9.399999999999941e-05	0.0002918287168871476	1.3050976974924057e-05	18.067609999999995	0.6135663174425298	0.027439519890114228	-17.688544000000004	0.6020804365395432	0.026925855680503336	0.0	0.0	0.0	0.3789719999999997	0.11129975389011489	0.0049774763115458705
PHE 470	R PHE 470	0.0	0.0	0.0	-5.2000000000006705e-05	0.00022202702538207531	9.929350431927833e-06	0.04734399999999995	0.05883996655335584	0.0026314033001423533	-0.046513999999999965	0.05776775747767956	0.0025834526525562655	0.0	0.0	0.0	0.0007779999999998311	0.0032870527832693434	0.0001470014693804027
ASN 471	R ASN 471	0.0	0.0	0.0	-2.799999999999514e-05	0.0001649727250183816	7.37780455148963e-06	-0.12551	0.1796662514219075	0.008034919028839068	0.12391600000000003	0.17600420717698767	0.007871147431474015	0.0	0.0	0.0	-0.0016219999999997868	0.00534220141889156	0.00023891051044274713
ILE 472	R ILE 472	0.0	0.0	0.0	-2.7999999999998692e-05	0.00016497272501840257	7.377804551490568e-06	-0.05212199999999996	0.10441509046110165	0.004669584802956262	0.05115	0.10268688085631975	0.004592296919843055	0.0	0.0	0.0	-0.0010000000000000178	0.0025907527863541506	0.0001158619868636974
GLU 473	R GLU 473	0.0	0.0	0.0	-2.799999999999958e-05	0.00016497272501840777	7.3778045514908e-06	13.57770599999998	0.8038672474758946	0.035950036204834925	-13.308016000000011	0.7818460281562364	0.03496521733791118	0.0	0.0	0.0	0.2696620000000001	0.08199099801807543	0.0036667489022293434
ASN 474	R ASN 474	0.0	0.0	0.0	-1.199999999999779e-05	0.00010888526071050956	4.869496893929728e-06	0.07112800000000025	0.17067387502485576	0.007632767730777621	-0.06916799999999998	0.16720556143860765	0.007477660031854885	0.0	0.0	0.0	0.0019480000000000927	0.0050340139054240824	0.0002251279458441489
LYS 475	R LYS 475	0.0	0.0	0.0	-1.2000000000002231e-05	0.00010888526071054984	4.86949689393153e-06	-12.511595999999999	0.8618389946991734	0.038542611556148645	12.259022000000003	0.8538908557397591	0.038187159975991355	0.0	0.0	0.0	-0.2525859999999995	0.07385222138839152	0.0033027717462761467
LYS 476	R LYS 476	0.0	0.0	0.0	-1.4000000000000235e-05	0.0001174904251417981	5.254331546448218e-06	-11.919062000000002	0.9251864753420643	0.04137559701456577	11.680758000000003	0.9023750126394047	0.040355437389178815	0.0	0.0	0.0	-0.23831799999999959	0.07135408100452334	0.003191051511962813
GLU 477	R GLU 477	0.0	0.0	0.0	-2.200000000000024e-05	0.00014668333238647286	6.559878047646995e-06	13.131323999999998	0.579838911271015	0.025931184432029165	-12.866827999999993	0.5716549644813198	0.025565187205109176	0.0	0.0	0.0	0.26447399999999993	0.07970702179858395	0.003564606380513825
LYS 478	R LYS 478	0.0	0.0	0.0	-2.200000000000113e-05	0.00014668333238647877	6.5598780476472595e-06	-12.903146000000003	0.4401542055732178	0.019684294484882636	12.638887999999998	0.43965090180294264	0.01966178605600929	0.0	0.0	0.0	-0.2642799999999997	0.0806495232471963	0.00360675632667361
VAL 479	R VAL 479	0.0	0.0	0.0	-3.8000000000002035e-05	0.00019119623427255023	8.550555537507946e-06	-0.13582200000000022	0.07363954315447609	0.0032932604865087566	0.13415400000000002	0.07190500875460594	0.0032156897499603272	0.0	0.0	0.0	-0.0017060000000000527	0.003539429897596484	0.00015828811705241713
ASP 480	R ASP 480	0.0	0.0	0.0	-3.399999999999715e-05	0.00018122913673025782	8.10481338464921e-06	14.90920800000001	0.41608944799850833	0.018608085808900568	-14.604441999999997	0.41250138743530274	0.01844762286236629	0.0	0.0	0.0	0.30473199999999934	0.09322182242372432	0.004169006638517235
ILE 481	R ILE 481	0.0	0.0	0.0	-7.800000000000473e-05	0.0002681715868618612	1.1992997957142221e-05	0.2234260000000002	0.034820518721007575	0.0015572209374395394	-0.21672600000000006	0.03420910586378972	0.0015298777232184092	0.0	0.0	0.0	0.006622000000000223	0.0036659399885981565	0.00016394582031880562
HIE 482	R HIE 482	0.0	0.0	0.0	-5.8000000000012265e-05	0.00023374344910611527	1.0453324829930723e-05	0.41365799999999986	0.10293886066981693	0.004603565799681804	-0.4020819999999997	0.10028748314720182	0.0044849925921901556	0.0	0.0	0.0	0.011517999999999848	0.005370444674326205	0.00024017358722390228
ILE 483	R ILE 483	0.0	0.0	0.0	-4.800000000000359e-05	0.00021376622745421426	9.559916317626098e-06	0.1891800000000003	0.041854552918410254	0.0018717925098685505	-0.181788	0.0413001580626521	0.0018469992181915224	0.0	0.0	0.0	0.007344000000000394	0.0035863162158407645	0.00016038493694859514
PRO 484	R PRO 484	0.0	0.0	0.0	-0.00010000000000002096	0.0003000000000000629	1.3416407865001552e-05	0.21302199999999988	0.052510242010487866	0.0023483294130083217	-0.20422000000000004	0.05148673227152825	0.0023025566659693867	0.0	0.0	0.0	0.00870199999999987	0.00552459917098058	0.0002470675858950312
CYS 485	R CYS 485	0.0	0.0	0.0	-8.799999999999386e-05	0.00028329489935399266	1.2669333052689777e-05	0.4092459999999993	0.06653559561618629	0.0029755622944245908	-0.39372200000000024	0.0646707717288114	0.002892164834859878	0.0	0.0	0.0	0.015435999999999917	0.0051281482037866775	0.0002293377596472091
THR 486	R THR 486	0.0	0.0	0.0	-9.400000000000475e-05	0.00029182871688716416	1.3050976974924797e-05	0.09679599999999994	0.06288594742865866	0.0028123450655991775	-0.09213200000000002	0.061718737641011386	0.002760145857015529	0.0	0.0	0.0	0.004569999999999951	0.003960441894536592	0.00017711634594243743
GLU 487	R GLU 487	0.0	0.0	0.0	-0.00015400000000000702	0.00036094874982469706	1.6142118820031758e-05	18.397651999999994	0.9141811149309916	0.040883422334644905	-17.989639999999994	0.900767187679637	0.04028353327105959	0.0	0.0	0.0	0.40785799999999994	0.10353674630777158	0.004630304058266552
PHE 488	R PHE 488	0.0	0.0	0.0	-0.00048600000000006104	0.0004998039615689946	2.2351912669839287e-05	0.16901600000000022	0.059470326583936466	0.0026595938577158957	-0.1614800000000001	0.058050440136143314	0.002596094605363972	0.0	0.0	0.0	0.007050000000000002	0.004187541044575227	0.00018727252868481367
VAL 489	R VAL 489	0.0	0.0	0.0	-0.0001679999999999957	0.00037386628625752397	1.671980861134438e-05	0.3496759999999999	0.06796651399034692	0.0030395549095221237	-0.336064	0.06647724350482642	0.002972952708671965	0.0	0.0	0.0	0.013444000000000074	0.0044639516126409266	0.00019963398508269841
ASN 490	R ASN 490	0.0	0.0	0.0	-0.00013600000000001165	0.00034278856457008617	1.532997064576577e-05	0.11199200000000006	0.1897501829669738	0.008485886157143522	-0.10581399999999994	0.1857030516819796	0.00830489294380126	0.0	0.0	0.0	0.006041999999999888	0.006648927432300599	0.0002973490743217454
LEU 491	R LEU 491	0.0	0.0	0.0	-0.0004759999999999884	0.0004994236678412295	2.2334905417305295e-05	-0.015628000000000183	0.12387644496029124	0.005539923034844449	0.01602600000000001	0.12044087895727099	0.005386279852365638	0.0	0.0	0.0	-7.800000000022677e-05	0.00544829477910334	0.00024365514975064538
CYS 492	R CYS 492	0.0	0.0	0.0	-0.0004199999999999484	0.0004935585071700607	2.207260745811146e-05	0.47992399999999974	0.09714324590006161	0.00434437802775031	-0.4582540000000003	0.09388197635328865	0.004198529619759625	0.0	0.0	0.0	0.02124999999999973	0.005574899102225457	0.0002493170672055734
ARG 493	R ARG 493	0.0	0.0	0.0	-0.00024399999999998734	0.00042949272403613613	1.9207498535727163e-05	-17.41163599999998	0.6158809231538287	0.027543032204345702	17.006321999999994	0.6175795805531379	0.027618998472652468	0.0	0.0	0.0	-0.40555799999999936	0.10616752156850917	0.004747955904597232
SER 494	R SER 494	0.0	0.0	0.0	-0.00020000000000001484	0.0004000000000000293	1.7888543819999627e-05	0.02185199999999982	0.16061757717012165	0.007183036418674206	-0.023753999999999987	0.15522616236962108	0.006941925018897851	0.0	0.0	0.0	-0.0021020000000003007	0.006472680742937905	0.00028946708275725993
PHE 495	R PHE 495	0.0	0.0	0.0	-0.0013920000000000065	0.0007030903213670471	3.14431550579778e-05	-0.01825200000000018	0.12897288279324445	0.005767842663596151	0.01611400000000003	0.12333394100571018	0.005515661520434334	0.0	0.0	0.0	-0.0035300000000001884	0.006625186789819485	0.0002962873605133996
ASN 496	R ASN 496	0.0	0.0	0.0	-0.00042600000000000813	0.0004985218149690259	2.2294573330746282e-05	-0.3794680000000001	0.34420738657966043	0.015393422294993391	0.3666159999999997	0.3289761640970361	0.014712261317961968	0.0	0.0	0.0	-0.013277999999999991	0.01645492983880572	0.0007358868336911848
GLU 497	R GLU 497	0.0	0.0	0.0	-0.00015800000000000482	0.0003647410040014805	1.631171358257666e-05	17.287438	0.9876613479104042	0.04416955825353467	-16.884136	0.9822968255594307	0.04392964952066279	0.0	0.0	0.0	0.4031440000000009	0.0951341750581745	0.004254529648268863
ASP 498	R ASP 498	0.0	0.0	0.0	-0.0002060000000000146	0.0004044304637388518	1.8086680181836726e-05	18.99921600000001	1.4239102153379313	0.06367920070703956	-18.53603199999997	1.4178056788492934	0.06340619753584512	0.0	0.0	0.0	0.4629780000000005	0.10655960546098274	0.004765490429326304
TYR 499	R TYR 499	0.0	0.0	0.0	-0.0006080000000000112	0.0005082676460291571	2.2730420145699926e-05	-0.23201999999999995	0.19885282899672338	0.008892968863096295	0.22073799999999996	0.18652681672081398	0.00834173283628769	0.0	0.0	0.0	-0.011890000000000154	0.014308665206789422	0.0006399029613933446
GLY 500	R GLY 500	0.0	0.0	0.0	-5.799999999999717e-05	0.00023374344910605447	1.0453324829928004e-05	-0.16612399999999958	0.04600700624904907	0.0020574958682826267	0.1608080000000001	0.045064921346874724	0.0020153645506458652	0.0	0.0	0.0	-0.005373999999999534	0.0030255782918312763	0.0001353079746356486
ASP 501	R ASP 501	0.0	0.0	0.0	-5.200000000000138e-05	0.0002220270253820526	9.929350431926816e-06	16.35024600000002	0.7320610257919418	0.03273876434698017	-15.955480000000005	0.7387295754196561	0.03303699095255817	0.0	0.0	0.0	0.394714	0.10242210798455656	0.004580455917045849
HIE 502	R HIE 502	0.0	0.0	0.0	-5.999999999999872e-05	0.00023748684174075332	1.0620734437881178e-05	0.27003000000000016	0.1833579043837486	0.008200014768279371	-0.26028400000000024	0.17873964122152627	0.007993479760905125	0.0	0.0	0.0	0.009686000000000089	0.008539754329019012	0.0003819094238166923
LYS 503	R LYS 503	0.0	0.0	0.0	-3.9999999999994704e-05	0.0001959591794226283	8.763560920081498e-06	-14.296367999999996	0.6188238364641082	0.02767464328861918	13.960213999999995	0.6284939142141112	0.028107102312553475	0.0	0.0	0.0	-0.3361939999999996	0.0861365913186727	0.003852145470773408
VAL 504	R VAL 504	0.0	0.0	0.0	-0.00012199999999999456	0.00032728580781938974	1.4636666287101753e-05	0.09893199999999977	0.062358603063250154	0.002788761508627079	-0.09384399999999998	0.060454045886110946	0.0027035871223247115	0.0	0.0	0.0	0.004965999999999838	0.0036486770205103516	0.0001631737969160508
PHE 505	R PHE 505	0.0	0.0	0.0	-0.000233999999999984	0.00042337217669560583	1.893377933746854e-05	-0.32679200000000025	0.09582016873289287	0.004285208218044967	0.3145680000000003	0.09337931985188025	0.0041760501376299965	0.0	0.0	0.0	-0.012458000000000228	0.004945324660727938	0.00022116164224387504
ASN 506	R ASN 506	0.0	0.0	0.0	-0.00011999999999999567	0.0003249615361854267	1.4532721699667436e-05	0.4395000000000001	0.20250338762598433	0.009056226808113814	-0.42434600000000006	0.19904385015367815	0.008901511588938125	0.0	0.0	0.0	0.015033999999999622	0.014391415635717737	0.0006436036730783642
LEU 507	R LEU 507	0.0	0.0	0.0	-0.00023400000000001596	0.0004233721766956637	1.8933779337471124e-05	-0.28981999999999947	0.06622697033686484	0.0029617601523418383	0.2788059999999997	0.0638871533565249	0.0028571203558828704	0.0	0.0	0.0	-0.011247999999999456	0.0063581833883582335	0.0002843466053955791
ALA 508	R ALA 508	0.0	0.0	0.0	-4.400000000000581e-05	0.00020509509989273541	9.172131704245323e-06	0.39415599999999995	0.06115785856290174	0.002735062582099318	-0.3790799999999997	0.058536429682722296	0.0026178287186140697	0.0	0.0	0.0	0.015031999999999955	0.005481512200113729	0.0002451406779789746
LEU 509	R LEU 509	0.0	0.0	0.0	-0.0001320000000000121	0.00033849076796867156	1.513776733868116e-05	-0.31642600000000043	0.03261374746943284	0.0014585311268532713	0.30613199999999985	0.031131119093281867	0.0013922259701643974	0.0	0.0	0.0	-0.01042600000000031	0.003495214442634118	0.00015631074179337854
ARG 510	R ARG 510	0.0	0.0	0.0	-8.399999999999253e-05	0.0002773878151613483	1.240516021661843e-05	-16.65284799999999	0.5404813529589265	0.024171060915744336	16.278884000000005	0.5388538600989778	0.024098277222389518	0.0	0.0	0.0	-0.37404799999999994	0.11584892617542954	0.0051809214809723034
PHE 511	R PHE 511	0.0	0.0	0.0	-7.000000000001094e-05	0.0002551470164435014	1.1410521460478514e-05	-0.14034199999999977	0.05866761488248893	0.0026236954991004716	0.1357240000000001	0.057590171244753	0.0025755107547824276	0.0	0.0	0.0	-0.00468799999999983	0.004155316594436796	0.00018583140746387199
VAL 512	R VAL 512	0.0	0.0	0.0	-7.000000000000384e-05	0.0002551470164434755	1.1410521460477355e-05	0.17263400000000007	0.04890926337617447	0.0021872887527713395	-0.1671000000000001	0.04738525086986424	0.0021191328415179496	0.0	0.0	0.0	0.005463999999999986	0.0035872975901090017	0.0001604288253400981
LYS 513	R LYS 513	0.0	0.0	0.0	-3.799999999999848e-05	0.00019119623427253234	8.550555537507146e-06	-14.323205999999997	0.3345219687315016	0.014960277241013932	14.01692599999999	0.3350437292719068	0.014983611081740393	0.0	0.0	0.0	-0.30631800000000053	0.0971805169568468	0.004346044840081609
GLY 514	R GLY 514	0.0	0.0	0.0	-2.9999999999997585e-05	0.0001705872210923061	7.628892449103647e-06	0.11905799999999979	0.046973765401551855	0.002100730651939953	-0.11446599999999992	0.04608636288534863	0.002061044804947258	0.0	0.0	0.0	0.0045619999999998275	0.004908172368612326	0.00021950014123006632
TYR 515	R TYR 515	0.0	0.0	0.0	-4.60000000000047e-05	0.00020948508300117451	9.368457717256237e-06	0.02891400000000007	0.08356558265218979	0.0037371664677934703	-0.02810600000000002	0.0810933213279614	0.0036266035802111044	0.0	0.0	0.0	0.000761999999999965	0.0038788343609898837	0.00017346674609270676
ASP 516	R ASP 516	0.0	0.0	0.0	-2.7999999999997804e-05	0.0001649727250183973	7.377804551490332e-06	15.148701999999993	0.32177281612379055	0.014390117803286721	-14.824039999999998	0.3316078081110009	0.014829952016118081	0.0	0.0	0.0	0.3246339999999998	0.0975659369042278	0.004363281344126175
LEU 517	R LEU 517	0.0	0.0	0.0	-8.399999999998543e-05	0.00027738781516132487	1.2405160216617384e-05	-0.3980919999999999	0.04318540883215212	0.0019313101956962388	0.38599999999999984	0.04156551455233022	0.0018588663211753422	0.0	0.0	0.0	-0.01217600000000008	0.00512962220831147	0.00022940367913354065
PRO 518	R PRO 518	0.0	0.0	0.0	-8.399999999998898e-05	0.0002773878151613365	1.2405160216617905e-05	0.2375699999999998	0.07233091386122527	0.0032347368053676296	-0.22874199999999972	0.06974983466647112	0.003119307434672016	0.0	0.0	0.0	0.008743999999999745	0.005149996504853048	0.0002303148453747548
ASP 519	R ASP 519	0.0	0.0	0.0	-4.999999999999893e-05	0.00021794494717702906	9.746794344808757e-06	16.79031199999999	0.5094845067871374	0.022784839813179844	-16.402524	0.5146071253137251	0.023013930278144842	0.0	0.0	0.0	0.3877380000000001	0.10085394070635018	0.0045103253443626425
GLU 520	R GLU 520	0.0	0.0	0.0	-0.00014000000000000769	0.00034698703145796844	1.5517731793017507e-05	19.813586000000004	1.3077717914849198	0.05848533249633923	-19.31766600000001	1.2828474540815846	0.05737068224177926	0.0	0.0	0.0	0.4957799999999996	0.11508203856380256	0.005146625224358295
VAL 521	R VAL 521	0.0	0.0	0.0	-0.00016799999999999037	0.00037386628625751204	1.6719808611343845e-05	0.4194840000000002	0.09978058801189664	0.004462323552590029	-0.3992960000000001	0.09437270995367236	0.0042204758935456485	0.0	0.0	0.0	0.020020000000000013	0.0074961056556055155	0.00033523603624909117
PHE 522	R PHE 522	0.0	0.0	0.0	-0.0001800000000000246	0.00038418745424602336	1.718138527593397e-05	0.22613399999999984	0.2211558184719547	0.009890388874457886	-0.21858200000000008	0.21103907523489568	0.009437954362678382	0.0	0.0	0.0	0.007371999999999793	0.011065153229847552	0.0004948486960678096
ASP 523	R ASP 523	0.0	0.0	0.0	-0.00016000000000000747	0.000366606055596484	1.6395121225536108e-05	20.856860000000033	1.7033798003964893	0.07617746050373146	-20.356667999999985	1.6505007645489147	0.07381263812893496	0.0	0.0	0.0	0.5000320000000004	0.1205080369767923	0.005389283250303316
GLU 524	R GLU 524	0.0	0.0	0.0	-0.00023800000000000375	0.00043515054866103927	1.9460524145048277e-05	21.285576	4.309774334721436	0.19273896760242126	-20.76824	4.168305021276668	0.18641226757056673	0.0	0.0	0.0	0.5170979999999993	0.17660810965524787	0.007898154771337424
ASN 525	R ASN 525	0.0	0.0	0.0	-0.00014200000000000212	0.0003603276286936679	1.6114341438606902e-05	-0.3403539999999998	0.4144912842075209	0.018536613751384035	0.32775000000000004	0.4003805333679452	0.017905561789566964	0.0	0.0	0.0	-0.012746000000000151	0.015864472383284468	0.0007094807735238434
GLU 526	R GLU 526	0.0	0.0	0.0	-9.999999999999964e-05	0.00029999999999999894	1.341640786499869e-05	18.673853999999995	1.6741905879212817	0.07487207923764648	-18.253074000000005	1.6241808755565192	0.07263557690999006	0.0	0.0	0.0	0.4206799999999996	0.1135954646982	0.005080143620017056
LYS 527	R LYS 527	0.0	0.0	0.0	-5.599999999999916e-05	0.00022992172581119523	1.028241216835801e-05	-16.539706000000006	2.046171885146435	0.09150758857672642	16.1794	1.9917045152331894	0.08907173374309353	0.0	0.0	0.0	-0.36036200000000035	0.10199381822443918	0.004561302216692058
ARG 528	R ARG 528	0.0	0.0	0.0	-5.399999999998961e-05	0.00022601769842200492	1.0107818755792999e-05	-16.478425999999992	0.954790398215381	0.04269952469347372	16.103704	0.9271986499040399	0.04146558419662924	0.0	0.0	0.0	-0.37477600000000005	0.10813285265820018	0.004835848182894088
PRO 529	R PRO 529	0.0	0.0	0.0	-2.5999999999999802e-05	0.00015913516267625964	7.116740827092078e-06	0.01984999999999995	0.16573242139062586	0.007411779206101593	-0.019726000000000028	0.16070774382088757	0.007187068793882527	0.0	0.0	0.0	9.799999999986664e-05	0.0070094504777479735	0.0003134721550632569
SER 530	R SER 530	0.0	0.0	0.0	-2.599999999999647e-05	0.00015913516267623923	7.116740827091165e-06	-0.11927200000000035	0.267349408108565	0.011956229005501695	0.11513000000000001	0.2589767269466506	0.011581791320862244	0.0	0.0	0.0	-0.004168000000000354	0.009211502374748626	0.0004119509096967734
LYS 531	R LYS 531	0.0	0.0	0.0	-8.400000000000052e-05	0.00027738781516137474	1.2405160216619613e-05	-17.535508000000004	3.7025885666565324	0.16558479455515035	17.122877999999996	3.58156468140899	0.16017244186885757	0.0	0.0	0.0	-0.41271399999999975	0.1592174368717193	0.0071204202409689155
LYS 532	R LYS 532	0.0	0.0	0.0	-2.0000000000000462e-05	0.0001400000000000032	6.260990336999554e-06	-14.16147799999999	1.3858751983913933	0.06197822303868325	13.851059999999997	1.3477187645796107	0.0602718154430409	0.0	0.0	0.0	-0.3104379999999998	0.09355972507441482	0.004184118104451661
SER 533	R SER 533	0.0	0.0	0.0	-1.599999999999735e-05	0.0001254750971308442	5.611416933359129e-06	0.07956000000000013	0.15049379522093256	0.006730287126118764	-0.07689400000000003	0.1461100912462928	0.006534241924508153	0.0	0.0	0.0	0.002650000000000136	0.005710647949226088	0.00025538794020078597
LYS 534	R LYS 534	0.0	0.0	0.0	-3.1999999999992036e-05	0.0001759999999999562	7.8709592807973e-06	-14.159018000000005	2.4388258662060784	0.10906760844243196	13.853070000000006	2.3743694424204143	0.10618502953900638	0.0	0.0	0.0	-0.30598000000000025	0.10946732663219591	0.0048955276732952635
ARG 535	R ARG 535	0.0	0.0	0.0	-1.6000000000003567e-05	0.00012547509713089296	5.611416933361309e-06	-13.097233999999988	1.9166872231129923	0.08571685844971913	12.818304000000007	1.8708928797726263	0.08366887315583867	0.0	0.0	0.0	-0.2789459999999988	0.0894466046532786	0.004000173767225599
LYS 536	R LYS 536	0.0	0.0	0.0	-8.000000000004448e-06	8.908422980532989e-05	3.9839678713586095e-06	-12.379475999999995	1.776465261530382	0.07944594168897752	12.119410000000002	1.738726766890085	0.07775822490129321	0.0	0.0	0.0	-0.260074	0.08382701547830519	0.003748858099208349
ASN 537	R ASN 537	0.0	0.0	0.0	-9.999999999998898e-06	9.949874371065105e-05	4.449719092256908e-06	0.026056000000000266	0.15575040566239262	0.006965369891685561	-0.02558599999999995	0.15223688976066221	0.006808240683759648	0.0	0.0	0.0	0.0004600000000003206	0.0041061417413425436	0.0001836322411778257
LEU 538	R LEU 538	0.0	0.0	0.0	-1.3999999999999346e-05	0.00011749042514179064	5.2543315464478845e-06	0.002292000000000442	0.08295851213709209	0.003710017449015585	-0.002226000000000018	0.08121984316655631	0.0036322618088458335	0.0	0.0	0.0	5.200000000039928e-05	0.0022832643298580815	0.00010211068504326346
ASP 539	R ASP 539	0.0	0.0	0.0	-6.000000000000227e-06	7.72269383052342e-05	3.4536936748937216e-06	10.92866599999999	1.1672110513716654	0.05219926509912086	-10.701757999999995	1.1383697059550133	0.050909440920837136	0.0	0.0	0.0	0.22690199999999988	0.07310953697022017	0.003269557889378926
ALA 540	R ALA 540	0.0	0.0	0.0	0.0	0.0	0.0	0.0026900000000001684	0.08063801770877037	0.0036062417833528475	-0.002781999999999993	0.07915576085162722	0.0035399532414991017	0.0	0.0	0.0	-9.199999999980778e-05	0.002084115159966056	9.3204463412439e-05
ARG 541	R ARG 541	0.0	0.0	0.0	-4.000000000000448e-06	6.311893535224507e-05	2.822764602300692e-06	-10.389072000000004	1.1348377129862708	0.050751485393353946	10.172695999999997	1.107908667528152	0.04954718186908323	0.0	0.0	0.0	-0.21638000000000107	0.07069042085035432	0.0031613717275892146
HIE 542	R HIE 542	0.0	0.0	0.0	0.0	0.0	0.0	0.025741999999999706	0.13287938679870553	0.005942546833807874	-0.024932000000000044	0.13032270476014535	0.0058282085371064085	0.0	0.0	0.0	0.0008099999999996683	0.0035521683518661236	0.00015885779804592086
GLU 543	R GLU 543	0.0	0.0	0.0	-2.000000000000224e-06	4.467661580738235e-05	1.9979989989989717e-06	10.046397999999996	0.7437136193428883	0.03325988417286201	-9.838111999999999	0.731686867079172	0.03272203146065763	0.0	0.0	0.0	0.208284	0.06356356931450576	0.002842649237595091
THR 544	R THR 544	0.0	0.0	0.0	0.0	0.0	0.0	0.013696000000000076	0.09201775689506889	0.00411515919108848	-0.013499999999999948	0.09041941163267986	0.004043679017924148	0.0	0.0	0.0	0.00019600000000027506	0.002560778006778448	0.00011452147396886053
VAL 545	R VAL 545	0.0	0.0	0.0	-2.000000000000668e-06	4.467661580739227e-05	1.997998998999415e-06	0.011288000000000182	0.07596968511189192	0.003397467602788881	-0.011223999999999998	0.07438557537587509	0.0033266240617178234	0.0	0.0	0.0	6.200000000013351e-05	0.0022676322453167616	0.00010141159696997516
LYS 546	R LYS 546	0.0	0.0	0.0	-5.9999999999993395e-06	7.72269383052228e-05	3.4536936748932113e-06	-10.461811999999982	1.0358589829973606	0.04632502202171794	10.24564000000001	1.0152572789198975	0.0454036858063271	0.0	0.0	0.0	-0.21617800000000018	0.07087455337425362	0.003169606384395364
ARG 547	R ARG 547	0.0	0.0	0.0	-8.000000000000896e-06	8.908422980529032e-05	3.98396787135684e-06	-10.594037999999998	0.9949179024200798	0.04449408123685602	10.372353999999996	0.9767028845478007	0.04367948087338023	0.0	0.0	0.0	-0.22169200000000017	0.06953538046203467	0.003109716751088405
SER 548	R SER 548	0.0	0.0	0.0	-3.999999999999559e-06	6.311893535223105e-05	2.8227646023000653e-06	-0.023938	0.10729858412858946	0.004798538560020121	0.023283999999999926	0.10492436963832566	0.004692360460152224	0.0	0.0	0.0	-0.0006580000000000989	0.003210145791081735	0.00014356208413087194
LYS 549	R LYS 549	0.0	0.0	0.0	-8.000000000000896e-06	8.908422980529032e-05	3.98396787135684e-06	-12.012398000000006	1.4628063711906352	0.065418689678041	11.752716000000007	1.4204825741077733	0.06352591193117728	0.0	0.0	0.0	-0.2596900000000003	0.096887841858511	0.004332956011777603
SER 550	R SER 550	0.0	0.0	0.0	-4.000000000001336e-06	6.311893535225908e-05	2.8227646023013184e-06	0.11065200000000024	0.12398778526935654	0.005544902324838566	-0.10769600000000004	0.1209325083838089	0.005408266188715198	0.0	0.0	0.0	0.002952000000000254	0.004446312629584232	0.00019884514577932368
ASP 551	R ASP 551	0.0	0.0	0.0	-9.99999999999801e-06	9.949874371064221e-05	4.449719092256513e-06	11.700736000000003	0.7396572573185584	0.03307847814830701	-11.450632000000008	0.7219161838993857	0.03228507322512531	0.0	0.0	0.0	0.25009400000000037	0.07959601223679455	0.003559641881987554
ALA 552	R ALA 552	0.0	0.0	0.0	-4.000000000000448e-06	6.311893535224507e-05	2.822764602300692e-06	0.06357000000000008	0.0969377382653426	0.004335187446927772	-0.061783999999999985	0.0949918593564733	0.004248165096603474	0.0	0.0	0.0	0.0017820000000000767	0.0030611233232265395	0.00013689759676489206
ALA 553	R ALA 553	0.0	0.0	0.0	-6.000000000000227e-06	7.72269383052342e-05	3.4536936748937216e-06	0.04838000000000022	0.11509362971077063	0.0051471435962094515	-0.04732199999999995	0.11242618163043695	0.005027851691527903	0.0	0.0	0.0	0.001052000000000207	0.0036168074319763025	0.00016174854558850918
SER 554	R SER 554	0.0	0.0	0.0	-1.2000000000001344e-05	0.00010888526071054178	4.869496893931169e-06	0.03243800000000003	0.1261358718049706	0.005640967675142267	-0.031564000000000036	0.1232700851950707	0.0055128058017673695	0.0	0.0	0.0	0.000861999999999958	0.004362906829167749	0.00019511512499034296
GLY 555	R GLY 555	0.0	0.0	0.0	-1.0000000000000675e-05	9.949874371066871e-05	4.449719092257698e-06	-0.1279679999999999	0.09772722740362609	0.004370494474541764	0.125304	0.09506565933080151	0.004251465531790187	0.0	0.0	0.0	-0.00267399999999994	0.00459736054709673	0.0002056002140076782
ASP 556	R ASP 556	0.0	0.0	0.0	-2.3999999999998246e-05	0.00015304901175766073	6.844559883585879e-06	14.75992800000001	0.5250759743273286	0.02348211143895682	-14.436492000000001	0.5304787327838508	0.023723730142452732	0.0	0.0	0.0	0.32341200000000025	0.09950303641598073	0.004449911067875399
ASN 557	R ASN 557	0.0	0.0	0.0	-5.3999999999998494e-05	0.00022601769842204208	1.010781875579466e-05	-0.07234799999999976	0.18121148665578632	0.008104024049322684	0.06964800000000002	0.1773681146542411	0.007932143228157194	0.0	0.0	0.0	-0.0027539999999997918	0.0060446243886620845	0.0002703238206300306
ILE 558	R ILE 558	0.0	0.0	0.0	-5.199999999998006e-05	0.00022202702538196158	9.929350431922745e-06	-0.11041199999999993	0.1960780514387062	0.00876887703825295	0.10670199999999996	0.189984865702508	0.008496381488139524	0.0	0.0	0.0	-0.0037619999999999585	0.007201205176912913	0.0003220476859100134
ASN 559	R ASN 559	0.0	0.0	0.0	-7.799999999998608e-05	0.00026817158686179705	1.1992997957139353e-05	-0.12111000000000041	0.2106356235303038	0.00941991145393627	0.11804800000000017	0.20489655364598003	0.009163252446156874	0.0	0.0	0.0	-0.0031400000000002706	0.007193080007896506	0.0003216843173050262
GLY 560	R GLY 560	0.0	0.0	0.0	-8.000000000000006e-06	8.908422980528043e-05	3.983967871356398e-06	0.030722000000000093	0.1289615164147823	0.005767334343698163	-0.03047199999999998	0.12635466440143792	0.0056507523775157584	0.0	0.0	0.0	0.00024200000000012257	0.0037650280211439747	0.00016837717184938885
THR 561	R THR 561	0.0	0.0	0.0	-1.1999999999998679e-05	0.0001088852607105176	4.869496893930088e-06	-0.07301200000000008	0.12222235415831283	0.005465949845360831	0.07149200000000006	0.11955909808960584	0.005346845413138478	0.0	0.0	0.0	-0.0015320000000001706	0.003730546340685334	0.00016683510421970993
THR 562	R THR 562	0.0	0.0	0.0	-2.8000000000002246e-05	0.0001649727250184235	7.377804551491503e-06	0.04070799999999997	0.0918023678126006	0.0041055266984882715	-0.040410000000000036	0.08971411204487287	0.0040121370614673675	0.0	0.0	0.0	0.0002699999999998539	0.003428279451853515	0.00015331731800420352
ALA 563	R ALA 563	0.0	0.0	0.0	-8.000000000000452e-06	8.908422980528537e-05	3.983967871356619e-06	0.2575579999999998	0.038769919215805394	0.001733843496974324	-0.25099200000000016	0.03854872158710216	0.0017239512382894802	0.0	0.0	0.0	0.0065579999999999545	0.0046889909362248594	0.00020969804958558333
ALA 564	R ALA 564	0.0	0.0	0.0	-8.000000000000896e-06	8.908422980529032e-05	3.98396787135684e-06	-0.132626	0.05052993295067809	0.002259767299524455	0.13016200000000003	0.049319405470868945	0.0022056308648547595	0.0	0.0	0.0	-0.0024719999999999755	0.002912939408913608	0.00013027061065337767
VAL 565	R VAL 565	0.0	0.0	0.0	-3.199999999999914e-05	0.00017599999999999525	7.870959280799046e-06	-0.19331600000000032	0.07729284665478393	0.003456641185891282	0.18728199999999998	0.07598851542174004	0.0033983097198460365	0.0	0.0	0.0	-0.006066000000000244	0.004339774648527293	0.00019408062242274568
ASP 566	R ASP 566	0.0	0.0	0.0	-7.999999999999119e-06	8.908422980527055e-05	3.983967871355956e-06	13.546825999999992	0.3430325170067839	0.015340880530400428	-13.261552000000002	0.34519560150140566	0.015437616609821429	0.0	0.0	0.0	0.28526600000000063	0.08962836182816246	0.004008302195194371
VAL 567	R VAL 567	0.0	0.0	0.0	-3.199999999999825e-05	0.00017599999999999037	7.87095928079883e-06	0.0018499999999999801	0.08273497144497001	0.003700020405349139	-0.0021339999999999905	0.0809183541849437	0.0036187788116987737	0.0	0.0	0.0	-0.00031600000000005625	0.0036622594118931847	0.00016378121992463124
ASN 568	R ASN 568	0.0	0.0	0.0	-1.7999999999999794e-05	0.00013295111883696053	5.94575478808193e-06	13.412799999999987	0.44730124524774173	0.020003919815885104	-13.135873999999983	0.4441458027769648	0.019862804138610163	0.0	0.0	0.0	0.2769079999999992	0.0865848689783616	0.003872193057170586
UP1 569	L UP1 1	-562.9912020000006	10.964343327732367	0.49034034018911654	-94.23353399999999	41.26887998738083	1.845600420141284	92.06907599999998	46.72815179570265	2.0897464775623997	297.13795000000016	48.92667018013236	2.188067208709757	0.0	0.0	0.0	-268.0177099999996	44.7300941351806	2.0003906225245696
MG1 570	R MG1 569	-197.62306399999994	5.437198513932556	0.24315890968628062	-0.024105999999999947	0.004297297290158481	0.00019218097720640002	-1.206659999999999	1.3527219745387438	0.06049556579452741	182.02766399999996	4.4507534152243045	0.19904374375061784	0.0	0.0	0.0	-16.826165999999986	5.815596056677618	0.2600813622482175
Sidechain Energy Decomposition:
Residue	Location	Internal			van der Waals			Electrostatic			Polar Solvation			Non-Polar Solv.			TOTAL
		Avg.	Std. Dev.	Std. Err. of Mean	Avg.	Std. Dev.	Std. Err. of Mean	Avg.	Std. Dev.	Std. Err. of Mean	Avg.	Std. Dev.	Std. Err. of Mean	Avg.	Std. Dev.	Std. Err. of Mean
MET 1	R MET 1	0.0	0.0	0.0	-2.000000000000135e-05	0.00014000000000000945	6.260990336999833e-06	-1.305614000000001	0.16335852902128695	0.0073056155119193954	1.2861320000000014	0.16173143966463743	0.007232849863780702	0.0	0.0	0.0	-0.019501999999999953	0.007438951270172597	0.0003326800144282866
SER 2	R SER 2	0.0	0.0	0.0	-7.999999999999784e-06	8.908422980527796e-05	3.983967871356287e-06	-0.42491399999999974	0.10461526945910088	0.004678537079900144	0.4185560000000006	0.10378267130884368	0.00464130215866183	0.0	0.0	0.0	-0.00636600000000003	0.002976582604262834	0.00013311682087550103
SER 3	R SER 3	0.0	0.0	0.0	-9.999999999999565e-06	9.949874371065766e-05	4.449719092257203e-06	-0.44466599999999984	0.11856477741724143	0.0053023780408416755	0.4380180000000002	0.11710546390326937	0.005237115556487163	0.0	0.0	0.0	-0.006658000000000025	0.003271855131267298	0.0001463218097209035
GLN 4	R GLN 4	0.0	0.0	0.0	-3.4000000000002914e-05	0.0001812291367302886	8.104813384650585e-06	-0.3995320000000001	0.22346130084647706	0.00999349318066508	0.39338200000000006	0.22146459779386868	0.009904197905534805	0.0	0.0	0.0	-0.006184000000000111	0.004042047006158959	0.00018076583748041886
LYS 5	R LYS 5	0.0	0.0	0.0	-7.000000000000205e-05	0.00025514701644346904	1.1410521460477067e-05	-14.813155999999998	1.6803527592930678	0.07514765991917281	14.623176000000003	1.6842442106250173	0.07532169091336025	0.0	0.0	0.0	-0.19004999999999952	0.07600499654627968	0.003399046778142362
VAL 6	R VAL 6	0.0	0.0	0.0	-6.399999999999562e-05	0.00024475293665243697	1.0945684080950977e-05	-0.31392000000000003	0.017614584865956396	0.0007877481831143504	0.3097860000000001	0.01733782581524733	0.0007753711420988747	0.0	0.0	0.0	-0.004198000000000043	0.0020471433755358055	9.155103494772882e-05
PHE 7	R PHE 7	0.0	0.0	0.0	-0.0001639999999999997	0.0003702755730533671	1.6559227035100364e-05	-0.3524999999999999	0.032021336636688866	0.0014320377090008157	0.34881399999999996	0.03235557763354267	0.001446985420797464	0.0	0.0	0.0	-0.003850000000000023	0.0026906318960423187	0.00012032871643959544
GLY 8	R GLY 8	0.0	0.0	0.0	-3.8000000000000476e-05	0.00019119623427254242	8.550555537507597e-06	0.5806279999999994	0.024677471831620595	0.0011036100905667979	-0.5727379999999993	0.02485810443296274	0.001111688226077871	0.0	0.0	0.0	0.007852000000000003	0.003467866202724668	0.00015508769132332846
ILE 9	R ILE 9	0.0	0.0	0.0	-0.00021400000000001396	0.00041012680965772213	1.834142851579568e-05	-0.6433199999999993	0.030115471107070885	0.001346804811396827	0.633812	0.029609604117574254	0.0013241817518750741	0.0	0.0	0.0	-0.009721999999999982	0.0039457212268481185	0.00017645801766992523
THR 10	R THR 10	0.0	0.0	0.0	-9.59999999999952e-05	0.0002945912422323368	1.3174520864152239e-05	-0.010179999999999969	0.057466682521266126	0.002569988171179001	0.010519999999999996	0.05554693150840997	0.0024841342958865924	0.0	0.0	0.0	0.00024400000000013655	0.005013228899621442	0.00022419841212640028
GLY 11	R GLY 11	0.0	0.0	0.0	-6.000000000000005e-06	7.722693830523136e-05	3.453693674893594e-06	0.4677479999999998	0.018050941692889545	0.0008072626536637231	-0.4612500000000001	0.01851344106317208	0.0008279462542937749	0.0	0.0	0.0	0.006491999999999987	0.002931541573984592	0.00013110252476592553
PRO 12	R PRO 12	0.0	0.0	0.0	-4.0000000000000925e-05	0.00019595917942265878	8.76356092008286e-06	-3.2408319999999957	0.1325241705351342	0.005926661079566695	3.194929999999998	0.13492608754431637	0.0060340780737435816	0.0	0.0	0.0	-0.045942000000000024	0.01930167443513651	0.0008631971223307019
VAL 13	R VAL 13	0.0	0.0	0.0	-4.7999999999998266e-05	0.00021376622745419052	9.559916317625036e-06	-0.36169400000000007	0.020552380981287453	0.0009191304194726515	0.35619800000000046	0.020672077689481573	0.0009244834189967517	0.0	0.0	0.0	-0.005543999999999976	0.0024996127700105614	0.00011178608142340326
SER 14	R SER 14	0.0	0.0	0.0	-3.599999999999915e-05	0.00018629009635511587	8.331146379700497e-06	-0.5424019999999998	0.11969852294828125	0.005353080682373508	0.534124	0.11839721544022919	0.005294884441420802	0.0	0.0	0.0	-0.00831399999999999	0.004231241425397515	0.00018922686912803898
THR 15	R THR 15	0.0	0.0	0.0	-1.9999999999998687e-05	0.0001399999999999908	6.2609903369989995e-06	-0.3177760000000001	0.06559708700849468	0.0029335909135392484	0.3136980000000002	0.06478940342370718	0.002897470205541337	0.0	0.0	0.0	-0.0040980000000001415	0.0025314809894605842	0.00011321127152364589
VAL 16	R VAL 16	0.0	0.0	0.0	-2.200000000000135e-05	0.00014668333238648026	6.559878047647326e-06	-0.2626720000000002	0.01430106345695471	0.0006395630008057773	0.25865800000000005	0.014386001390239558	0.0006433615406596427	0.0	0.0	0.0	-0.004035999999999951	0.0017512007309272435	7.83160775320127e-05
GLY 17	R GLY 17	0.0	0.0	0.0	-8.000000000000006e-06	8.908422980528044e-05	3.983967871356398e-06	0.4398399999999997	0.016911842004939507	0.0007563205669556214	-0.4337639999999996	0.01745348973701393	0.0007805437899311616	0.0	0.0	0.0	0.006068000000000005	0.0027465207080959696	0.00012282814009826888
ALA 18	R ALA 18	0.0	0.0	0.0	-3.0000000000000248e-05	0.00017058722109232122	7.628892449104323e-06	-0.6053620000000005	0.024655444753628436	0.0011026250096920747	0.5972980000000008	0.0255445727307998	0.0011423880216451156	0.0	0.0	0.0	-0.008093999999999983	0.003724669649781082	0.00016657229061281667
THR 19	R THR 19	0.0	0.0	0.0	-1.7999999999998906e-05	0.00013295111883695394	5.945754788081636e-06	-0.060978	0.07305407254903729	0.003267077445056974	0.059501999999999965	0.07225985051188526	0.003231558755770968	0.0	0.0	0.0	-0.0014939999999999678	0.0014456707785659802	6.465236267917154e-05
ALA 20	R ALA 20	0.0	0.0	0.0	-1.6000000000000013e-05	0.0001254750971308651	5.611416933360063e-06	-0.4917920000000012	0.01647691524524365	0.0007368700509573484	0.4848500000000009	0.017227057206596508	0.0007704174193245485	0.0	0.0	0.0	-0.006957999999999994	0.002973253436893683	0.0001329679359845831
ALA 21	R ALA 21	0.0	0.0	0.0	-8.000000000000006e-06	8.908422980528044e-05	3.983967871356398e-06	-0.5143960000000001	0.018834308694511342	0.0008422958910028536	0.5070360000000006	0.019683259486156776	0.0008802621245962825	0.0	0.0	0.0	-0.0073679999999999735	0.0033215321765715355	0.00014854343472533576
GLU 22	R GLU 22	0.0	0.0	0.0	-6.200000000000027e-05	0.00024115555146004937	1.078480412432238e-05	14.868297999999998	0.6053430640521723	0.02707176481857333	-14.66129800000001	0.6282080397414518	0.028094317617475512	0.0	0.0	0.0	0.20693800000000032	0.09683921806788817	0.004330781489754475
ASN 23	R ASN 23	0.0	0.0	0.0	-3.2000000000000026e-05	0.00017600000000000016	7.870959280799266e-06	0.2538799999999998	0.20945300570772457	0.00936702317708247	-0.2525240000000001	0.20779141807110318	0.009292714718961299	0.0	0.0	0.0	0.0013240000000000122	0.003551200360441672	0.00015881450815338668
LYS 24	R LYS 24	0.0	0.0	0.0	-3.800000000000025e-05	0.0001911962342725413	8.550555537507548e-06	-12.105708	0.5868755462073336	0.026245872313038335	11.921972000000006	0.5973016115964417	0.026712140131996406	0.0	0.0	0.0	-0.18377399999999983	0.069935276677797	0.003127600653536195
LEU 25	R LEU 25	0.0	0.0	0.0	-7.999999999999563e-05	0.00027129319932499594	1.2132600710481819e-05	-0.40896399999999966	0.02248774564068534	0.0010056825582659397	0.4023039999999999	0.02255481287884966	0.0010086818963379114	0.0	0.0	0.0	-0.006740000000000032	0.002783594798098256	0.00012448614380725003
ASN 26	R ASN 26	0.0	0.0	0.0	-0.00011200000000000188	0.00031536645351083775	1.4103616557465207e-05	0.16814600000000007	0.1253254829793206	0.005604725985095075	-0.14695000000000014	0.12057195154761294	0.00539214159680547	0.0	0.0	0.0	0.021084000000001168	0.010097571193113811	0.0004515771119089227
ASP 27	R ASP 27	0.0	0.0	0.0	-5.200000000000227e-05	0.00022202702538205637	9.929350431926984e-06	15.772165999999986	0.6383064016948441	0.028545930093259165	-15.559586000000015	0.660845218340676	0.029553896616308844	0.0	0.0	0.0	0.21252800000000013	0.09038746160834481	0.004042250169398229
SER 28	R SER 28	0.0	0.0	0.0	-5.0000000000000714e-05	0.0002179449471770368	9.746794344809103e-06	-0.4587579999999999	0.151987313404771	0.006797079289812659	0.45336599999999977	0.14875877131786194	0.006652694498321705	0.0	0.0	0.0	-0.005442000000000013	0.005341782099636882	0.00023889175791559243
LEU 29	R LEU 29	0.0	0.0	0.0	-0.0003760000000000083	0.000484380016103069	2.16621328589781e-05	-0.6121220000000004	0.0431500071378754	0.0019297269837978107	0.5983819999999997	0.041538994643589386	0.0018576803148013102	0.0	0.0	0.0	-0.01411600000000004	0.003779754489381565	0.00016903575953034373
ILE 30	R ILE 30	0.0	0.0	0.0	-0.00029600000000000557	0.00045649096376599555	2.0414896521903188e-05	-0.6332139999999998	0.03471449558901312	0.0015524794388329986	0.6256079999999993	0.03535180810086584	0.0015809809208212752	0.0	0.0	0.0	-0.00790199999999999	0.003718655133243704	0.0001663033132562292
GLN 31	R GLN 31	0.0	0.0	0.0	-0.00012000000000000189	0.00032496153618544356	1.453272169966819e-05	-0.5577879999999996	0.2808621922865382	0.01256053908524633	0.5466540000000006	0.27691357186674614	0.012383951411726353	0.0	0.0	0.0	-0.011254000000000132	0.006422264709586657	0.0002872124092026742
GLU 32	R GLU 32	0.0	0.0	0.0	-0.0002540000000000022	0.00043529759935014874	1.9467100451788016e-05	19.449243999999993	1.030948885475847	0.04610543578503279	-19.11324600000002	1.0290568096482249	0.046020819581649844	0.0	0.0	0.0	0.33574400000000026	0.10593036610906169	0.004737349990026037
LEU 33	R LEU 33	0.0	0.0	0.0	-0.0011800000000000246	0.0005723635208501808	2.5596874809242448e-05	-0.7262320000000009	0.06264661344397543	0.0028016417244176254	0.7087099999999994	0.05988527281394451	0.002678150817262001	0.0	0.0	0.0	-0.01870200000000001	0.0051081499586445415	0.00022844341093583868
LYS 34	R LYS 34	0.0	0.0	0.0	-0.00039200000000001365	0.00048819668167657216	2.1832819332372826e-05	-17.32832599999999	1.2104689949455962	0.054133819147084046	17.08538800000001	1.2138803818563415	0.05428638100768364	0.0	0.0	0.0	-0.24332999999999994	0.08644305119557004	0.003865850773115781
LYS 35	R LYS 35	0.0	0.0	0.0	-0.00019800000000000218	0.00039849215801569213	1.7821111076473507e-05	-16.119465999999992	1.1476725564567993	0.05132547704296737	15.834164000000012	1.1339054568630897	0.05070979363207648	0.0	0.0	0.0	-0.28549999999999964	0.08742170211108995	0.00390961737258268
GLU 36	R GLU 36	0.0	0.0	0.0	-0.0008160000000000156	0.0005311722884337954	2.3754746894041836e-05	24.083934000000006	1.7402169432700303	0.07782486761497365	-23.563306000000022	1.6940396407293816	0.07575975586500437	0.0	0.0	0.0	0.5198120000000005	0.12545071006574326	0.005610326310652381
GLY 37	R GLY 37	0.0	0.0	0.0	-0.00018800000000000018	0.00039071217027371964	1.7473179447370195e-05	0.7793819999999999	0.05639556787549131	0.0025220864679860394	-0.7635860000000004	0.055294941938651365	0.002472864979734569	0.0	0.0	0.0	0.01560799999999999	0.0036968007790520786	0.00016532595682469255
SER 38	R SER 38	0.0	0.0	0.0	-0.0018800000000000088	0.001116064514264287	4.991192242340458e-05	-1.0135259999999995	0.3712595929050188	0.016603233740690414	0.9713860000000005	0.348426458530344	0.015582104928667212	0.0	0.0	0.0	-0.04401999999999998	0.03318878726317067	0.0014842476882245762
PHE 39	R PHE 39	0.0	0.0	0.0	-0.0019660000000000155	0.0008859142170661989	3.96192882318705e-05	-0.36317200000000016	0.06438933464479991	0.0028795785858350977	0.3692239999999999	0.06057611595340349	0.0027090462616943937	0.0	0.0	0.0	0.004085999999999997	0.006965816822168044	0.0003115207986635862
GLU 40	R GLU 40	0.0	0.0	0.0	-0.006582000000000019	0.0029569031096740367	0.00013223672712223323	36.19319400000002	3.146249370975346	0.14070454935333654	-35.27279600000001	2.9951659931267844	0.13394789529054316	0.0	0.0	0.0	0.9138159999999999	0.23706160832998938	0.010601717421625733
THR 41	R THR 41	0.0	0.0	0.0	-0.0006139999999999932	0.00048683056600833205	2.177172478238658e-05	-0.48161800000000027	0.388400535627849	0.017369800003223985	0.473934	0.37818657517685633	0.016913017805465707	0.0	0.0	0.0	-0.008298000000000083	0.01107958464925478	0.000495494088763937
GLU 42	R GLU 42	0.0	0.0	0.0	-0.00042800000000000195	0.0004947888438515993	2.2127629787214095e-05	21.033802000000005	1.7283878137721767	0.07729585286153667	-20.727765999999995	1.7210372881619824	0.07696712736284174	0.0	0.0	0.0	0.30560800000000005	0.10021206681832316	0.004481619871430433
GLN 43	R GLN 43	0.0	0.0	0.0	-0.0003719999999999932	0.0004833383907781292	2.1615549958305084e-05	-0.7574679999999996	0.5231576865305533	0.023396323000676865	0.7416999999999999	0.5125566524785339	0.022922230345234756	0.0	0.0	0.0	-0.016140000000000185	0.012321055149620928	0.0005510143373815247
GLU 44	R GLU 44	0.0	0.0	0.0	-0.0019119999999999975	0.0008810539143548355	3.9401928886793795e-05	26.89573400000001	2.474116735977348	0.11064586411830499	-26.37615	2.4233474376366795	0.10837539207311095	0.0	0.0	0.0	0.5176719999999999	0.13367086599554895	0.005977942859546251
THR 45	R THR 45	0.0	0.0	0.0	-0.0015699999999999848	0.0006641535966928059	2.9701851794121866e-05	-0.13318399999999997	0.49515733877627227	0.022144109381232745	0.11904399999999996	0.4659125648273505	0.020836243330504666	0.0	0.0	0.0	-0.015709999999999967	0.03191773644856404	0.0014274045677382383
ALA 46	R ALA 46	0.0	0.0	0.0	-0.00026200000000000333	0.0004397226398538116	1.9664994279175618e-05	-0.8497620000000001	0.03016046014235851	0.0013488167822197322	0.8361479999999997	0.030853234773670947	0.0013797986055937715	0.0	0.0	0.0	-0.013876000000000003	0.004200074285057291	0.00018783303223873863
ASN 47	R ASN 47	0.0	0.0	0.0	-0.0013919999999999985	0.0005885031860576224	2.6318662580001e-05	-1.3424799999999988	0.45813174262432715	0.020488274383168668	1.294516	0.437331519266561	0.019558060115665785	0.0	0.0	0.0	-0.04935599999999909	0.02438772773343228	0.001090652340574229
ARG 48	R ARG 48	0.0	0.0	0.0	-0.04071599999999998	0.01620861943534984	0.00072487149757733	-45.32715400000002	3.7456977809589906	0.1675126972278884	42.702923999999975	3.1123082980683017	0.139186658428348	0.0	0.0	0.0	-2.664946000000004	0.8235484218210658	0.03683020507909148
VAL 49	R VAL 49	0.0	0.0	0.0	-0.0012099999999999952	0.0004493328387732217	2.0094775440397536e-05	-0.4260360000000002	0.0316606175555626	0.0014159058612772239	0.42607200000000034	0.031994668555863866	0.0014308450761697327	0.0	0.0	0.0	-0.0011739999999999385	0.00362708202278351	0.0001622080392582274
GLN 50	R GLN 50	0.0	0.0	0.0	-0.0006780000000000053	0.00046724297747532094	2.0895741192884414e-05	-0.844096000000001	0.3135405791663939	0.014021960974414221	0.8230499999999995	0.30644828519670647	0.013704783945761563	0.0	0.0	0.0	-0.02172399999999982	0.010374575846751425	0.0004639651366212725
VAL 51	R VAL 51	0.0	0.0	0.0	-0.0037700000000000077	0.0009638983348880825	4.310684400417219e-05	-0.7976579999999993	0.05334949892923697	0.002385862123426522	0.7606979999999998	0.047595953567504935	0.002128555752617293	0.0	0.0	0.0	-0.04072999999999999	0.009883374929648409	0.00044199796379622085
LEU 52	R LEU 52	0.0	0.0	0.0	-0.007801999999999995	0.0016367027830367302	7.319557363666437e-05	-0.9818240000000005	0.0701201042782971	0.0031358663951129226	0.9483159999999998	0.060922279537130114	0.002724527167785347	0.0	0.0	0.0	-0.04130999999999998	0.015300911737540522	0.0006842775752573005
LYS 53	R LYS 53	0.0	0.0	0.0	-0.0006580000000000021	0.0004743795948394079	2.121490042399449e-05	-17.408032	0.9676751577757312	0.04327574865848738	17.148518000000003	0.971651533048782	0.0434535775667792	0.0	0.0	0.0	-0.2601719999999992	0.08365344234399551	0.0037410956726606657
ILE 54	R ILE 54	0.0	0.0	0.0	-0.0009320000000000057	0.0003624582734605325	1.620962676929917e-05	-0.7856400000000006	0.035739871292412594	0.0015983356343385563	0.7658860000000005	0.03419352283692175	0.0015291808290709699	0.0	0.0	0.0	-0.020686	0.004968239527237043	0.00022218642622806893
LEU 55	R LEU 55	0.0	0.0	0.0	-0.006540000000000015	0.0015634577064954805	6.991995423339618e-05	-1.0013680000000007	0.05624169784064615	0.0025152051908337585	0.9502400000000002	0.05000422382159699	0.0022362568725441036	0.0	0.0	0.0	-0.057668000000000164	0.014492680083407641	0.0006481323568531361
GLN 56	R GLN 56	0.0	0.0	0.0	-0.0011840000000000383	0.0003976732326923829	1.77844876226452e-05	0.23318600000000014	0.16306705186517562	0.007292580257220331	-0.21146	0.15393919708768136	0.006884370181795863	0.0	0.0	0.0	0.020542000000000088	0.018996532209853645	0.0008495507471599409
GLU 57	R GLU 57	0.0	0.0	0.0	-0.0003519999999999963	0.00047759396981117246	2.1358651642835278e-05	18.069883999999984	0.4780279934737555	0.021378061771102862	-17.755736	0.4792580289409347	0.02143307062948983	0.0	0.0	0.0	0.31379599999999974	0.09054273236433763	0.0040491940887045835
LEU 58	R LEU 58	0.0	0.0	0.0	-0.0011500000000000518	0.0004555216789572223	2.037154878746369e-05	-0.6903240000000007	0.04121624708775733	0.0018432466053130625	0.6672599999999989	0.037667179347565805	0.0016845274708366662	0.0	0.0	0.0	-0.024213999999999854	0.006757825389872065	0.00030221913903655907
ALA 59	R ALA 59	0.0	0.0	0.0	-0.0006340000000000137	0.0004817094560002004	2.154270178041784e-05	-0.9330199999999998	0.026153080124534593	0.0011696012995891603	0.9052959999999995	0.02329335493227417	0.001041710501051901	0.0	0.0	0.0	-0.02835800000000004	0.007313948044660773	0.00032708970023526314
GLN 60	R GLN 60	0.0	0.0	0.0	-0.0003380000000000134	0.000473028540365185	2.1154479431081137e-05	-0.528406	0.4815637498441926	0.021536185603026368	0.5148600000000001	0.4687875642548554	0.020964817213608145	0.0	0.0	0.0	-0.013884000000000058	0.014647543957947436	0.0006550580798677357
ARG 61	R ARG 61	0.0	0.0	0.0	-0.0003219999999999947	0.00046724297747530923	2.089574119288389e-05	-15.121316000000006	0.7416108522288507	0.03316584556870523	14.845048000000006	0.7248059696884117	0.03241430837441881	0.0	0.0	0.0	-0.2765899999999989	0.07501422465106246	0.003354738111984322
PHE 62	R PHE 62	0.0	0.0	0.0	-0.0013299999999999753	0.000518748493973728	2.3199137915017916e-05	-0.4745480000000004	0.036291813071261884	0.0016230192210811398	0.4625699999999998	0.03309503134913257	0.00148005479628294	0.0	0.0	0.0	-0.013307999999999941	0.0053112273534466495	0.00023752530812526018
VAL 63	R VAL 63	0.0	0.0	0.0	-0.0003680000000000092	0.0004822613399392607	2.1567382780486424e-05	-0.41951399999999983	0.017015340255193034	0.0007609491494180048	0.41054800000000014	0.016119543914142356	0.0007208879191663068	0.0	0.0	0.0	-0.009333999999999955	0.0026605345327584775	0.00011898272143467192
TYR 64	R TYR 64	0.0	0.0	0.0	-0.00014999999999999148	0.00035707142142712224	1.5968719422670407e-05	-0.5226960000000002	0.040207556304753596	0.0017981365821315856	0.5130799999999998	0.03977538937584544	0.0017788094895182665	0.0	0.0	0.0	-0.009765999999999907	0.002924251015217414	0.0001307764810659782
GLU 65	R GLU 65	0.0	0.0	0.0	-0.00015800000000000124	0.00036474100400147214	1.631171358257629e-05	15.362722	0.34848427900833223	0.015584690739052677	-15.089923999999991	0.33748101905784794	0.015092609994585	0.0	0.0	0.0	0.27264	0.07753511720504469	0.0034674758542778683
VAL 66	R VAL 66	0.0	0.0	0.0	-0.0001939999999999973	0.000395428881089881	1.7684117167673098e-05	-0.42248999999999987	0.015249324575210044	0.0006819705272225553	0.4135120000000001	0.014239447180272372	0.0006368074371421345	0.0	0.0	0.0	-0.009171999999999885	0.00258967488306931	0.00011581378156333592
SER 67	R SER 67	0.0	0.0	0.0	-5.800000000000449e-05	0.000233743449106084	1.0453324829929325e-05	-0.5768220000000003	0.030842864912317185	0.0013793348512956861	0.5641899999999999	0.02995526497963208	0.0013396401755695236	0.0	0.0	0.0	-0.012690000000000014	0.0033588539712228966	0.00015021251612299037
LYS 68	R LYS 68	0.0	0.0	0.0	-5.200000000000848e-05	0.00022202702538208293	9.929350431928173e-06	-12.195098000000007	0.44686042160387807	0.01998420558320974	11.978186000000006	0.442633355502931	0.019795165440267683	0.0	0.0	0.0	-0.2169639999999997	0.06105753601317442	0.00273057602128199
LYS 69	R LYS 69	0.0	0.0	0.0	-0.00010999999999999676	0.0003128897569432312	1.3992855319769034e-05	-14.258441999999993	0.7677377694475098	0.03433427682757386	13.997562000000004	0.7515789074714254	0.033611630551222633	0.0	0.0	0.0	-0.26099	0.07152489007331665	0.003198690325742719
LYS 70	R LYS 70	0.0	0.0	0.0	-0.0001359999999999948	0.00034278856457004367	1.532997064576387e-05	-15.12799999999999	1.0893934954827866	0.048719158202912415	14.866058000000002	1.0679622065577858	0.047760721825277616	0.0	0.0	0.0	-0.2620779999999998	0.08043775180846387	0.0035972856200196367
ASN 71	R ASN 71	0.0	0.0	0.0	-2.6000000000001133e-05	0.0001591351626762678	7.116740827092443e-06	-0.060016000000000035	0.14078401807023422	0.0062960526910120496	0.059262000000000044	0.13850509505429753	0.0061941361554295835	0.0	0.0	0.0	-0.000780000000000129	0.0028774294083434887	0.00012868255515026083
MET 72	R MET 72	0.0	0.0	0.0	-5.799999999999983e-05	0.0002337434491060652	1.0453324829928485e-05	-0.356996	0.05221681706117337	0.0023352070503490888	0.3511659999999998	0.0512092027276372	0.0022901451674512885	0.0	0.0	0.0	-0.005888000000000095	0.0026006645304614225	0.00011630525353568627
SER 73	R SER 73	0.0	0.0	0.0	-1.4000000000000235e-05	0.0001174904251417981	5.254331546448218e-06	-0.3684640000000001	0.0877854242115389	0.003925883519413137	0.3619259999999999	0.08645507806948029	0.003866388631268184	0.0	0.0	0.0	-0.006551999999999989	0.002494653482951084	0.00011156429536370472
ASP 74	R ASP 74	0.0	0.0	0.0	-2.200000000000002e-05	0.00014668333238647137	6.559878047646928e-06	12.32424600000001	0.3123567663486794	0.013969019255753319	-12.104068000000002	0.3109042028919937	0.013904058643137693	0.0	0.0	0.0	0.22015599999999996	0.061538213038729576	0.0027520725513692644
GLY 75	R GLY 75	0.0	0.0	0.0	-4.000000000000003e-06	6.311893535223806e-05	2.8227646023003787e-06	0.3955679999999998	0.006228111752370874	0.0002785296249953322	-0.388636	0.006204152158022801	0.00027745811936182	0.0	0.0	0.0	0.006928000000000015	0.00206368989918543	9.229101798116619e-05
MET 76	R MET 76	0.0	0.0	0.0	-4.6000000000003815e-05	0.0002094850830011705	9.368457717256057e-06	-0.45526200000000017	0.09552303050050195	0.004271919792318162	0.44771200000000017	0.09427948374911586	0.0042163066909321955	0.0	0.0	0.0	-0.007596000000000032	0.002946317022996623	0.0001317633029337052
ALA 77	R ALA 77	0.0	0.0	0.0	-2.1999999999994914e-05	0.0001466833323864373	6.5598780476454045e-06	-0.5592140000000003	0.011135897089991544	0.0004980124576732637	0.5493620000000001	0.010799025696763019	0.0004829471109745828	0.0	0.0	0.0	-0.009874000000000006	0.002977603734548963	0.0001331624872101744
ARG 78	R ARG 78	0.0	0.0	0.0	-8.599999999999675e-05	0.0002803640490505052	1.25382614424803e-05	-12.637732000000014	0.9299286231618583	0.04158767231225401	12.419287999999996	0.9163827415747504	0.04098188207137529	0.0	0.0	0.0	-0.21852999999999964	0.06298505457646338	0.0028167772719901265
ASP 79	R ASP 79	0.0	0.0	0.0	-4.2000000000001366e-05	0.0002005891323078163	8.97061870775953e-06	13.472287999999992	0.2854773914976802	0.012766937068562668	-13.249320000000003	0.28578267547232095	0.012780589782957428	0.0	0.0	0.0	0.22292599999999976	0.06570275887662487	0.0029383167031482183
ALA 80	R ALA 80	0.0	0.0	0.0	-7.200000000000007e-05	0.00025848791074245645	1.1559930795640614e-05	-0.62835	0.01318133149570041	0.0005894870651669019	0.6173380000000003	0.01273686601953165	0.0005696099647995986	0.0	0.0	0.0	-0.011083999999999998	0.0033628773394222974	0.00015039244661883778
GLY 81	R GLY 81	0.0	0.0	0.0	-4.3999999999999816e-05	0.0002050950998927075	9.172131704244075e-06	0.5422720000000001	0.010888802321629393	0.00048696204369441697	-0.5326819999999994	0.010576052004445695	0.0004729754243102696	0.0	0.0	0.0	0.009546000000000006	0.0028502427966754004	0.00012746673291490614
GLY 82	R GLY 82	0.0	0.0	0.0	-0.00011999999999999877	0.00032496153618543505	1.4532721699667808e-05	0.6268740000000005	0.01469578592653127	0.000657215526290173	-0.6130800000000015	0.013651578663221642	0.000610517157822986	0.0	0.0	0.0	0.013673999999999999	0.0035558014567746116	0.0001590202754368162
LYS 83	R LYS 83	0.0	0.0	0.0	-0.0015580000000000043	0.0005085626805026111	2.2743614488466908e-05	-22.056675999999996	0.9288669910294536	0.04154019467995091	21.736385999999982	0.9292312032020172	0.041556482743472616	0.0	0.0	0.0	-0.321848	0.09839386615028468	0.004400307465621042
ILE 84	R ILE 84	0.0	0.0	0.0	-0.005500000000000003	0.0010049875621121137	4.494441010848957e-05	-1.0229039999999994	0.04395104986234638	0.0019655507034937857	0.9830480000000001	0.040098948814170095	0.0017932795074953782	0.0	0.0	0.0	-0.045355999999999994	0.010902534751148723	0.00048757617661244595
PHE 85	R PHE 85	0.0	0.0	0.0	-0.007882000000000063	0.0013957349318549125	6.241916372397242e-05	-0.5552900000000001	0.03570526431774109	0.0015967879633813345	0.537616	0.033722344876952574	0.0015081091101111547	0.0	0.0	0.0	-0.0255560000000001	0.006710802038504772	0.00030011619083281663
THR 86	R THR 86	0.0	0.0	0.0	-0.02013400000000003	0.0038910209457158848	0.00017401174672992473	-1.217654000000001	0.7770103411692788	0.034748958841496216	1.0946139999999998	0.5789768605082581	0.025892632349917573	0.0	0.0	0.0	-0.14317399999999997	0.24113953579618602	0.010784087882060317
TYR 87	R TYR 87	0.0	0.0	0.0	-1.2090260000000002	0.3803762102497981	0.017010941262846017	-1.8555039999999998	2.834241366924137	0.12675112722168588	4.631041999999996	2.8082878912668563	0.12559045250524456	0.0	0.0	0.0	1.566512000000001	1.090244472517974	0.048757215052871825
GLY 88	R GLY 88	0.0	0.0	0.0	-0.05879800000000002	0.023773455701685372	0.001063181260180969	1.9337079999999987	0.10109199145336818	0.00452097129741118	-1.8127839999999995	0.08722479775844644	0.0039008115422311503	0.0	0.0	0.0	0.062126000000000035	0.028839315595207898	0.0012897334019090932
SER 89	R SER 89	0.0	0.0	0.0	-0.29015200000000013	0.3760784185459193	0.016818738174785863	-7.608340000000005	4.05399227779234	0.18130004626805768	7.071160000000002	2.4605746333732563	0.11004024287868447	0.0	0.0	0.0	-0.8273320000000004	2.4477443775394523	0.10946645639442248
TYR 90	R TYR 90	0.0	0.0	0.0	-0.03204000000000003	0.016757995106813937	0.0007494403245088962	-1.4150260000000003	0.17154096106760408	0.007671544997456152	1.2925440000000001	0.16152078523830737	0.007223429111439997	0.0	0.0	0.0	-0.15452200000000002	0.0717691125485053	0.0032096122868658207
ARG 91	R ARG 91	0.0	0.0	0.0	-0.014077999999999983	0.00321246260678624	0.00014366569527900417	-26.114551999999993	1.0784279611065437	0.04822876459741462	25.84061199999999	1.0631935559705012	0.04754746128779536	0.0	0.0	0.0	-0.2880180000000022	0.12973040382269574	0.005801720033920925
LEU 92	R LEU 92	0.0	0.0	0.0	-0.03364599999999996	0.015172365801021425	0.000678528826211539	-1.5753859999999984	0.16867807505423618	0.007543512842701672	1.4709459999999992	0.14877752210599923	0.006653533059059839	0.0	0.0	0.0	-0.13808600000000007	0.04625056328305613	0.0020683880699713868
GLY 93	R GLY 93	0.0	0.0	0.0	-0.0014040000000000003	0.0007725179609562345	3.454805349075337e-05	1.0827300000000002	0.0748632960802569	0.003347988381102959	-1.0573279999999994	0.07009627961597953	0.0031348009238232615	0.0	0.0	0.0	0.023997999999999988	0.006963188637398822	0.000311403262667558
VAL 94	R VAL 94	0.0	0.0	0.0	-0.03389999999999998	0.026853044520128527	0.001200904658996712	-1.0284160000000007	0.17300773087928425	0.007737140937581381	0.9741200000000003	0.15232935895617325	0.006812376031899396	0.0	0.0	0.0	-0.08819599999999995	0.049999255834462096	0.0022360346974052044
HIE 95	R HIE 95	0.0	0.0	0.0	-0.04384800000000004	0.040589861985476046	0.0018152338119371803	2.955951999999998	0.7692381956819447	0.034401377928682274	-2.7492059999999983	0.6351341429682453	0.02840406237016133	0.0	0.0	0.0	0.16289799999999985	0.1417179296913417	0.006337818488407516
GLY 96	R GLY 96	0.0	0.0	0.0	-0.004262000000000005	0.0031140578029317553	0.00013926489866438097	1.2600979999999984	0.1223165417922011	0.005470162044401112	-1.2200360000000001	0.11553989226237332	0.005167101064233374	0.0	0.0	0.0	0.035799999999999936	0.007883146579888247	0.00035254503258450194
PRO 97	R PRO 97	0.0	0.0	0.0	-0.007424000000000003	0.0035395231317226755	0.00015829228660929688	-7.110006	0.535628671715707	0.023954042413084797	6.937899999999996	0.5256204961757573	0.023506463196323234	0.0	0.0	0.0	-0.17952999999999994	0.036647961744141665	0.0016389466739342503
GLY 98	R GLY 98	0.0	0.0	0.0	-0.012598000000000012	0.008965957617566567	0.00040096981432521814	1.4788140000000007	0.18817894516655417	0.008415618266532412	-1.436896000000001	0.1805454435426099	0.008074237695782523	0.0	0.0	0.0	0.029319999999999978	0.006544432748527434	0.00029267592999766254
SER 99	R SER 99	0.0	0.0	0.0	-0.233382	0.41682319522310657	0.018640899982350637	-5.896936	4.243503584999546	0.18977524957646083	5.298742	3.2488420034584613	0.14529263135779452	0.0	0.0	0.0	-0.8315759999999993	1.3626835686335987	0.060941061825734534
AP1 100	R AP1 100	-158.06523199999992	2.748999122265206	0.12293897814944511	-1.7535579999999997	0.3957833784231005	0.017699970770371526	171.821282	5.042864598071691	0.2255237608523091	-79.22329000000002	3.9491922300512186	0.17661324565217024	0.0	0.0	0.0	-67.22079800000003	2.9885533585988866	0.1336521692842483
ILE 101	R ILE 101	0.0	0.0	0.0	-0.09054199999999989	0.017181275738431676	0.0007683700098260225	-0.9248440000000003	0.0756459626417641	0.003382990293807882	0.9517860000000005	0.06671728564621705	0.002983687719584246	0.0	0.0	0.0	-0.06359999999999995	0.03472376707674442	0.0015528940723693934
AP2 102	R AP2 102	-93.24719199999997	3.7120181329212647	0.16600649757847594	-2.292529999999999	0.5369281414677423	0.024012156467089908	157.20655600000015	4.369473488053888	0.1954087949034322	-77.75399199999995	3.9001038155330687	0.17441794501676483	0.0	0.0	0.0	-16.08715799999999	3.940073990807313	0.17620546559648065
THR 103	R THR 103	0.0	0.0	0.0	-0.059752000000000034	0.015502209390922117	0.0006932798799907493	-2.1106559999999988	0.28291806881852344	0.01265248067882364	1.7535359999999987	0.23217087824274016	0.010382997322931877	0.0	0.0	0.0	-0.41687199999999974	0.1420015761039306	0.006350503541609971
LEU 104	R LEU 104	0.0	0.0	0.0	-0.06144000000000008	0.02774870087049103	0.0012409596286745107	-0.9385099999999996	0.09121200524054454	0.004079124881638493	0.9047020000000013	0.08333208983337301	0.0037267243514908233	0.0	0.0	0.0	-0.09524799999999999	0.041610317182160586	0.0018608699556927713
VAL 105	R VAL 105	0.0	0.0	0.0	-0.007561999999999994	0.001836887585019849	8.214811014259612e-05	-0.5550379999999995	0.03395397702774375	0.0015184680148100256	0.5318059999999999	0.029705695817476344	0.0013284791033361658	0.0	0.0	0.0	-0.030794000000000106	0.009391675249922207	0.0004200084856285676
VAL 106	R VAL 106	0.0	0.0	0.0	-0.0035199999999999624	0.001014692071517222	4.537840896285173e-05	-0.5527320000000002	0.03522260887554266	0.0015752029558120163	0.5383379999999997	0.032761009691401936	0.0014651168936300827	0.0	0.0	0.0	-0.017913999999999965	0.0048528964546958936	0.00021702812720935492
VAL 107	R VAL 107	0.0	0.0	0.0	-0.0012879999999999877	0.0004990551071775492	2.231842288334886e-05	-0.4658020000000006	0.022149555209964044	0.0009905582224172846	0.45354600000000006	0.020297090530412124	0.0009077134834293754	0.0	0.0	0.0	-0.013544000000000033	0.0042918602027558015	0.00019193782326576005
PRO 108	R PRO 108	0.0	0.0	0.0	-0.00035800000000000767	0.00047941214002151584	2.1439962686535136e-05	-3.961985999999998	0.09453994819137117	0.004227955014904285	3.882548000000001	0.08724278592519812	0.0039016159975040973	0.0	0.0	0.0	-0.07979600000000008	0.021673448825694223	0.0009692660976223054
LYS 109	R LYS 109	0.0	0.0	0.0	-0.0002819999999999743	0.0004499733325431212	2.0123419192570745e-05	-14.115776	0.7377717952211047	0.03299415771992889	13.898872	0.7262260334193809	0.03247781555511539	0.0	0.0	0.0	-0.2171859999999995	0.0675053138945379	0.003018929414212956
HIE 110	R HIE 110	0.0	0.0	0.0	-0.00023799999999998177	0.0004258591316385874	1.9044999343658257e-05	0.6116760000000007	0.09306582092260896	0.004162030039295516	-0.6048	0.0899948665202647	0.004024692783306636	0.0	0.0	0.0	0.0066380000000000215	0.006557358919565066	0.00029325400594024125
VAL 111	R VAL 111	0.0	0.0	0.0	-0.00047000000000001484	0.0004990991885387269	2.2320394261751542e-05	-0.4524240000000002	0.020890002967921543	0.0009342293337288985	0.4412459999999998	0.019493729350740972	0.000871786079264793	0.0	0.0	0.0	-0.011648000000000025	0.003521944917229669	0.0001575061649587082
THR 112	R THR 112	0.0	0.0	0.0	-0.00038800000000000233	0.0004872945721019299	2.1792475765731754e-05	-0.2573280000000001	0.07782254439428196	0.003480329988952193	0.25307000000000024	0.0747698943425756	0.0033438113284095195	0.0	0.0	0.0	-0.004646000000000089	0.004713457754133309	0.00021079223894631137
ARG 113	R ARG 113	0.0	0.0	0.0	-0.007275999999999979	0.002584535548217477	0.00011558394352157926	-24.309179999999998	1.4730136576421333	0.06587517340546825	23.776543999999994	1.3671349004633104	0.061140131436967414	0.0	0.0	0.0	-0.5399120000000001	0.20156427326289972	0.009014228337023741
GLU 114	R GLU 114	0.0	0.0	0.0	-0.0005619999999999932	0.0004961411089599342	2.218810492133086e-05	18.305784000000028	1.3239407605111921	0.059208430773715896	-17.966701999999994	1.3020772593039087	0.05823066527520321	0.0	0.0	0.0	0.33851999999999954	0.08533012129371609	0.0038160790348210293
ASP 115	R ASP 115	0.0	0.0	0.0	-0.0003700000000000037	0.00048280430818293683	2.1591665058536095e-05	17.231982	0.4528524237277737	0.020252176064616812	-16.922796	0.4355650518392438	0.019479061290715378	0.0	0.0	0.0	0.30881600000000037	0.08796439134103998	0.003933887172759185
PHE 116	R PHE 116	0.0	0.0	0.0	-0.010853999999999999	0.0032779084795033363	0.00014659252368384872	-0.6668240000000006	0.045576628045505656	0.0020382487698994804	0.6261859999999999	0.040153149365891	0.0017957034298566967	0.0	0.0	0.0	-0.05149200000000003	0.017207961413252877	0.0007695634294845356
PHE 117	R PHE 117	0.0	0.0	0.0	-0.0069540000000000044	0.0020434979814034954	9.138800796603633e-05	-0.5930060000000005	0.04790964374736227	0.002142584403937996	0.5734660000000003	0.04389488402991234	0.0019630388911070777	0.0	0.0	0.0	-0.026494000000000024	0.010971142328855234	0.0004906444007629131
THR 118	R THR 118	0.0	0.0	0.0	-0.00036999999999999213	0.0004828043081829222	2.1591665058535438e-05	-0.4900580000000003	0.06394778054005676	0.0028598316859561024	0.47731799999999985	0.06096494792911902	0.002726435356284903	0.0	0.0	0.0	-0.013110000000000012	0.00470254186584256	0.0002103040655812532
VAL 119	R VAL 119	0.0	0.0	0.0	-0.00027399999999999023	0.00044600896851967577	1.9946127443691175e-05	-0.35866999999999993	0.015345132778838658	0.0006862552003448697	0.3518940000000004	0.014620354441670761	0.0006538421277343361	0.0	0.0	0.0	-0.007050000000000037	0.0021880356487041733	9.785192895390762e-05
PHE 120	R PHE 120	0.0	0.0	0.0	-0.003930000000000014	0.000986458311333999	4.4115756822249456e-05	-0.5799839999999999	0.05064397046046192	0.0022648672120016834	0.5544520000000003	0.04413343059404346	0.001973707017771002	0.0	0.0	0.0	-0.029462000000000054	0.010557488148229184	0.0004721452234217766
ASP 121	R ASP 121	0.0	0.0	0.0	-0.0009499999999999905	0.0003788139384975067	1.694107434609699e-05	20.750998000000006	0.6401214244156765	0.028627100376948926	-20.292668	0.6075929243961887	0.027172381631955365	0.0	0.0	0.0	0.4573800000000001	0.11016449337241131	0.004926705917750735
SER 122	R SER 122	0.0	0.0	0.0	-0.00016200000000000058	0.00036845081082825825	1.647762118753802e-05	-0.7900679999999997	0.11583185820835223	0.005180158178279852	0.7722160000000003	0.11138463692987013	0.004981272396486462	0.0	0.0	0.0	-0.01801399999999996	0.006775087010511473	0.00030299110217958967
LEU 123	R LEU 123	0.0	0.0	0.0	-0.0004680000000000053	0.0004989749492710084	2.2314838112789677e-05	-0.5253499999999992	0.026508253431731583	0.001185485132762878	0.513284	0.024846475484458938	0.001111168163690644	0.0	0.0	0.0	-0.012534000000000028	0.003484945336730541	0.0001558514934160077
LEU 124	R LEU 124	0.0	0.0	0.0	-0.0026320000000000228	0.000748716234630984	3.3483607929851246e-05	-0.7827399999999985	0.0382516980015431	0.0017106679397248645	0.7530379999999993	0.03431193022843124	0.0015344761686000427	0.0	0.0	0.0	-0.032334000000000036	0.008287004525158776	0.00037060610896206777
ARG 125	R ARG 125	0.0	0.0	0.0	-0.000943999999999996	0.0003753185313836611	1.678475498778509e-05	-19.076256	0.762926265417503	0.03411909982587167	18.65948799999999	0.7341851196095619	0.03283375671031588	0.0	0.0	0.0	-0.41771199999999953	0.09912378652977512	0.004432950497355103
GLU 126	R GLU 126	0.0	0.0	0.0	-0.00020999999999999508	0.0004073082370883165	1.8215378118501534e-05	16.70278000000001	0.5605559629506418	0.02506882476700977	-16.37918600000001	0.5593797667094341	0.02501622367200537	0.0	0.0	0.0	0.32338400000000034	0.08198995392119618	0.0036667022087974017
ARG 127	R ARG 127	0.0	0.0	0.0	-0.0006839999999999891	0.000464912895067445	2.0791536739740674e-05	-18.457557999999995	0.5363205931491174	0.02398498608028869	18.090677999999997	0.5427583977390925	0.02427289345406958	0.0	0.0	0.0	-0.36756400000000083	0.09717941090580891	0.004345995375975463
LYS 128	R LYS 128	0.0	0.0	0.0	-0.00019799999999999996	0.0003984921580156878	1.782111107647331e-05	-14.74366399999999	0.8235580192702526	0.03683063429006733	14.457104000000003	0.8168309624297313	0.036529791162389115	0.0	0.0	0.0	-0.286758	0.06913629608244862	0.00309186915505815
GLU 129	R GLU 129	0.0	0.0	0.0	-0.0006440000000000057	0.0004788152044369547	2.1413266915629793e-05	20.428368	0.7220751516119287	0.03229218247735479	-20.022996000000006	0.7256892034361113	0.032453807788416375	0.0	0.0	0.0	0.4047280000000002	0.10557002423036455	0.004721235011307901
LEU 130	R LEU 130	0.0	0.0	0.0	-0.0015439999999999241	0.0005099647046610134	2.2806314914952593e-05	-0.5938639999999997	0.044067692292655475	0.001970767111558424	0.5784040000000008	0.04087831679507884	0.0018281339031913525	0.0	0.0	0.0	-0.01700399999999991	0.004876062345786885	0.00021806413735413118
ASP 131	R ASP 131	0.0	0.0	0.0	-0.0008959999999999973	0.0004113198268987115	1.839478186877931e-05	22.753035999999998	1.003076855830821	0.044858960725889435	-22.274460000000023	0.9951006644549413	0.04450225460352915	0.0	0.0	0.0	0.4776799999999998	0.09931498174998621	0.004441501007542404
GLU 132	R GLU 132	0.0	0.0	0.0	-0.002340000000000008	0.000874299719775793	3.909987212255381e-05	24.69441400000003	2.2934221492352203	0.10256495653587239	-24.084996000000018	2.209461614055294	0.09881012725408084	0.0	0.0	0.0	0.6070780000000001	0.15194383145096663	0.006795134717722637
ILE 133	R ILE 133	0.0	0.0	0.0	-0.0026600000000000143	0.0006200000000000165	2.7727242920998127e-05	-0.7503039999999997	0.029610531639940138	0.0013242232319362894	0.7309339999999999	0.02788242536079282	0.0012469399696859369	0.0	0.0	0.0	-0.02202999999999998	0.004883554033693138	0.00021839917582262307
ALA 134	R ALA 134	0.0	0.0	0.0	-0.002460000000000002	0.000743236167042499	3.323853185686833e-05	-1.0856899999999994	0.04425839920289045	0.001979295783859711	1.055898	0.042094222834027445	0.001882510874338184	0.0	0.0	0.0	-0.032252	0.006743033145402749	0.0003015576097530954
PRO 135	R PRO 135	0.0	0.0	0.0	-0.003265999999999999	0.0008527860223994869	3.813775032693822e-05	-5.0771380000000015	0.1399288782059912	0.006257809673677703	4.957438000000001	0.13267843138952046	0.005933559834700192	0.0	0.0	0.0	-0.12296600000000021	0.02713036756109198	0.001213306922423137
VAL 136	R VAL 136	0.0	0.0	0.0	-0.022840000000000037	0.010852391441520965	0.00048533369963355623	-0.8489099999999999	0.08166006306634961	0.003651949041265553	0.8158319999999996	0.07602991369191187	0.0034001611067711384	0.0	0.0	0.0	-0.05591800000000014	0.017793574008613148	0.0007957528209186485
PRO 137	R PRO 137	0.0	0.0	0.0	-0.003226000000000001	0.001040636343781984	4.6538672091067133e-05	-5.043667999999999	0.20421054276410888	0.009132573106853505	4.933733999999991	0.1955319289632068	0.008744453698667809	0.0	0.0	0.0	-0.11315999999999994	0.02511498357554771	0.001123176210574308
ASP 138	R ASP 138	0.0	0.0	0.0	-0.002951999999999994	0.001154857566975256	5.1646800481733775e-05	22.533610000000007	1.3992044146226188	0.06257432371027953	-22.047369999999994	1.3526613519650557	0.06049285467061266	0.0	0.0	0.0	0.48328800000000066	0.10920353957633287	0.004883730757525378
ALA 139	R ALA 139	0.0	0.0	0.0	-0.021106000000000017	0.0141627244554146	0.0006333762925781147	-1.3430660000000012	0.12389195956152906	0.00554061686890468	1.2973660000000014	0.11424211151758276	0.005109062544928534	0.0	0.0	0.0	-0.06680600000000003	0.025915407849385595	0.0011589722723171563
PHE 140	R PHE 140	0.0	0.0	0.0	-0.30236000000000013	0.3218460663112103	0.014393393651255425	-0.9911480000000014	0.26588831131886526	0.011890886770632188	1.0154460000000003	0.2836550142056359	0.012685437878449406	0.0	0.0	0.0	-0.2780619999999997	0.2505239432788814	0.011203771343257606
VAL 141	R VAL 141	0.0	0.0	0.0	-0.9744159999999996	0.5715277971752566	0.02555950011029172	-1.3882460000000005	0.21857318564727723	0.009774890023319865	1.292436	0.18473714814297756	0.008261696424342936	0.0	0.0	0.0	-1.0702260000000008	0.6020774858139085	0.026925723720041293
PRO 142	R PRO 142	0.0	0.0	0.0	-0.033281999999999985	0.013704250289599963	0.0006128727045643339	-6.56852	0.42415866088052645	0.018968951979482757	6.3681619999999945	0.3750813401864167	0.016774147474971027	0.0	0.0	0.0	-0.23364000000000015	0.09100078241421816	0.004069678709677184
ILE 143	R ILE 143	0.0	0.0	0.0	-0.7869939999999994	0.29402530157114215	0.01314921122835899	-1.5495039999999995	0.13288990173823387	0.005943017076199168	1.4584400000000015	0.11163298078970707	0.004992378671534263	0.0	0.0	0.0	-0.8780580000000006	0.3096849344672722	0.013849531301527765
ILE 144	R ILE 144	0.0	0.0	0.0	-0.014679999999999966	0.003955451933723905	0.00017689318811079288	-0.8574040000000005	0.03760564829913359	0.0016817757186962411	0.8272240000000006	0.033762195189271794	0.001509891270256562	0.0	0.0	0.0	-0.04485999999999996	0.010659849905134562	0.00047672298035651126
LYS 145	R LYS 145	0.0	0.0	0.0	-0.14347000000000004	0.10358988898536359	0.004632680671058593	-42.556394000000026	4.512467677309238	0.20180368945468083	41.281508	4.407191313516413	0.19709558733738572	0.0	0.0	0.0	-1.4183560000000017	0.3980742660157719	0.017802422378092004
ILE 146	R ILE 146	0.0	0.0	0.0	-0.013005999999999997	0.0025972993666498953	0.00011615475883492632	-0.9779200000000001	0.057941984777884495	0.0025912443342921555	0.9339939999999998	0.053438319247528565	0.0023898342888161853	0.0	0.0	0.0	-0.05693199999999999	0.012228792908541517	0.000546888244525324
LYS 147	R LYS 147	0.0	0.0	0.0	-0.008467999999999993	0.004459257337270395	0.00019942405070602618	-29.557238000000005	4.2707033328664314	0.19099165928048503	28.790898	4.107018296476804	0.18367144191515036	0.0	0.0	0.0	-0.7748080000000007	0.22644507311045323	0.010126931532897662
PHE 148	R PHE 148	0.0	0.0	0.0	-0.004018000000000089	0.0009347063710063644	4.180133969144738e-05	-0.5409860000000001	0.052635062496396275	0.002353911554837837	0.5242779999999997	0.046649123421563965	0.002086212221227892	0.0	0.0	0.0	-0.020726000000000036	0.011281264290849684	0.000504513476529617
SER 149	R SER 149	0.0	0.0	0.0	-0.0008579999999999998	0.00043108699818017796	1.927879664294412e-05	-1.3165539999999998	0.36561229613348545	0.016350678951285138	1.2716200000000004	0.34119087854161456	0.015258519954438488	0.0	0.0	0.0	-0.045792	0.02910245240525276	0.0013015012378019485
GLY 150	R GLY 150	0.0	0.0	0.0	-0.00044400000000000017	0.0004968541033341668	2.2219990999098035e-05	0.8651080000000004	0.036716485888474204	0.0016420111668308016	-0.8461520000000003	0.0365084222611553	0.0016327062785441964	0.0	0.0	0.0	0.018511999999999983	0.0036896959224305883	0.00016500821797717173
ILE 151	R ILE 151	0.0	0.0	0.0	-0.019950000000000002	0.0081726066833049	0.00036549008194477697	-1.3055880000000024	0.14615612972432	0.006536300827837142	1.2480599999999973	0.13519463155024042	0.006046087726787506	0.0	0.0	0.0	-0.07747799999999998	0.023383445340667695	0.0010457394665976739
SER 152	R SER 152	0.0	0.0	0.0	-0.031146000000000028	0.015049673883509843	0.0006730418768546251	-3.03117	0.9711784929146613	0.04343242256885961	2.8979280000000003	0.9153315873583738	0.04093487302572222	0.0	0.0	0.0	-0.1643880000000001	0.0862174544741376	0.0038557617810233012
ILE 153	R ILE 153	0.0	0.0	0.0	-0.07974599999999997	0.025107398989142847	0.001122837017558658	-1.092734	0.10136464494093365	0.004533164732061156	1.0138459999999998	0.07969663910103546	0.0035641420521636603	0.0	0.0	0.0	-0.15863400000000008	0.05248908499869239	0.002347383242676813
ASP 154	R ASP 154	0.0	0.0	0.0	0.008399999999999977	1.0286068753415953	0.04600069790774919	49.02863000000003	6.0334804347985855	0.26982544786249246	-48.710488000000005	4.218021331128251	0.18863564853893838	0.0	0.0	0.0	0.32654199999999994	1.7215447192088862	0.07698982036913715
LEU 155	R LEU 155	0.0	0.0	0.0	-0.059154000000000054	0.02540098982323307	0.0011359667988105901	-0.6374019999999998	0.07471739018461768	0.0033414632710836137	0.6413719999999995	0.0596267189773228	0.0026665879381714106	0.0	0.0	0.0	-0.05518400000000018	0.041115084141954486	0.0018387224608406767
ILE 156	R ILE 156	0.0	0.0	0.0	-0.9253119999999997	0.3593439503539753	0.01607035000589597	-1.600336	0.12556207669514702	0.0056153067777278175	1.491411999999999	0.10615744088852407	0.004747505082883109	0.0	0.0	0.0	-1.0342359999999997	0.37051491239085205	0.016569930615666487
CYS 157	R CYS 157	0.0	0.0	0.0	-0.007918	0.0023080892530403	0.00010322088935869646	-0.37965400000000005	0.17219812508851529	0.007700934265918643	0.3585260000000001	0.14888819068012024	0.00665848230815399	0.0	0.0	0.0	-0.029045999999999923	0.03508572193927327	0.0015690811859174155
ALA 158	R ALA 158	0.0	0.0	0.0	-0.004761999999999995	0.0019476539733741362	8.710173362224267e-05	-1.1330880000000012	0.06182456029765429	0.0027648783900917923	1.0927960000000005	0.05294996113312463	0.002367994249992769	0.0	0.0	0.0	-0.045053999999999976	0.015030205720481749	0.0006721712341360678
ARG 159	R ARG 159	0.0	0.0	0.0	-0.0015359999999999933	0.0005556113749735082	2.4847696070257793e-05	-16.705167999999997	0.6373458243183762	0.028502971767030552	16.446274000000003	0.6154676782122721	0.027524551328732133	0.0	0.0	0.0	-0.26043000000000044	0.08112073162885144	0.003627829406132581
LEU 160	R LEU 160	0.0	0.0	0.0	-0.0013140000000000302	0.0005171112066083792	2.3125916198065484e-05	-0.5778499999999999	0.03148281277141194	0.0014079541895955128	0.5648119999999999	0.029612103201224114	0.001324293514293525	0.0	0.0	0.0	-0.01435199999999996	0.004058090191210579	0.00018148331052743948
ASP 161	R ASP 161	0.0	0.0	0.0	-0.00024200000000000865	0.00042829429134651437	1.915390299651812e-05	16.277126000000006	0.4826729183659137	0.021585789127287792	-16.023563999999997	0.46998811251393385	0.021018507363959514	0.0	0.0	0.0	0.25331999999999977	0.0770411162951318	0.003445383461967629
GLN 162	R GLN 162	0.0	0.0	0.0	-0.0003100000000000058	0.00046249324319389527	2.0683326618317836e-05	-0.7162019999999995	0.3275288646760779	0.014647536120180795	0.7039639999999996	0.32064493556580703	0.014339677451323689	0.0	0.0	0.0	-0.012547999999999903	0.01022426994948716	0.0004572432525472326
PRO 163	R PRO 163	0.0	0.0	0.0	-0.00010800000000000099	0.0003103804117530644	1.3880633991284533e-05	-3.255378000000001	0.07737272850285686	0.0034602136107404692	3.205517999999999	0.0745010984884598	0.0033317904123720586	0.0	0.0	0.0	-0.04996799999999999	0.016300643422883444	0.0007289869354110446
GLN 164	R GLN 164	0.0	0.0	0.0	-0.00014600000000000168	0.0003531062163145854	1.5791390059143163e-05	-0.5103940000000005	0.20398022150198666	0.009122272826878127	0.5009799999999999	0.20108929260405747	0.008992986556200363	0.0	0.0	0.0	-0.009559999999999718	0.005313981558116245	0.00023764847990256343
VAL 165	R VAL 165	0.0	0.0	0.0	-0.0005200000000000058	0.0004995998398718772	2.2342784070030545e-05	-0.49736999999999937	0.021688363239325232	0.0009699330904767751	0.48488800000000026	0.02023856358538621	0.0009050960788775087	0.0	0.0	0.0	-0.013002000000000109	0.003389689661311115	0.00015159153010639782
PRO 166	R PRO 166	0.0	0.0	0.0	-0.00021999999999999797	0.00041424630354415553	1.8525657883054877e-05	-3.7424039999999983	0.08858801715821019	0.0039617765671535144	3.683028000000003	0.08768953880587319	0.003921595393710764	0.0	0.0	0.0	-0.059596	0.017828314109864893	0.0007973064454775311
LEU 167	R LEU 167	0.0	0.0	0.0	-0.000379999999999999	0.00048538644398046267	2.1707141681944162e-05	-0.4608460000000005	0.03229443116079449	0.0014442508674044783	0.45386600000000005	0.032008249624114624	0.0014314524400060478	0.0	0.0	0.0	-0.007359999999999967	0.0024409834083827606	0.00010916409666185966
SER 168	R SER 168	0.0	0.0	0.0	-0.0001340000000000008	0.00034065231541852365	1.523443467937037e-05	-0.594346	0.15604842288212958	0.006978697626921508	0.5860360000000002	0.15422733449035447	0.00689725607818061	0.0	0.0	0.0	-0.00844399999999998	0.0038949793324226842	0.00017418877116507744
LEU 169	R LEU 169	0.0	0.0	0.0	-0.0007180000000000186	0.0004499733325431751	2.0123419192573157e-05	-0.5941719999999995	0.038942552766863155	0.0017415639040815707	0.5815139999999995	0.03693006639582539	0.0016515627774929245	0.0	0.0	0.0	-0.01337600000000002	0.0038255227093821945	0.00017108257655295517
THR 170	R THR 170	0.0	0.0	0.0	-0.0005579999999999976	0.0004966246067202035	2.2209727598509475e-05	-0.3096680000000002	0.2924721282036973	0.01307975120375001	0.305802	0.2871925883375125	0.012843643003135825	0.0	0.0	0.0	-0.0044240000000001275	0.006278234146637008	0.00028077116661081463
LEU 171	R LEU 171	0.0	0.0	0.0	-0.004409999999999978	0.0014120552397126767	6.314903007964612e-05	-0.9193259999999995	0.06591121091286432	0.0029476389616098116	0.8976580000000007	0.0626286598611058	0.002800838815782902	0.0	0.0	0.0	-0.026077999999999994	0.007680359106187612	0.0003434761010609005
SER 172	R SER 172	0.0	0.0	0.0	-0.0004159999999999977	0.0004969346033433355	2.2223591068951847e-05	-0.6778840000000005	0.33717561973547133	0.01507895212168267	0.6716059999999991	0.3307244635100366	0.01479044764461181	0.0	0.0	0.0	-0.006694000000000005	0.009579580575369636	0.0004284118672492611
ASP 173	R ASP 173	0.0	0.0	0.0	-0.00030600000000000007	0.0004608296865437381	2.060893010323437e-05	17.70230000000002	0.6054458472890085	0.027076361424663596	-17.44146400000001	0.5993829366139847	0.026805219816446346	0.0	0.0	0.0	0.2605299999999993	0.08419183511481296	0.0037651733293435114
LYS 174	R LYS 174	0.0	0.0	0.0	-0.00044599999999999794	0.0004970754469896878	2.22298897883007e-05	-16.542965999999993	1.2185144614833447	0.054493623348866156	16.310822000000012	1.2098865625815332	0.05410777197991723	0.0	0.0	0.0	-0.23259000000000013	0.08557238982288544	0.0038269136128216605
ASN 175	R ASN 175	0.0	0.0	0.0	-0.00016199999999999947	0.0003684508108282558	1.647762118753791e-05	-0.31026800000000027	0.2023432830019316	0.009049066711655935	0.306094	0.19938449579643852	0.008916745725207152	0.0	0.0	0.0	-0.004336000000000098	0.0044374659435309875	0.0001984495099515106
LEU 176	R LEU 176	0.0	0.0	0.0	-0.0010940000000000262	0.0004869948665027171	2.1779072523870213e-05	-0.6571740000000003	0.04742189076785787	0.0021207714275699977	0.6437240000000004	0.04510676029154974	0.0020172356451338687	0.0	0.0	0.0	-0.01454399999999996	0.004585200540870522	0.0002050564019971058
LEU 177	R LEU 177	0.0	0.0	0.0	-0.0022039999999999907	0.0008475753653805676	3.7904722660903424e-05	-0.6474380000000002	0.050506100186010296	0.0022587014658866757	0.6353620000000004	0.04808803339709044	0.002150562231603487	0.0	0.0	0.0	-0.01428000000000005	0.004820124479720304	0.0002155625199333081
ARG 178	R ARG 178	0.0	0.0	0.0	-0.0003820000000000086	0.0004858765275252657	2.1729058884360836e-05	-14.186549999999997	0.5983933818985544	0.026760965584223195	13.971340000000007	0.5888260595455566	0.026333101921344068	0.0	0.0	0.0	-0.215592000000001	0.06855323140450982	0.0030657937099551466
ASN 179	R ASN 179	0.0	0.0	0.0	-0.00023999999999999865	0.00042708313008125	1.9099738218101206e-05	-0.15241200000000005	0.12061072197777435	0.005393875463152627	0.15186000000000008	0.1182618129406108	0.005288829057551401	0.0	0.0	0.0	-0.0007920000000006838	0.00476158965052611	0.00021294476279071697
LEU 180	R LEU 180	0.0	0.0	0.0	-0.0026559999999999986	0.0009325577730092766	4.1705251467891216e-05	-0.7338639999999997	0.045796348151362236	0.002048074951753856	0.7129039999999996	0.04109193088674452	0.001837687015789679	0.0	0.0	0.0	-0.023615999999999936	0.0073389743152569385	0.00032820890908078973
ASP 181	R ASP 181	0.0	0.0	0.0	-0.0026400000000000013	0.0012191800523302606	5.452338947644427e-05	23.201836	1.8861053409349857	0.08434919510112089	-22.76268	1.8088102248714433	0.08089245242418455	0.0	0.0	0.0	0.4365160000000002	0.13057263780746825	0.005839385882779162
GLU 182	R GLU 182	0.0	0.0	0.0	-0.005893999999999998	0.0035103794666673845	0.00015698894228575457	24.855675999999974	2.786677941030367	0.12462402615086102	-24.333286000000022	2.6794001538036443	0.1198264176565668	0.0	0.0	0.0	0.5164959999999991	0.14482083408129146	0.006476584591279719
LYS 183	R LYS 183	0.0	0.0	0.0	-0.02531800000000004	0.014922227581698337	0.0006673423049679955	-24.591917999999982	2.0217414976392125	0.09041502843307019	24.14793799999999	1.96743697387151	0.08798645630046348	0.0	0.0	0.0	-0.46929800000000027	0.12195945718147277	0.00545419273513496
ASP 184	R ASP 184	0.0	0.0	0.0	-0.009463999999999993	0.0045629709619939285	0.00020406226500752065	25.826019999999996	1.518721371285772	0.06791928450153366	-25.209840000000003	1.3724850623596856	0.0613793979507859	0.0	0.0	0.0	0.6067160000000005	0.2724186839113649	0.012182933911336805
LEU 185	R LEU 185	0.0	0.0	0.0	-0.008894000000000023	0.0036175632682788083	0.00016178234761555447	-0.5397279999999998	0.04927443572482515	0.002203619756673063	0.5391279999999995	0.046121053934189436	0.002062596235815634	0.0	0.0	0.0	-0.009493999999999968	0.0079126458280402	0.00035386427906756
ARG 186	R ARG 186	0.0	0.0	0.0	-0.3252379999999998	0.2865787873447717	0.01281619298824732	-31.46219399999999	5.30135895864107	0.23708398009297857	30.695692000000005	5.145458764885408	0.23011191147411758	0.0	0.0	0.0	-1.0917400000000022	0.6877451129597353	0.030756896475424792
ALA 187	R ALA 187	0.0	0.0	0.0	-0.1759480000000003	0.15076278485090383	0.0067423167080759286	-1.5212980000000007	0.17717336480407359	0.007923433750085545	1.4377300000000013	0.14657936109834427	0.00655522831028772	0.0	0.0	0.0	-0.2595159999999998	0.1841433402108261	0.008235140526305551
LEU 188	R LEU 188	0.0	0.0	0.0	-0.017571999999999952	0.008180758889002939	0.00036585465966692453	-0.48147600000000035	0.039461391561875725	0.0017647670803818143	0.49080600000000046	0.036495922566766814	0.001632147275217184	0.0	0.0	0.0	-0.008241999999999939	0.011431160745961	0.00051121704979392
ASN 189	R ASN 189	0.0	0.0	0.0	-0.034989999999999966	0.19314934610295745	0.008637901353916939	-0.8762560000000007	2.5161426140948366	0.1125253185240015	0.7270240000000002	2.0395385143271993	0.09121093521529093	0.0	0.0	0.0	-0.18422199999999941	0.49525325310996104	0.02214839880063564
GLY 190	R GLY 190	0.0	0.0	0.0	-0.062134	0.06260840234345538	0.0027999328720524673	1.4541980000000012	0.11799372354491826	0.005276839735295093	-1.384546	0.11129758256134753	0.0049773792067713644	0.0	0.0	0.0	0.007517999999999998	0.06614131595304099	0.0029579295718458183
THR 191	R THR 191	0.0	0.0	0.0	-0.04420799999999999	0.022627079705520785	0.001011913767077008	-0.3038559999999999	0.5887754030731924	0.026330836495029937	0.37015399999999976	0.5489548271797969	0.0245500062030135	0.0	0.0	0.0	0.02209000000000003	0.20268759680848752	0.00906446489319695
ARG 192	R ARG 192	0.0	0.0	0.0	-0.007934000000000007	0.0035991171139600556	0.00016095741051595083	-21.36293200000001	1.1973407215055762	0.05354670491030225	21.101121999999997	1.1540065247285995	0.051608740715428814	0.0	0.0	0.0	-0.26974399999999754	0.13279589776796658	0.005938813090845717
VAL 193	R VAL 193	0.0	0.0	0.0	-0.027549999999999977	0.029128328136026053	0.00130265843566148	-1.032992	0.10357260224595638	0.004631907584570117	0.972412000000001	0.09577288894043903	0.00428309380144719	0.0	0.0	0.0	-0.08813000000000017	0.0342786974665021	0.0015329899543049701
THR 194	R THR 194	0.0	0.0	0.0	-0.025098000000000006	0.009776727264274076	0.00043722853520784767	0.4522940000000002	0.5192420934053787	0.023221212352674443	-0.35748200000000013	0.4647282923128307	0.020783281053577646	0.0	0.0	0.0	0.06971399999999975	0.0775670046089185	0.0034689019023316247
ASP 195	R ASP 195	0.0	0.0	0.0	-0.0032839999999999853	0.0008504963256828227	3.8035351976811837e-05	29.28596599999998	1.5032102969461332	0.06722560816898396	-28.86827800000001	1.4700961658052185	0.06574469920404541	0.0	0.0	0.0	0.41440399999999994	0.13771085935393687	0.006158616855106312
GLU 196	R GLU 196	0.0	0.0	0.0	-0.002268000000000003	0.0008174203325095736	3.6556148593637754e-05	24.066309999999998	1.1077513177154388	0.04954014497153376	-23.75046400000001	1.1139273785592585	0.04981634680913287	0.0	0.0	0.0	0.31357799999999986	0.1226722459075414	0.005486069616036659
ILE 197	R ILE 197	0.0	0.0	0.0	-0.008197999999999987	0.003999849497168574	0.0001788787075087457	-1.2615720000000001	0.08642625073436927	0.003865099433649816	1.2071299999999998	0.0770611257379569	0.0034462783114546053	0.0	0.0	0.0	-0.06264000000000002	0.018112382504794845	0.0008100103703039837
LEU 198	R LEU 198	0.0	0.0	0.0	-0.0032899999999999856	0.0009109884741312222	4.0740643097524424e-05	-0.9080999999999997	0.06080462153488471	0.002719265341962996	0.8903259999999997	0.056547499714837676	0.00252888106640054	0.0	0.0	0.0	-0.021063999999999854	0.00709167850371125	0.000317149504177447
GLU 199	R GLU 199	0.0	0.0	0.0	-0.0005980000000000003	0.0004943642381888072	2.2108640844701408e-05	20.650052	0.8019251868448843	0.03586318461308763	-20.409045999999996	0.8019366233590456	0.03586369606954943	0.0	0.0	0.0	0.24040799999999957	0.10443944434934586	0.004670673941948872
LEU 200	R LEU 200	0.0	0.0	0.0	-0.0008520000000000128	0.0004583623021148271	2.049858531704098e-05	-0.7065859999999993	0.05292676642305907	0.0023669569510242692	0.6885959999999997	0.04986205755883772	0.002229899003991367	0.0	0.0	0.0	-0.018841999999999935	0.005379315569847072	0.00024057030573202141
VAL 201	R VAL 201	0.0	0.0	0.0	-0.0008660000000000067	0.0004147818703849021	1.8549609160302958e-05	-0.63399	0.04520033075099826	0.0020214202432941243	0.6169140000000001	0.042475246956312634	0.0018995507911081218	0.0	0.0	0.0	-0.01794199999999991	0.0050721431367815595	0.0002268331369090516
PRO 202	R PRO 202	0.0	0.0	0.0	-0.00022799999999999887	0.0004195426080864704	1.8762515822778016e-05	-4.260497999999999	0.19069750390607795	0.00852825163747044	4.194634000000001	0.1886918017403244	0.00843855390976557	0.0	0.0	0.0	-0.06609200000000003	0.022875741212034947	0.0010230342477160713
LYS 203	R LYS 203	0.0	0.0	0.0	-0.00021599999999999663	0.000411514276787567	1.840347793217327e-05	-15.431766000000007	0.66463627289204	0.02972343772997404	15.235964000000001	0.681422144271732	0.03047412471930523	0.0	0.0	0.0	-0.19601799999999997	0.08415201528186905	0.003763392532277206
PRO 204	R PRO 204	0.0	0.0	0.0	-0.000562000000000011	0.0005001559756715976	2.2367655219088466e-05	-4.804218000000002	0.21221395447989833	0.009490496559821973	4.744443999999996	0.21356762597368364	0.009551034589408126	0.0	0.0	0.0	-0.06033599999999987	0.022388995153869624	0.0010012663022393167
ASN 205	R ASN 205	0.0	0.0	0.0	-0.0003540000000000021	0.0004782091592598398	2.1386163751360495e-05	0.197264	0.4684647119090188	0.020950378817768425	-0.19307800000000014	0.46317895884420307	0.020713992754464308	0.0	0.0	0.0	0.003831999999999766	0.007660533662872608	0.0003425894802821722
VAL 206	R VAL 206	0.0	0.0	0.0	-0.0002960000000000012	0.00045649096376598855	2.0414896521902877e-05	-0.36063799999999985	0.02262845456500302	0.0010119752526622436	0.35560199999999986	0.02182465569030506	0.0009760282741809943	0.0	0.0	0.0	-0.005331999999999945	0.0034446735694400816	0.00015405048523129729
PHE 207	R PHE 207	0.0	0.0	0.0	-0.004265999999999949	0.001685005637972746	7.535574297954922e-05	-0.6922319999999997	0.0772417126687401	0.0034543544045161907	0.6683299999999999	0.06956034143101894	0.0031108330395570667	0.0	0.0	0.0	-0.028167999999999884	0.012489666768973376	0.0005585548782348925
ARG 208	R ARG 208	0.0	0.0	0.0	-0.0029739999999999806	0.0012511290900621566	5.595219388012877e-05	-23.81282200000002	1.7724006099963618	0.07926416494627916	23.571073999999975	1.7634952227110992	0.07886590391956297	0.0	0.0	0.0	-0.24472199999999772	0.11839577997547114	0.005294820245485237
ILE 209	R ILE 209	0.0	0.0	0.0	-0.000908000000000004	0.0005133575751851832	2.2958048697570576e-05	-0.6288039999999997	0.0350411983813363	0.001567090031874471	0.6245960000000007	0.03587334364118917	0.0016043046992381762	0.0	0.0	0.0	-0.005116000000000037	0.0045609805963192284	0.00020397325314854643
ALA 210	R ALA 210	0.0	0.0	0.0	-0.0004919999999999804	0.0004999359959034557	2.2357817424783667e-05	-0.9762299999999996	0.06489327469007336	0.0029021154697914126	0.9507859999999999	0.061310066090328755	0.002741869509659597	0.0	0.0	0.0	-0.02593600000000003	0.006734085238545559	0.0003011574471933151
LEU 211	R LEU 211	0.0	0.0	0.0	-0.016344000000000043	0.009307076017740407	0.0004162250929485118	-1.2604920000000004	0.1500360687834731	0.0067098169775336	1.1916479999999992	0.13363664204102965	0.0059764123177709705	0.0	0.0	0.0	-0.08518800000000015	0.03367540134875932	0.0015060097317082788
ARG 212	R ARG 212	0.0	0.0	0.0	-0.009065999999999939	0.004792665646589575	0.00021433452358404545	-30.70055	2.3635389405508485	0.10570067477079062	30.055730000000025	2.295349557060672	0.1026511528342339	0.0	0.0	0.0	-0.6538859999999997	0.17637068068134187	0.007887536624827787
ALA 213	R ALA 213	0.0	0.0	0.0	-0.0007239999999999988	0.000528983931703024	2.3656880605861355e-05	-1.013622	0.07311415127046528	0.0032697642471592593	0.9856939999999995	0.06929346552166547	0.0030988979860596382	0.0	0.0	0.0	-0.028651999999999987	0.006767488160314574	0.0003026512712677676
ILE 214	R ILE 214	0.0	0.0	0.0	-0.003955999999999984	0.0021142525866130455	9.455225010543063e-05	-1.0837180000000006	0.1101430636762844	0.004925747552605196	1.0412020000000002	0.10122300724637054	0.004526830501796766	0.0	0.0	0.0	-0.04647199999999997	0.0157665854261472	0.0007051031357184525
LYS 215	R LYS 215	0.0	0.0	0.0	-0.004375999999999976	0.46481718839130737	0.020787256607065787	-74.44219800000003	18.785789733593596	0.8401260571066589	70.55453800000005	16.224107910407533	0.7255641632392662	0.0	0.0	0.0	-3.8920359999999965	3.0092667749310666	0.1345785014235485
LEU 216	R LEU 216	0.0	0.0	0.0	-0.003786000000000023	0.0018044954973620365	8.069949194387612e-05	-0.5579219999999993	0.05951749252111243	0.0026617031825508543	0.5451700000000002	0.05655942980617432	0.002529414596304671	0.0	0.0	0.0	-0.016538000000000018	0.0060389201021374996	0.00027006871718138843
TRP 217	R TRP 217	0.0	0.0	0.0	-0.002877999999999993	0.001314197854206097	5.877271475778381e-05	0.6055800000000002	0.10217473073123032	0.004569392869955355	-0.57262	0.09320649977334888	0.004168321388760537	0.0	0.0	0.0	0.030081999999999883	0.013350328685092061	0.0005970448492366246
ALA 218	R ALA 218	0.0	0.0	0.0	-0.003490000000000017	0.001955990797524366	8.747456773257018e-05	-1.4459620000000006	0.15586124776864682	0.006970326901372633	1.3925099999999981	0.1439632519082817	0.006438232350576883	0.0	0.0	0.0	-0.056942	0.016415682623637642	0.0007341316448703173
GLN 219	R GLN 219	0.0	0.0	0.0	-0.042823999999999876	0.035777269655467195	0.0016000081399793024	-4.293626000000002	2.5714620413539064	0.1149992785205542	4.118191999999999	2.451457962751149	0.10963253297389433	0.0	0.0	0.0	-0.21825800000000026	0.15359080518051832	0.006868789622051316
ARG 220	R ARG 220	0.0	0.0	0.0	-0.002099999999999995	0.0009622889378975831	4.303486958270139e-05	-23.420482000000007	1.8237995530418942	0.08156279555870817	22.868668	1.7653417079352396	0.07894848124917551	0.0	0.0	0.0	-0.5539139999999999	0.1257589702725011	0.005624112126193754
ARG 221	R ARG 221	0.0	0.0	0.0	-0.0010199999999999311	0.0005653317610040476	2.5282404948894305e-05	-18.816644000000007	1.0366366273983272	0.04635979933657561	18.409140000000008	1.0150933712716732	0.04539635563345787	0.0	0.0	0.0	-0.40852400000000166	0.11583126272297918	0.005180131547364376
ALA 222	R ALA 222	0.0	0.0	0.0	-0.0009580000000000095	0.0005293732142827093	2.367428985207401e-05	-1.0808939999999998	0.058819850084811706	0.002630503664319715	1.04935	0.05570823547734153	0.0024913480286780218	0.0	0.0	0.0	-0.03250200000000001	0.00626625853280905	0.00028023560087898263
VAL 223	R VAL 223	0.0	0.0	0.0	-0.0025620000000000083	0.0011037010464795246	4.9359011335317436e-05	-0.483084	0.04907342400933342	0.002194630239470796	0.46994999999999976	0.04601429669135507	0.0020578219067742716	0.0	0.0	0.0	-0.01569600000000002	0.005176445112236783	0.0002314976630551595
TYR 224	R TYR 224	0.0	0.0	0.0	-0.16046599999999994	0.5224187830122496	0.02336327823076205	-6.8520339999999935	4.3171717891281665	0.19306979182069933	6.91106800000001	4.017373896885355	0.1796624224893777	0.0	0.0	0.0	-0.1014319999999997	0.7661296739952052	0.03426236061266063
ALA 225	R ALA 225	0.0	0.0	0.0	-0.012077999999999983	0.010440877166215482	0.00046693022176766375	-1.5656200000000005	0.1211923413421611	0.005419886271868606	1.5089159999999993	0.11472015055778274	0.005130441100724252	0.0	0.0	0.0	-0.06878200000000001	0.017560936079833327	0.0007853489364607198
ASN 226	R ASN 226	0.0	0.0	0.0	-0.1593640000000001	0.14167967922041638	0.006336107875344309	-2.530712000000001	2.9075745247638958	0.13003068574037432	2.4832080000000003	2.8370379575775817	0.12687619455781274	0.0	0.0	0.0	-0.20686800000000016	0.2327192011330386	0.010407519068058407
ILE 227	R ILE 227	0.0	0.0	0.0	-0.03807599999999999	0.040624847372021	0.0018167984059878528	-1.3630500000000016	0.11907390772118805	0.0053251470402222705	1.3128939999999996	0.11598389010548701	0.005186957251414684	0.0	0.0	0.0	-0.08823200000000002	0.044615178762390094	0.0019952514508201837
PHE 228	R PHE 228	0.0	0.0	0.0	-0.006873999999999997	0.002567123682256083	0.00011480526120348344	-0.6808140000000005	0.07316539758655757	0.0032720560520868355	0.6551180000000002	0.06999897196387497	0.0031304491933265275	0.0	0.0	0.0	-0.03257000000000005	0.00842716441040528	0.0003768742495846628
GLY 229	R GLY 229	0.0	0.0	0.0	-0.0008860000000000006	0.0006269003110543182	2.8035834212664365e-05	0.9457740000000002	0.06950337347208646	0.003108285354982818	-0.9132959999999999	0.06302485528742048	0.0028185572138951847	0.0	0.0	0.0	0.03159199999999998	0.007895412338820565	0.00035309357399986767
PHE 230	R PHE 230	0.0	0.0	0.0	-0.006517999999999993	0.0031307628463363756	0.00014001197091677729	-0.6343020000000006	0.061410608171546005	0.0027463658882236185	0.6115800000000001	0.05716862426191043	0.0025566586005955094	0.0	0.0	0.0	-0.029239999999999957	0.008471269090283966	0.000378846670831355
PRO 231	R PRO 231	0.0	0.0	0.0	-0.011057999999999981	0.007082840955435892	0.00031675427700348426	-7.262391999999997	0.7682371471987738	0.03435660967953941	6.996275999999993	0.7013095805877358	0.03136351790932088	0.0	0.0	0.0	-0.27717399999999975	0.08612219065955232	0.0038515014537191285
GLY 232	R GLY 232	0.0	0.0	0.0	-0.0481160000000001	0.04648589618368148	0.0020789124772341966	1.7852220000000008	0.3115591961666187	0.013933350832875025	-1.7088079999999992	0.28698143343429144	0.012834199868788131	0.0	0.0	0.0	0.028297999999999997	0.030464490739219627	0.001362413443856158
GLY 233	R GLY 233	0.0	0.0	0.0	-0.14104400000000047	0.1342290805451629	0.006002906973125575	2.1274359999999994	0.427617209550782	0.019123622978086414	-2.0202899999999993	0.3816784116242403	0.017069177478718944	0.0	0.0	0.0	-0.03389799999999996	0.09407248054558777	0.004207049226239215
VAL 234	R VAL 234	0.0	0.0	0.0	-0.2812480000000001	0.2800340166765458	0.012523501946021323	-1.361812000000001	0.22533077165801868	0.010077098456996255	1.3005280000000004	0.201134415792028	0.008995004526513636	0.0	0.0	0.0	-0.3425319999999999	0.28672099500385423	0.012822552708099911
ALA 235	R ALA 235	0.0	0.0	0.0	-0.014617999999999964	0.01104554552749663	0.0004939718129610247	-1.6135319999999997	0.1940659809858536	0.008678894512091005	1.5426219999999995	0.17434776487238676	0.007797069079596135	0.0	0.0	0.0	-0.08552799999999998	0.030500446160671234	0.001364021419186667
TRP 236	R TRP 236	0.0	0.0	0.0	-0.033999999999999975	0.024948587134344877	0.0011157347354994365	-1.7871520000000007	0.6030811694092229	0.02697060981498178	1.6859760000000004	0.5451169190403068	0.024378369733187508	0.0	0.0	0.0	-0.13517600000000002	0.08741124083320172	0.0039091495300128875
ALA 237	R ALA 237	0.0	0.0	0.0	-0.010431999999999985	0.005926329049251265	0.00026503349222315055	-1.6971520000000024	0.17077165132418112	0.007637140419815219	1.6087100000000005	0.14941110367036836	0.00668186768800424	0.0	0.0	0.0	-0.09887400000000002	0.03603928584198081	0.0016117258600642965
MET 238	R MET 238	0.0	0.0	0.0	-0.012803999999999986	0.00878553265317478	0.0003929009646208578	-1.8368739999999986	0.34566792463866935	0.015458739542666782	1.7313179999999986	0.3087593640296673	0.013808138533198788	0.0	0.0	0.0	-0.1183600000000001	0.0477493287910938	0.002135414901137472
LEU 239	R LEU 239	0.0	0.0	0.0	-0.003336000000000025	0.0016742472935620646	7.487461519099645e-05	-0.9048579999999994	0.10819390849766168	0.0048385786830432735	0.8701600000000015	0.09886501099983754	0.004421377703838023	0.0	0.0	0.0	-0.03803400000000005	0.012821265304173246	0.0005733844155538178
VAL 240	R VAL 240	0.0	0.0	0.0	-0.002252000000000024	0.0010161181033718524	4.54421830461524e-05	-0.7456080000000003	0.07090759011558588	0.003171083832382844	0.7160860000000006	0.06499100402362794	0.0029064860584558884	0.0	0.0	0.0	-0.03177400000000009	0.009725580908100051	0.00043494120062371696
ALA 241	R ALA 241	0.0	0.0	0.0	-0.0007900000000000151	0.0005195190083144348	2.3233596363887092e-05	-1.1023039999999986	0.07241405653601078	0.003238455058820661	1.068614	0.06630524115030821	0.00296526052953211	0.0	0.0	0.0	-0.03448000000000009	0.009609661804662963	0.0004297571407201938
ARG 242	R ARG 242	0.0	0.0	0.0	-0.0007260000000000222	0.0004678931501956664	2.092481780088058e-05	-17.861482000000002	0.8695240661855104	0.03888629840125655	17.603485999999997	0.8669847275495806	0.038772735725099934	0.0	0.0	0.0	-0.25872199999999956	0.11550676480622245	0.005165619559355874
ILE 243	R ILE 243	0.0	0.0	0.0	-0.00047200000000000844	0.000499215384378334	2.2325590697672827e-05	-0.7970680000000014	0.06022371107792389	0.0026932862365508987	0.7753420000000013	0.05668291661513488	0.0025349370942878775	0.0	0.0	0.0	-0.022198000000000002	0.006131459532607323	0.0002742072063239813
CYS 244	R CYS 244	0.0	0.0	0.0	-0.00039600000000000437	0.000489064412935561	2.1871625453998835e-05	0.06597999999999998	0.18746351004928932	0.008383623035418517	-0.06121999999999999	0.1723445490869961	0.007707482546201451	0.0	0.0	0.0	0.004364000000000029	0.017541707556563618	0.0007844890107579597
GLN 245	R GLN 245	0.0	0.0	0.0	-0.0004359999999999999	0.0004958870839213287	2.217674457624468e-05	-0.5598259999999996	0.28621939788211415	0.01280012060286933	0.5731020000000004	0.26962891461414046	0.01205817163553409	0.0	0.0	0.0	0.012839999999999506	0.020101601926214952	0.0008989709672731468
LEU 246	R LEU 246	0.0	0.0	0.0	-0.00016799999999999926	0.00037386628625753156	1.671980861134472e-05	-0.5276680000000001	0.033236572867845454	0.0014863847254325514	0.5184840000000006	0.03278819519277502	0.001466332666211535	0.0	0.0	0.0	-0.009352000000000029	0.0035721276572933947	0.00015975040532030204
TYR 247	R TYR 247	0.0	0.0	0.0	-0.00015799999999999414	0.000364741004001456	1.6311713582575567e-05	-0.49642199999999964	0.1303061161879988	0.005827466673607022	0.48874999999999974	0.1280392888921206	0.005726091075070308	0.0	0.0	0.0	-0.007829999999999953	0.004411927016621965	0.00019730737441869115
PRO 248	R PRO 248	0.0	0.0	0.0	-8.200000000000518e-05	0.0002743647207641856	1.2269963325129341e-05	-3.5626179999999996	0.1469253146193742	0.0065706998220892866	3.511056000000001	0.14855437006020608	0.006643553396185606	0.0	0.0	0.0	-0.05164400000000007	0.020453881392048717	0.0009147253839267791
ASN 249	R ASN 249	0.0	0.0	0.0	-5.600000000000449e-05	0.0002299217258112171	1.0282412168358987e-05	-0.02768400000000001	0.17907646451725584	0.008008542956618262	0.027897999999999964	0.17864640941255996	0.007989310307654847	0.0	0.0	0.0	0.0001579999999997028	0.0035649734921878993	0.00015943046133033915
ALA 250	R ALA 250	0.0	0.0	0.0	-4.9999999999998044e-05	0.0002179449471770252	9.746794344808585e-06	-0.6769299999999984	0.03372786829911102	0.001508356125059449	0.666518	0.03384112403569653	0.0015134210755763892	0.0	0.0	0.0	-0.010462000000000039	0.004076831612907242	0.00018232145238561401
CYS 251	R CYS 251	0.0	0.0	0.0	-5.600000000000982e-05	0.00022992172581123897	1.0282412168359966e-05	0.028894000000000013	0.045839227349509265	0.0020499925677914047	-0.022644	0.044088879142024015	0.0019717146162667658	0.0	0.0	0.0	0.006193999999999985	0.003395344459697767	0.00015184442037823005
SER 252	R SER 252	0.0	0.0	0.0	-0.0001920000000000055	0.0003938730760029284	1.761453944898978e-05	-0.8418040000000001	0.3298668664537248	0.014752094738307473	0.8176059999999996	0.30502463304461336	0.013641116285993682	0.0	0.0	0.0	-0.024390000000000012	0.027074007830389723	0.0012107864386422603
ALA 253	R ALA 253	0.0	0.0	0.0	-6.600000000000339e-05	0.00024828209762285794	1.1103512957618985e-05	-0.7014339999999996	0.03456833296531682	0.0015459428475859058	0.6893959999999991	0.03458113913684265	0.0015465155569871713	0.0	0.0	0.0	-0.012103999999999985	0.0040862187900306424	0.00018274125970890913
VAL 254	R VAL 254	0.0	0.0	0.0	-9.800000000001141e-05	0.0002973146481423689	1.3296315279055368e-05	-0.3107640000000002	0.015853715778951397	0.000708999723553927	0.3077040000000002	0.016234296535415093	0.0007260198124015494	0.0	0.0	0.0	-0.0031580000000000366	0.002543429967583102	0.00011374564607051805
ILE 255	R ILE 255	0.0	0.0	0.0	-0.00039399999999999125	0.0004886348329785633	2.1852414054286473e-05	-0.7789780000000001	0.05557983011848359	0.0024856055664563897	0.7612100000000005	0.052821263710735596	0.0023622387262929516	0.0	0.0	0.0	-0.018161999999999914	0.005292235444497926	0.00023667596413662353
LEU 256	R LEU 256	0.0	0.0	0.0	-0.0005980000000000078	0.000498393418897164	2.228883128385174e-05	-0.6197140000000001	0.050858197018769216	0.0022744477149409022	0.6046440000000006	0.04867641383667063	0.0021768754047941374	0.0	0.0	0.0	-0.015668000000000064	0.004269634176366669	0.00019094384514824396
ASN 257	R ASN 257	0.0	0.0	0.0	-9.400000000000119e-05	0.00029182871688715315	1.3050976974924304e-05	-0.48262400000000016	0.12519128813140237	0.005598724609051566	0.4615000000000004	0.11948132071583284	0.005343367103241121	0.0	0.0	0.0	-0.02121799999999982	0.009090570719156706	0.00040654268164607083
ARG 258	R ARG 258	0.0	0.0	0.0	-0.00013799999999998037	0.00034489998550299493	1.542439626046777e-05	-14.052262000000004	0.6469244263095069	0.028931339870662213	13.847043999999997	0.6607589560981673	0.029550038851546022	0.0	0.0	0.0	-0.20535600000000073	0.09788822842405503	0.004377694659064283
PHE 259	R PHE 259	0.0	0.0	0.0	-0.0014639999999999365	0.0007461259947220879	3.336776887956476e-05	-0.6133840000000002	0.07060623587190804	0.00315760686089941	0.5913279999999997	0.06542727578005955	0.0029259967245367745	0.0	0.0	0.0	-0.023519999999999947	0.00733386664727404	0.0003279804872244645
PHE 260	R PHE 260	0.0	0.0	0.0	-0.0005960000000000072	0.0004947565057682484	2.2126183584161404e-05	-0.47568600000000005	0.044811197306027006	0.0020040176665886366	0.4628479999999997	0.04248492551481791	0.0018999836294029619	0.0	0.0	0.0	-0.013434000000000026	0.003919903570242404	0.00017530341696612273
ILE 261	R ILE 261	0.0	0.0	0.0	-0.00011600000000000232	0.00032022492095401344	1.4320893826853417e-05	-0.5294399999999996	0.025975419149659427	0.0011616560592537651	0.520994000000001	0.026286003195597953	0.0011755458000426745	0.0	0.0	0.0	-0.008562000000000016	0.0038561841242347877	0.00017245379671088957
ILE 262	R ILE 262	0.0	0.0	0.0	-0.00021999999999999797	0.0004142463035441551	1.8525657883054857e-05	-0.6583940000000005	0.04304526412973999	0.0019250427340706388	0.6463880000000003	0.0421280127231213	0.001884022004117505	0.0	0.0	0.0	-0.012225999999999971	0.004433387418216495	0.00019826711275448743
LEU 263	R LEU 263	0.0	0.0	0.0	-0.000662000000000015	0.0004937165178521028	2.207967391063581e-05	-0.7350999999999994	0.06303987626892703	0.0028192289726099327	0.7124560000000001	0.05836982151762874	0.002610377774958956	0.0	0.0	0.0	-0.02330600000000004	0.00696709150219795	0.00031157780408751484
SER 264	R SER 264	0.0	0.0	0.0	-9.599999999999609e-05	0.0002945912422323395	1.3174520864152361e-05	-0.9947720000000004	0.12378205045966226	0.005535701584442278	0.965158	0.11691433203846317	0.005228567879639704	0.0	0.0	0.0	-0.029710000000000028	0.009159798032707786	0.00040963862122606905
GLU 265	R GLU 265	0.0	0.0	0.0	-7.800000000000073e-05	0.0002681715868618474	1.1992997957141606e-05	15.336504000000001	0.7886636380510852	0.035270110121290325	-15.08157	0.7885774261923477	0.035266254609758255	0.0	0.0	0.0	0.25485600000000014	0.09809101520526735	0.004386763559618865
TRP 266	R TRP 266	0.0	0.0	0.0	-0.0004759999999999884	0.000499423667841229	2.233490541730527e-05	-0.20393200000000003	0.09567634700384425	0.004278776314789082	0.19200600000000018	0.0880623299941575	0.003938267122479097	0.0	0.0	0.0	-0.012402000000000035	0.013183792929199018	0.0005895971438194015
ASN 267	R ASN 267	0.0	0.0	0.0	-8.79999999999983e-05	0.0002832948993540069	1.2669333052690414e-05	-0.17327599999999987	0.1963203805619785	0.008779714326104245	0.17195600000000003	0.1934237474148406	0.008650172953646656	0.0	0.0	0.0	-0.001407999999999916	0.004969259099704842	0.0002222320228949886
TRP 268	R TRP 268	0.0	0.0	0.0	-0.0009179999999999992	0.0005858976019749797	2.620213731740339e-05	0.10178400000000014	0.07119607674584288	0.003183985346699934	-0.09114399999999998	0.06656836533970174	0.0029770278010122792	0.0	0.0	0.0	0.009722000000000203	0.009821034365075944	0.00043921000899342595
PRO 269	R PRO 269	0.0	0.0	0.0	-0.0001880000000000015	0.00039071217027372257	1.7473179447370324e-05	-3.8082499999999984	0.222721115972478	0.0099603911067815	3.740269999999998	0.21772260585436992	0.009736850938575296	0.0	0.0	0.0	-0.068168	0.022143436409012875	0.0009902845813199324
GLN 270	R GLN 270	0.0	0.0	0.0	-0.0001620000000000048	0.00036845081082826763	1.6477621187538438e-05	-0.8200160000000002	0.26220963320213836	0.011726371283905345	0.807419999999999	0.2594563539403136	0.011603240892095731	0.0	0.0	0.0	-0.012757999999999697	0.0064345501785283005	0.00028776183207645373
PRO 271	R PRO 271	0.0	0.0	0.0	-0.0003960000000000017	0.0004890644129355579	2.18716254539987e-05	-4.188419999999999	0.23933558782598022	0.010703412876275256	4.1148020000000045	0.2335730695006782	0.010445705222335986	0.0	0.0	0.0	-0.074014	0.022525225947812266	0.0010073587285570071
VAL 272	R VAL 272	0.0	0.0	0.0	-0.0008039999999999879	0.0005455126029708144	2.4396065256511893e-05	-0.60581	0.05510555235182328	0.0024643952199270053	0.5860400000000002	0.05024550129115336	0.002247047129011447	0.0	0.0	0.0	-0.02057400000000003	0.006642629298704099	0.0002970674132246824
ILE 273	R ILE 273	0.0	0.0	0.0	-0.0005860000000000199	0.00049254847477179	2.2027437436071253e-05	-0.6212200000000004	0.033771698210172105	0.001510316258271056	0.6141080000000001	0.034113110910612816	0.0015255846984024001	0.0	0.0	0.0	-0.007698000000000023	0.0041481075203037504	0.0001855090078675455
LEU 274	R LEU 274	0.0	0.0	0.0	-0.0015860000000000127	0.0007580263847650439	3.389997050146098e-05	-0.8392440000000003	0.07064684326987644	0.0031594228789443447	0.8125519999999997	0.06476989498215643	0.002896597761512486	0.0	0.0	0.0	-0.02827799999999993	0.008385506305525146	0.0003750112424981469
LYS 275	R LYS 275	0.0	0.0	0.0	-0.0006260000000000012	0.0005041071314710776	2.254435627823506e-05	-19.774830000000023	1.2817489134377116	0.057321554010664334	19.519904000000004	1.2675135655226446	0.05668492989823534	0.0	0.0	0.0	-0.255552	0.11019613103916165	0.004928120797220799
PRO 276	R PRO 276	0.0	0.0	0.0	-0.00018199999999999884	0.00038584452827531194	1.7255491879398743e-05	-3.7975239999999966	0.1662138665214824	0.007433310086902223	3.746487999999997	0.16822669780990435	0.007523326638665222	0.0	0.0	0.0	-0.0512179999999999	0.02202613166218703	0.0009850385535602126
ILE 277	R ILE 277	0.0	0.0	0.0	-0.0005619999999999868	0.0004961411089599286	2.2188104921330604e-05	-0.6553140000000001	0.04021163269503018	0.0017983188838468112	0.6444579999999999	0.03933848288889818	0.0017592704374257725	0.0	0.0	0.0	-0.011417999999999984	0.0035613587294739137	0.00015926880422731908
GLU 278	R GLU 278	0.0	0.0	0.0	-0.00034400000000000766	0.0004750410508577233	2.124448163641608e-05	18.800014000000015	1.4695850536131814	0.06572184157193493	-18.539150000000003	1.4599319174194358	0.06529014019742936	0.0	0.0	0.0	0.2605200000000002	0.09910774742672775	0.004432233206860862
ASP 279	R ASP 279	0.0	0.0	0.0	-0.00012000000000000099	0.00032496153618544107	1.4532721699668078e-05	15.847187999999989	0.6305020322380142	0.028196908080719268	-15.606454000000006	0.6185872225351964	0.027664061592029776	0.0	0.0	0.0	0.2406139999999999	0.08209385484919084	0.003671348799555829
GLY 280	R GLY 280	0.0	0.0	0.0	-2.8000000000000023e-05	0.00016497272501841043	7.377804551490919e-06	0.5311359999999996	0.01663542917992538	0.0007439590096239346	-0.5230860000000002	0.016459362199060548	0.0007360850548677961	0.0	0.0	0.0	0.008022000000000007	0.0028258655311249278	0.00012637654845737772
PRO 281	R PRO 281	0.0	0.0	0.0	-0.00019800000000000552	0.0003984921580156988	1.7821111076473805e-05	-3.6249659999999997	0.1443336164724207	0.006454795557414322	3.5694600000000025	0.1416727228509258	0.0063357967770431576	0.0	0.0	0.0	-0.055704000000000094	0.018172627327934728	0.0008127046007006482
LEU 282	R LEU 282	0.0	0.0	0.0	-0.0007559999999999834	0.0004862756419974257	2.1746907826171907e-05	-0.6367860000000003	0.03927335233971753	0.0017563577107181762	0.6247459999999997	0.037845019275990814	0.0016924807142181066	0.0	0.0	0.0	-0.012795999999999978	0.0036423047648431136	0.00016288882097921175
GLN 283	R GLN 283	0.0	0.0	0.0	-0.0003480000000000043	0.0005048722610720468	2.2578573914222345e-05	-0.5728540000000004	0.3725795011591476	0.016662261832296313	0.5619039999999992	0.36298127607908504	0.01623301615744905	0.0	0.0	0.0	-0.011297999999999732	0.011352585432401975	0.0005077030549444932
VAL 284	R VAL 284	0.0	0.0	0.0	-0.0017219999999999835	0.001022113496633321	4.5710305183842154e-05	-0.5599860000000004	0.05397564083917577	0.002413864040910216	0.5455379999999995	0.05053609161777596	0.002260042723490087	0.0	0.0	0.0	-0.016169999999999896	0.005590089444722749	0.0002499963999740824
ARG 285	R ARG 285	0.0	0.0	0.0	-0.001013999999999994	0.0006370274719350891	2.848873461563397e-05	-17.27082399999999	2.043728652493869	0.09139832389080671	16.895808	1.9499985177266181	0.08720658483321093	0.0	0.0	0.0	-0.376029999999999	0.12044942963750226	0.005386662250410658
VAL 286	R VAL 286	0.0	0.0	0.0	-0.0006639999999999882	0.0004930557777777145	2.2050124716199994e-05	-0.36534000000000005	0.022020999069071113	0.0009848090170180518	0.3633440000000004	0.021430764428734653	0.0009584129214487026	0.0	0.0	0.0	-0.002660000000000018	0.0028914356295791865	0.00012930893240607926
TRP 287	R TRP 287	0.0	0.0	0.0	-0.0020720000000000595	0.0009331752247032543	4.1732864747102355e-05	-0.32248200000000027	0.10044071722165177	0.004491845428328943	0.31027600000000005	0.09542255406349151	0.0042674263494523156	0.0	0.0	0.0	-0.014278000000000204	0.007279334859724314	0.0003255417515465492
ASN 288	R ASN 288	0.0	0.0	0.0	-0.00018200000000001014	0.00038584452827533574	1.7255491879399807e-05	-0.31061	0.14422211307563104	0.006449808973915445	0.3060020000000001	0.1425249942852128	0.006373911514290098	0.0	0.0	0.0	-0.004790000000000333	0.005166613978225957	0.00023105800137627715
PRO 289	R PRO 289	0.0	0.0	0.0	-0.00022199999999999865	0.0004155911452377172	1.8585801031970473e-05	-4.006616000000003	0.21511041012463245	0.009620029994130743	3.9352939999999985	0.20972210080010537	0.009379057475461972	0.0	0.0	0.0	-0.07154399999999995	0.020190098167170777	0.0009029286394837553
LYS 290	R LYS 290	0.0	0.0	0.0	-0.00011399999999999899	0.0003178112647468592	1.4212951839783193e-05	-13.244654000000008	0.9391350415588536	0.041999395859553736	13.027246000000012	0.9307210717951757	0.0416231116925095	0.0	0.0	0.0	-0.21752199999999985	0.06791531135171232	0.0030372650579098374
ILE 291	R ILE 291	0.0	0.0	0.0	-0.0001579999999999999	0.0003647410040014693	1.6311713582576163e-05	-0.5625540000000002	0.02785360091620979	0.0012456509013359103	0.5522479999999994	0.02708029719187693	0.0012110677074386696	0.0	0.0	0.0	-0.010463999999999939	0.0027858040132070563	0.000124584942910454
TYR 292	R TYR 292	0.0	0.0	0.0	-0.0005079999999999849	0.0004999359959034592	2.235781742478382e-05	-0.5796039999999999	0.13686866399581732	0.00612095273368451	0.5747040000000002	0.13523549971808302	0.006047915406815745	0.0	0.0	0.0	-0.0054079999999998825	0.005974406748791024	0.00026718359231060474
ALA 293	R ALA 293	0.0	0.0	0.0	-8.000000000000185e-05	0.000271293199325017	1.213260071048276e-05	-0.6347820000000006	0.028304742994736735	0.0012658265884378463	0.6222000000000009	0.027335398295943693	0.0012224761756352402	0.0	0.0	0.0	-0.01266200000000001	0.003145116214069011	0.0001406538730359018
GLN 294	R GLN 294	0.0	0.0	0.0	-0.0009240000000000033	0.0006117385062263188	2.7357777687524542e-05	-1.0767320000000005	0.6796027458567241	0.03039275874862297	1.0407380000000006	0.6491634350115526	0.02903147138386197	0.0	0.0	0.0	-0.036918000000000034	0.03266930173725821	0.0014610155892392266
ASP 295	R ASP 295	0.0	0.0	0.0	-0.0006340000000000101	0.0005020398390566366	2.2451904150873866e-05	21.347181999999997	1.200260098843744	0.05367726343390456	-20.794463999999984	1.126603208190257	0.05038322714365525	0.0	0.0	0.0	0.5520840000000002	0.12052168661282142	0.0053898936805839015
ARG 296	R ARG 296	0.0	0.0	0.0	-0.000254000000000004	0.0004352975993501518	1.9467100451788152e-05	-13.793671999999994	0.5698222603726276	0.0254832261857156	13.540288	0.5560902490206792	0.024869111968700487	0.0	0.0	0.0	-0.2536380000000004	0.06911494017938384	0.0030909140900386755
SER 297	R SER 297	0.0	0.0	0.0	-0.00020999999999999798	0.000407308237088322	1.821537811850178e-05	-0.6886679999999995	0.27429406441992243	0.01226680347735306	0.674156	0.26593297588678216	0.011892884230833145	0.0	0.0	0.0	-0.014721999999999954	0.009478223251221772	0.00042387902991301895
HIE 298	R HIE 298	0.0	0.0	0.0	-0.0020700000000000553	0.0010849423947841834	4.8520098928176946e-05	0.5520299999999999	0.26520384819983306	0.011860276649387238	-0.5357859999999998	0.2523838588420432	0.011286949295890396	0.0	0.0	0.0	0.014174000000000036	0.01831676073982508	0.0008191504428369644
ARG 299	R ARG 299	0.0	0.0	0.0	-0.0006359999999999939	0.000501501744762659	2.2427839842481093e-05	-17.230144000000003	0.9973464670133079	0.04460268994722016	16.892022	0.9767835960518279	0.043683090401571645	0.0	0.0	0.0	-0.3387579999999998	0.08726976243808822	0.0039028224238364605
MET 300	R MET 300	0.0	0.0	0.0	-0.0012960000000000046	0.0007432254032256626	3.323805048434546e-05	-0.6179599999999997	0.2885341685138875	0.012903640292568639	0.6052619999999995	0.2704729068797842	0.01209591611710336	0.0	0.0	0.0	-0.013994000000000022	0.020283243428998253	0.0009070942222283204
PRO 301	R PRO 301	0.0	0.0	0.0	-0.0009319999999999844	0.0005825598681680762	2.6052869323742685e-05	-4.728255999999996	0.3143405326458014	0.014057735981590075	4.621745999999995	0.29821271180826814	0.013336477907156835	0.0	0.0	0.0	-0.10744200000000018	0.028107483629809058	0.0012570048814543116
VAL 302	R VAL 302	0.0	0.0	0.0	-0.0036840000000000097	0.0019037184665805966	8.513687802591751e-05	-0.7886659999999999	0.08944150291670848	0.003999945610630117	0.7559779999999999	0.08048608274726876	0.0035994470453113193	0.0	0.0	0.0	-0.0363719999999999	0.012146341671466224	0.0005432009131067379
ILE 303	R ILE 303	0.0	0.0	0.0	-0.0022059999999999745	0.0010823881004519494	4.840586741294859e-05	-0.6378880000000001	0.030290781700037402	0.0013546449394578055	0.6332499999999999	0.031039450703897114	0.0013881264351633528	0.0	0.0	0.0	-0.006843999999999972	0.004563295300547666	0.0002040767698685983
THR 304	R THR 304	0.0	0.0	0.0	-0.01324599999999999	0.010628710363915269	0.00047533037773742136	-1.2525100000000011	0.2910413748936684	0.013015765970544862	1.171856	0.2632996681805742	0.011775119130098046	0.0	0.0	0.0	-0.09390000000000026	0.05407208152087322	0.0024181769993116544
PRO 305	R PRO 305	0.0	0.0	0.0	-0.0027800000000000004	0.0013969967788080313	6.247559523525991e-05	-6.249481999999995	0.3591836712270109	0.016063182105430632	6.060557999999994	0.3286426001540698	0.01469734388493566	0.0	0.0	0.0	-0.19170400000000004	0.04870170822466098	0.002178006604214051
ALA 306	R ALA 306	0.0	0.0	0.0	-0.0017480000000000006	0.0011280496442976154	5.044791373287852e-05	-1.1014420000000011	0.08576287446206839	0.0038354323448593123	1.0729760000000002	0.08039206070252715	0.003595242251642804	0.0	0.0	0.0	-0.030213999999999998	0.009121195316404573	0.00040791225527066655
TYR 307	R TYR 307	0.0	0.0	0.0	-0.001288000000000041	0.000555928052898924	2.486185833762186e-05	-0.6582220000000002	0.10170730905888488	0.0045484891372849345	0.6573279999999999	0.10040611742318949	0.004490298078301554	0.0	0.0	0.0	-0.0021820000000000784	0.008217352128270931	0.00036749115907732744
PRO 308	R PRO 308	0.0	0.0	0.0	-0.0020979999999999953	0.0009167311492471246	4.099746333616151e-05	-5.215937999999998	0.245427680093412	0.010975859524978824	5.082316000000001	0.22811051739010552	0.010201412465338476	0.0	0.0	0.0	-0.13571999999999995	0.03458227291546914	0.0015465662611087768
SER 309	R SER 309	0.0	0.0	0.0	-0.0011800000000000148	0.0006630233781700504	2.9651306885195656e-05	-1.3001060000000007	0.18947964208325876	0.00847378720100993	1.243896	0.1721027053360909	0.007696666964862301	0.0	0.0	0.0	-0.05739000000000005	0.023586222673416653	0.0010548079446041291
MET 310	R MET 310	0.0	0.0	0.0	-0.054677999999999984	0.06866680650794829	0.0030708729429919463	-0.9363119999999994	0.6293784987239402	0.0281466621344699	0.8868760000000004	0.5576262624948705	0.024937804579553434	0.0	0.0	0.0	-0.10411399999999991	0.13767049431159928	0.006156811675534682
CYS 311	R CYS 311	0.0	0.0	0.0	-0.0038639999999999963	0.0022274433775070494	9.961429616274977e-05	0.4552979999999998	0.15684823619027488	0.007014466365447945	-0.41494200000000003	0.14103804676752957	0.006307413199719811	0.0	0.0	0.0	0.036492000000000004	0.020146015387664088	0.0009009571976514735
ALA 312	R ALA 312	0.0	0.0	0.0	-0.019167999999999984	0.015473324658908905	0.0006919881155048811	-1.5657120000000013	0.16649749864785912	0.007445994501205846	1.493075999999999	0.1456843238787293	0.00651520102897869	0.0	0.0	0.0	-0.091804	0.0353216871624218	0.0015796338715031361
THR 313	R THR 313	0.0	0.0	0.0	-0.007324000000000013	0.004511654242071289	0.00020176731152493385	-0.36974000000000024	0.15558437068034822	0.006957944581555677	0.36295199999999955	0.14536912222339485	0.006501104782419724	0.0	0.0	0.0	-0.01411199999999995	0.01757234918842667	0.0007858593461937059
HIE 314	R HIE 314	0.0	0.0	0.0	-0.030253999999999965	0.031078054701026644	0.0013898528583990496	0.014348000000000057	1.2933282162297404	0.05783939617416492	-0.0030919999999999563	1.1980590467652252	0.05357882939251286	0.0	0.0	0.0	-0.018997999999999862	0.1314924104121603	0.005880519364137832
ASN 315	R ASN 315	0.0	0.0	0.0	-0.013152000000000004	0.00918960804387213	0.00041097176545353903	-1.3683140000000007	0.98172058723651	0.04390387935943697	1.3144940000000003	0.8748565333607564	0.03912477358308927	0.0	0.0	0.0	-0.06697200000000032	0.12378291972643116	0.0055357404592339945
ILE 316	R ILE 316	0.0	0.0	0.0	-0.0034859999999999774	0.0020004509491612418	8.946288615957025e-05	-0.9032660000000007	0.09638947683226538	0.004310668450251729	0.8741280000000003	0.08808550173551699	0.003939303394255834	0.0	0.0	0.0	-0.032623999999999945	0.011690279038585934	0.0005228051721243807
THR 317	R THR 317	0.0	0.0	0.0	-0.0006480000000000326	0.0005216282200955238	2.3327923182316263e-05	-0.0529619999999999	0.12427949370672538	0.005557947922749905	0.064266	0.11806330185116794	0.005279951371745765	0.0	0.0	0.0	0.010656000000000236	0.008480192450646488	0.0003792457356385215
GLU 318	R GLU 318	0.0	0.0	0.0	-0.0002199999999999902	0.00041424630354414073	1.8525657883054213e-05	18.121333999999997	1.1063789361895726	0.04947877020387573	-17.766020000000015	1.0715073194333724	0.047919264092832044	0.0	0.0	0.0	0.3550940000000003	0.10492300588526597	0.004692299471261304
SER 319	R SER 319	0.0	0.0	0.0	-0.0001679999999999957	0.0003738662862575238	1.6719808611344374e-05	-1.0799979999999993	0.08594734432198126	0.003843682087790613	1.0485580000000014	0.07978216991281634	0.003567967106349916	0.0	0.0	0.0	-0.031608000000000025	0.008079253430855875	0.00036131519757684266
THR 320	R THR 320	0.0	0.0	0.0	-0.0009619999999999811	0.0005626330953649953	2.5161716952545026e-05	-1.0188920000000001	0.13630831352488806	0.006095893098800073	0.9711919999999991	0.12410733715619376	0.0055502488477546935	0.0	0.0	0.0	-0.04866199999999991	0.01539349719849293	0.0006884181229456553
LYS 321	R LYS 321	0.0	0.0	0.0	-0.0005079999999999849	0.0004999359959034599	2.2357817424783853e-05	-16.937095999999997	0.9891344978234141	0.044235439520465436	16.629369999999998	0.9651141264638139	0.04316121585636833	0.0	0.0	0.0	-0.30823400000000006	0.10447075784160731	0.004672074323895063
LYS 322	R LYS 322	0.0	0.0	0.0	-0.0002040000000000024	0.000402968981436541	1.802132070631913e-05	-15.113849999999996	0.7249068709152773	0.032418820814464504	14.813284000000001	0.7051155843857954	0.03153372757362255	0.0	0.0	0.0	-0.3007699999999999	0.09038195118495775	0.004042003735772664
VAL 323	R VAL 323	0.0	0.0	0.0	-0.0004679999999999875	0.0004989749492709894	2.231483811278883e-05	-0.5412880000000001	0.039436798247321006	0.0017636672339190866	0.5256520000000002	0.03700366057567184	0.0016548540092706245	0.0	0.0	0.0	-0.01610400000000006	0.003864865327537292	0.00017284203192510748
ILE 324	R ILE 324	0.0	0.0	0.0	-0.0015079999999999495	0.0007732632152119577	3.4581382274279736e-05	-0.9121299999999999	0.08142734859983952	0.0036415417339362697	0.883142	0.07490905042782788	0.0033500345777316563	0.0	0.0	0.0	-0.030495999999999926	0.009128964015702698	0.0004082596820652138
LEU 325	R LEU 325	0.0	0.0	0.0	-0.000325999999999997	0.0004687472666586923	2.0963015050321133e-05	-0.46555599999999975	0.03777463254619217	0.001689332923967233	0.4579200000000001	0.03685937601207463	0.0016484014074244796	0.0	0.0	0.0	-0.007961999999999983	0.003261373330362516	0.0001458530493339093
GLN 326	R GLN 326	0.0	0.0	0.0	-0.00018000000000000326	0.0003841874542459775	1.7181385275931916e-05	-0.5323959999999996	0.4284310670154543	0.019160019790386475	0.522964	0.41500203698777177	0.018559455310110794	0.0	0.0	0.0	-0.009611999999999952	0.015559095603536693	0.0006958239087585232
GLU 327	R GLU 327	0.0	0.0	0.0	-0.0005139999999999998	0.000499803961568933	2.2351912669836533e-05	22.009810000000005	1.2368202108228636	0.05531228134691088	-21.501508000000015	1.202966721873424	0.05379830729558118	0.0	0.0	0.0	0.5077880000000004	0.13707759501829656	0.006130296413061952
PHE 328	R PHE 328	0.0	0.0	0.0	-0.0009359999999999466	0.0005795722560647298	2.5919259248673012e-05	-0.5396280000000009	0.0597095437597619	0.0026702919750465196	0.5216960000000004	0.05528388177398038	0.002472370354133636	0.0	0.0	0.0	-0.01886799999999991	0.0067538563798766995	0.0003020416395134988
VAL 329	R VAL 329	0.0	0.0	0.0	-9.800000000000608e-05	0.00029731464814235274	1.3296315279054645e-05	-0.3268679999999998	0.020314984026578498	0.0009085137049050382	0.321334	0.020034531289751276	0.0008959714772246078	0.0	0.0	0.0	-0.005632000000000025	0.002307504279519281	0.00010319472854753576
ARG 330	R ARG 330	0.0	0.0	0.0	-0.0002639999999999727	0.00044079927404654296	1.9713142824012575e-05	-17.939776000000002	0.8473448352494186	0.037894413040021196	17.559176000000008	0.8249927399823523	0.03689479695088697	0.0	0.0	0.0	-0.38086399999999987	0.10960540818773391	0.004901702868187701
GLY 331	R GLY 331	0.0	0.0	0.0	-4.000000000000048e-05	0.00019595917942265664	8.763560920082764e-06	0.6048040000000003	0.03355707949151079	0.0015007182173876438	-0.5909899999999997	0.0324215036665515	0.0014499337226233564	0.0	0.0	0.0	0.013774000000000002	0.003967231276343756	0.00017741997632735783
VAL 332	R VAL 332	0.0	0.0	0.0	-6.0000000000001384e-05	0.00023748684174076386	1.0620734437881649e-05	-0.33153799999999967	0.01928938972596416	0.0008626477334348381	0.3260059999999998	0.01925995752851775	0.0008613314855504907	0.0	0.0	0.0	-0.005592000000000003	0.002590277205242666	0.00011584071822981551
GLN 333	R GLN 333	0.0	0.0	0.0	-6.999999999999495e-05	0.0002551470164434431	1.1410521460475909e-05	-0.4491720000000001	0.2611866888185534	0.011680623820327392	0.44161600000000023	0.2546698972081304	0.011389184039605269	0.0	0.0	0.0	-0.007626000000000175	0.007962545070516016	0.00035609584103159334
ILE 334	R ILE 334	0.0	0.0	0.0	-0.00013999999999999524	0.0003469870314579376	1.551773179301613e-05	-0.6569960000000001	0.03767280164786451	0.0016847789077498228	0.642646	0.036653085599980435	0.0016391758197334982	0.0	0.0	0.0	-0.014489999999999953	0.0042920740906932766	0.00019194738862511528
THR 335	R THR 335	0.0	0.0	0.0	-0.00011800000000000211	0.00032260812141048735	1.44274737913471e-05	-0.44446	0.06665730567612174	0.0029810053337758157	0.43126600000000004	0.0637134463359177	0.0028493519417579377	0.0	0.0	0.0	-0.013312000000000018	0.004694108648081978	0.0002099269206176188
ASN 336	R ASN 336	0.0	0.0	0.0	-4.9999999999998044e-05	0.00021794494717702518	9.746794344808583e-06	-0.028414000000000002	0.21477264864037032	0.009604924841350917	0.026203999999999943	0.21052667855642426	0.00941503928658824	0.0	0.0	0.0	-0.0022600000000002466	0.005842978692414147	0.00026130595094641735
ASP 337	R ASP 337	0.0	0.0	0.0	-3.199999999999736e-05	0.0001759999999999855	7.87095928079861e-06	14.173301999999996	0.5550040457474951	0.02482053548157604	-13.913466	0.5576878345849149	0.024940558167130557	0.0	0.0	0.0	0.2598040000000002	0.09340771694030378	0.004177320094031559
ILE 338	R ILE 338	0.0	0.0	0.0	-8.799999999999208e-05	0.0002832948993539869	1.266933305268952e-05	-0.6104900000000011	0.029745485371709277	0.0013302585462973509	0.5989260000000001	0.029499974983044477	0.001319278987932613	0.0	0.0	0.0	-0.011651999999999985	0.0036675463187259504	0.0001640176575860067
PHE 339	R PHE 339	0.0	0.0	0.0	-8.200000000000252e-05	0.00027436472076417667	1.2269963325128941e-05	-0.3457880000000001	0.02196749999431477	0.0009824164656602814	0.3376460000000001	0.020908579196112494	0.0009350600879089088	0.0	0.0	0.0	-0.008223999999999941	0.0025709577981756437	0.00011497672808007848
SER 340	R SER 340	0.0	0.0	0.0	-1.3999999999999346e-05	0.00011749042514179063	5.2543315464478845e-06	-0.511848	0.11745053808305754	0.00525254774295289	0.5030219999999994	0.11529193170382984	0.005156011930940533	0.0	0.0	0.0	-0.008840000000000002	0.004766801862884583	0.0002131778600136512
ASN 341	R ASN 341	0.0	0.0	0.0	-1.999999999999913e-05	0.00013999999999999392	6.260990336999138e-06	-0.03697799999999999	0.3052127151938464	0.01364952757541447	0.03559600000000001	0.30171708069646985	0.013493198048201923	0.0	0.0	0.0	-0.0014019999999998164	0.004791700741907866	0.00021429137173484326
LYS 342	R LYS 342	0.0	0.0	0.0	-2.8000000000002246e-05	0.0001649727250184235	7.377804551491503e-06	-11.663920000000008	0.5298933492694281	0.023697550995829594	11.455315999999995	0.5301159082164344	0.02370750413451973	0.0	0.0	0.0	-0.20863200000000007	0.07329723443623166	0.0032779519752430494
LYS 343	R LYS 343	0.0	0.0	0.0	-5.5999999999997384e-05	0.0002299217258111879	1.0282412168357683e-05	-14.375531999999978	0.6119187339645649	0.027365837717007527	14.102410000000003	0.6059723672741525	0.027099908114229476	0.0	0.0	0.0	-0.27317799999999987	0.08909522050031694	0.00398445939018083
SER 344	R SER 344	0.0	0.0	0.0	-2.8000000000001802e-05	0.00016497272501842086	7.377804551491386e-06	-0.42986199999999963	0.14499908605229328	0.006484556261765388	0.4236860000000003	0.141805512600885	0.006341735315195637	0.0	0.0	0.0	-0.006204000000000041	0.004752934251596624	0.00021255768158314278
TRP 345	R TRP 345	0.0	0.0	0.0	-0.0003039999999999914	0.0004599826083668679	2.05710476155196e-05	0.20954	0.06098564093292764	0.002727360775548398	-0.19525799999999993	0.057558695572433156	0.002574103119923534	0.0	0.0	0.0	0.013978000000000022	0.005692935622330565	0.00025459582086122425
ALA 346	R ALA 346	0.0	0.0	0.0	-5.799999999999717e-05	0.00023374344910605447	1.0453324829928004e-05	-0.7078580000000001	0.03443529927269296	0.0015399933999858104	0.6948900000000001	0.034241230994221626	0.0015313144027270453	0.0	0.0	0.0	-0.01302599999999999	0.003912201937528231	0.0001749589894803902
ASN 347	R ASN 347	0.0	0.0	0.0	-9.600000000000808e-05	0.00029459124223237633	1.3174520864154006e-05	-0.37706199999999984	0.14761686270883842	0.006601626792844329	0.3667199999999999	0.1444699332041099	0.006460891826984874	0.0	0.0	0.0	-0.010438000000000372	0.005140248632118397	0.00022987890725334088
LEU 348	R LEU 348	0.0	0.0	0.0	-0.00040200000000004013	0.0004903019477832486	2.1926969694877926e-05	-0.6278260000000007	0.04736863650137401	0.002118389824371002	0.6113760000000008	0.04518431834164046	0.0020207041465779728	0.0	0.0	0.0	-0.016852000000000127	0.004343051461818001	0.00019422716596809763
PHE 349	R PHE 349	0.0	0.0	0.0	-0.0009800000000000039	0.00055099909255826	2.4641428530019358e-05	-0.45202200000000003	0.0610500247010588	0.002730240105192175	0.4436779999999997	0.05852492046982977	0.002617314010966166	0.0	0.0	0.0	-0.009323999999999987	0.00434914060476316	0.00019449948071909942
GLU 350	R GLU 350	0.0	0.0	0.0	-0.00019999999999999085	0.00039999999999998153	1.788854381999749e-05	17.955304000000005	0.923333356693979	0.041292723029215946	-17.600031999999995	0.9101441330779538	0.040702883017698394	0.0	0.0	0.0	0.355072	0.10258279980581532	0.004587642273761105
LYS 351	R LYS 351	0.0	0.0	0.0	-0.00041800000000000994	0.0004972685391214798	2.2238525130952848e-05	-18.596432000000004	1.8259890956344413	0.0816607148802395	18.149046	1.756213435742926	0.07854025250639282	0.0	0.0	0.0	-0.4478039999999998	0.11466431696042186	0.005127944146341707
ASN 352	R ASN 352	0.0	0.0	0.0	-0.000514000000000002	0.0004998039615689355	2.2351912669836644e-05	-0.9802920000000004	0.3919055329234313	0.017526548247501484	0.9309319999999996	0.3725079856540003	0.01665906356167722	0.0	0.0	0.0	-0.049873999999999655	0.02864364020162232	0.0012809825322774658
ASP 353	R ASP 353	0.0	0.0	0.0	-0.0001660000000000037	0.00037208063642173877	1.6639951923007838e-05	18.36605999999999	0.9258263575857324	0.04140421341845451	-17.971340000000005	0.9153741816328325	0.04093677789958505	0.0	0.0	0.0	0.3945540000000006	0.11380314180196967	0.005089431222445042
PHE 354	R PHE 354	0.0	0.0	0.0	-0.00044200000000006766	0.0004966246067202814	2.220972759851296e-05	-0.403516	0.041790833253238666	0.0018689428798120066	0.3932820000000001	0.040177736073602116	0.0017968029808523964	0.0	0.0	0.0	-0.010676000000000003	0.003293482047924389	0.0001472889948366831
PHE 355	R PHE 355	0.0	0.0	0.0	-0.00018399999999998685	0.00038748419322596675	1.7328819925198504e-05	-0.39673400000000014	0.028467512079561438	0.0012731058432039154	0.3849500000000002	0.027384365977685433	0.0012246660769367423	0.0	0.0	0.0	-0.011967999999999939	0.0027420751266149486	0.00012262932765044735
PHE 356	R PHE 356	0.0	0.0	0.0	-0.00011799999999999234	0.0003226081214104607	1.4427473791345908e-05	-0.31854599999999983	0.0239884114521996	0.001072794373587055	0.3114980000000001	0.022598008673330637	0.0010106136709939427	0.0	0.0	0.0	-0.00716599999999996	0.002691178923817564	0.00012035318026541602
ARG 357	R ARG 357	0.0	0.0	0.0	-0.00021599999999999132	0.0004115142767875569	1.8403477932172818e-05	-18.23985800000002	1.226704754142106	0.05485990437167831	17.835453999999995	1.1810654714636664	0.05281885360141192	0.0	0.0	0.0	-0.4046199999999988	0.12203866436502889	0.005457734988069716
TYR 358	R TYR 358	0.0	0.0	0.0	-0.00015399999999998214	0.00036094874982463894	1.614211882002916e-05	-0.794202	0.045184346802839406	0.002020705419401484	0.7703779999999997	0.04333501028037251	0.001938000575851303	0.0	0.0	0.0	-0.023977999999999937	0.0066538346838495134	0.0002975685332826667
LYS 359	R LYS 359	0.0	0.0	0.0	-2.8000000000001358e-05	0.00016497272501841826	7.377804551491269e-06	-11.598138000000016	0.5704520934799249	0.02551139317856353	11.356638000000002	0.5615053828379737	0.025111284115155057	0.0	0.0	0.0	-0.2415279999999999	0.07520375799120672	0.003363214300635625
PHE 360	R PHE 360	0.0	0.0	0.0	-3.399999999998826e-05	0.00018122913673021047	8.104813384647092e-06	-0.2569020000000004	0.00991304171280235	0.00044332470267234	0.2516259999999999	0.009753057161736058	0.0004361699760416597	0.0	0.0	0.0	-0.005310000000000016	0.0020331994491441466	9.092744360202876e-05
TYR 361	R TYR 361	0.0	0.0	0.0	-0.00015000000000000213	0.0003570714214271477	1.5968719422671545e-05	-0.7978059999999997	0.10298217498188256	0.004605502874605351	0.7756959999999986	0.09922551881447382	0.004437500103436956	0.0	0.0	0.0	-0.02226000000000008	0.005941750583792691	0.00026572316421419036
LEU 362	R LEU 362	0.0	0.0	0.0	-0.00013999999999998814	0.0003469870314579199	1.5517731793015336e-05	-0.4713640000000005	0.02122035588767094	0.0009490031654314022	0.4596980000000002	0.02041163383954489	0.0009128360159411481	0.0	0.0	0.0	-0.011806000000000046	0.0029752922545524673	0.00013305911468215848
GLU 363	R GLU 363	0.0	0.0	0.0	-7.599999999999695e-05	0.0002649981132008196	1.185107590052434e-05	15.817794	0.4433643327604377	0.019827855737023514	-15.45635399999999	0.44484270105757334	0.019893970377187032	0.0	0.0	0.0	0.3613639999999999	0.09969439053427132	0.004458468684200845
ILE 364	R ILE 364	0.0	0.0	0.0	-0.00027400000000002043	0.0004460089685197253	1.994612744369339e-05	-0.6902639999999999	0.024259973289354246	0.0010849389881465053	0.6707560000000002	0.023672947936403784	0.0010586864162722446	0.0	0.0	0.0	-0.019782000000000043	0.004012290617589985	0.0001794350913283164
THR 365	R THR 365	0.0	0.0	0.0	-9.600000000000363e-05	0.0002945912422323627	1.3174520864153398e-05	-0.19399799999999995	0.15116156256138683	0.006760150589446963	0.19092400000000004	0.1447339290698624	0.006472698081016905	0.0	0.0	0.0	-0.0031699999999998843	0.008933593901672603	0.0003995224649503502
ALA 366	R ALA 366	0.0	0.0	0.0	-8.80000000000054e-05	0.00028329489935402985	1.2669333052691439e-05	-0.7556039999999996	0.03066195010106232	0.0013712440949736377	0.7337760000000004	0.030654491090192963	0.001370910517866662	0.0	0.0	0.0	-0.02191600000000004	0.0043996527135671485	0.00019675845089855108
TYR 367	R TYR 367	0.0	0.0	0.0	-0.0001340000000000181	0.0003406523154185678	1.5234434679372344e-05	-0.4269519999999999	0.03224899527116776	0.0014422189126480074	0.417352	0.03125572101231727	0.0013977983373861993	0.0	0.0	0.0	-0.009734000000000012	0.004981088636031391	0.00022276105584235795
THR 368	R THR 368	0.0	0.0	0.0	-0.00011800000000000299	0.0003226081214104898	1.4427473791347209e-05	-0.2675619999999999	0.059121621730125605	0.0026439993025717916	0.25895199999999996	0.05670461794245644	0.0025359076071497367	0.0	0.0	0.0	-0.008727999999999967	0.0035000022857134953	0.00015652486064520032
ARG 369	R ARG 369	0.0	0.0	0.0	-7.200000000000717e-05	0.0002584879107424819	1.1559930795641754e-05	-11.440524000000009	0.5807197133073347	0.025970575096587793	11.16176399999999	0.5836779114410825	0.02610286973894725	0.0	0.0	0.0	-0.27883199999999936	0.07442311318401024	0.003328302803532154
GLY 370	R GLY 370	0.0	0.0	0.0	-8.000000000000006e-06	8.908422980528044e-05	3.983967871356398e-06	0.4677259999999997	0.03017964419936243	0.001349674719330632	-0.45584000000000013	0.030328046425707512	0.0013563114686530305	0.0	0.0	0.0	0.011878	0.002979784555970428	0.00013326001650907808
SER 371	R SER 371	0.0	0.0	0.0	-5.599999999999916e-05	0.00022992172581119523	1.028241216835801e-05	-0.40876600000000035	0.12980178444073745	0.005804912272205269	0.40258399999999983	0.12573610040080016	0.0056230893544385535	0.0	0.0	0.0	-0.006237999999999982	0.005399014354490983	0.0002414512621627797
ASP 372	R ASP 372	0.0	0.0	0.0	-0.00021199999999999531	0.00040872484632083797	1.827873080933097e-05	18.046368000000005	1.7663591618286938	0.07899398317057021	-17.584070000000008	1.7441225544954566	0.07799953185884845	0.0	0.0	0.0	0.4620859999999998	0.08961106295542036	0.004007528566086663
GLU 373	R GLU 373	0.0	0.0	0.0	-0.0005740000000000065	0.0006070617760986127	2.71486279579651e-05	20.118488000000003	2.622515296782077	0.1172824495127552	-19.612068000000015	2.5653879993824042	0.11472763910562488	0.0	0.0	0.0	0.5058460000000004	0.11163796076603964	0.004992601382846382
GLN 374	R GLN 374	0.0	0.0	0.0	-0.00028799999999998873	0.00045283109433869853	2.0251222185339002e-05	-0.5710160000000001	0.3890556357951905	0.017399096973348925	0.559006	0.3755670618731094	0.01679586960916284	0.0	0.0	0.0	-0.012297999999999988	0.014948083355400607	0.0006684986103201781
HIE 375	R HIE 375	0.0	0.0	0.0	-0.0004060000000000059	0.0004910845141113756	2.196196712500981e-05	0.216922	0.16721015494281438	0.007477865459608108	-0.21685199999999993	0.16025472877890387	0.007166809345308418	0.0	0.0	0.0	-0.00033599999999998876	0.009085103411629325	0.00040629817622036846
LEU 376	R LEU 376	0.0	0.0	0.0	-0.0019559999999999994	0.0015093256772479597	6.74990962902469e-05	-0.7095020000000001	0.10891094525344783	0.0048706455416093475	0.6894479999999998	0.1064110863397236	0.004758848452304424	0.0	0.0	0.0	-0.022010000000000043	0.004940637610673449	0.00022095203099315944
LYS 377	R LYS 377	0.0	0.0	0.0	-0.0014319999999999995	0.0011159641571305042	4.990743431594128e-05	-19.653558000000007	2.5749509313063412	0.1151553064225474	19.151957999999986	2.519936205588624	0.11269497309318097	0.0	0.0	0.0	-0.5030319999999996	0.112661328662501	0.005038367786495954
TRP 378	R TRP 378	0.0	0.0	0.0	-0.0006000000000000334	0.0005019960159204651	2.2449944320644533e-05	0.2664120000000001	0.05726728783520293	0.00256107096973121	-0.25412200000000007	0.055240411982532704	0.002470426325960741	0.0	0.0	0.0	0.01168999999999989	0.003998237111527951	0.00017880659943077812
SER 379	R SER 379	0.0	0.0	0.0	-0.0004780000000000051	0.0005035037239187078	2.251737107213035e-05	-0.7671279999999995	0.4062851949259297	0.01816962628212263	0.7458520000000005	0.3849050975188554	0.017213479258766925	0.0	0.0	0.0	-0.021754000000000037	0.022846739023326665	0.0010217372304071116
GLY 380	R GLY 380	0.0	0.0	0.0	-0.000536000000000007	0.0005183666655949291	2.318206203080326e-05	0.8136920000000003	0.05943393926031808	0.0026579665671332955	-0.7860039999999995	0.05912261820995425	0.0026440438665044927	0.0	0.0	0.0	0.027152	0.004337844626078511	0.00019399430919487412
LEU 381	R LEU 381	0.0	0.0	0.0	-0.001315999999999959	0.0006573766043905518	2.939877548470521e-05	-0.44511	0.037204326361322815	0.0016638280560201041	0.43444999999999967	0.03610279075085726	0.00161456588592735	0.0	0.0	0.0	-0.011975999999999955	0.003177329696458986	0.0001420945037642213
VAL 382	R VAL 382	0.0	0.0	0.0	-0.0005540000000000252	0.00050108282748466	2.2409105292269995e-05	-0.3795760000000001	0.02671015207744102	0.0011945143146903068	0.36927400000000027	0.026040102227134616	0.0011645487744183333	0.0	0.0	0.0	-0.01085600000000013	0.0026113720531553016	0.00011678410850796897
GLU 383	R GLU 383	0.0	0.0	0.0	-0.005061999999999996	0.002517569462795391	0.00011258912913776243	33.149638000000024	2.5440581225581376	0.11377373801500973	-31.983563999999966	2.5106372788409126	0.1122791124466675	0.0	0.0	0.0	1.1610120000000002	0.18291114743503128	0.008180035190144324
SER 384	R SER 384	0.0	0.0	0.0	-0.003404000000000003	0.0018299683057364522	8.18386705659365e-05	-0.9734980000000015	0.6213977614990231	0.027789752715560345	0.9377780000000008	0.5942068568402742	0.026573738491826777	0.0	0.0	0.0	-0.03912400000000006	0.029152712120830124	0.0013037489206131645
LYS 385	R LYS 385	0.0	0.0	0.0	-0.0019739999999999914	0.0009493808508706992	4.245760238166947e-05	-22.92566399999999	1.9271657798705835	0.08618547375404041	22.256252000000003	1.8422313460843356	0.0823870904025103	0.0	0.0	0.0	-0.6713859999999998	0.1502941016939801	0.006721356560100116
VAL 386	R VAL 386	0.0	0.0	0.0	-0.0009219999999999988	0.00046034335012032314	2.0587180477180568e-05	-0.5576300000000005	0.040421047735048614	0.0018076842091466522	0.5401499999999996	0.03856215113295041	0.0017245518258379529	0.0	0.0	0.0	-0.018402000000000016	0.0041212129282530196	0.0001843062451464943
ARG 387	R ARG 387	0.0	0.0	0.0	-0.0047039999999999825	0.0025362145019693677	0.0001134229606384856	-25.987541999999983	2.1039369829529515	0.09409092228517231	25.234518000000016	1.9632557789739966	0.08779946758010317	0.0	0.0	0.0	-0.7577280000000024	0.18491760872345264	0.008269766866846964
LEU 388	R LEU 388	0.0	0.0	0.0	-0.0009579999999999957	0.0005901152429822478	2.6390755957342236e-05	-0.5949240000000002	0.0549409339563819	0.0024570332614759277	0.5782940000000002	0.05241648179723049	0.0023441363287997545	0.0	0.0	0.0	-0.017588000000000298	0.004606327821595126	0.0002060012427147045
LEU 389	R LEU 389	0.0	0.0	0.0	-0.0002840000000000149	0.00045093680266753653	2.0166506886420403e-05	-0.4985399999999995	0.023177325126092142	0.0010365214903711182	0.48488199999999965	0.022435241830661874	0.0010033345165001355	0.0	0.0	0.0	-0.013942000000000178	0.003096875199293571	0.00013849646926907265
VAL 390	R VAL 390	0.0	0.0	0.0	-0.00047200000000001017	0.000499215384378337	2.2325590697672962e-05	-0.54511	0.0330262607632123	0.0014769792821835357	0.5293379999999994	0.030739416975610022	0.0013747085189235	0.0	0.0	0.0	-0.01624400000000002	0.0036420411859285073	0.00016287703337180184
MET 391	R MET 391	0.0	0.0	0.0	-0.0007239999999999753	0.0005213674328148829	2.3316260420572654e-05	-0.3875	0.22177856073119406	0.009918238754940308	0.3829260000000001	0.2107481732400065	0.009424944829971133	0.0	0.0	0.0	-0.005297999999999947	0.01319170936611329	0.0005899511776409995
LYS 392	R LYS 392	0.0	0.0	0.0	-0.0001960000000000024	0.00039696851260522344	1.7752971582245235e-05	-15.774284000000003	0.8444524541641041	0.03776506182554924	15.426559999999997	0.8209612624234721	0.036714503793458544	0.0	0.0	0.0	-0.3479200000000001	0.08742382741564321	0.00390971241909176
LEU 393	R LEU 393	0.0	0.0	0.0	-0.00014800000000002455	0.00035509998591951784	1.58805541465052e-05	-0.5003500000000003	0.020731316890138324	0.0009271326765887765	0.4874819999999997	0.01983223830031012	0.0008869246597093662	0.0	0.0	0.0	-0.013016000000000014	0.0030324485156387557	0.00013561522038473182
GLU 394	R GLU 394	0.0	0.0	0.0	-0.00023400000000000176	0.00042337217669563754	1.8933779337469955e-05	20.440946	1.0982504446089176	0.04911525300929814	-19.985371999999998	1.0501998769835237	0.046966366297941514	0.0	0.0	0.0	0.45534000000000013	0.11165454043611313	0.004993342848232959
VAL 395	R VAL 395	0.0	0.0	0.0	-7.400000000000073e-05	0.00026177089219392094	1.1706750189527524e-05	-0.3356280000000002	0.01867580295462791	0.0008352072988187885	0.3287279999999995	0.018092706154700742	0.0008091304171767937	0.0	0.0	0.0	-0.006974000000000049	0.0019496984382205713	8.719316486972743e-05
LEU 396	R LEU 396	0.0	0.0	0.0	-3.999999999999915e-05	0.00019595917942265005	8.763560920082469e-06	-0.39796800000000015	0.01742409182711357	0.0007792290754324891	0.38941200000000015	0.017032858127741884	0.0007617325724948129	0.0	0.0	0.0	-0.008596000000000003	0.00252839553867654	0.00011307328596975884
ALA 397	R ALA 397	0.0	0.0	0.0	-7.999999999999784e-06	8.908422980527796e-05	3.983967871356287e-06	-0.49612000000000067	0.017722121769122443	0.0007925573796257323	0.48636199999999996	0.01732151713909948	0.0007746417959290824	0.0	0.0	0.0	-0.009765999999999983	0.002913973918894946	0.00013031687534621116
GLY 398	R GLY 398	0.0	0.0	0.0	-5.999999999999561e-06	7.722693830522564e-05	3.4536936748933383e-06	0.40551399999999965	0.012242459066715006	0.0005474994136986677	-0.3973920000000001	0.012022742449196998	0.000537673387847536	0.0	0.0	0.0	0.008116000000000009	0.0025176465200659154	0.00011259257524366349
ILE 399	R ILE 399	0.0	0.0	0.0	-7.000000000000917e-05	0.0002551470164434949	1.1410521460478224e-05	-0.5422799999999993	0.021914962924915432	0.0009800669364899706	0.5304379999999996	0.021397339928142335	0.0009569181323399344	0.0	0.0	0.0	-0.01191200000000002	0.003095844957358127	0.0001384503954490542
LYS 400	R LYS 400	0.0	0.0	0.0	-4.8000000000005375e-05	0.00021376622745422212	9.559916317626449e-06	-12.938452000000002	0.5875007027195261	0.02627383016219512	12.679066000000002	0.5789983744743231	0.02589359448372931	0.0	0.0	0.0	-0.2594340000000001	0.0777590486310119	0.0034774903720930913
ILE 401	R ILE 401	0.0	0.0	0.0	-0.00015799999999999503	0.0003647410040014578	1.6311713582575648e-05	-0.601002	0.02835979541533758	0.001268288607533634	0.5874500000000004	0.02723540893762182	0.0012180045155905544	0.0	0.0	0.0	-0.013710000000000035	0.0038763255797210783	0.0001733545499835522
ALA 402	R ALA 402	0.0	0.0	0.0	-6.799999999999607e-05	0.0002517459036409385	1.1258419071965006e-05	-0.7148920000000009	0.02770610647490858	0.001239054749394853	0.6978799999999996	0.02635491604996682	0.001178627676580521	0.0	0.0	0.0	-0.017080000000000005	0.004037028610252858	0.00018054140799273787
HIE 403	R HIE 403	0.0	0.0	0.0	-0.0005339999999999936	0.0004988426605654259	2.230892198202292e-05	-0.4019339999999998	0.08547742183758293	0.0038226665154052083	0.3838899999999999	0.08327264797038789	0.003724066030563944	0.0	0.0	0.0	-0.01857799999999997	0.01656828041771385	0.0007409560256857356
PRO 404	R PRO 404	0.0	0.0	0.0	-0.0008040000000000296	0.00043998181780616235	1.9676585069570126e-05	-5.154916000000004	0.23523351152417157	0.010519962447080556	5.008031999999999	0.2177360121247847	0.00973745048521474	0.0	0.0	0.0	-0.147688	0.03080030285565374	0.001377431418256453
PHE 405	R PHE 405	0.0	0.0	0.0	-0.0009660000000000508	0.00043456184830241283	1.9434196664642932e-05	-0.3355839999999998	0.05122057149232329	0.0022906535940644544	0.3318659999999998	0.04880799159973947	0.0021827597412451233	0.0	0.0	0.0	-0.00468400000000008	0.005775477815730964	0.0002582872199703288
THR 406	R THR 406	0.0	0.0	0.0	-0.002754000000000013	0.0009410015940475609	4.208287062452015e-05	-0.5685459999999996	0.6562317790872373	0.029347577340693747	0.550344	0.6160155725823815	0.02754905390985321	0.0	0.0	0.0	-0.020956000000000172	0.04282146732656414	0.001915034236769672
LYS 407	R LYS 407	0.0	0.0	0.0	-0.0028959999999999945	0.0018711451039403392	8.368015296353016e-05	-26.831997999999974	4.257720456065376	0.19041104737907172	26.039249999999967	4.080658584040245	0.18249259973764054	0.0	0.0	0.0	-0.7956439999999998	0.21737894392971643	0.009721481910079224
PRO 408	R PRO 408	0.0	0.0	0.0	-0.0012659999999999965	0.0005542959498318599	2.4788868469537036e-05	-5.784062000000002	0.29887906945110726	0.013366278326891131	5.590632000000003	0.2924437665192558	0.013078482830662659	0.0	0.0	0.0	-0.19469599999999995	0.03224809426927445	0.0014421786186183815
PHE 409	R PHE 409	0.0	0.0	0.0	-0.00044000000000002083	0.0004963869458396572	2.2199099080819597e-05	-0.32898000000000016	0.04086151734823327	0.0018273826090887306	0.32011000000000006	0.03894203256123103	0.0017415406397784563	0.0	0.0	0.0	-0.009310000000000028	0.003680475512756483	0.0001645958687209378
GLU 410	R GLU 410	0.0	0.0	0.0	-0.0005720000000000054	0.0004988145948145492	2.230766684348692e-05	22.61990200000002	1.736746455990416	0.07766966270552833	-21.93980399999999	1.6929674342952863	0.07571180533555337	0.0	0.0	0.0	0.6795259999999997	0.13131810737289829	0.005872724295248337
SER 411	R SER 411	0.0	0.0	0.0	-7.599999999999607e-05	0.0002649981132008165	1.1851075900524202e-05	-0.7373240000000001	0.11686188011494603	0.005226222158309005	0.7205839999999998	0.11229701217752984	0.0050220750579815674	0.0	0.0	0.0	-0.016815999999999987	0.007703904464620579	0.00034452908150111477
SER 412	R SER 412	0.0	0.0	0.0	-3.800000000000292e-05	0.0001911962342725547	8.550555537508148e-06	-0.7391180000000004	0.06824335920804987	0.0030519358040427143	0.7172799999999997	0.0660391217385548	0.0029533593076358526	0.0	0.0	0.0	-0.02187599999999998	0.0057515757840787595	0.0002572182886188352
TYR 413	R TYR 413	0.0	0.0	0.0	-6.400000000000362e-05	0.0002447529366524675	1.0945684080952342e-05	-0.446466	0.14955066313460535	0.006688108976982987	0.435356	0.14545152204085027	0.0065047898142830025	0.0	0.0	0.0	-0.011173999999999977	0.005908275890646911	0.00026422613042619215
CYS 414	R CYS 414	0.0	0.0	0.0	-2.400000000000002e-05	0.00015304901175767208	6.8445598835863864e-06	-0.018256000000000005	0.1112053526769283	0.004973254560948997	0.017784000000000005	0.1081440397987794	0.004836348487030268	0.0	0.0	0.0	-0.00049599999999998	0.0034557175810531965	0.00015454438844552174
CYS 415	R CYS 415	0.0	0.0	0.0	-1.4000000000001123e-05	0.00011749042514180555	5.254331546448551e-06	0.04526200000000001	0.0683065249884665	0.0030547606636199824	-0.04380200000000004	0.06617775151816498	0.0029595590198541358	0.0	0.0	0.0	0.001446000000000052	0.0027457392447208183	0.0001227931919936936
PRO 416	R PRO 416	0.0	0.0	0.0	-9.999999999999787e-06	9.949874371065986e-05	4.449719092257302e-06	-2.4456859999999994	0.09061816266067588	0.004052567434108089	2.386235999999999	0.09298085987992212	0.004158230465957776	0.0	0.0	0.0	-0.05945999999999995	0.015388320246212719	0.0006881866026013588
THR 417	R THR 417	0.0	0.0	0.0	-5.999999999999783e-06	7.72269383052285e-05	3.4536936748934662e-06	-0.2023080000000002	0.03235010256552456	0.0014467405683120653	0.19767599999999988	0.03154341490707731	0.0014106643994941015	0.0	0.0	0.0	-0.00463799999999992	0.0016742030940122131	7.487263852703559e-05
GLU 418	R GLU 418	0.0	0.0	0.0	-1.0000000000000897e-05	9.949874371067092e-05	4.449719092257796e-06	12.049537999999995	0.5832920508253636	0.026085613527615507	-11.757603999999992	0.5881200992859731	0.026301530418747224	0.0	0.0	0.0	0.2919240000000003	0.07594236119584437	0.0033962456401150044
ASP 419	R ASP 419	0.0	0.0	0.0	-3.999999999999559e-06	6.311893535223105e-05	2.8227646023000653e-06	10.146971999999995	0.3227838707494746	0.014435333540726625	-9.908141999999998	0.3317472378725856	0.014836187504617881	0.0	0.0	0.0	0.23882599999999946	0.06436268891213184	0.002878386952443976
ASP 420	R ASP 420	0.0	0.0	0.0	-9.999999999998898e-06	9.949874371065105e-05	4.449719092256908e-06	11.026812000000005	0.36810070450343496	0.01646196395670487	-10.757331999999996	0.38144973689357886	0.017058950833869036	0.0	0.0	0.0	0.26946999999999977	0.07502048453589215	0.003355018062544532
TYR 421	R TYR 421	0.0	0.0	0.0	-4.600000000002069e-05	0.00020948508300124732	9.368457717259493e-06	-0.48521599999999976	0.1321048725217975	0.005907909502353666	0.4725860000000002	0.127977773867183	0.005723340039522347	0.0	0.0	0.0	-0.012675999999999998	0.005681463191819497	0.00025408275817142645
GLU 422	R GLU 422	0.0	0.0	0.0	-1.599999999999735e-05	0.0001254750971308442	5.611416933359129e-06	11.420373999999994	0.458099087670042	0.02048681400921699	-11.151846000000003	0.45046216964790586	0.0201452806524952	0.0	0.0	0.0	0.2685120000000003	0.0776141343828553	0.003471009609897363
MET 423	R MET 423	0.0	0.0	0.0	-1.800000000000068e-05	0.00013295111883696706	5.945754788082222e-06	-0.34895000000000004	0.06885145967951696	0.003079130883869716	0.33991200000000027	0.06771632193201173	0.003028365980524762	0.0	0.0	0.0	-0.009056000000000022	0.003532826630334354	0.0001579928099629827
ILE 424	R ILE 424	0.0	0.0	0.0	-3.2000000000000026e-05	0.00017600000000000016	7.870959280799266e-06	-0.4732839999999996	0.024712898332664487	0.00110519441185758	0.46129399999999987	0.024613077093282962	0.0011007302703204727	0.0	0.0	0.0	-0.012021999999999991	0.003322877668527747	0.00014860360695488113
GLN 425	R GLN 425	0.0	0.0	0.0	-4.199999999999804e-05	0.0002005891323078004	8.970618707758819e-06	-0.4369860000000004	0.22015484960363585	0.009845624185799448	0.42575600000000025	0.21713975330187624	0.009710784980010594	0.0	0.0	0.0	-0.011272000000000119	0.011041105741727395	0.0004937732597053139
ASP 426	R ASP 426	0.0	0.0	0.0	-1.4000000000000679e-05	0.00011749042514180181	5.254331546448384e-06	11.777230000000003	0.5359860306946853	0.0239700239924721	-11.510191999999993	0.534493250786283	0.023903264845459432	0.0	0.0	0.0	0.26702399999999976	0.07838032549052097	0.003505274717907289
LYS 427	R LYS 427	0.0	0.0	0.0	-2.000000000000668e-06	4.467661580739227e-05	1.997998998999415e-06	-10.158168000000002	0.31402589029569583	0.014043664747921347	9.926606000000003	0.325103581592019	0.014539074163368075	0.0	0.0	0.0	-0.23156400000000016	0.06766779074271621	0.0030261955997588886
TYR 428	R TYR 428	0.0	0.0	0.0	-7.599999999999873e-05	0.00026499811320082573	1.1851075900524613e-05	-0.5324640000000003	0.10070736171700503	0.004503770132677664	0.520298	0.09921224317592998	0.004436906398832381	0.0	0.0	0.0	-0.012241999999999986	0.005216074769402836	0.00023326995520212563
GLY 429	R GLY 429	0.0	0.0	0.0	-2.0000000000000016e-06	4.46766158073774e-05	1.9979989989987502e-06	0.4168559999999997	0.020192950849248475	0.0009030562153046339	-0.40740199999999976	0.019916134062615946	0.0008906765922601661	0.0	0.0	0.0	0.009451999999999997	0.002786340969802533	0.00012460895633942305
SER 430	R SER 430	0.0	0.0	0.0	-7.999999999999119e-06	8.908422980527055e-05	3.983967871355956e-06	-0.5491799999999994	0.06582388320359277	0.002943733547724801	0.5366080000000004	0.06379274516745138	0.00285289829331485	0.0	0.0	0.0	-0.012579999999999984	0.004977911208529094	0.0002226189569645837
HIE 431	R HIE 431	0.0	0.0	0.0	-1.600000000000179e-05	0.00012547509713087902	5.611416933360687e-06	0.3352959999999996	0.15366097872915002	0.006871927878550573	-0.32872800000000024	0.15084641863829526	0.006746056924752389	0.0	0.0	0.0	0.006552000000000032	0.005866114216412767	0.0002623406030335372
LYS 432	R LYS 432	0.0	0.0	0.0	-1.0000000000000675e-05	9.949874371066871e-05	4.449719092257698e-06	-10.240455999999996	0.8857347729789886	0.03961126324832725	10.017750000000001	0.8658493330250854	0.03872195933833889	0.0	0.0	0.0	-0.22271600000000022	0.07519749559659504	0.003362934237834552
THR 433	R THR 433	0.0	0.0	0.0	-1.2000000000001344e-05	0.00010888526071054178	4.869496893931169e-06	-0.20039400000000018	0.0711288040388695	0.0031809768197834753	0.19544000000000009	0.06936190885493204	0.0031019588649754525	0.0	0.0	0.0	-0.0049659999999999765	0.003432906057555443	0.0001535242261012955
GLU 434	R GLU 434	0.0	0.0	0.0	-7.999999999998231e-06	8.908422980526065e-05	3.983967871355514e-06	11.801328000000002	0.8173043841899519	0.03655096322714673	-11.54265399999999	0.8074624909457453	0.036110820380719895	0.0	0.0	0.0	0.25866599999999956	0.07488419355244497	0.003348922944470368
THR 435	R THR 435	0.0	0.0	0.0	-5.9999999999993395e-06	7.72269383052228e-05	3.4536936748932113e-06	-0.19086199999999992	0.05935772027293532	0.002654557950394015	0.18665199999999987	0.057905396087066206	0.0025896080382946073	0.0	0.0	0.0	-0.004215999999999984	0.0025142283110330685	0.00011243970828848851
ALA 436	R ALA 436	0.0	0.0	0.0	-1.799999999999935e-05	0.00013295111883695722	5.9457547880817825e-06	-0.43171000000000015	0.02154942922677501	0.000963719772547793	0.42183799999999977	0.021319844183295307	0.0009534524172710358	0.0	0.0	0.0	-0.009890000000000006	0.0030538336562426285	0.00013657159294670483
LEU 437	R LEU 437	0.0	0.0	0.0	-2.400000000000091e-05	0.00015304901175767772	6.844559883586639e-06	-0.36089800000000016	0.028409005544014126	0.0012704893513916795	0.35262399999999966	0.02766844093910035	0.0012373702954253298	0.0	0.0	0.0	-0.008297999999999965	0.0027599268106238127	0.00012342767922958068
ASN 438	R ASN 438	0.0	0.0	0.0	-6.000000000000227e-06	7.72269383052342e-05	3.4536936748937216e-06	-0.03293999999999999	0.22154849672250088	0.009907949979688026	0.033426	0.21512956218056123	0.009620886500110056	0.0	0.0	0.0	0.00048000000000040187	0.008162695633183432	0.0003650468463087768
ALA 439	R ALA 439	0.0	0.0	0.0	-5.999999999999783e-06	7.72269383052285e-05	3.4536936748934662e-06	-0.4232660000000001	0.013656326153097456	0.0006107294720246822	0.4133679999999994	0.014067571787634512	0.00062912093591018	0.0	0.0	0.0	-0.009904000000000008	0.0028104775394939573	0.00012568837655089677
LEU 440	R LEU 440	0.0	0.0	0.0	-1.399999999999757e-05	0.00011749042514177574	5.254331546447218e-06	-0.35898800000000003	0.018374979074821624	0.0008217540459287469	0.35008999999999973	0.018357829392393114	0.0008209870888146932	0.0	0.0	0.0	-0.008912000000000002	0.0026344365621513845	0.0001178155847076269
LYS 441	R LYS 441	0.0	0.0	0.0	-1.3999999999998458e-05	0.00011749042514178319	5.2543315464475516e-06	-10.819292000000003	0.5960440040265176	0.02665589821168903	10.56564400000001	0.5936102368252573	0.02654705683362048	0.0	0.0	0.0	-0.25366200000000005	0.0642450601680769	0.0028731264350876804
LEU 442	R LEU 442	0.0	0.0	0.0	-4.200000000000159e-05	0.00020058913230781736	8.970618707759578e-06	-0.4017019999999999	0.022924510812663664	0.001025215290560898	0.39172599999999985	0.022653629378094578	0.0010131011045301152	0.0	0.0	0.0	-0.010018000000000105	0.002540408628547777	0.00011361052768119683
VAL 443	R VAL 443	0.0	0.0	0.0	-5.199999999999338e-05	0.00022202702538201845	9.929350431925288e-06	-0.33129799999999965	0.02571748813551281	0.0011501210336310192	0.3222259999999999	0.0252223496922878	0.0011279777692845285	0.0	0.0	0.0	-0.009123999999999998	0.0021901196314356676	9.794512749493876e-05
THR 444	R THR 444	0.0	0.0	0.0	-5.7999999999998496e-05	0.00023374344910605986	1.0453324829928246e-05	-0.322472	0.11520047402680302	0.005151921819282609	0.3121420000000002	0.11113113801270935	0.0049699355802665796	0.0	0.0	0.0	-0.010388000000000137	0.00516153620543332	0.00023083091647350444
ASP 445	R ASP 445	0.0	0.0	0.0	-8.200000000000007e-05	0.0002743647207641685	1.2269963325128575e-05	17.479923999999986	1.7173645886137645	0.07680287924582677	-17.034422000000017	1.660828296939664	0.07427449941824589	0.0	0.0	0.0	0.4454199999999995	0.10180875993744565	0.004553026158501714
GLU 446	R GLU 446	0.0	0.0	0.0	-5.399999999999894e-05	0.00022601769842204393	1.0107818755794743e-05	14.136639999999998	1.5929028753819974	0.07123678221818044	-13.806031999999998	1.554991391286803	0.0695413291068853	0.0	0.0	0.0	0.33055399999999957	0.08343950553544759	0.0037315281277246156
ASN 447	R ASN 447	0.0	0.0	0.0	-3.400000000000425e-05	0.0001812291367302957	8.104813384650902e-06	0.06109999999999999	0.2850024175336062	0.01274569558713843	-0.057686000000000105	0.27599149878936496	0.012342715050101418	0.0	0.0	0.0	0.003380000000000081	0.009561778077324674	0.0004276157153333042
LYS 448	R LYS 448	0.0	0.0	0.0	-0.00010400000000000186	0.00030526054445342816	1.3651666564929234e-05	-16.81076999999999	1.8774340960737126	0.08396140524193384	16.377550000000014	1.8098695564873148	0.08093982717426063	0.0	0.0	0.0	-0.43332400000000065	0.10854045800529734	0.004854076848176121
GLU 449	R GLU 449	0.0	0.0	0.0	-6.600000000000006e-05	0.00024828209762284536	1.1103512957618422e-05	14.620078000000005	1.8118713530258892	0.08102935023700815	-14.277774000000008	1.7612996346231433	0.07876771423525782	0.0	0.0	0.0	0.34223800000000026	0.08773592967536215	0.0039236700564650165
GLU 450	R GLU 450	0.0	0.0	0.0	-2.4000000000001796e-05	0.0001530490117576834	6.844559883586892e-06	12.082713999999998	0.8179402204341897	0.036579398688440214	-11.805025999999998	0.8027906883639766	0.03590189101771402	0.0	0.0	0.0	0.27766399999999986	0.0684833637024358	0.0030626691313297622
GLU 451	R GLU 451	0.0	0.0	0.0	-1.6000000000000904e-05	0.00012547509713087206	5.611416933360375e-06	11.899063999999996	1.2208075605532926	0.05459617385685706	-11.631402	1.1970729286037136	0.05353472884765312	0.0	0.0	0.0	0.2676460000000002	0.06573304103721422	0.0029396709625398856
SER 452	R SER 452	0.0	0.0	0.0	-1.2000000000001344e-05	0.00010888526071054178	4.869496893931169e-06	-0.36219400000000035	0.07602307783824383	0.0033998553981014193	0.35454600000000003	0.0743154619443348	0.003323488493736626	0.0	0.0	0.0	-0.007660000000000032	0.002716689161461018	0.00012149403277527476
ILE 453	R ILE 453	0.0	0.0	0.0	-2.600000000000069e-05	0.00015913516267626506	7.116740827092321e-06	-0.4572900000000003	0.028665343186497282	0.001281953119267367	0.44610600000000056	0.028072526854549862	0.0012554415669392368	0.0	0.0	0.0	-0.011209999999999972	0.002809608513654572	0.00012564951253387537
LYS 454	R LYS 454	0.0	0.0	0.0	-4.1999999999999815e-05	0.00020058913230780887	8.970618707759199e-06	-12.832318000000006	1.492285830823295	0.06673705119161276	12.537964000000002	1.454257863896172	0.06503638880970955	0.0	0.0	0.0	-0.29439599999999994	0.07329965336889475	0.0032780601532004026
ASP 455	R ASP 455	0.0	0.0	0.0	-1.1999999999999567e-05	0.00010888526071052566	4.869496893930448e-06	11.775382000000016	0.8780780967975318	0.039268846279858424	-11.504507999999989	0.8642711275613837	0.03865137984435292	0.0	0.0	0.0	0.2708619999999997	0.06465510773326523	0.0028914643196830676
ALA 456	R ALA 456	0.0	0.0	0.0	-1.6000000000000013e-05	0.0001254750971308651	5.611416933360063e-06	-0.4820679999999997	0.024015148885658425	0.0010739901079622111	0.4702900000000003	0.02392784779289142	0.0010700858844034705	0.0	0.0	0.0	-0.011793999999999975	0.002970448450991875	0.0001328424932015357
PRO 457	R PRO 457	0.0	0.0	0.0	-3.0000000000001136e-05	0.0001705872210923263	7.62889244910455e-06	-2.5828960000000025	0.1266662432694389	0.005664686608099811	2.5206720000000016	0.12731769875393933	0.005693820583052972	0.0	0.0	0.0	-0.062254000000000066	0.015103426233805192	0.0006754457550388408
LYS 458	R LYS 458	0.0	0.0	0.0	-4.60000000000047e-05	0.00020948508300117451	9.368457717256237e-06	-14.032364	1.220868937889788	0.05459891873479068	13.680197999999997	1.2048177052135767	0.0538810857870572	0.0	0.0	0.0	-0.35221199999999964	0.0799277364623854	0.003574477040351646
ALA 459	R ALA 459	0.0	0.0	0.0	-3.0000000000002023e-05	0.00017058722109233133	7.628892449104775e-06	-0.5592420000000002	0.024275984758597453	0.0010856550428194544	0.5449839999999996	0.024606416724106402	0.001100432409555792	0.0	0.0	0.0	-0.01428799999999999	0.003604588187296811	0.00016120208435376827
TYR 460	R TYR 460	0.0	0.0	0.0	-0.00024599999999996315	0.00043067853440814066	1.9260529587731692e-05	-0.6008359999999999	0.12248311354631804	0.005477611359707849	0.58434	0.11750217189482076	0.005254856877213689	0.0	0.0	0.0	-0.016741999999999917	0.007110234595285889	0.0003179793578205991
LEU 461	R LEU 461	0.0	0.0	0.0	-0.000129999999999999	0.0003363034344160022	1.5039946808416462e-05	-0.3734339999999999	0.017775309955105678	0.0007949360276149006	0.3655700000000001	0.017844581810735855	0.0007980339591772332	0.0	0.0	0.0	-0.007993999999999996	0.003119289021556051	0.00013949884587336273
SER 462	R SER 462	0.0	0.0	0.0	-0.0002519999999999809	0.00043416126036297973	1.9416281827372154e-05	-0.8439040000000004	0.1851126975223463	0.008278491503166464	0.810354	0.17586651950840426	0.007864989851741696	0.0	0.0	0.0	-0.033802	0.013128244208575663	0.0005871129295118621
THR 463	R THR 463	0.0	0.0	0.0	-0.00016200000000000968	0.00036845081082827874	1.6477621187538936e-05	-0.4632999999999998	0.11523106352021524	0.00515328982301595	0.44958600000000015	0.1114668497984924	0.004984949067743755	0.0	0.0	0.0	-0.013876000000000022	0.0058669092374094315	0.0002623761574533788
MET 464	R MET 464	0.0	0.0	0.0	-0.0007840000000000273	0.00047470411837272216	2.1229413557610272e-05	-0.48309199999999997	0.27632312160946604	0.012357545673474142	0.47165200000000007	0.26398373225636457	0.011805711405586701	0.0	0.0	0.0	-0.012224000000000042	0.01378629116187519	0.0006165416839111496
TYR 465	R TYR 465	0.0	0.0	0.0	-0.0003279999999999639	0.0004694848240358261	2.0995999618972685e-05	-0.5702360000000003	0.14749863831235777	0.0065963396371017365	0.5565019999999997	0.1436134185791844	0.006422587328483751	0.0	0.0	0.0	-0.014061999999999984	0.006286664934605634	0.00028114820291084936
ILE 466	R ILE 466	0.0	0.0	0.0	-0.0002880000000000145	0.00045283109433873924	2.025122218534082e-05	-0.6300720000000004	0.02360921040609837	0.0010558359872626273	0.6140039999999999	0.0225744099369179	0.0010095583034179032	0.0	0.0	0.0	-0.01635599999999998	0.003655306279916986	0.0001634702664095251
GLY 467	R GLY 467	0.0	0.0	0.0	-2.400000000000002e-05	0.00015304901175767208	6.8445598835863864e-06	0.5495539999999999	0.017076155422093914	0.0007636688863630721	-0.5361159999999996	0.016277792970809786	0.0007279650321279786	0.0	0.0	0.0	0.013413999999999994	0.0032629134220816774	0.00014592192432942187
LEU 468	R LEU 468	0.0	0.0	0.0	-9.199999999999698e-05	0.0002890259503919925	1.2925633446759545e-05	-0.3991519999999999	0.0182242941152756	0.0008150152096741126	0.38976800000000017	0.017622320392039238	0.0007880941263576095	0.0	0.0	0.0	-0.009476000000000123	0.002607186989841738	0.0001165969467867836
ASP 469	R ASP 469	0.0	0.0	0.0	-4.200000000000004e-05	0.00020058913230780993	8.970618707759244e-06	14.583838000000005	0.5274650052427784	0.02358895214950271	-14.281265999999992	0.5182849440647411	0.023178407332868745	0.0	0.0	0.0	0.3025300000000005	0.09156954242541457	0.004095114430635559
PHE 470	R PHE 470	0.0	0.0	0.0	-5.0000000000007815e-05	0.00021794494717706773	9.746794344810487e-06	-0.25560800000000006	0.018316395278546047	0.0008191340989117031	0.2502940000000001	0.01787152942531707	0.0007992390931379344	0.0	0.0	0.0	-0.005363999999999934	0.0022670474190012147	0.00010138544274204328
ASN 471	R ASN 471	0.0	0.0	0.0	-1.599999999999735e-05	0.0001254750971308442	5.611416933359129e-06	-0.2141539999999999	0.16635421931529126	0.007439586854657995	0.21021399999999993	0.16307221775642838	0.0072928112829004415	0.0	0.0	0.0	-0.003956000000000159	0.00445758499638511	0.0001993492613480052
ILE 472	R ILE 472	0.0	0.0	0.0	-1.6000000000000236e-05	0.00012547509713086683	5.611416933360141e-06	-0.3962799999999999	0.020479101542791287	0.0009158532633560427	0.3881880000000006	0.01992959246948276	0.0008912784705126271	0.0	0.0	0.0	-0.008108000000000032	0.0027269646128984053	0.00012195356493354468
GLU 473	R GLU 473	0.0	0.0	0.0	-6.000000000000227e-06	7.72269383052342e-05	3.4536936748937216e-06	11.541529999999986	0.7713179740550294	0.0344943884450893	-11.312576000000009	0.7508221894855474	0.03357778909409823	0.0	0.0	0.0	0.2289479999999996	0.0701729099866894	0.0031382279381842273
ASN 474	R ASN 474	0.0	0.0	0.0	-4.000000000000448e-06	6.311893535224507e-05	2.822764602300692e-06	-0.1467960000000001	0.14367774491548782	0.006425464089698111	0.1437179999999999	0.1409050832156172	0.006301466888907694	0.0	0.0	0.0	-0.0030820000000002638	0.0037517030799356847	0.00016778126236263036
LYS 475	R LYS 475	0.0	0.0	0.0	-8.000000000000006e-06	8.908422980528043e-05	3.983967871356398e-06	-9.770061999999987	0.7797111991989493	0.0348697448845346	9.572728000000003	0.7712341188095324	0.034490638324505274	0.0	0.0	0.0	-0.1973420000000002	0.058434929930649776	0.002613289511707399
LYS 476	R LYS 476	0.0	0.0	0.0	-8.000000000000006e-06	8.908422980528044e-05	3.983967871356398e-06	-9.180636000000002	0.8705358576784384	0.03893154709240141	8.997304000000002	0.8486914772660774	0.03795463670183333	0.0	0.0	0.0	-0.18334000000000036	0.05596048963331141	0.0025026291774851318
GLU 477	R GLU 477	0.0	0.0	0.0	-5.9999999999993395e-06	7.72269383052228e-05	3.4536936748932113e-06	10.996154000000008	0.6054801881844294	0.02707789719619498	-10.775172000000001	0.5947770392475302	0.026599237824270757	0.0	0.0	0.0	0.22097599999999984	0.06626422431448195	0.0029634262008695206
LYS 478	R LYS 478	0.0	0.0	0.0	-7.999999999998231e-06	8.908422980526064e-05	3.983967871355513e-06	-9.916958000000006	0.3972967659520487	0.017767651518192096	9.714217999999992	0.39425493589319116	0.017631616742439942	0.0	0.0	0.0	-0.20274799999999998	0.06093505145644776	0.0027250983453812948
VAL 479	R VAL 479	0.0	0.0	0.0	-1.9999999999995133e-05	0.00013999999999996592	6.2609903369978865e-06	-0.29415200000000025	0.01449430564048569	0.0006482050539756925	0.28800800000000054	0.014366068912530453	0.0006424701331572914	0.0	0.0	0.0	-0.006164000000000001	0.0019527170814022355	8.732816269680777e-05
ASP 480	R ASP 480	0.0	0.0	0.0	-1.6000000000003567e-05	0.00012547509713089296	5.611416933361309e-06	12.002373999999982	0.38807282064635784	0.0173551441437068	-11.756009999999998	0.3817569303890522	0.017072688944631518	0.0	0.0	0.0	0.24634799999999993	0.07664728890182632	0.003427770965510977
ILE 481	R ILE 481	0.0	0.0	0.0	-6.39999999999965e-05	0.00024475293665244033	1.0945684080951127e-05	-0.49735200000000135	0.02225012575242745	0.0009950558738069286	0.4860880000000001	0.021409443150158042	0.0009574594048834124	0.0	0.0	0.0	-0.01132800000000005	0.0032613518669411656	0.0001458520894605259
HIE 482	R HIE 482	0.0	0.0	0.0	-3.600000000000847e-05	0.0001862900963551641	8.331146379702654e-06	0.5279799999999998	0.10095262057024501	0.004514738442036229	-0.5162820000000002	0.09871272702139132	0.004414567357284226	0.0	0.0	0.0	0.011661999999999978	0.005268752793593534	0.00023562578806234118
ILE 483	R ILE 483	0.0	0.0	0.0	-3.9999999999998926e-05	0.00019595917942264902	8.763560920082423e-06	-0.42750599999999955	0.014297481036887922	0.0006394027901099114	0.41890799999999995	0.014053595127217808	0.0006284958806543764	0.0	0.0	0.0	-0.008638000000000043	0.0026470655450895222	0.00011838036999435413
PRO 484	R PRO 484	0.0	0.0	0.0	-5.40000000000056e-05	0.0002260176984220718	1.0107818755795989e-05	-3.164139999999999	0.09305037560372342	0.0041613393036362715	3.0966940000000003	0.09114017974518726	0.004075912747835763	0.0	0.0	0.0	-0.06750000000000009	0.018595106883263338	0.0008315984607970213
CYS 485	R CYS 485	0.0	0.0	0.0	-4.200000000000692e-05	0.0002005891323078428	8.970618707760715e-06	0.12981399999999993	0.03890063500767072	0.0017396892849011957	-0.12423599999999999	0.037708835887627176	0.0016863904079423596	0.0	0.0	0.0	0.005535999999999977	0.0024772371707206045	0.00011078541420241047
THR 486	R THR 486	0.0	0.0	0.0	-3.599999999999959e-05	0.00018629009635511817	8.3311463797006e-06	-0.3323720000000003	0.04278969053405249	0.0019136131354064129	0.32430200000000053	0.041668438847642576	0.001863469235592436	0.0	0.0	0.0	-0.008105999999999934	0.002684541674103727	0.00012005635343454041
GLU 487	R GLU 487	0.0	0.0	0.0	-7.60000000000014e-05	0.00026499811320083506	1.185107590052503e-05	15.264833999999999	0.8355223865605786	0.03736569706144621	-14.930165999999987	0.8220514208031384	0.036763257158322044	0.0	0.0	0.0	0.3345920000000001	0.08639970796246861	0.003863912404804193
PHE 488	R PHE 488	0.0	0.0	0.0	-0.0003499999999999908	0.0004769696007084594	2.133072900770094e-05	-0.43157000000000006	0.022738713683931933	0.0010169061903635293	0.4194939999999999	0.022141769667295533	0.0009902100423643141	0.0	0.0	0.0	-0.012426000000000027	0.0028608607096466607	0.00012794158041856443
VAL 489	R VAL 489	0.0	0.0	0.0	-8.599999999999498e-05	0.00028036404905049935	1.2538261442480039e-05	-0.279238	0.011784114561560465	0.0005270016242858866	0.27333400000000063	0.011598898395950914	0.0005187185055491903	0.0	0.0	0.0	-0.005990000000000066	0.0021236525139485835	9.497262763554706e-05
ASN 490	R ASN 490	0.0	0.0	0.0	-7.200000000000184e-05	0.00025848791074246284	1.15599307956409e-05	-0.18110399999999988	0.17182077052556816	0.007684058456831253	0.17825600000000005	0.16774623233920924	0.007501839569598908	0.0	0.0	0.0	-0.0029200000000003	0.005147193410005205	0.00023018948716221167
LEU 491	R LEU 491	0.0	0.0	0.0	-0.0003400000000000194	0.00047370877129310706	2.1184900282985767e-05	-0.5534339999999996	0.03672015310425873	0.0016421751697064488	0.5396359999999998	0.03533303700504916	0.00158014145189611	0.0	0.0	0.0	-0.014138000000000078	0.0034092456643662443	0.00015246610115038708
CYS 492	R CYS 492	0.0	0.0	0.0	-0.00021600000000000997	0.0004115142767875922	1.84034779321744e-05	0.287364	0.04398362768121679	0.0019670076278448436	-0.27370000000000017	0.04193173022902665	0.0018752439841257284	0.0	0.0	0.0	0.013447999999999977	0.003333961007570433	0.00014909926894522357
ARG 493	R ARG 493	0.0	0.0	0.0	-0.00015000000000001367	0.000357071421427175	1.5968719422672765e-05	-12.792374000000002	0.4703503100072448	0.02103470532828598	12.499968000000008	0.470679388730719	0.021049422176198724	0.0	0.0	0.0	-0.29255599999999904	0.08011059145955847	0.0035826545644257364
SER 494	R SER 494	0.0	0.0	0.0	-0.00010000000000000098	0.0003000000000000029	1.3416407864998867e-05	-0.4776680000000001	0.14935501925278488	0.0066793595166003365	0.46653400000000006	0.14470090823488224	0.006471221344383116	0.0	0.0	0.0	-0.011234000000000013	0.006215725540916355	0.0002779756967794124
PHE 495	R PHE 495	0.0	0.0	0.0	-0.0011979999999999756	0.0006714134344798157	3.0026521610069377e-05	-0.4471379999999999	0.06624481078544862	0.002962558001457487	0.43657799999999974	0.0637593594384393	0.0028514052381238618	0.0	0.0	0.0	-0.01175800000000006	0.0040943175255467945	0.0001831034461718273
ASN 496	R ASN 496	0.0	0.0	0.0	-0.0002619999999999976	0.00044424767866584866	1.986736016686641e-05	-0.6988639999999999	0.3368362829387588	0.015063776518788345	0.6740659999999998	0.32204126698918556	0.014402123290959558	0.0	0.0	0.0	-0.025059999999999548	0.016358740782836136	0.0007315851283343945
GLU 497	R GLU 497	0.0	0.0	0.0	-8.800000000000207e-05	0.00028329489935401906	1.2669333052690958e-05	14.461818000000006	0.8953675250284652	0.040042053016187844	-14.128078000000007	0.8863509124019807	0.0396388178409958	0.0	0.0	0.0	0.3336520000000007	0.07798476066514234	0.0034875845211261997
ASP 498	R ASP 498	0.0	0.0	0.0	-0.00011200000000000188	0.00031536645351083775	1.4103616557465207e-05	15.892569999999983	1.2773321467420238	0.05712403019921803	-15.505327999999988	1.2674872119341027	0.05668375132992672	0.0	0.0	0.0	0.38712999999999975	0.08724696613636534	0.0039018029422307017
TYR 499	R TYR 499	0.0	0.0	0.0	-0.0005440000000000431	0.0005099647046610497	2.280631491495422e-05	-0.6280219999999997	0.17478472906979065	0.00781661071257871	0.6093499999999996	0.16311603078790463	0.0072947706612340665	0.0	0.0	0.0	-0.019216000000000188	0.013117825429544434	0.0005866469875487346
GLY 500	R GLY 500	0.0	0.0	0.0	-1.6000000000000236e-05	0.00012547509713086685	5.611416933360142e-06	0.44759400000000016	0.021623717626706944	0.0009670420507915429	-0.43677600000000016	0.02200776735608819	0.0009842172768242802	0.0	0.0	0.0	0.010802000000000023	0.0028640523738227793	0.00012808431597974748
ASP 501	R ASP 501	0.0	0.0	0.0	-2.7999999999998028e-05	0.0001649727250183986	7.3778045514903906e-06	13.07736799999999	0.6078543613206027	0.027184073446651726	-12.764402000000004	0.6100150034185794	0.0272807002987742	0.0	0.0	0.0	0.31293800000000044	0.08187628567540124	0.003661618810307789
HIE 502	R HIE 502	0.0	0.0	0.0	-3.2000000000000026e-05	0.00017600000000000016	7.870959280799266e-06	0.4973520000000003	0.18054391182202614	0.008074169195155566	-0.4843920000000001	0.17600552927678148	0.007871206557574256	0.0	0.0	0.0	0.01292799999999999	0.006849439101123544	0.000306316228757146
LYS 503	R LYS 503	0.0	0.0	0.0	-2.399999999999869e-05	0.00015304901175766357	6.844559883586006e-06	-10.84643	0.5246983143674483	0.02346522197210338	10.593558000000003	0.5291292003244747	0.023663377216112585	0.0	0.0	0.0	-0.25289600000000023	0.064478284592566	0.0028835565484310976
VAL 504	R VAL 504	0.0	0.0	0.0	-3.399999999999892e-05	0.00018122913673026725	8.104813384649631e-06	-0.3118900000000002	0.018272216614301288	0.0008171583689835747	0.3041120000000001	0.01838595812025929	0.0008222450437672805	0.0	0.0	0.0	-0.007812000000000026	0.0021745473092117436	9.724871207373426e-05
PHE 505	R PHE 505	0.0	0.0	0.0	-0.00020199999999996975	0.0004014922166119183	1.795527777562639e-05	-0.35535999999999995	0.02897382266805738	0.0012957487410760124	0.34626600000000024	0.02851040588977865	0.0012750241127131086	0.0	0.0	0.0	-0.009296000000000006	0.00252752527188157	0.00011303436645551656
ASN 506	R ASN 506	0.0	0.0	0.0	-5.599999999999561e-05	0.00022992172581118062	1.0282412168357356e-05	-0.047124	0.1982237236659628	0.008864834417404533	0.04273399999999998	0.1949213463015274	0.00871714761191985	0.0	0.0	0.0	-0.004446000000000453	0.013736196125564837	0.0006143013657806442
LEU 507	R LEU 507	0.0	0.0	0.0	-0.00017399999999998528	0.00037910948286738424	1.695429149212526e-05	-0.510026	0.025731485071791887	0.0011507469956509543	0.49643999999999994	0.025239619648480368	0.001128750105204829	0.0	0.0	0.0	-0.013759999999999944	0.0031110126968560735	0.00013912871738070253
ALA 508	R ALA 508	0.0	0.0	0.0	-2.600000000000069e-05	0.00015913516267626506	7.116740827092321e-06	-0.5771900000000003	0.015972410588245306	0.0007143079167970781	0.5639040000000003	0.0166648967593466	0.0007452768398382991	0.0	0.0	0.0	-0.013312000000000008	0.003971732115840632	0.00017762125998877442
LEU 509	R LEU 509	0.0	0.0	0.0	-0.0001160000000000263	0.00032022492095407963	1.4320893826856376e-05	-0.4647279999999997	0.023469512478957292	0.001049588506034562	0.45312600000000025	0.02257171070166542	0.001009437589947667	0.0	0.0	0.0	-0.011717999999999994	0.0029391284422427074	0.00013144181982915516
ARG 510	R ARG 510	0.0	0.0	0.0	-5.40000000000056e-05	0.0002260176984220718	1.0107818755795989e-05	-12.915688000000005	0.5029651783728203	0.022493286583138664	12.62477800000001	0.49729993838279085	0.022239929348607544	0.0	0.0	0.0	-0.2909640000000008	0.09281742672580447	0.00415092151311009
PHE 511	R PHE 511	0.0	0.0	0.0	-4.800000000000715e-05	0.00021376622745423006	9.559916317626805e-06	-0.25941600000000004	0.016483899538638002	0.0007371823980534399	0.2536679999999999	0.01612196563698194	0.0007209962219041463	0.0	0.0	0.0	-0.005796000000000022	0.002139715868988163	9.569100271185134e-05
VAL 512	R VAL 512	0.0	0.0	0.0	-3.400000000000425e-05	0.0001812291367302957	8.104813384650902e-06	-0.34716200000000025	0.015646077975004894	0.0006997138786674639	0.33901799999999943	0.015353881463673313	0.0006866464534249499	0.0	0.0	0.0	-0.008178000000000057	0.0022490700300346277	0.00010058146946629841
LYS 513	R LYS 513	0.0	0.0	0.0	-1.599999999999735e-05	0.0001254750971308442	5.611416933359129e-06	-10.852059999999996	0.26066742872887666	0.011657401803156995	10.622784000000001	0.26051081617464	0.011650397876808934	0.0	0.0	0.0	-0.2292919999999998	0.07308153484978316	0.0032683055964827005
GLY 514	R GLY 514	0.0	0.0	0.0	-1.2000000000000898e-05	0.00010888526071053777	4.869496893930989e-06	0.43568199999999946	0.010950108492632166	0.0004897037390104655	-0.42571800000000076	0.010903874357270322	0.00048763608561946535	0.0	0.0	0.0	0.009952000000000006	0.0029982821748461485	0.00013408725517363796
TYR 515	R TYR 515	0.0	0.0	0.0	-3.79999999999967e-05	0.00019119623427252345	8.55055553750675e-06	-0.3975760000000002	0.06247598117676847	0.002794010817445032	0.389082	0.060463007500452984	0.0027039878979018502	0.0	0.0	0.0	-0.008532000000000046	0.00363661600942414	0.00016263441210272785
ASP 516	R ASP 516	0.0	0.0	0.0	-1.6000000000000013e-05	0.0001254750971308651	5.611416933360063e-06	12.233499999999996	0.27090957531978904	0.012115444523412951	-11.972493999999996	0.27811238369425506	0.012437563906497168	0.0	0.0	0.0	0.2609899999999999	0.07957375132542194	0.0035586463437661487
LEU 517	R LEU 517	0.0	0.0	0.0	-6.999999999999495e-05	0.0002551470164434431	1.1410521460475909e-05	-0.4555420000000006	0.018245992327060572	0.0008159855832049403	0.44414000000000053	0.01772355494812481	0.0007926214733391967	0.0	0.0	0.0	-0.011471999999999987	0.003091474728992642	0.00013825495289500575
PRO 518	R PRO 518	0.0	0.0	0.0	-5.399999999999672e-05	0.00022601769842203463	1.0107818755794327e-05	-3.307827999999999	0.09660688596572163	0.00432039128227848	3.2305999999999986	0.0968727412639507	0.004332280692658853	0.0	0.0	0.0	-0.07728200000000005	0.02021203789824244	0.0009039098140854415
ASP 519	R ASP 519	0.0	0.0	0.0	-3.399999999999914e-05	0.0001812291367302685	8.104813384649687e-06	13.261684	0.3993161856773989	0.017857962713811838	-12.95935	0.4045186713860142	0.018090624947740535	0.0	0.0	0.0	0.30229999999999996	0.08095385105107666	0.003620366279812004
GLU 520	R GLU 520	0.0	0.0	0.0	-7.199999999999295e-05	0.00025848791074243097	1.1559930795639475e-05	16.33089	1.2430369801015007	0.05559030372106018	-15.927581999999996	1.2188537497485163	0.05450879678136399	0.0	0.0	0.0	0.40323600000000004	0.09824158133906348	0.004393497081824415
VAL 521	R VAL 521	0.0	0.0	0.0	-0.00012600000000001366	0.00033184936341663197	1.4840754697792418e-05	-0.37332799999999977	0.02130672231950012	0.0009528655896822852	0.36413000000000023	0.020557458500506002	0.0009193574930352463	0.0	0.0	0.0	-0.009323999999999832	0.0025649608184140633	0.0001147085349919468
PHE 522	R PHE 522	0.0	0.0	0.0	-9.19999999999952e-05	0.00028902595039198694	1.2925633446759296e-05	-0.2695160000000001	0.0217377492855152	0.0009721417016051894	0.26380799999999993	0.021050870195789304	0.0009414235348661838	0.0	0.0	0.0	-0.005799999999999987	0.002406657433038608	0.00010762899237658951
ASP 523	R ASP 523	0.0	0.0	0.0	-9.800000000000164e-05	0.00029731464814233924	1.3296315279054042e-05	17.44945799999997	1.6632384556151147	0.07438228499094326	-17.029058	1.6082382083000826	0.07192259915542902	0.0	0.0	0.0	0.4203019999999998	0.10467344838114356	0.004681138920391046
GLU 524	R GLU 524	0.0	0.0	0.0	-0.00017000000000000305	0.0003756327994198656	1.6798809481627258e-05	18.250299999999996	3.9635004465750234	0.1772531285478505	-17.802429999999994	3.8312474841884474	0.17133859626540837	0.0	0.0	0.0	0.4477000000000006	0.16049333319487155	0.0071774800591851255
ASN 525	R ASN 525	0.0	0.0	0.0	-7.400000000000073e-05	0.00026930280355020865	1.2043587505390763e-05	-0.3182279999999998	0.36803162366296766	0.016458874567600316	0.30899799999999983	0.3552715327689514	0.015888225954838388	0.0	0.0	0.0	-0.009304000000000628	0.01428914217159301	0.0006390298647168187
GLU 526	R GLU 526	0.0	0.0	0.0	-6.799999999999896e-05	0.0002517459036409491	1.125841907196548e-05	15.589007999999996	1.7263910727108653	0.07720655588660554	-15.240270000000002	1.6717586049127693	0.07476331765110332	0.0	0.0	0.0	0.3486699999999999	0.10305593190107934	0.004608801384308051
LYS 527	R LYS 527	0.0	0.0	0.0	-5.1999999999999157e-05	0.0002220270253820431	9.929350431926391e-06	-12.827201999999991	1.7820517257353587	0.07969577596330146	12.550141999999989	1.7346891865220295	0.0775776588179414	0.0	0.0	0.0	-0.27711199999999997	0.0815290589667271	0.003646090359823811
ARG 528	R ARG 528	0.0	0.0	0.0	-5.5999999999989394e-05	0.0002299217258111551	1.0282412168356216e-05	-12.678957999999994	0.7824790810214401	0.03499352832271011	12.389826000000006	0.7564045238652923	0.03382743867702311	0.0	0.0	0.0	-0.28918799999999895	0.08599114289274257	0.0038456408194214057
PRO 529	R PRO 529	0.0	0.0	0.0	-3.199999999999803e-05	0.0001759999999999892	7.870959280798777e-06	-2.8793840000000017	0.1791777456716833	0.008013072387541051	2.814803999999999	0.17720187804874882	0.007924708901152603	0.0	0.0	0.0	-0.064612	0.01694784517276443	0.0007579306775688586
SER 530	R SER 530	0.0	0.0	0.0	-3.400000000000136e-05	0.00018122913673028032	8.104813384650216e-06	-0.5283639999999994	0.1526433867024731	0.006826419779650346	0.5160079999999996	0.14748214785525815	0.00659560216144064	0.0	0.0	0.0	-0.012389999999999991	0.006218512683914043	0.00027810034160352925
LYS 531	R LYS 531	0.0	0.0	0.0	-7.000000000000917e-05	0.0002551470164434949	1.1410521460478224e-05	-14.019444000000009	3.20376426455877	0.1432766935887606	13.685708000000002	3.097769885374948	0.1385364808470023	0.0	0.0	0.0	-0.33380600000000005	0.13452335248572966	0.006016067214385136
LYS 532	R LYS 532	0.0	0.0	0.0	-3.600000000000092e-05	0.00018629009635512506	8.331146379700907e-06	-11.022698000000009	1.05821015058244	0.04732459662365249	10.781692000000005	1.0299283378642345	0.046059795508355976	0.0	0.0	0.0	-0.24104200000000006	0.0725478616914381	0.0032444390072861695
SER 533	R SER 533	0.0	0.0	0.0	-7.999999999999119e-06	8.908422980527055e-05	3.983967871355956e-06	-0.4198299999999999	0.09727109077213075	0.004350095424240737	0.4107140000000004	0.09486093086197132	0.004242309796325512	0.0	0.0	0.0	-0.009123999999999952	0.004064064960110717	0.00018175051031565066
LYS 534	R LYS 534	0.0	0.0	0.0	-1.5999999999999125e-05	0.00012547509713085813	5.6114169333597515e-06	-11.116157999999997	2.0143238510815578	0.09008330119435053	10.875644	1.9602415895149075	0.08766466892955144	0.0	0.0	0.0	-0.24053000000000002	0.0890726506847079	0.003983450037342001
ARG 535	R ARG 535	0.0	0.0	0.0	-2.2000000000003794e-05	0.00014668333238649652	6.559878047648053e-06	-10.197964000000008	1.6291658413752224	0.07285851135871273	9.979978	1.589097830064601	0.07106661541843713	0.0	0.0	0.0	-0.21800799999999917	0.07187444563960106	0.0032143229259052265
LYS 536	R LYS 536	0.0	0.0	0.0	-5.999999999998451e-06	7.722693830521136e-05	3.4536936748926997e-06	-9.709038000000003	1.4689822887141342	0.06569488510616052	9.504452000000006	1.437858474153797	0.06430298580464029	0.0	0.0	0.0	-0.2045920000000002	0.0661738130683122	0.0029593828870222
ASN 537	R ASN 537	0.0	0.0	0.0	-4.000000000001336e-06	6.311893535225908e-05	2.8227646023013184e-06	-0.10440800000000004	0.1377952304544682	0.0061623900454288024	0.10229799999999996	0.1347299862539887	0.006025308157430619	0.0	0.0	0.0	-0.002113999999999294	0.0037192746604685647	0.0001663310193560032
LEU 538	R LEU 538	0.0	0.0	0.0	0.0	0.0	0.0	-0.2507440000000002	0.03132287445302276	0.0014008015305530086	0.24553999999999995	0.03072836474659789	0.0013742142482160195	0.0	0.0	0.0	-0.005203999999999993	0.0017658946740958998	7.897321064766537e-05
ASP 539	R ASP 539	0.0	0.0	0.0	0.0	0.0	0.0	8.974798000000003	1.0095778985278494	0.045149696193793123	-8.788422000000002	0.984575835533221	0.0440315699451187	0.0	0.0	0.0	0.18637600000000015	0.06047725708065784	0.002704625158501628
ALA 540	R ALA 540	0.0	0.0	0.0	0.0	0.0	0.0	-0.3460600000000001	0.027606455766721362	0.0012345982342446009	0.33891799999999966	0.02692454783279354	0.00120410238435142	0.0	0.0	0.0	-0.0071419999999999895	0.00236766467220342	0.00010588518309943207
ARG 541	R ARG 541	0.0	0.0	0.0	-4.000000000001336e-06	6.311893535225908e-05	2.8227646023013184e-06	-8.015052000000003	0.974481481248345	0.04358013669771972	7.848014000000008	0.9516462503493007	0.04255891412627639	0.0	0.0	0.0	-0.1670420000000002	0.055303781389702135	0.002473260292003235
HIE 542	R HIE 542	0.0	0.0	0.0	0.0	0.0	0.0	0.23049800000000006	0.09023093702273023	0.004035250177126546	-0.22567599999999974	0.08821616078701301	0.003945146644676248	0.0	0.0	0.0	0.004822000000000082	0.003257348001058417	0.00014567303113479353
GLU 543	R GLU 543	0.0	0.0	0.0	-1.9999999999997797e-06	4.467661580737243e-05	1.997998998998528e-06	8.439533999999995	0.6591087807365608	0.029476240765879073	-8.264311999999991	0.6477255488678302	0.028967167160636603	0.0	0.0	0.0	0.1752200000000005	0.053744689039941014	0.00240353556245792
THR 544	R THR 544	0.0	0.0	0.0	0.0	0.0	0.0	-0.13011599999999995	0.04732236832619448	0.002116320648673076	0.12722200000000003	0.046509533603337545	0.0020799695747774696	0.0	0.0	0.0	-0.002894000000000016	0.0017293825487728531	7.73403387631589e-05
VAL 545	R VAL 545	0.0	0.0	0.0	0.0	0.0	0.0	-0.1722079999999998	0.023017835171886068	0.001029388882784456	0.1686700000000004	0.022600909273740907	0.0010107433897878014	0.0	0.0	0.0	-0.0035380000000000463	0.0012761488941342087	5.7071113533905465e-05
LYS 546	R LYS 546	0.0	0.0	0.0	0.0	0.0	0.0	-8.240491999999993	0.902450347629199	0.0403588064723441	8.069648000000003	0.8838524085479176	0.0395270813518012	0.0	0.0	0.0	-0.17084399999999977	0.05682854620698992	0.0025414498476263457
ARG 547	R ARG 547	0.0	0.0	0.0	-1.9999999999988916e-06	4.46766158073526e-05	1.997998998997641e-06	-8.151182000000004	0.8446202204991334	0.037772564564138474	7.979700000000005	0.8281803535462295	0.03703735136318356	0.0	0.0	0.0	-0.17148400000000033	0.053769115149870116	0.0024046279313024673
SER 548	R SER 548	0.0	0.0	0.0	-1.9999999999997797e-06	4.467661580737243e-05	1.997998998998528e-06	-0.332028	0.07313586819064946	0.0032707354573551345	0.3253160000000002	0.0716122625253512	0.003202597740584921	0.0	0.0	0.0	-0.006714000000000063	0.002934655686788448	0.00013124179212430602
LYS 549	R LYS 549	0.0	0.0	0.0	-5.9999999999993395e-06	7.72269383052228e-05	3.4536936748932113e-06	-9.541740000000013	1.3006353003051294	0.05816617890836245	9.33471799999999	1.2631416573275895	0.056489412219924706	0.0	0.0	0.0	-0.20702800000000038	0.07962014328045382	0.0035607210550673567
SER 550	R SER 550	0.0	0.0	0.0	-2.000000000000668e-06	4.467661580739227e-05	1.997998998999415e-06	-0.32044000000000017	0.06085775546304757	0.002721641563468671	0.3137360000000001	0.05956010664866179	0.002663608944270899	0.0	0.0	0.0	-0.006705999999999924	0.002753100797282968	0.0001231224106326717
ASP 551	R ASP 551	0.0	0.0	0.0	0.0	0.0	0.0	9.442910000000012	0.612344855371392	0.027384894445654194	-9.24191199999999	0.5982219723950319	0.02675329991818588	0.0	0.0	0.0	0.20099799999999998	0.06328031286269026	0.0028299816239685943
ALA 552	R ALA 552	0.0	0.0	0.0	-4.000000000000226e-06	6.311893535224156e-05	2.822764602300535e-06	-0.3853339999999998	0.023428581775263684	0.0010477580293180458	0.3770379999999995	0.023199236108120365	0.001037501379276496	0.0	0.0	0.0	-0.00830000000000003	0.0026286878856189677	0.00011755849607748407
ALA 553	R ALA 553	0.0	0.0	0.0	-4.000000000000226e-06	6.311893535224156e-05	2.822764602300535e-06	-0.40591199999999944	0.024516856568497003	0.0010964271576354304	0.3971040000000001	0.02423677338260186	0.0010839014567751055	0.0	0.0	0.0	-0.008812000000000007	0.0029190162726507687	0.00013054237626150357
SER 554	R SER 554	0.0	0.0	0.0	-3.999999999999559e-06	6.311893535223105e-05	2.8227646023000653e-06	-0.37663999999999986	0.07860123663149449	0.003515154164471365	0.3684679999999999	0.07696542714751878	0.0034419985403831943	0.0	0.0	0.0	-0.008175999999999937	0.003687414270189901	0.00016490617938694788
GLY 555	R GLY 555	0.0	0.0	0.0	0.0	0.0	0.0	0.35481400000000035	0.009666199046163825	0.0004322855630253188	-0.347028	0.009542704857650165	0.00042676273501846446	0.0	0.0	0.0	0.007785999999999993	0.002596960531082481	0.00011613960564768766
ASP 556	R ASP 556	0.0	0.0	0.0	-1.2000000000001344e-05	0.00010888526071054178	4.869496893931169e-06	11.942390000000003	0.48708263970289317	0.02178299786071414	-11.681558000000011	0.489467701320385	0.021889661058858888	0.0	0.0	0.0	0.2608199999999996	0.08063683773561602	0.003606189013349152
ASN 557	R ASN 557	0.0	0.0	0.0	-2.9999999999996697e-05	0.00017058722109230103	7.62889244910342e-06	0.04754399999999995	0.1817163285563519	0.00812660126547378	-0.04543999999999998	0.1773565403361263	0.007931625608915235	0.0	0.0	0.0	0.0020740000000001686	0.00606832134943457	0.00027138358093297906
ILE 558	R ILE 558	0.0	0.0	0.0	-5.40000000000056e-05	0.0002260176984220718	1.0107818755795989e-05	-0.49424199999999996	0.017860219371550162	0.0007987332921568946	0.48299400000000037	0.01754622363927893	0.0007846909761168287	0.0	0.0	0.0	-0.011302000000000019	0.003206056144236978	0.00014337918956389506
ASN 559	R ASN 559	0.0	0.0	0.0	-4.800000000000182e-05	0.00021376622745420632	9.559916317625743e-06	-0.1833880000000001	0.20016153840336073	0.008951496127016985	0.17943799999999996	0.19467006486874114	0.008705909964615977	0.0	0.0	0.0	-0.003998000000000246	0.007187349720168968	0.00032142805104723806
GLY 560	R GLY 560	0.0	0.0	0.0	0.0	0.0	0.0	0.37603399999999976	0.017311870031861097	0.0007742103641776572	-0.36793399999999943	0.01721306608365825	0.0007697917172851185	0.0	0.0	0.0	0.008099999999999979	0.002468602843715479	0.000110399275359942
THR 561	R THR 561	0.0	0.0	0.0	-9.999999999999344e-06	9.949874371065545e-05	4.449719092257105e-06	-0.19108800000000023	0.0725322015107768	0.0032437386627161974	0.18710800000000008	0.07102143575006042	0.0031761751639353773	0.0	0.0	0.0	-0.00399000000000003	0.0025357247484692957	0.00011340105819611802
THR 562	R THR 562	0.0	0.0	0.0	-1.3999999999998458e-05	0.00011749042514178319	5.2543315464475516e-06	-0.19404199999999988	0.05885327718997485	0.002631998569908431	0.19008799999999992	0.05738073070291159	0.002566144289006392	0.0	0.0	0.0	-0.00396799999999995	0.0030722916528219727	0.0001373970596483023
ALA 563	R ALA 563	0.0	0.0	0.0	-6.000000000000227e-06	7.72269383052342e-05	3.4536936748937216e-06	-0.4269900000000001	0.008886275935372985	0.0003974063411662904	0.418008	0.009106258067925125	0.0004072442412107295	0.0	0.0	0.0	-0.008988000000000019	0.0028411011949595246	0.00012705790805770759
ALA 564	R ALA 564	0.0	0.0	0.0	0.0	0.0	0.0	-0.4447839999999998	0.012686423609510103	0.0005673541116444568	0.4355459999999995	0.012598249243449317	0.0005634108341167594	0.0	0.0	0.0	-0.009237999999999998	0.0029545483580405113	0.0001321314194277794
VAL 565	R VAL 565	0.0	0.0	0.0	-1.3999999999999346e-05	0.00011749042514179064	5.2543315464478845e-06	-0.3054919999999999	0.010793420959085247	0.00048269645948571176	0.29878400000000055	0.010630209028972557	0.00047539740007629334	0.0	0.0	0.0	-0.006722000000000025	0.0022173669069416586	9.916366269959997e-05
ASP 566	R ASP 566	0.0	0.0	0.0	-1.4000000000000679e-05	0.00011749042514180182	5.254331546448385e-06	10.878601999999999	0.27973387995733295	0.012510079423887249	-10.650408000000004	0.2812843855175274	0.012579420140528971	0.0	0.0	0.0	0.22818000000000035	0.07140904424510848	0.0031935095428070543
VAL 567	R VAL 567	0.0	0.0	0.0	-1.799999999999802e-05	0.00013295111883694738	5.945754788081342e-06	-0.2869000000000001	0.016505695986530764	0.0007381571648365648	0.28085800000000016	0.01616780244806967	0.0007230461064134259	0.0	0.0	0.0	-0.006060000000000013	0.0020504633622671327	9.169950926804172e-05
ASN 568	R ASN 568	0.0	0.0	0.0	-1.2000000000001344e-05	0.00010888526071054178	4.869496893931169e-06	2.6990260000000004	0.1695379996460899	0.007581969839559845	-2.643133999999999	0.1658636188077442	0.007417646532964573	0.0	0.0	0.0	0.05588000000000049	0.01811136659669784	0.0008099649375127078
UP1 569	L UP1 1	-562.9912020000006	10.964343327732367	0.49034034018911654	-94.23353399999999	41.26887998738083	1.845600420141284	92.06907599999998	46.72815179570265	2.0897464775623997	297.13795000000016	48.92667018013236	2.188067208709757	0.0	0.0	0.0	-268.0177099999996	44.7300941351806	2.0003906225245696
MG1 570	R MG1 569	-197.62306399999994	5.437198513932556	0.24315890968628062	-0.024105999999999947	0.004297297290158481	0.00019218097720640002	-1.206659999999999	1.3527219745387438	0.06049556579452741	182.02766399999996	4.4507534152243045	0.19904374375061784	0.0	0.0	0.0	-16.826165999999986	5.815596056677618	0.2600813622482175
Backbone Energy Decomposition:
Residue	Location	Internal			van der Waals			Electrostatic			Polar Solvation			Non-Polar Solv.			TOTAL
		Avg.	Std. Dev.	Std. Err. of Mean	Avg.	Std. Dev.	Std. Err. of Mean	Avg.	Std. Dev.	Std. Err. of Mean	Avg.	Std. Dev.	Std. Err. of Mean	Avg.	Std. Dev.	Std. Err. of Mean
MET 1	R MET 1	0.0	0.0	0.0	-5.999999999999561e-06	7.722693830522564e-05	3.4536936748933383e-06	-12.690168000000002	1.3440650236413225	0.06010841518083718	12.499953999999997	1.3316187847444279	0.05955180245608401	0.0	0.0	0.0	-0.19021999999999978	0.07149570336740463	0.003197385056573547
SER 2	R SER 2	0.0	0.0	0.0	-1.1999999999999567e-05	0.00010888526071052565	4.869496893930448e-06	0.47912599999999983	0.1829155163565954	0.00818023057425644	-0.47236799999999957	0.18086748899678004	0.008088640006329908	0.0	0.0	0.0	0.006745999999999778	0.004163830448036864	0.00018621215857187666
SER 3	R SER 3	0.0	0.0	0.0	-4.000000000000003e-06	6.311893535223806e-05	2.8227646023003787e-06	0.523146	0.13403325215781373	0.005994149261404837	-0.5155839999999997	0.13238550881422181	0.0059204599388899505	0.0	0.0	0.0	0.007558000000000122	0.004062343658530251	0.00018167353136877668
GLN 4	R GLN 4	0.0	0.0	0.0	-6.000000000000227e-06	7.722693830523422e-05	3.453693674893722e-06	0.46140399999999926	0.12193282078259428	0.005453001519163598	-0.4550579999999998	0.12049799432355776	0.0053888341291971785	0.0	0.0	0.0	0.006339999999999555	0.0033645802115568214	0.00015046860137583353
LYS 5	R LYS 5	0.0	0.0	0.0	-2.9999999999998473e-05	0.00017058722109231114	7.6288924491038725e-06	-3.767936	0.19411216320469454	0.008680959843704608	3.718700000000002	0.19700711154673387	0.008810425869387612	0.0	0.0	0.0	-0.04926599999999976	0.019876600413551215	0.000888908593726019
VAL 6	R VAL 6	0.0	0.0	0.0	-4.200000000000159e-05	0.00020058913230781736	8.970618707759578e-06	0.3364259999999997	0.09030982517976746	0.004038778162761644	-0.335112	0.08920033327292032	0.003989160176277723	0.0	0.0	0.0	0.001272000000000002	0.004244292167134422	0.00018981051604164933
PHE 7	R PHE 7	0.0	0.0	0.0	-9.00000000000003e-05	0.0002861817604250847	1.279843740462097e-05	0.35479399999999967	0.14106130427583702	0.006308453307111066	-0.34131199999999995	0.1390998873328084	0.00622073607477443	0.0	0.0	0.0	0.013391999999999713	0.008225955020543414	0.00036787589211581507
GLY 8	R GLY 8	0.0	0.0	0.0	-0.00011799999999999766	0.00032260812141047526	1.442747379134656e-05	-0.9563739999999998	0.19171798591681305	0.008573888980386826	0.9378720000000004	0.18798285989950977	0.008406849066802462	0.0	0.0	0.0	-0.018619999999999963	0.008741372889883806	0.00039092607996907947
ILE 9	R ILE 9	0.0	0.0	0.0	-8.200000000000184e-05	0.00027436472076417445	1.2269963325128841e-05	0.24626600000000048	0.09814694719653766	0.004389264914310812	-0.2463079999999999	0.0950115000197349	0.004249043453766997	0.0	0.0	0.0	-0.00012399999999948008	0.005607907274553937	0.0002507932375483636
THR 10	R THR 10	0.0	0.0	0.0	-5.0000000000001154e-05	0.00021794494717703873	9.74679434480919e-06	0.5771100000000002	0.06649073544487016	0.002973556086573688	-0.5691939999999999	0.06597366416987892	0.0029504319561718295	0.0	0.0	0.0	0.007865999999999903	0.006877502744455656	0.0003075712730408842
GLY 11	R GLY 11	0.0	0.0	0.0	-3.0000000000000248e-05	0.00017058722109232122	7.628892449104323e-06	-0.13060000000000038	0.06949471922383688	0.0031078983252352133	0.12867999999999993	0.06849284342177654	0.003063093077266833	0.0	0.0	0.0	-0.0019500000000004273	0.004826541204630718	0.00021584948459516014
PRO 12	R PRO 12	0.0	0.0	0.0	-3.999999999999826e-05	0.00019595917942264574	8.763560920082277e-06	2.871580000000003	0.09980801370621821	0.004463550066926693	-2.831765999999999	0.1030579217916296	0.004608890374918814	0.0	0.0	0.0	0.03977399999999963	0.017930391072143243	0.0008018714660093525
VAL 13	R VAL 13	0.0	0.0	0.0	-2.6000000000001133e-05	0.0001591351626762678	7.116740827092443e-06	-0.0604740000000002	0.030760970790923072	0.0013756724348477892	0.05894999999999997	0.03018800258380798	0.0013500485176466785	0.0	0.0	0.0	-0.001550000000000221	0.0021174276847156573	9.469424480928404e-05
SER 14	R SER 14	0.0	0.0	0.0	-2.4000000000003575e-05	0.00015304901175769474	6.8445598835874e-06	0.8686619999999995	0.05031699271618372	0.0022502443227349718	-0.855612	0.050368854027060435	0.002252563631065423	0.0	0.0	0.0	0.013025999999999807	0.005639975531862172	0.00025222737361358695
THR 15	R THR 15	0.0	0.0	0.0	-1.4000000000000679e-05	0.00011749042514180181	5.254331546448384e-06	0.2643539999999998	0.08185863842014508	0.0036608296010604076	-0.26184600000000013	0.08129267054292126	0.003635518748129333	0.0	0.0	0.0	0.002493999999999958	0.0020557149607859015	9.19343678936118e-05
VAL 16	R VAL 16	0.0	0.0	0.0	-1.599999999999957e-05	0.0001254750971308616	5.6114169333599065e-06	0.6517220000000004	0.06209203423950059	0.0027768401884153554	-0.6432139999999993	0.06241471143889508	0.002791270751468062	0.0	0.0	0.0	0.008492000000000069	0.005228951711385167	0.00023384582955442187
GLY 17	R GLY 17	0.0	0.0	0.0	-9.999999999999787e-06	9.949874371065987e-05	4.4497190922573025e-06	-0.6165659999999993	0.07762356371618448	0.0034714313025034937	0.6103839999999999	0.07707900196551196	0.0034470777606544927	0.0	0.0	0.0	-0.006191999999999787	0.00361484937445518	0.00016166097859408746
ALA 18	R ALA 18	0.0	0.0	0.0	-2.4000000000000245e-05	0.0001530490117576735	6.84455988358645e-06	0.33346199999999965	0.055794628379442754	0.0024952116367154584	-0.3285380000000001	0.05547908214813818	0.0024810999802506407	0.0	0.0	0.0	0.0048999999999997735	0.0021368200672962933	9.556149852320373e-05
THR 19	R THR 19	0.0	0.0	0.0	-2.1999999999998688e-05	0.00014668333238646247	6.55987804764653e-06	0.5812479999999993	0.03768292048131199	0.001685231435738654	-0.5747700000000002	0.038405066072061386	0.001717526768350002	0.0	0.0	0.0	0.006456000000000002	0.003998007503744542	0.00017879633105854082
ALA 20	R ALA 20	0.0	0.0	0.0	-6.000000000000227e-06	7.72269383052342e-05	3.4536936748937216e-06	0.7918540000000003	0.0469852815677449	0.0021012456705489096	-0.782468	0.0483028050531092	0.00216016711205345	0.0	0.0	0.0	0.009380000000000088	0.005648681262029113	0.00025261670570252793
ALA 21	R ALA 21	0.0	0.0	0.0	-9.999999999999787e-06	9.949874371065986e-05	4.449719092257302e-06	0.765426	0.04510854158581612	0.00201731530703522	-0.7548599999999998	0.04598708949260287	0.0020566051638565264	0.0	0.0	0.0	0.010556000000000072	0.005222534250724943	0.00023355883198883801
GLU 22	R GLU 22	0.0	0.0	0.0	-3.199999999999825e-05	0.0001759999999999904	7.87095928079883e-06	3.1797720000000003	0.1431414825128828	0.006401481705978067	-3.1320859999999993	0.14656558465062164	0.006554612208815795	0.0	0.0	0.0	0.04765399999999992	0.019154589110706	0.0008566192666523172
ASN 23	R ASN 23	0.0	0.0	0.0	-2.799999999999958e-05	0.0001649727250184078	7.377804551490801e-06	0.525782	0.0464040782259499	0.0020752534669288363	-0.5171099999999997	0.045867045904444036	0.0020512366513888037	0.0	0.0	0.0	0.00864400000000022	0.003298069738498533	0.0001474941625963535
LYS 24	R LYS 24	0.0	0.0	0.0	-1.800000000000068e-05	0.0001329511188369671	5.945754788082224e-06	-3.663118	0.1391495888459909	0.006222958794015643	3.612163999999999	0.14511807986602276	0.0064898778268934094	0.0	0.0	0.0	-0.05097199999999998	0.023186617174569116	0.001036937043412013
LEU 25	R LEU 25	0.0	0.0	0.0	-3.7999999999995814e-05	0.00019119623427251895	8.550555537506548e-06	0.764554	0.0623550726404862	0.002788603623321289	-0.7473579999999999	0.0603965713927558	0.0027010167848424225	0.0	0.0	0.0	0.01715800000000033	0.004646830747939951	0.0002078125886465984
ASN 26	R ASN 26	0.0	0.0	0.0	-7.200000000000273e-05	0.00025848791074246604	1.1559930795641044e-05	0.6658160000000011	0.058765722525966735	0.0026280830062990453	-0.6489380000000001	0.05677198390050856	0.002538920304381216	0.0	0.0	0.0	0.01680600000000054	0.004474859103926894	0.00020012178292228662
ASP 27	R ASP 27	0.0	0.0	0.0	-6.199999999999873e-05	0.00024115555146004338	1.0784804124322112e-05	4.200601999999999	0.2063735729108939	0.009229306755765358	-4.137308	0.2093037150554192	0.00936034669614327	0.0	0.0	0.0	0.06323200000000015	0.02273284355288578	0.0010166436701224088
SER 28	R SER 28	0.0	0.0	0.0	-4.000000000000004e-05	0.00019595917942265444	8.763560920082665e-06	0.9099399999999995	0.07358736576343443	0.0032909270426436017	-0.8963199999999998	0.07298543416326266	0.0032640078431278156	0.0	0.0	0.0	0.013580000000000309	0.005476458709786739	0.00024491467902107883
LEU 29	R LEU 29	0.0	0.0	0.0	-0.00012599999999999677	0.0003318493634165876	1.4840754697790436e-05	0.9288339999999994	0.10074924537682708	0.004505643226887835	-0.9021819999999998	0.0963069513378959	0.0043069777979459906	0.0	0.0	0.0	0.02652599999999953	0.007226709071216193	0.00032318825473707553
ILE 30	R ILE 30	0.0	0.0	0.0	-0.00015600000000000303	0.0003628553430776582	1.622738426241303e-05	1.1925399999999995	0.10699104822367916	0.004784785136242095	-1.162262	0.10343934143255845	0.004625947979820223	0.0	0.0	0.0	0.030122000000000124	0.007252800562541192	0.00032435510170181637
GLN 31	R GLN 31	0.0	0.0	0.0	-0.00012200000000000654	0.0003272858078194219	1.463666628710319e-05	0.972924000000001	0.10284142270504594	0.00459920824142546	-0.9535780000000007	0.10076945924236691	0.004506547218436537	0.0	0.0	0.0	0.01922399999999988	0.004879121232353622	0.00021820093492010487
GLU 32	R GLU 32	0.0	0.0	0.0	-0.00018000000000000638	0.0003841874542459844	1.7181385275932225e-05	4.155046000000004	0.24610999956106167	0.011006373779219545	-4.075547999999997	0.24222506000828314	0.010832634000649738	0.0	0.0	0.0	0.07931799999999956	0.02101249333134905	0.0009397072693131497
LEU 33	R LEU 33	0.0	0.0	0.0	-0.00035799999999998545	0.00047941214002148613	2.1439962686533808e-05	1.1539259999999993	0.14386499408822018	0.006433838127277314	-1.1186160000000003	0.13845824115594826	0.0061920407853951875	0.0	0.0	0.0	0.034952000000000295	0.010234143637842662	0.0004576848173142636
LYS 34	R LYS 34	0.0	0.0	0.0	-0.0002019999999999973	0.00040149221661197324	1.795527777562885e-05	-5.329843999999997	0.2876479439593468	0.012864007125622988	5.240746000000004	0.2879662158725416	0.012878240678287639	0.0	0.0	0.0	-0.08929999999999952	0.02699218405390685	0.0012071271681144313
LYS 35	R LYS 35	0.0	0.0	0.0	-0.00020800000000000617	0.00040587682860691827	1.815136358514201e-05	-5.401360000000004	0.29872070299862935	0.01335919596382921	5.302071999999995	0.2956730742155306	0.013222901861245332	0.0	0.0	0.0	-0.09949600000000035	0.02802452468820877	0.001253294844799118
GLU 36	R GLU 36	0.0	0.0	0.0	-0.00043599999999999797	0.0005117655713312467	2.2886852120813703e-05	5.151444000000001	0.48774639195386965	0.02181268176378218	-5.017655999999998	0.4661080707990613	0.020844986623359714	0.0	0.0	0.0	0.1333519999999998	0.03381088724065043	0.0015120688449934928
GLY 37	R GLY 37	0.0	0.0	0.0	-0.0008820000000000015	0.000660360507601716	2.953221969307407e-05	0.2490160000000002	0.24794356564347464	0.011088373347249813	-0.23053400000000002	0.2286557518279391	0.010225796090671872	0.0	0.0	0.0	0.017600000000000275	0.024314357898163882	0.001087371141791067
SER 38	R SER 38	0.0	0.0	0.0	-0.0019719999999999946	0.0011929861692408672	5.3351963412792954e-05	2.4967000000000033	0.63027556354343	0.02818678009280195	-2.399589999999998	0.5951232325325643	0.02661472005864456	0.0	0.0	0.0	0.09513799999999996	0.044829442958841705	0.002004833636988387
PHE 39	R PHE 39	0.0	0.0	0.0	-0.0012499999999999961	0.0006895650803223735	3.0838287890218594e-05	0.04301000000000005	0.23981475746917633	0.010724841994174074	-0.04062799999999997	0.23118924199884391	0.010339097215521287	0.0	0.0	0.0	0.001131999999999863	0.014282526947287336	0.0006387340228921407
GLU 40	R GLU 40	0.0	0.0	0.0	-0.0012560000000000175	0.0006621661422936035	2.9612970131345917e-05	4.809832	0.4410123306394237	0.01972267100450729	-4.751119999999992	0.4354649487617627	0.019474584544995285	0.0	0.0	0.0	0.05745599999999997	0.02803126939687106	0.0012535964773402644
THR 41	R THR 41	0.0	0.0	0.0	-0.000632000000000002	0.0004904854737910185	2.1935177227458176e-05	1.4225879999999989	0.1512054041891437	0.006762111246645135	-1.3852399999999998	0.14532900054704023	0.0064993104865057215	0.0	0.0	0.0	0.036715999999999804	0.011862687048051589	0.0005305154927049933
GLU 42	R GLU 42	0.0	0.0	0.0	-0.00029199999999999783	0.00045468230667136905	2.0334010917671747e-05	4.932888	0.26107211160137744	0.011675499771401828	-4.852808	0.26100986022761274	0.011672715805333215	0.0	0.0	0.0	0.079788	0.023982473934104666	0.0010725288397054969
GLN 43	R GLN 43	0.0	0.0	0.0	-0.00032000000000000095	0.0004664761515876254	2.0861447696648534e-05	0.9885019999999998	0.10696912636831091	0.0047838047610661676	-0.9728940000000001	0.10419028152375659	0.004659531041639202	0.0	0.0	0.0	0.01528799999999998	0.007024888326514964	0.00031416255664864395
GLU 44	R GLU 44	0.0	0.0	0.0	-0.0009279999999999986	0.0004677777249933971	2.0919655828908762e-05	5.515681999999999	0.31998406972225785	0.014310122632320016	-5.3812919999999975	0.30607810561362303	0.01368822901152842	0.0	0.0	0.0	0.1334619999999997	0.03376549356962025	0.001510038778310058
THR 45	R THR 45	0.0	0.0	0.0	-0.0009480000000000033	0.00039660559753992104	1.7736741527123736e-05	0.9998520000000001	0.15967657967278426	0.007140953731260134	-0.9483579999999999	0.14599638980468135	0.006529157041456494	0.0	0.0	0.0	0.050545999999999966	0.02579898998022941	0.0011537659069325783
ALA 46	R ALA 46	0.0	0.0	0.0	-0.0005140000000000087	0.0004998039615689421	2.235191266983694e-05	1.1266239999999996	0.13221657469470469	0.005912904975390763	-1.1020680000000005	0.1252375158488815	0.005600791975426125	0.0	0.0	0.0	0.024042	0.010484475952568817	0.0004688800187681147
ASN 47	R ASN 47	0.0	0.0	0.0	-0.0008839999999999961	0.0004080980274394809	1.8250698616765075e-05	0.1364180000000003	0.16940142642846956	0.007575862099589746	-0.12254000000000004	0.15926646979198086	0.00712261305982572	0.0	0.0	0.0	0.0129940000000003	0.015707894957632064	0.0007024784181738294
ARG 48	R ARG 48	0.0	0.0	0.0	-0.0019159999999999724	0.0005558273113116842	2.4857353036877272e-05	-8.416448000000008	0.4666001321216134	0.020866992274686212	8.192776000000002	0.43396012469346634	0.019407286766777516	0.0	0.0	0.0	-0.22558800000000015	0.06731530476793604	0.003010431947744414
VAL 49	R VAL 49	0.0	0.0	0.0	-0.0009320000000000057	0.00038389581920098665	1.71683429602275e-05	0.7161020000000001	0.14393741555273626	0.006437076913631074	-0.6812980000000003	0.13480454441894676	0.0060286424999330965	0.0	0.0	0.0	0.03387200000000007	0.014203225549149415	0.0006351875565531975
GLN 50	R GLN 50	0.0	0.0	0.0	-0.0006099999999999988	0.00048774993593028563	2.1812840255225716e-05	0.5618240000000002	0.10490539082430479	0.004691511701786564	-0.5535619999999997	0.09787129383021581	0.004376937321004366	0.0	0.0	0.0	0.007652000000000295	0.00996829453818439	0.0004457956841424034
VAL 51	R VAL 51	0.0	0.0	0.0	-0.0012899999999999977	0.00046679760067932667	2.087582333705553e-05	-0.1025020000000003	0.16585579880124798	0.007417296811642372	0.08272999999999994	0.1478691350485287	0.006612908754852136	0.0	0.0	0.0	-0.021062000000000244	0.022695862089816922	0.0010149898088158214
LEU 52	R LEU 52	0.0	0.0	0.0	-0.0014019999999999922	0.0004943642381887951	2.210864084470087e-05	0.4024359999999996	0.12698049418709897	0.005678740336377404	-0.39775600000000044	0.11508115599002208	0.00514658575445893	0.0	0.0	0.0	0.0032779999999997572	0.019119432941382068	0.0008550470349635811
LYS 53	R LYS 53	0.0	0.0	0.0	-0.0005480000000000089	0.0004976906669810151	2.2257403262735193e-05	-6.352872000000004	0.1947646775365423	0.008710141171750696	6.2191360000000016	0.192656703760796	0.008615869718603585	0.0	0.0	0.0	-0.13428399999999985	0.03145872444966612	0.0014068769270977619
ILE 54	R ILE 54	0.0	0.0	0.0	-0.0005139999999999992	0.0004998039615689325	2.235191266983651e-05	0.17824600000000007	0.08540907143857707	0.0038196097926358813	-0.19747599999999982	0.07906808094294455	0.0035360320767775935	0.0	0.0	0.0	-0.01974400000000001	0.012274138014540935	0.0005489161393145566
LEU 55	R LEU 55	0.0	0.0	0.0	-0.000993999999999982	0.00036050520107204183	1.612228271678631e-05	0.13128800000000013	0.12143408523145394	0.005430697387260685	-0.13368	0.1114656431372466	0.004984895104212327	0.0	0.0	0.0	-0.0033859999999993205	0.014944463991725459	0.0006683367474559196
GLN 56	R GLN 56	0.0	0.0	0.0	-0.0006460000000000115	0.00047820915925984435	2.13861637513607e-05	0.5790320000000001	0.09140100095731818	0.004087577027041736	-0.549046	0.0841887158947083	0.003765033833579696	0.0	0.0	0.0	0.02933999999999953	0.013059418057478915	0.0005840349304622222
GLU 57	R GLU 57	0.0	0.0	0.0	-0.0003120000000000016	0.00046330983153825066	2.0719845559270086e-05	3.6395439999999994	0.09094162998325804	0.0040670333325439605	-3.566098	0.08625991187105492	0.003857660533536397	0.0	0.0	0.0	0.07313399999999928	0.020246383479525756	0.0009054457951749662
LEU 58	R LEU 58	0.0	0.0	0.0	-0.00042800000000000173	0.0004947888438515992	2.2127629787214092e-05	0.0018459999999996342	0.07484799452223151	0.003347304074624831	-0.019296	0.07056469644234284	0.003155749161134323	0.0	0.0	0.0	-0.017878000000000255	0.009595994789494341	0.00042914593322086265
ALA 59	R ALA 59	0.0	0.0	0.0	-0.00046599999999998644	0.0004988426605654185	2.230892198202259e-05	0.4111120000000001	0.07280406208447464	0.0032558966371800066	-0.40981200000000007	0.06801523841022472	0.0030417339318223437	0.0	0.0	0.0	0.0008340000000000671	0.007381764287756661	0.00033012253482608427
GLN 60	R GLN 60	0.0	0.0	0.0	-0.0002499999999999858	0.0004330127018921944	1.9364916731035968e-05	0.42328400000000005	0.06271803045377118	0.0028048355901906866	-0.414244	0.059134799094948134	0.0026445886122419414	0.0	0.0	0.0	0.00879000000000003	0.00709351111932537	0.000317231461239243
ARG 61	R ARG 61	0.0	0.0	0.0	-0.00016199999999999638	0.0003684508108282487	1.6477621187537594e-05	-5.458454000000005	0.11912286045909423	0.0053273362732151296	5.338546	0.11403650241929483	0.00509986742651725	0.0	0.0	0.0	-0.12006999999999932	0.029353383109959018	0.001312723200069251
PHE 62	R PHE 62	0.0	0.0	0.0	-0.0002200000000000113	0.0004142463035441804	1.8525657883055988e-05	-0.1682580000000003	0.04457451554419841	0.0019934329364189735	0.1488920000000001	0.04227406221313454	0.0018905535358724806	0.0	0.0	0.0	-0.01958600000000004	0.00814706106519416	0.0003643476471723197
VAL 63	R VAL 63	0.0	0.0	0.0	-0.0001739999999999935	0.00037910948286740235	1.695429149212607e-05	0.023426000000000016	0.038584563286371554	0.0017255541278093894	-0.02841199999999999	0.036802693597072514	0.0016458664927630079	0.0	0.0	0.0	-0.005159999999999897	0.004348608972993407	0.00019447570542357608
TYR 64	R TYR 64	0.0	0.0	0.0	-8.599999999999675e-05	0.0002803640490505052	1.25382614424803e-05	0.22893399999999983	0.029367084363279432	0.0013133359387452787	-0.22693799999999972	0.02875875790085733	0.0012861307522955229	0.0	0.0	0.0	0.0019099999999997337	0.00282097500875158	0.00012615783764793193
GLU 65	R GLU 65	0.0	0.0	0.0	-6.799999999999784e-05	0.00025174590364094505	1.1258419071965299e-05	2.652268000000002	0.05424592312776562	0.0024259514323182385	-2.608535999999999	0.05350181963269186	0.0023926741123726364	0.0	0.0	0.0	0.04366399999999954	0.014108972464357635	0.000630972430459528
VAL 66	R VAL 66	0.0	0.0	0.0	-7.60000000000045e-05	0.0002649981132008459	1.1851075900525516e-05	-0.04833799999999985	0.028756282026715572	0.0012860200278378287	0.04207999999999996	0.028179666428118047	0.0012602329943308128	0.0	0.0	0.0	-0.006333999999999751	0.004096149899601169	0.00018318539243074305
SER 67	R SER 67	0.0	0.0	0.0	-5.799999999999717e-05	0.00023374344910605447	1.0453324829928004e-05	0.285366	0.02642809194777467	0.0011819002022167796	-0.2818460000000003	0.026435398313620427	0.0011822269528307715	0.0	0.0	0.0	0.0034619999999999872	0.0028377025918870074	0.00012690591790773384
LYS 68	R LYS 68	0.0	0.0	0.0	-2.3999999999999133e-05	0.00015304901175766642	6.844559883586133e-06	-3.9407660000000004	0.07349568180511593	0.003286826811378673	3.8712960000000005	0.07123249528110559	0.003185614033109702	0.0	0.0	0.0	-0.06949400000000017	0.02038170660175503	0.0009114976291796096
LYS 69	R LYS 69	0.0	0.0	0.0	-2.200000000000113e-05	0.00014668333238647877	6.5598780476472595e-06	-3.9492540000000025	0.08706205536269881	0.003893533481036893	3.8798460000000006	0.08389115736464207	0.0037517266115694357	0.0	0.0	0.0	-0.06943000000000016	0.020585166989850086	0.0009205966543497903
LYS 70	R LYS 70	0.0	0.0	0.0	-3.599999999999825e-05	0.00018629009635511126	8.33114637970029e-06	-3.6879959999999996	0.09126024317310119	0.0040812821475643074	3.6222300000000027	0.08956089045997497	0.004005284783878328	0.0	0.0	0.0	-0.06580199999999993	0.018940717937818603	0.0008470546570322405
ASN 71	R ASN 71	0.0	0.0	0.0	-1.599999999999957e-05	0.0001254750971308616	5.6114169333599065e-06	-0.03346400000000022	0.0675839382101994	0.003022445600503026	0.032448000000000005	0.06688583778349501	0.0029912256003183737	0.0	0.0	0.0	-0.0010320000000002354	0.0016837386970672105	7.529908365978416e-05
MET 72	R MET 72	0.0	0.0	0.0	-2.399999999999869e-05	0.00015304901175766357	6.844559883586006e-06	0.4247139999999997	0.054461290877100825	0.0024355829708717315	-0.41638199999999964	0.053823712952565744	0.0024070696192674585	0.0	0.0	0.0	0.008307999999999701	0.0029841474494402757	0.00013345513103662146
SER 73	R SER 73	0.0	0.0	0.0	-1.4000000000000235e-05	0.00011749042514179808	5.254331546448217e-06	0.7697119999999993	0.03051847073496263	0.001364827502654288	-0.7569800000000003	0.0300391011849439	0.0013433894446505808	0.0	0.0	0.0	0.012718000000000179	0.004390726135845787	0.0001963592422067231
ASP 74	R ASP 74	0.0	0.0	0.0	-2.6000000000001577e-05	0.0001591351626762705	7.1167408270925646e-06	3.1306099999999977	0.05703267396858209	0.002550578718646645	-3.076094000000002	0.05687299151603927	0.0025434375022726527	0.0	0.0	0.0	0.05448999999999937	0.01597291144406673	0.0007143303157503508
GLY 75	R GLY 75	0.0	0.0	0.0	-1.8000000000002457e-05	0.00013295111883698018	5.945754788082809e-06	-0.07207799999999992	0.029039557779001954	0.0012986885046076236	0.06972600000000007	0.02844135939085879	0.0012719362594092452	0.0	0.0	0.0	-0.0023699999999998874	0.0019801767597868885	8.855619684697509e-05
MET 76	R MET 76	0.0	0.0	0.0	-4.20000000000007e-05	0.00020058913230781313	8.970618707759388e-06	0.7244020000000002	0.029415512846100354	0.0013155017263379739	-0.7137119999999999	0.028870349079987444	0.0012911212615400087	0.0	0.0	0.0	0.010647999999999696	0.004705326343623821	0.00021042859121326796
ALA 77	R ALA 77	0.0	0.0	0.0	-2.9999999999995806e-05	0.00017058722109229596	7.628892449103193e-06	0.9550420000000004	0.028314240869214642	0.0012662513462973334	-0.9379899999999993	0.027419589712496865	0.0012262413302459381	0.0	0.0	0.0	0.017022000000000148	0.006948490195719025	0.00031074592837237113
ARG 78	R ARG 78	0.0	0.0	0.0	-3.799999999999981e-05	0.0001911962342725391	8.550555537507448e-06	-3.7605080000000006	0.06948014058701252	0.0031072463487760425	3.6950180000000015	0.0700209516931105	0.003131432156700481	0.0	0.0	0.0	-0.06552800000000003	0.019047341441786325	0.0008518230050896615
ASP 79	R ASP 79	0.0	0.0	0.0	-4.800000000000004e-05	0.00021376622745419843	9.55991631762539e-06	3.569298	0.08750861212479177	0.003913504106553934	-3.5117780000000027	0.08684577546426446	0.0038838611499355737	0.0	0.0	0.0	0.05747199999999967	0.017860717118861783	0.0007987555520933827
ALA 80	R ALA 80	0.0	0.0	0.0	-7.99999999999974e-05	0.000271293199325002	1.2132600710482091e-05	0.9723580000000002	0.06589107554138246	0.0029467384804220988	-0.9514000000000002	0.06260629361333896	0.0027998385667747368	0.0	0.0	0.0	0.020878000000000063	0.006709926676201786	0.0003000770434405283
GLY 81	R GLY 81	0.0	0.0	0.0	-0.00014400000000000014	0.00035108973211986735	1.5701210144444293e-05	-0.5650900000000004	0.07436745188588761	0.0033258135546057927	0.5595140000000002	0.07224318517341345	0.003230813459177148	0.0	0.0	0.0	-0.0057200000000004305	0.0060007999466738645	0.00026836393200279745
GLY 82	R GLY 82	0.0	0.0	0.0	-0.0003380000000000032	0.00047302854036517086	2.1154479431080503e-05	-1.145952000000001	0.0844746689605618	0.0037778220434521535	1.0919000000000005	0.07509693735431815	0.0033584371365259717	0.0	0.0	0.0	-0.054389999999999945	0.019034755054898874	0.0008512601247562324
LYS 83	R LYS 83	0.0	0.0	0.0	-0.0010659999999999836	0.00036557352201710495	1.6348944920085252e-05	-6.107682000000001	0.15174063686414632	0.006786047579546834	5.988971999999997	0.1503655785611702	0.0067245531027772315	0.0	0.0	0.0	-0.11977600000000037	0.03002268848720937	0.0013426554464940094
ILE 84	R ILE 84	0.0	0.0	0.0	-0.00205	0.0004642197755374218	2.076053949202738e-05	-0.1094039999999994	0.11397408821306719	0.005097076178359515	-0.017898000000000008	0.12300928256030112	0.0055011423533662535	0.0	0.0	0.0	-0.12935199999999925	0.04811723283814243	0.0021518680703054324
PHE 85	R PHE 85	0.0	0.0	0.0	-0.009051999999999998	0.001733578956955784	7.75280078423263e-05	1.648225999999998	0.38175569010036225	0.01707263347723507	-1.365806	0.33263020362558837	0.014875674933528251	0.0	0.0	0.0	0.2733679999999991	0.11182824587732823	0.00500111119172533
THR 86	R THR 86	0.0	0.0	0.0	-0.012842000000000008	0.0019465446308779503	8.705212231760665e-05	-1.641986000000002	0.19916200893743286	0.00890679581039041	1.1720280000000003	0.21309622994318494	0.009529953118037754	0.0	0.0	0.0	-0.4828000000000005	0.11860912275200321	0.005304361224501922
TYR 87	R TYR 87	0.0	0.0	0.0	-0.06339600000000005	0.014797945262771962	0.0006617842306975819	1.848077999999999	1.1355717590341914	0.05078431293058926	-1.429432	0.9261065216140092	0.04141674273469605	0.0	0.0	0.0	0.35525000000000007	0.3062127030349982	0.013694248391204242
GLY 88	R GLY 88	0.0	0.0	0.0	-0.11751200000000005	0.04731741599030944	0.0021160991734793487	-7.916229999999999	1.0990651487059768	0.049151687684149584	7.282920000000001	0.883784995120407	0.039524066531670995	0.0	0.0	0.0	-0.7508219999999999	0.37364114644401836	0.016709740052795578
SER 89	R SER 89	0.0	0.0	0.0	-0.1416539999999998	0.10904713789916748	0.004876736261886641	-3.3984599999999956	0.8611391272030483	0.038511312530217084	2.826124	0.5522366780864918	0.02469677503740128	0.0	0.0	0.0	-0.7139900000000006	0.6412445601328712	0.028677328533181033
TYR 90	R TYR 90	0.0	0.0	0.0	-0.029107999999999995	0.01756463310177582	0.0007855142723082743	-1.0270439999999994	0.42112907055201027	0.018833464581111996	0.5079180000000002	0.41710088381109844	0.018653318593537152	0.0	0.0	0.0	-0.548234	0.20958807991868156	0.009373063879436611
ARG 91	R ARG 91	0.0	0.0	0.0	-0.00865599999999999	0.0029478236039491433	0.00013183067928217404	-13.199819999999997	0.6682629509407457	0.029885627702962287	12.485269999999996	0.5801217192107968	0.025943831987587745	0.0	0.0	0.0	-0.7232060000000001	0.17253656877311704	0.007716069927625143
LEU 92	R LEU 92	0.0	0.0	0.0	-0.006536000000000007	0.00238510041717317	0.00010666493331924629	-1.093028	0.2930405078073692	0.013105169912366706	0.9090759999999994	0.24460742062333543	0.010939176406293239	0.0	0.0	0.0	-0.1904880000000003	0.07795297207932544	0.003486162892350296
GLY 93	R GLY 93	0.0	0.0	0.0	-0.00513600000000001	0.00250788835477183	0.00011215617682499842	-2.8685019999999994	0.42445589876452444	0.01898224486176491	2.657144000000002	0.3520630217219417	0.015744736978684934	0.0	0.0	0.0	-0.21649400000000035	0.1019156806580806	0.004557807798492574
VAL 94	R VAL 94	0.0	0.0	0.0	-0.02113799999999997	0.017628923846905592	0.0007883894418369599	1.311084	0.8032997279621122	0.03592465596060743	-1.3859119999999991	0.7751988933531851	0.034667948432406635	0.0	0.0	0.0	-0.09596599999999997	0.14642412657755527	0.006548286011468944
HIE 95	R HIE 95	0.0	0.0	0.0	-0.023620000000000016	0.02230227791056326	0.0009973881892222285	-4.71284	1.1554847131831691	0.05167484731278827	4.297488	0.9525863855084202	0.042600958248752964	0.0	0.0	0.0	-0.43897200000000025	0.29682726157817785	0.013274518689278344
GLY 96	R GLY 96	0.0	0.0	0.0	-0.022708000000000037	0.016875388469602542	0.0007546903152949485	0.7445300000000001	0.7684219837433074	0.03436487582110547	-0.6563080000000002	0.7335464137571666	0.03280519291624422	0.0	0.0	0.0	0.06551399999999998	0.09377341736334366	0.00419367471413791
PRO 97	R PRO 97	0.0	0.0	0.0	-0.013256000000000006	0.007545492959376484	0.0003374447036182375	9.262965999999999	1.1436781963664628	0.05114684382919527	-8.957362000000002	1.091758549751737	0.0488249266452294	0.0	0.0	0.0	0.29234800000000016	0.10164482719745266	0.0045456948634944715
GLY 98	R GLY 98	0.0	0.0	0.0	-0.12257399999999997	0.1008302559949147	0.004509266131866699	1.8216039999999998	1.4541117739651246	0.06502985546937655	-1.638461999999999	1.2575616170017285	0.0562398652302084	0.0	0.0	0.0	0.06056800000000014	0.20773761666101817	0.00929030864675659
SER 99	R SER 99	0.0	0.0	0.0	-0.14971800000000002	0.20446414471980145	0.009143914531096614	-6.338612000000002	2.3884280214098847	0.1068137483047565	4.821817999999999	1.3786928928793418	0.061657020571480876	0.0	0.0	0.0	-1.6665120000000015	1.1514052934809684	0.051492410117530814
AP1 100	R AP1 100	0.0	0.0	0.0	0.0	0.0	0.0	0.0	0.0	0.0	0.0	0.0	0.0	0.0	0.0	0.0	0.0	0.0	0.0
ILE 101	R ILE 101	0.0	0.0	0.0	-0.19861199999999996	0.03895044872655517	0.0017419170221339493	-0.6689940000000001	1.0555961490854362	0.04720769492284076	0.3130699999999999	0.7180173069641148	0.032110710147861876	0.0	0.0	0.0	-0.5545360000000003	0.4570422395184055	0.020439550323037906
AP2 102	R AP2 102	0.0	0.0	0.0	0.0	0.0	0.0	0.0	0.0	0.0	0.0	0.0	0.0	0.0	0.0	0.0	0.0	0.0	0.0
THR 103	R THR 103	0.0	0.0	0.0	-0.13992	0.04847784648682321	0.0021679952029467213	2.0962499999999986	0.4613282426862744	0.020631226211740596	-1.490902	0.5062684943742801	0.022641015365747204	0.0	0.0	0.0	0.46542800000000034	0.3414152263974175	0.015268553095562123
LEU 104	R LEU 104	0.0	0.0	0.0	-0.02245000000000002	0.006250399987200785	0.0002795263851588954	0.9424840000000002	0.19476965303660743	0.00871036368287805	-0.9057539999999998	0.17377488162562352	0.0077714489619374666	0.0	0.0	0.0	0.014280000000000235	0.049930728013919304	0.0022329700401035324
VAL 105	R VAL 105	0.0	0.0	0.0	-0.006650000000000002	0.0017931815301301752	8.019351594736318e-05	1.1808299999999992	0.2641140683492707	0.011811540212859899	-1.1138239999999993	0.23629147471714393	0.010567275999424133	0.0	0.0	0.0	0.06035599999999998	0.03903789523014773	0.0017458277486625024
VAL 106	R VAL 106	0.0	0.0	0.0	-0.0016279999999999999	0.000549195775657434	2.4560781746514936e-05	0.4507179999999996	0.09635782519339127	0.004309252945929294	-0.4295539999999995	0.09150044308089571	0.004092024214004662	0.0	0.0	0.0	0.019536000000000123	0.011038328859025764	0.000493649073735586
VAL 107	R VAL 107	0.0	0.0	0.0	-0.000655999999999998	0.00047504105085770877	2.124448163641543e-05	0.8471179999999997	0.07681039041692123	0.0034350650870106853	-0.8206100000000005	0.07128022095924574	0.0031877483903215748	0.0	0.0	0.0	0.025852000000000076	0.008731213890405213	0.0003904717557007291
PRO 108	R PRO 108	0.0	0.0	0.0	-0.00024399999999999978	0.00042949272403615754	1.9207498535728122e-05	4.477345999999998	0.13857717807780479	0.006197359806241302	-4.372871999999998	0.12442369394942511	0.005564396753650876	0.0	0.0	0.0	0.10423000000000002	0.030011016310680986	0.0013421334508907526
LYS 109	R LYS 109	0.0	0.0	0.0	-0.0001719999999999995	0.0003773804446443922	1.6876966552079146e-05	-4.513394000000001	0.14334670824265086	0.006410659679627935	4.435025999999999	0.13667996679843458	0.00611251393847428	0.0	0.0	0.0	-0.07854000000000036	0.02404646335742551	0.0010753905337132252
HIE 110	R HIE 110	0.0	0.0	0.0	-0.0001239999999999961	0.000329581552881822	1.4739335127473914e-05	-0.5396540000000001	0.0523548114694371	0.0023413783478969403	0.5289620000000002	0.05072439803487	0.0022684640424745213	0.0	0.0	0.0	-0.01081600000000006	0.004938232882317538	0.0002208444882717347
VAL 111	R VAL 111	0.0	0.0	0.0	-0.0003020000000000005	0.0004591252552408772	2.053270561811086e-05	0.6491599999999994	0.22971467171254084	0.010273152427565787	-0.6330859999999998	0.21676253966956557	0.009693915473532868	0.0	0.0	0.0	0.015772000000000196	0.021412146459427985	0.0009575803005492483
THR 112	R THR 112	0.0	0.0	0.0	-0.00045999999999999616	0.0004983974317750805	2.228901074520787e-05	0.48785200000000023	0.11798772010679522	0.005276571253380257	-0.4612779999999997	0.11476832627515521	0.005132595584302445	0.0	0.0	0.0	0.026113999999999974	0.01354654952377219	0.0006058201119144404
ARG 113	R ARG 113	0.0	0.0	0.0	-0.0007959999999999971	0.0004223553006652027	1.8888303258895107e-05	-5.767441999999995	0.2632029381220979	0.011770793230373633	5.664873999999998	0.25040738432408766	0.011198558668331504	0.0	0.0	0.0	-0.10336399999999991	0.03424178009391393	0.0015313389592118136
GLU 114	R GLU 114	0.0	0.0	0.0	-0.00045799999999999416	0.0004982328772772766	2.2281651644346013e-05	4.023262000000002	0.15615451756509727	0.006983442325384849	-3.9360699999999995	0.14677546491156498	0.006563998339427889	0.0	0.0	0.0	0.08673399999999991	0.022594849944180335	0.0010104724083318912
ASP 115	R ASP 115	0.0	0.0	0.0	-0.0004039999999999986	0.0004906974628016721	2.1944657664224263e-05	4.265814000000002	0.1232099322456592	0.005510115680088745	-4.171399999999999	0.11545085534541087	0.005163119212256673	0.0	0.0	0.0	0.09401000000000062	0.0227860022821029	0.0010190210007649484
PHE 116	R PHE 116	0.0	0.0	0.0	-0.0008920000000000253	0.0004102877039346965	1.8348623926605786e-05	0.39266400000000007	0.15087306951209078	0.00674724878806172	-0.3726199999999998	0.14105978732438315	0.006308385466979678	0.0	0.0	0.0	0.019152000000000717	0.016389292114060965	0.000732951425402831
PHE 117	R PHE 117	0.0	0.0	0.0	-0.0006600000000000094	0.000477912125813944	2.1372880011828214e-05	0.3238439999999996	0.08361679056266245	0.0037394565551695227	-0.3216779999999997	0.07985959125865984	0.0035714294941942277	0.0	0.0	0.0	0.0015059999999994798	0.00842365502617522	0.0003767173051507112
THR 118	R THR 118	0.0	0.0	0.0	-0.0002840000000000038	0.0004509368026675195	2.016650688641964e-05	0.340356	0.1860763963107632	0.00832158942318115	-0.3339880000000001	0.178470378091155	0.007981437947638234	0.0	0.0	0.0	0.006083999999999884	0.009563103262017347	0.0004276749793944154
VAL 119	R VAL 119	0.0	0.0	0.0	-0.0002739999999999978	0.0004460089685196888	1.9946127443691757e-05	0.28238000000000046	0.0999066744517094	0.004467962309599275	-0.2805459999999997	0.09567087270428866	0.004278531496670371	0.0	0.0	0.0	0.0015599999999999828	0.007833926218697926	0.0003503438311145289
PHE 120	R PHE 120	0.0	0.0	0.0	-0.0005339999999999858	0.0004988426605654197	2.2308921982022643e-05	0.2896239999999997	0.11082289756183125	0.004956150648235008	-0.2842860000000005	0.10413397238173369	0.004657012820252844	0.0	0.0	0.0	0.004803999999999817	0.009701421751475255	0.0004338607702938748
ASP 121	R ASP 121	0.0	0.0	0.0	-0.0005159999999999987	0.0004997439344304227	2.2349228174592453e-05	4.754932000000001	0.1504328001999197	0.006727559345853288	-4.626198000000001	0.14004775898253535	0.006263126183629116	0.0	0.0	0.0	0.12821799999999978	0.029408748290261223	0.001315199206204096
SER 122	R SER 122	0.0	0.0	0.0	-0.00025199999999999176	0.0004341612603629988	1.9416281827373005e-05	0.661918	0.09643770671267221	0.0043128253560744565	-0.6475699999999999	0.09280968214577384	0.004150575164961977	0.0	0.0	0.0	0.01409599999999981	0.006497290512205849	0.0002905676650971341
LEU 123	R LEU 123	0.0	0.0	0.0	-0.0002820000000000009	0.00044997333254316433	2.0123419192572676e-05	0.2939039999999995	0.08180226637447192	0.0036583085665372896	-0.30098800000000003	0.07832057109087007	0.003502602419915806	0.0	0.0	0.0	-0.007366000000000333	0.009476921652097983	0.000423820820630614
LEU 124	R LEU 124	0.0	0.0	0.0	-0.000420000000000011	0.0004935585071701356	2.207260745811481e-05	0.4117000000000004	0.09196989724904452	0.004113018842650688	-0.4133960000000003	0.08676690143136159	0.0038803337959509663	0.0	0.0	0.0	-0.002115999999999803	0.008504971722469624	0.00038035389836311106
ARG 125	R ARG 125	0.0	0.0	0.0	-0.0002700000000000022	0.00044395945760846583	1.9854470529329316e-05	-5.642239999999999	0.14472888585209814	0.00647247254146198	5.511934000000001	0.1401395363342962	0.00626723059157576	0.0	0.0	0.0	-0.1305760000000007	0.029400003809523987	0.0013148081411369682
GLU 126	R GLU 126	0.0	0.0	0.0	-0.00015799999999999815	0.0003647410040014652	1.631171358257598e-05	3.223471999999999	0.08770898024720278	0.003922464841398634	-3.161752000000004	0.0868965735570912	0.003886132909709332	0.0	0.0	0.0	0.06156199999999974	0.016785414978486898	0.0007506665784487974
ARG 127	R ARG 127	0.0	0.0	0.0	-0.00022199999999999886	0.00041559114523771827	1.858580103197052e-05	-5.1784919999999985	0.1747400753576521	0.007814613737862918	5.0676280000000045	0.17262847278467738	0.007720179999970221	0.0	0.0	0.0	-0.11108600000000006	0.027388731332430444	0.001224861301535857
LYS 128	R LYS 128	0.0	0.0	0.0	-0.00017200000000000082	0.0003773804446443951	1.6876966552079278e-05	-4.8604199999999995	0.1452501277107659	0.0064957831860359685	4.761048000000002	0.14582244578939552	0.006521378028607327	0.0	0.0	0.0	-0.0995440000000001	0.025278687940634263	0.0011304972923452475
GLU 129	R GLU 129	0.0	0.0	0.0	-0.0003880000000000019	0.0004872945721019292	2.1792475765731723e-05	4.653036000000001	0.1831625253811722	0.008191277153656631	-4.5521319999999985	0.1792868053594719	0.008017949685051056	0.0	0.0	0.0	0.10051600000000105	0.021889032504886503	0.0009789072928525744
LEU 130	R LEU 130	0.0	0.0	0.0	-0.00047599999999999373	0.0004994236678412366	2.233490541730561e-05	-0.19450999999999963	0.0568623416682782	0.002542961226601777	0.16563600000000006	0.05222389782465481	0.0023355237117186306	0.0	0.0	0.0	-0.029349999999999554	0.010078268700526078	0.0004507138781976956
ASP 131	R ASP 131	0.0	0.0	0.0	-0.0005739999999999934	0.0004944936804449509	2.211442967837937e-05	4.277249999999995	0.1700085512556458	0.007603013547277624	-4.2010859999999965	0.16631357913303313	0.007437769370455052	0.0	0.0	0.0	0.07559000000000006	0.020967925505399387	0.0009377141355444932
GLU 132	R GLU 132	0.0	0.0	0.0	-0.0013260000000000014	0.0004855141604525997	2.171285333621506e-05	5.423229999999996	0.2119793034709686	0.009480002647682858	-5.256813999999999	0.20696073879842958	0.009255565612537334	0.0	0.0	0.0	0.16508999999999963	0.031082372818045576	0.0013900459704628322
ILE 133	R ILE 133	0.0	0.0	0.0	-0.001412000000000007	0.000512109363319983	2.2902226965952385e-05	0.009754000000000217	0.10595975407672471	0.004738664259894338	-0.044745999999999994	0.09984947412981204	0.004465404233437328	0.0	0.0	0.0	-0.03640399999999957	0.014537702156805703	0.0006501458051852572
ALA 134	R ALA 134	0.0	0.0	0.0	-0.004028000000000007	0.0010969120292895142	4.905539725657188e-05	2.078777999999999	0.15111274173941913	0.00675796725591422	-1.978468000000001	0.13841274860357947	0.006190006296603855	0.0	0.0	0.0	0.0962820000000004	0.030437123320050868	0.0013611895356635565
PRO 135	R PRO 135	0.0	0.0	0.0	-0.003200000000000002	0.000923038460737123	4.127953488109955e-05	4.805264000000004	0.20966440399829364	0.009376477196043264	-4.724415999999995	0.20420800901054634	0.009132459793949423	0.0	0.0	0.0	0.0776479999999998	0.03131472650367546	0.0014004371431806527
VAL 136	R VAL 136	0.0	0.0	0.0	-0.007584000000000005	0.0027544407780890597	0.000123182336396091	1.4779540000000009	0.19138680174974182	0.008559077974173967	-1.3864500000000006	0.1633399139830768	0.007304783022102562	0.0	0.0	0.0	0.08392000000000009	0.042915983036626776	0.0019192611078225064
PRO 137	R PRO 137	0.0	0.0	0.0	-0.0032860000000000107	0.0011967472581961365	5.352016442426107e-05	5.428686000000002	0.3301900898027983	0.014766549725916341	-5.319464	0.31398891812297197	0.01404201130209162	0.0	0.0	0.0	0.10593600000000032	0.029544405629492742	0.0013212659868474647
ASP 138	R ASP 138	0.0	0.0	0.0	-0.004158000000000001	0.0017632458705467168	7.885475255176506e-05	5.633330000000001	0.4490253590834102	0.020081024530635157	-5.493492	0.42664033322695394	0.019079935740772623	0.0	0.0	0.0	0.13567999999999975	0.0383374177534166	0.0017145014435689357
ALA 139	R ALA 139	0.0	0.0	0.0	-0.01393000000000002	0.007676008077119246	0.0003432815171255216	0.19806800000000024	0.35279775987950884	0.015777595468004595	-0.21501400000000004	0.32877819545097586	0.014703407890961882	0.0	0.0	0.0	-0.030875999999999917	0.037247451241662295	0.0016657566592993168
PHE 140	R PHE 140	0.0	0.0	0.0	-0.054479999999999924	0.03806449264078023	0.0017022958614765016	-0.18832200000000024	0.6048575190208021	0.027050050584647708	0.18723799999999996	0.5592589787888971	0.025010821871981736	0.0	0.0	0.0	-0.05556400000000021	0.09406696499834524	0.004206802563467867
VAL 141	R VAL 141	0.0	0.0	0.0	-0.15390999999999996	0.09806139862351552	0.0043854390658177	2.2564440000000006	0.7531356497099303	0.03368125018059748	-1.9158140000000012	0.5442937951180343	0.024341558512305357	0.0	0.0	0.0	0.1867200000000002	0.37573715493679904	0.016803476402221067
PRO 142	R PRO 142	0.0	0.0	0.0	-0.05246200000000001	0.023191044737139257	0.0010371350500296423	8.26309799999999	0.6757753594177441	0.03022159282354857	-7.895085999999995	0.5582539947049812	0.02496587761742291	0.0	0.0	0.0	0.3155500000000004	0.18482550554509486	0.008265647887491928
ILE 143	R ILE 143	0.0	0.0	0.0	-0.03462800000000003	0.013362694937773591	0.0005975978848690814	0.2604059999999996	0.24915165093573094	0.01114240056397187	-0.34295599999999954	0.23598799559299688	0.010553704000397237	0.0	0.0	0.0	-0.11717800000000052	0.0656566395423946	0.0029362541838199004
ILE 144	R ILE 144	0.0	0.0	0.0	-0.025491999999999997	0.008182049620968955	0.00036591238295525944	1.8898000000000006	0.2822860818389722	0.012624217361880213	-1.706722000000001	0.25540480950050926	0.011422050316470455	0.0	0.0	0.0	0.15758600000000003	0.07041223334052119	0.003148930803939649
LYS 145	R LYS 145	0.0	0.0	0.0	-0.015261999999999994	0.0038716089678582357	0.00017314361668857627	-10.695409999999997	0.4026084076370585	0.018005195355788164	10.23941000000001	0.3729284407226985	0.01667786688397909	0.0	0.0	0.0	-0.4712619999999998	0.10417687534189052	0.004658931498959777
ILE 146	R ILE 146	0.0	0.0	0.0	-0.010600000000000009	0.002161480973776982	9.666436778875545e-05	2.8497259999999986	0.18413605546987738	0.008234814742786355	-2.723590000000001	0.18014877712599547	0.008056498234343701	0.0	0.0	0.0	0.11553599999999996	0.03368383446105836	0.0015063868719555297
LYS 147	R LYS 147	0.0	0.0	0.0	-0.002986000000000003	0.0006275380466553596	2.806435461577637e-05	-8.95327399999999	0.372856453510197	0.01667464751796581	8.660877999999995	0.36061456309478923	0.016127173535126712	0.0	0.0	0.0	-0.2953819999999999	0.05330182056928437	0.002383729882348328
PHE 148	R PHE 148	0.0	0.0	0.0	-0.0021939999999999946	0.0005624624431906678	2.5154085155298936e-05	1.6091839999999995	0.25218499983940906	0.011278056050933844	-1.5242020000000012	0.23082204659866135	0.010322675738004617	0.0	0.0	0.0	0.0827879999999993	0.02881296680315997	0.0012885550481062098
SER 149	R SER 149	0.0	0.0	0.0	-0.0010239999999999893	0.000362524481931903	1.6212587702152585e-05	1.687046	0.27276713857061347	0.01219851727743993	-1.6355799999999987	0.25989045307591013	0.011622654395619087	0.0	0.0	0.0	0.050441999999999716	0.018200731743531675	0.0008139614683755018
GLY 150	R GLY 150	0.0	0.0	0.0	-0.0020560000000000027	0.00063313821555803	2.8314801782813398e-05	-0.2711499999999996	0.21202384653618553	0.009481994674117884	0.25594199999999995	0.20360016364433525	0.009105276122776298	0.0	0.0	0.0	-0.017263999999999707	0.013517333464851306	0.0006045135300388057
ILE 151	R ILE 151	0.0	0.0	0.0	-0.006355999999999991	0.0016103614501098928	7.201755341581712e-05	-0.5347139999999991	0.3117545576314818	0.013942087663187382	0.5250339999999999	0.2782520886606252	0.012443811702529126	0.0	0.0	0.0	-0.016035999999999734	0.04059131315934542	0.0018152987104055622
SER 152	R SER 152	0.0	0.0	0.0	-0.042360000000000016	0.013712271875951067	0.000613231440811703	4.1935	1.0512344923945394	0.04701263570573351	-3.8183159999999985	1.074412058822879	0.0480491679874692	0.0	0.0	0.0	0.3328240000000003	0.1680098360930091	0.00751362828785132
ILE 153	R ILE 153	0.0	0.0	0.0	-0.06562199999999994	0.016927230015569974	0.0007570087397117856	-1.0049039999999996	0.38869475785505436	0.017382958021234438	0.6213539999999996	0.3801552849612911	0.017001061183585006	0.0	0.0	0.0	-0.44917199999999946	0.14910712396126613	0.006668273302137575
ASP 154	R ASP 154	0.0	0.0	0.0	-0.26402799999999993	0.3567747850058916	0.015955453438620926	10.368589999999994	1.8687125498321557	0.08357136583663327	-8.626398000000002	1.0054684378915009	0.04496591552711842	0.0	0.0	0.0	1.4781640000000023	1.4533999480886164	0.06499802164841623
LEU 155	R LEU 155	0.0	0.0	0.0	-0.09584400000000001	0.05147974032568548	0.002302243976645398	0.842454	0.41031600003411983	0.018349889366641958	-0.8603999999999985	0.37824349829177706	0.01691556348455478	0.0	0.0	0.0	-0.11379000000000011	0.12396726140396892	0.00554398446967521
ILE 156	R ILE 156	0.0	0.0	0.0	-0.05631999999999994	0.025216930820383537	0.0011277354299657426	1.0074060000000007	0.3215287003736983	0.014379200615055028	-0.8821360000000007	0.28917289897913884	0.01293220518736068	0.0	0.0	0.0	0.0689500000000002	0.10098482806837883	0.004516178805140477
CYS 157	R CYS 157	0.0	0.0	0.0	-0.015182000000000024	0.005320232701677606	0.0002379280395413697	0.9445999999999999	0.3745817293996055	0.016751804201338986	-0.8703080000000004	0.3301004894513173	0.014762542676381954	0.0	0.0	0.0	0.05910999999999963	0.07507834508032284	0.0033576056647557752
ALA 158	R ALA 158	0.0	0.0	0.0	-0.003695999999999983	0.0011998266541463228	5.365787919774615e-05	1.14591	0.13278773249061931	0.005938447928541645	-1.0879220000000007	0.11850135828756753	0.005299541851141181	0.0	0.0	0.0	0.05429199999999988	0.02566177577643489	0.001147629501189317
ARG 159	R ARG 159	0.0	0.0	0.0	-0.0011399999999999954	0.0005023942674832286	2.2467754671974225e-05	-6.173895999999996	0.23789067485728643	0.01063879440388385	6.024584000000001	0.21256160270373803	0.009506043861037226	0.0	0.0	0.0	-0.15045200000000045	0.048531471191382215	0.002170393372640067
LEU 160	R LEU 160	0.0	0.0	0.0	-0.00046000000000000885	0.0004983974317750946	2.22890107452085e-05	0.3795279999999997	0.07783295713256866	0.0034807956607650127	-0.37286000000000014	0.07487098503425735	0.003348332241579377	0.0	0.0	0.0	0.006207999999999961	0.007161615460215692	0.0003202771799551145
ASP 161	R ASP 161	0.0	0.0	0.0	-0.0001739999999999955	0.0003791094828674068	1.6954291492126268e-05	3.6856299999999984	0.13639642627294377	0.006099833620686811	-3.626849999999998	0.13258455226759402	0.005929361432734283	0.0	0.0	0.0	0.058606000000000075	0.018328523235656067	0.0008196764776422272
GLN 162	R GLN 162	0.0	0.0	0.0	-0.00011200000000000077	0.0003153664535108346	1.4103616557465067e-05	0.9268119999999992	0.06543889253342318	0.002926516241540753	-0.9049080000000002	0.06293094259582985	0.0028143573106482523	0.0	0.0	0.0	0.021791999999999635	0.006358988598826383	0.00028438261550243864
PRO 163	R PRO 163	0.0	0.0	0.0	-5.6000000000000047e-05	0.00022992172581119889	1.0282412168358174e-05	3.387032	0.09054677783330314	0.004049375007576739	-3.333477999999998	0.08672306219230613	0.0038783732455787688	0.0	0.0	0.0	0.05349800000000009	0.01800327736830145	0.0008051310402661111
GLN 164	R GLN 164	0.0	0.0	0.0	-0.00011999999999999567	0.00032496153618542675	1.4532721699667437e-05	0.6183480000000002	0.07594597353381724	0.0033964071887803053	-0.6136580000000007	0.07310883008227412	0.003269526276388929	0.0	0.0	0.0	0.004569999999999711	0.005810430276666643	0.00025985034154299045
VAL 165	R VAL 165	0.0	0.0	0.0	-0.00019200000000000328	0.00039387307600292416	1.761453944898959e-05	0.46425399999999994	0.09638573278239858	0.004310501011251463	-0.45228199999999985	0.09283289544121771	0.004151613295093863	0.0	0.0	0.0	0.011779999999999723	0.005811333753967296	0.0002598907462761982
PRO 166	R PRO 166	0.0	0.0	0.0	-0.00015200000000000323	0.0003590208907570777	1.605590234150703e-05	4.492775999999997	0.13385595924000618	0.005986220481081898	-4.408829999999999	0.12857962941311213	0.0057502558377890015	0.0	0.0	0.0	0.08379399999999998	0.022518604841330534	0.0010070626236734187
LEU 167	R LEU 167	0.0	0.0	0.0	-0.00019799999999999684	0.0003984921580156816	1.7821111076473036e-05	1.0944479999999994	0.07054357019601606	0.0031548043666764017	-1.0777200000000002	0.06952971738759418	0.0031094634907001934	0.0	0.0	0.0	0.0165300000000002	0.005617570649310159	0.00025122539680530297
SER 168	R SER 168	0.0	0.0	0.0	-0.00016799999999999503	0.00037386628625752245	1.6719808611344313e-05	0.7886460000000001	0.11371274635677435	0.00508538861523878	-0.7804479999999994	0.11226903088563907	0.005020823696566247	0.0	0.0	0.0	0.008030000000000117	0.004528255734828214	0.00020250975285158296
LEU 169	R LEU 169	0.0	0.0	0.0	-0.0002900000000000018	0.0004537620521815399	2.0292855885754598e-05	1.1018240000000006	0.1193693805965264	0.005338360988917548	-1.0835759999999997	0.11703780681472403	0.005234089839504221	0.0	0.0	0.0	0.01795800000000002	0.007391091664971159	0.00033053966781615223
THR 170	R THR 170	0.0	0.0	0.0	-0.00038599999999999746	0.00048683056600833607	2.177172478238676e-05	-0.19021400000000016	0.1513406627578984	0.006768160193730632	0.18844200000000005	0.14560945929437397	0.006511852982984174	0.0	0.0	0.0	-0.002157999999999987	0.007827453992199647	0.0003500543843462104
LEU 171	R LEU 171	0.0	0.0	0.0	-0.0007640000000000056	0.00044306207240069604	1.9814338242797795e-05	0.5786039999999993	0.15145396390983165	0.0067732271752836675	-0.5585660000000002	0.14875007779493576	0.006652305712157167	0.0	0.0	0.0	0.019274000000000235	0.01396849755700266	0.0006246902016199538
SER 172	R SER 172	0.0	0.0	0.0	-0.0004259999999999975	0.0004944936804449547	2.211442967837954e-05	0.4747879999999996	0.21133243730199044	0.009451073913159257	-0.4687740000000003	0.20640707091570268	0.009230804832082619	0.0	0.0	0.0	0.005587999999999502	0.0073524319786036785	0.00032881075408202205
ASP 173	R ASP 173	0.0	0.0	0.0	-0.0003220000000000036	0.0004672429774753227	2.0895741192884492e-05	4.940609999999996	0.20813331761175857	0.009308004931248927	-4.855284000000005	0.20086418133641337	0.008982919274261297	0.0	0.0	0.0	0.08500400000000016	0.02583408570087152	0.0011553354352740802
LYS 174	R LYS 174	0.0	0.0	0.0	-0.00024199999999999778	0.00042829429134649534	1.915390299651727e-05	-4.820843999999997	0.21006702659875132	0.009394483026121288	4.7509739999999985	0.20652519779444295	0.009236087626699281	0.0	0.0	0.0	-0.07011200000000045	0.024020729714144682	0.001074239690199532
ASN 175	R ASN 175	0.0	0.0	0.0	-0.0001939999999999995	0.00039542888108988597	1.768411716767332e-05	0.21130399999999994	0.0702715560095265	0.003142639522439702	-0.20837000000000003	0.06877107749628472	0.0030755360833519736	0.0	0.0	0.0	0.0027399999999999816	0.00447352210232559	0.00020006199039295576
LEU 176	R LEU 176	0.0	0.0	0.0	-0.0004299999999999917	0.0004950757517794532	2.2140460699813396e-05	0.5816140000000012	0.11401386320969532	0.005098854970284822	-0.5661540000000002	0.10770733625895364	0.004816818511008964	0.0	0.0	0.0	0.015030000000000137	0.00971169913042984	0.0004343203886533343
LEU 177	R LEU 177	0.0	0.0	0.0	-0.0005340000000000018	0.0004988426605654345	2.2308921982023304e-05	0.7421260000000001	0.09112214946981403	0.004075106409408012	-0.7295619999999998	0.08771749059338516	0.003922845435650151	0.0	0.0	0.0	0.012029999999999567	0.006295800187426594	0.00028155674383683563
ARG 178	R ARG 178	0.0	0.0	0.0	-0.0002900000000000018	0.00045376205218154	2.02928558857546e-05	-4.947238	0.20428894575088066	0.009136079395014719	4.869158000000001	0.20012504350028004	0.008949864025334571	0.0	0.0	0.0	-0.07837000000000051	0.023529579256756566	0.0010522747740015332
ASN 179	R ASN 179	0.0	0.0	0.0	-0.0002719999999999949	0.00044498988752553973	1.990055275614185e-05	0.18548999999999974	0.07863547481893934	0.003516685342762427	-0.18550000000000025	0.07684783666441049	0.0034367397341084505	0.0	0.0	0.0	-0.0002820000000001155	0.00486153021177472	0.00021741424056394445
LEU 180	R LEU 180	0.0	0.0	0.0	-0.0006899999999999928	0.00047947888378946276	2.1442947558579214e-05	0.16582199999999983	0.15357018693743887	0.006867867546189271	-0.17732399999999995	0.14803470884897224	0.0066203134403138315	0.0	0.0	0.0	-0.012192000000000251	0.013547366386127573	0.0006058566431095383
ASP 181	R ASP 181	0.0	0.0	0.0	-0.0019819999999999864	0.0008931270906203754	3.9941857743475485e-05	5.822205999999997	0.36027966854102894	0.016112196595376663	-5.650292000000004	0.3192293826325244	0.014276371999632307	0.0	0.0	0.0	0.16993199999999967	0.058007338983959704	0.0025941670632401493
GLU 182	R GLU 182	0.0	0.0	0.0	-0.006375999999999985	0.0036285842969400635	0.00016227522300092526	6.213628000000003	0.5022717726648834	0.02246227653716	-5.9893019999999915	0.43770119807475305	0.019574592654564956	0.0	0.0	0.0	0.21794999999999995	0.08404441385362922	0.0037585804501168
LYS 183	R LYS 183	0.0	0.0	0.0	-0.027611999999999956	0.021994759739538	0.0009836355585276506	-6.1419120000000005	0.3433039356837594	0.015353018742642034	6.123540000000001	0.4034238817917476	0.018041664468663746	0.0	0.0	0.0	-0.04598399999999986	0.17722982746704904	0.00792595883713762
ASP 184	R ASP 184	0.0	0.0	0.0	-0.013508000000000022	0.00756636874597054	0.0003383782971763993	7.938124000000004	0.6751475161947297	0.030193514821031112	-7.549701999999997	0.5486608544410836	0.024536859342467604	0.0	0.0	0.0	0.37491399999999975	0.1646112833435182	0.007361640388391711
LEU 185	R LEU 185	0.0	0.0	0.0	-0.014530000000000026	0.007293359993857441	0.0003261689746128537	1.6273940000000022	0.2637937125179331	0.011797213464542712	-1.5194420000000008	0.23966317747204272	0.010718063130621673	0.0	0.0	0.0	0.09342199999999973	0.0565843080367694	0.0025305271846000807
ARG 186	R ARG 186	0.0	0.0	0.0	-0.17431800000000006	0.12114956407680537	0.005417973214404067	-9.0502	1.4586371735287533	0.06523223749036898	9.001383999999998	1.1877288009238538	0.05311684675400104	0.0	0.0	0.0	-0.2231339999999994	0.6331696550246227	0.028316207798502954
ALA 187	R ALA 187	0.0	0.0	0.0	-0.1737780000000001	0.11455049854103677	0.005122854031884973	3.2067140000000025	0.4503871181594524	0.02014192424789531	-2.7622459999999993	0.3727194085153167	0.01666851867947524	0.0	0.0	0.0	0.2706900000000006	0.3408688749358029	0.015244119515406591
LEU 188	R LEU 188	0.0	0.0	0.0	-0.030310000000000014	0.019063942404445106	0.0008525654227096008	1.5882259999999995	0.33568591111930834	0.015012330327034518	-1.5086319999999995	0.29925563750078416	0.013383118962035772	0.0	0.0	0.0	0.0492840000000006	0.06000709411394587	0.0026835988314202093
ASN 189	R ASN 189	0.0	0.0	0.0	-0.04351600000000004	0.05822956074022885	0.0026041051223020936	-0.2812859999999998	0.631176229118303	0.02822705908181015	0.19072599999999995	0.5415218397479459	0.02421759289954309	0.0	0.0	0.0	-0.13407599999999997	0.20301969910331347	0.00907931695933124
GLY 190	R GLY 190	0.0	0.0	0.0	-0.120232	0.11556964210379818	0.00516843151758829	-2.5163059999999984	1.001650699777126	0.04479518108823774	2.391002000000001	1.0056413724563997	0.04497364939597389	0.0	0.0	0.0	-0.2455359999999999	0.24018133296324284	0.01074123574864644
THR 191	R THR 191	0.0	0.0	0.0	-0.03392600000000003	0.0179620857363503	0.0008032888944831726	0.77115	0.46560297196216427	0.020822397916666558	-0.8387099999999997	0.4654041919665095	0.020813508205009535	0.0	0.0	0.0	-0.10148600000000015	0.0952723979125119	0.004260711162235713
ARG 192	R ARG 192	0.0	0.0	0.0	-0.007510000000000023	0.0031416396992653005	0.00014049839856738414	-9.97050000000001	0.5746835703236204	0.02570063057591792	9.594543999999996	0.5164400875843298	0.02309590284289013	0.0	0.0	0.0	-0.38346600000000103	0.10629988167444011	0.004753875228484645
VAL 193	R VAL 193	0.0	0.0	0.0	-0.007836000000000015	0.004208693859144413	0.00018821851131065664	-0.8203299999999998	0.2486409883748053	0.011119563039975992	0.6981419999999999	0.2308644057363533	0.010324570096231568	0.0	0.0	0.0	-0.13002399999999983	0.0554901741211903	0.002481596028365623
THR 194	R THR 194	0.0	0.0	0.0	-0.007142000000000002	0.003099328314328692	0.0001386061759085758	-0.6947960000000004	0.243249383111241	0.010878443122432482	0.6188559999999997	0.22045894689034554	0.00985922382989657	0.0	0.0	0.0	-0.08308200000000002	0.038455107281088634	0.001719764679251226
ASP 195	R ASP 195	0.0	0.0	0.0	-0.0022379999999999935	0.0007164886600638003	3.204234698020792e-05	6.011784	0.24622182954397123	0.011011374968093714	-5.8974860000000024	0.23572258653759529	0.010541834546602796	0.0	0.0	0.0	0.1120600000000007	0.03465776103558867	0.0015499421924703956
GLU 196	R GLU 196	0.0	0.0	0.0	-0.0013039999999999992	0.0005325260557005751	2.3815289206726504e-05	4.311720000000002	0.14725635334331896	0.006585504323887792	-4.278290000000003	0.1476394320633129	0.006602636125060593	0.0	0.0	0.0	0.03212600000000035	0.02899969179146578	0.0012969056434452026
ILE 197	R ILE 197	0.0	0.0	0.0	-0.0013139999999999955	0.0005721922753760462	2.5589216478822364e-05	-0.3540619999999996	0.1008160014878594	0.004508628650931471	0.28520400000000007	0.09264820766749854	0.004143353806760879	0.0	0.0	0.0	-0.07017199999999986	0.026983298834650022	0.001206729809029366
LEU 198	R LEU 198	0.0	0.0	0.0	-0.0008399999999999879	0.0004317406628984457	1.930802941783492e-05	-0.09886599999999962	0.09034456289118893	0.004040331680444068	0.069668	0.08612255091438015	0.003851517564804813	0.0	0.0	0.0	-0.030037999999999683	0.0123800063004827	0.0005536507129951001
GLU 199	R GLU 199	0.0	0.0	0.0	-0.0003519999999999952	0.00047759396981117115	2.135865164283522e-05	3.807179999999996	0.12316366184887491	0.0055080464050376345	-3.7785880000000045	0.12855146150852087	0.005748996130800006	0.0	0.0	0.0	0.028240000000000102	0.0226246414336228	0.0010118047242427773
LEU 200	R LEU 200	0.0	0.0	0.0	-0.00027199999999999756	0.00044498988752554423	1.9900552756142052e-05	-0.1178100000000004	0.1320745770388839	0.005906554647169545	0.089826	0.12064322494031729	0.005395329039826949	0.0	0.0	0.0	-0.028256000000000392	0.015668645889163838	0.0007007231464708595
VAL 201	R VAL 201	0.0	0.0	0.0	-0.00029599999999999673	0.0004564909637659823	2.0414896521902595e-05	0.2793699999999998	0.127014586170251	0.0056802649762137175	-0.3070319999999998	0.11747244347505523	0.005253527381864502	0.0	0.0	0.0	-0.027958000000000077	0.017628052529988014	0.0007883504753598069
PRO 202	R PRO 202	0.0	0.0	0.0	-0.00013399999999999678	0.00034065231541851356	1.523443467936992e-05	4.193864000000002	0.18375317549357853	0.008217691829701801	-4.140659999999997	0.18545351007739563	0.008293733103979978	0.0	0.0	0.0	0.05306999999999996	0.02151913334686154	0.0009623648996092992
LYS 203	R LYS 203	0.0	0.0	0.0	-0.00017200000000000616	0.0003773804446444067	1.6876966552079797e-05	-5.302274000000002	0.22322347305785661	0.009982857198619204	5.241660000000003	0.22539303538482466	0.010079882975509668	0.0	0.0	0.0	-0.06078599999999989	0.02644972975287256	0.0011828678742784352
PRO 204	R PRO 204	0.0	0.0	0.0	-0.0004319999999999924	0.0004953544185731985	2.2152923057691125e-05	5.48683	0.30786907785616774	0.013768323725131325	-5.376035999999997	0.29622893630434116	0.013247760769579243	0.0	0.0	0.0	0.1103620000000002	0.030968031193474042	0.001384932457558838
ASN 205	R ASN 205	0.0	0.0	0.0	-0.0003199999999999985	0.00046647615158762186	2.086144769664838e-05	0.8720280000000006	0.19961746220207882	0.008927164299596863	-0.8454999999999997	0.18855131397049413	0.008432271105698613	0.0	0.0	0.0	0.026208000000000318	0.014802997534283286	0.000662010175148384
VAL 206	R VAL 206	0.0	0.0	0.0	-0.0003220000000000058	0.00046724297747532587	2.0895741192884634e-05	0.9400240000000007	0.13556688173738862	0.006062735261249515	-0.9010779999999989	0.12818480376394328	0.005732598697972962	0.0	0.0	0.0	0.038623999999999895	0.01364663416377811	0.000610296033085577
PHE 207	R PHE 207	0.0	0.0	0.0	-0.0007879999999999958	0.000516774612379512	2.3110863246533864e-05	1.1234659999999987	0.22030698773303456	0.00985242800978555	-1.0470540000000006	0.20064049213455568	0.008972915589037567	0.0	0.0	0.0	0.0756239999999997	0.027313121828161684	0.001221479941710057
ARG 208	R ARG 208	0.0	0.0	0.0	-0.001359999999999994	0.0006799999999999796	3.0410524493996224e-05	-7.060784000000002	0.3606786788042078	0.016130040876820424	6.943026000000001	0.35410760133608615	0.01583617335873768	0.0	0.0	0.0	-0.11911799999999957	0.039420604713778624	0.0017629430370831528
ILE 209	R ILE 209	0.0	0.0	0.0	-0.0007920000000000122	0.0005027285549876754	2.2482704463653663e-05	1.6531219999999995	0.23379435219012468	0.010455601285052912	-1.5743200000000004	0.21516202638940432	0.009622338343666234	0.0	0.0	0.0	0.07801000000000023	0.023170194215844687	0.001036202586370023
ALA 210	R ALA 210	0.0	0.0	0.0	-0.0009740000000000153	0.0006077203304152305	2.7178079402341767e-05	1.3532019999999998	0.19343961640780596	0.008650882636586756	-1.2984220000000002	0.17988553003507318	0.008044725466540075	0.0	0.0	0.0	0.053805999999999896	0.017428033853536314	0.0007794053682134962
LEU 211	R LEU 211	0.0	0.0	0.0	-0.0034959999999999956	0.002030266977517956	9.079629948406373e-05	1.7076139999999997	0.4037294948402928	0.018055331899690906	-1.609282000000002	0.3737032652733835	0.01671251809129844	0.0	0.0	0.0	0.09483599999999999	0.04517230461244985	0.002020166876275303
ARG 212	R ARG 212	0.0	0.0	0.0	-0.003286000000000012	0.0018515409798327213	8.280342988065063e-05	-8.533029999999998	0.6799335269715732	0.030407551729792485	8.276741999999999	0.638845254686987	0.028570028331665383	0.0	0.0	0.0	-0.2595739999999999	0.06931871698178035	0.003100027265686598
ALA 213	R ALA 213	0.0	0.0	0.0	-0.0014620000000000158	0.0008127459627706224	3.63471044238725e-05	1.5215620000000003	0.23330060899191582	0.01043352041796045	-1.4690619999999999	0.2204333236060247	0.009858077921785604	0.0	0.0	0.0	0.051038000000000125	0.018889694439032285	0.0008447728167975189
ILE 214	R ILE 214	0.0	0.0	0.0	-0.0028520000000000073	0.0016019038672779279	7.163931881306495e-05	0.8599319999999996	0.21210169112008584	0.009485475989743508	-0.8516720000000003	0.2032180317196283	0.009088186663575946	0.0	0.0	0.0	0.005407999999999892	0.022928792728794268	0.0010254067836717375
LYS 215	R LYS 215	0.0	0.0	0.0	-0.007983999999999986	0.0050298850881506365	0.00022494329952234688	-10.315873999999992	1.2275329951264882	0.05489694443453491	9.906041999999998	1.1421971249464942	0.051080608301703634	0.0	0.0	0.0	-0.4178159999999995	0.12455534570623633	0.00557028439920262
LEU 216	R LEU 216	0.0	0.0	0.0	-0.003225999999999993	0.0017930209145461582	8.018633300008102e-05	1.2042260000000011	0.24782095739464327	0.01108289013967003	-1.1718439999999994	0.23718180297822303	0.010607092689705375	0.0	0.0	0.0	0.02915600000000004	0.014481424791780356	0.0006476290049094323
TRP 217	R TRP 217	0.0	0.0	0.0	-0.001426000000000011	0.0007902683088672962	3.5341873181821484e-05	-0.24680599999999978	0.1699323876251961	0.007599607406175651	0.22226600000000027	0.15853546998700271	0.007089921754716315	0.0	0.0	0.0	-0.025965999999999777	0.019485811350826027	0.0008714319755436799
ALA 218	R ALA 218	0.0	0.0	0.0	-0.002763999999999988	0.0014409385830076032	6.444073246014448e-05	0.29200399999999965	0.2678211791177097	0.01197732724642692	-0.30651400000000006	0.25159671262558264	0.011251747046925647	0.0	0.0	0.0	-0.017274000000000414	0.025481501604105297	0.0011395673951109875
GLN 219	R GLN 219	0.0	0.0	0.0	-0.0032400000000000094	0.0015499677415997785	6.931666466297867e-05	0.4524879999999995	0.21370995731598505	0.009557399840542422	-0.44199399999999983	0.20489978517314297	0.009163396964445023	0.0	0.0	0.0	0.007253999999999656	0.016929780979091345	0.0007571228222686238
ARG 220	R ARG 220	0.0	0.0	0.0	-0.0010080000000000145	0.0005898610005755705	2.6379385891260365e-05	-8.414329999999998	0.5962839970181845	0.026666631024558848	8.167557999999996	0.5670553435388747	0.025359485903148397	0.0	0.0	0.0	-0.24777999999999928	0.048106668976348486	0.0021513956400439085
ARG 221	R ARG 221	0.0	0.0	0.0	-0.0007259999999999942	0.0005009231477981286	2.240196419959579e-05	-8.121595999999998	0.5592730610211563	0.025011451648553867	7.867094000000001	0.5252264437021533	0.02348884063396962	0.0	0.0	0.0	-0.2552280000000006	0.05074512800259656	0.0022693911148146807
ALA 222	R ALA 222	0.0	0.0	0.0	-0.0013599999999999999	0.0006406246951218657	2.864960732715139e-05	-0.05385200000000006	0.24370151845238883	0.010898663229589215	0.02081599999999995	0.22649604443345148	0.010129211039760206	0.0	0.0	0.0	-0.03439600000000052	0.02660239056927055	0.0011896950735377654
VAL 223	R VAL 223	0.0	0.0	0.0	-0.003448000000000002	0.0016514526938425796	7.385520970114312e-05	0.6459779999999997	0.25477033876807537	0.01139367592272133	-0.6089240000000008	0.23580602669142856	0.010545566103723281	0.0	0.0	0.0	0.03360599999999947	0.025009733385224036	0.0011184692789701375
[truncated: 347 more rows]
