# Supplementary material for: Investigation of the Substrate Selection Mechanism of Poly (A) Polymerase Based on Molecular Dynamics Simulations and Markov State Model
Source: Int J Mol Sci. 2025 Sep 29;26(19):9512. doi: 10.3390/ijms26199512 (PMC12524461; doi:10.3390/ijms26199512)
Supplement: Supplementary file 1 [file ijms-26-09512-s001.zip › PAP_UTP/11_FINAL_RESULTS_MMPBSA.dat]

| Run on Fri Nov 10 01:27:34 2023
|
|Input file:
|--------------------------------------------------------------
|&general             
|startframe=1, endframe=5000, interval=10,   
|verbose = 1
|ligand_mask = ':569'
|receptor_mask = ':1-568,570'
|/    
|&pb              
|inp=0, radiopt=0,           
|istrng=0.15, 
|/              
|&decomp             
|idecomp=1, print_res="1-568,570,569",
|dec_verbose=1,
|/
|    '''
|# start/end frame 起始结束帧 interval 步长(间隔10帧取一次) 一般帧数/步长为1000就够
|# verbose =1, 输出能量信息。（=0：不输出，=2输出每步能量信息)
|# &gb 采用 Generalized Born 方法，盐浓度 单位是摩尔浓度（Morality）
|# &pb 离子强度,单位为摩尔浓度（Morality）
|# idecomp=1 & 2 时输出结果为单个残基的结合自由能，其中=1将1-4非键相互作用能（1-4 EEL & 1-4 VDW）归为内部势能，而=2则将1-4非键相互作用各自归为静电势能和范德华势能上
|# idecomp=3 & 4 时输出结果为残基对的结合自由能。
|# print_res 为需要计算残基贡献度的残基,一般选择ligand 5A范围之内的残基以及其本身就行.
|--------------------------------------------------------------
|MMPBSA.py Version=14.0
|Complex topology file:           com1.prmtop
|Receptor topology file:          rec.prmtop
|Ligand topology file:            lig.prmtop
|Initial mdcrd(s):                nowat.dcd
|
|Receptor mask:                  ":1-568,570"
|Ligand mask:                    ":569"
|Ligand residue name is "UP1"
|
|Calculations performed using 500.9 complex frames.
|Poisson Boltzmann calculations performed using internal PBSA solver in sander.
|
|All units are reported in kcal/mole.
-------------------------------------------------------------------------------
-------------------------------------------------------------------------------

POISSON BOLTZMANN:

WARNING: INCONSISTENCIES EXIST WITHIN INTERNAL POTENTIAL
TERMS. THE VALIDITY OF THESE RESULTS ARE HIGHLY QUESTIONABLE
Complex:
Energy Component            Average              Std. Dev.   Std. Err. of Mean
-------------------------------------------------------------------------------
BOND                      1773.3530               35.2792              1.5777
ANGLE                     4731.4268               53.5728              2.3958
DIHED                     3150.9060               29.7593              1.3309
VDWAALS                  -4571.6617               37.0871              1.6586
EEL                     -39092.6634              255.6926             11.4349
1-4 VDW                   2115.8473               18.3246              0.8195
1-4 EEL                  21729.0202               75.1593              3.3612
EPB                      -7837.8502              270.0666             12.0777

G gas                   -10163.7719              272.1095             12.1691
G solv                   -7837.8502              270.0666             12.0777

TOTAL                   -18001.6220               79.6571              3.5624


Receptor:
Energy Component            Average              Std. Dev.   Std. Err. of Mean
-------------------------------------------------------------------------------
BOND                      1758.3517               35.3029              1.5788
ANGLE                     4671.7588               52.7363              2.3584
DIHED                     3106.8172               29.6743              1.3271
VDWAALS                  -4533.2953               36.6511              1.6391
EEL                     -39822.8913              307.3318             13.7443
1-4 VDW                   2093.4065               17.9199              0.8014
1-4 EEL                  23285.5754               73.8465              3.3025
EPB                      -7862.3526              319.5391             14.2902

G gas                    -9440.2771              324.8992             14.5299
G solv                   -7862.3526              319.5391             14.2902

TOTAL                   -17302.6297               77.2932              3.4567


Ligand:
Energy Component            Average              Std. Dev.   Std. Err. of Mean
-------------------------------------------------------------------------------
BOND                        14.5532                3.8064              0.1702
ANGLE                       37.5551                5.4668              0.2445
DIHED                       44.0888                2.4103              0.1078
VDWAALS                     71.4122               41.1871              1.8419
EEL                        572.2479               12.1681              0.5442
1-4 VDW                     10.4636                1.8854              0.0843
1-4 EEL                   -510.0901                7.0593              0.3157
EPB                       -548.4561                7.0564              0.3156

G gas                      240.2306               46.2340              2.0676
G solv                    -548.4561                7.0564              0.3156

TOTAL                     -308.2255               44.4306              1.9870


Differences (Complex - Receptor - Ligand):
Energy Component            Average              Std. Dev.   Std. Err. of Mean
-------------------------------------------------------------------------------
BOND                         0.4481                0.6904              0.0309
ANGLE                       22.1129                7.3937              0.3307
DIHED                        0.0000                0.0000              0.0000
VDWAALS                   -109.7787               41.4084              1.8518
EEL                        157.9800               93.9821              4.2030
1-4 VDW                     11.9772                2.9300              0.1310
1-4 EEL                  -1046.4650               17.8028              0.7962
EPB                        572.9586               88.1474              3.9421
ENPOLAR                      0.0000                0.0000              0.0000
EDISPER                      0.0000                0.0000              0.0000

DELTA G gas               -963.7254              105.0818              4.6994
DELTA G solv               572.9586               88.1474              3.9421

DELTA TOTAL               -390.7668               47.2884              2.1148


-------------------------------------------------------------------------------
-------------------------------------------------------------------------------
