# Supplementary material for: Investigation of the Substrate Selection Mechanism of Poly (A) Polymerase Based on Molecular Dynamics Simulations and Markov State Model
Source: Int J Mol Sci. 2025 Sep 29;26(19):9512. doi: 10.3390/ijms26199512 (PMC12524461; doi:10.3390/ijms26199512)
Supplement: Supplementary file 1 [file ijms-26-09512-s001.zip › PAP_UTP/MG.pdb]

ATOM      1 MG    MG   570       0.073  -1.560  -9.877  1.00  0.00          Mg  
END
