# Supplementary material for: Investigation of the Substrate Selection Mechanism of Poly (A) Polymerase Based on Molecular Dynamics Simulations and Markov State Model
Source: Int J Mol Sci. 2025 Sep 29;26(19):9512. doi: 10.3390/ijms26199512 (PMC12524461; doi:10.3390/ijms26199512)
Supplement: Supplementary file 1 [file ijms-26-09512-s001.zip › PAP_UTP/UTPP.pdb]

HETATM    1  PA  UTP B   1       0.965  -3.748  -7.562  1.00 25.42           P  
HETATM    2  PB  UTP B   1      -1.672  -3.190  -6.879  1.00 30.24           P  
HETATM    3  PG  UTP B   1      -2.874  -1.366  -8.501  1.00 31.74           P  
HETATM    4  C5' UTP B   1       2.254  -4.000  -5.348  1.00 20.08           C  
HETATM    5  O5' UTP B   1       1.987  -4.544  -6.626  1.00 24.28           O  
HETATM    6  C4' UTP B   1       3.373  -4.780  -4.678  1.00 18.87           C  
HETATM    7  O4' UTP B   1       3.029  -5.119  -3.337  1.00 18.66           O  
HETATM    8  C3' UTP B   1       3.654  -6.128  -5.320  1.00 17.54           C  
HETATM    9  O3' UTP B   1       4.421  -6.032  -6.493  1.00 17.63           O  
HETATM   10  C2' UTP B   1       4.395  -6.808  -4.194  1.00 18.26           C  
HETATM   11  O2' UTP B   1       5.728  -6.310  -4.128  1.00 17.37           O  
HETATM   12  C1' UTP B   1       3.598  -6.358  -2.971  1.00 16.43           C  
HETATM   13  N1  UTP B   1       2.520  -7.319  -2.607  1.00 17.28           N  
HETATM   14  O1A UTP B   1       1.615  -2.527  -8.065  1.00 26.63           O  
HETATM   15  O1B UTP B   1      -2.310  -4.490  -7.152  1.00 29.43           O  
HETATM   16  O1G UTP B   1      -2.647  -0.086  -7.717  1.00 31.94           O  
HETATM   17  C2  UTP B   1       2.772  -8.267  -1.625  1.00 16.51           C  
HETATM   18  O2  UTP B   1       3.868  -8.332  -1.061  1.00 18.06           O  
HETATM   19  O2A UTP B   1       0.407  -4.682  -8.605  1.00 28.15           O  
HETATM   20  O2B UTP B   1      -2.320  -2.533  -5.711  1.00 32.34           O  
HETATM   21  O2G UTP B   1      -2.598  -1.335  -9.973  1.00 31.78           O  
HETATM   22  N3  UTP B   1       1.798  -9.173  -1.267  1.00 15.85           N  
HETATM   23  O3A UTP B   1      -0.139  -3.393  -6.475  1.00 28.13           O  
HETATM   24  O3B UTP B   1      -1.639  -2.249  -8.016  1.00 31.50           O  
HETATM   25  O3G UTP B   1      -4.085  -2.156  -8.076  1.00 30.67           O  
HETATM   26  C4  UTP B   1       0.556  -9.151  -1.854  1.00 16.53           C  
HETATM   27  O4  UTP B   1      -0.270  -9.982  -1.477  1.00 15.79           O  
HETATM   28  C5  UTP B   1       0.271  -8.196  -2.840  1.00 16.48           C  
HETATM   29  C6  UTP B   1       1.225  -7.201  -3.100  1.00 17.05           C  
HETATM   30  HA  UTP B   1       6.005  -5.998  -5.015  1.00 17.37           H  
HETATM   31  HB  UTP B   1       3.959  -5.461  -7.142  1.00 17.63           H  
HETATM   32  H3  UTP B   1       2.002  -9.873  -0.553  1.00 15.85           H  
HETATM   33 H5'2 UTP B   1       2.535  -2.951  -5.441  1.00 20.08           H  
HETATM   34 H5'1 UTP B   1       1.355  -4.036  -4.733  1.00 20.08           H  
HETATM   35  H6  UTP B   1       0.949  -6.329  -3.693  1.00 17.05           H  
HETATM   36  H5  UTP B   1      -0.669  -8.226  -3.391  1.00 16.48           H  
HETATM   37  H4' UTP B   1       4.233  -4.116  -4.762  1.00 18.87           H  
HETATM   38  H3' UTP B   1       2.765  -6.655  -5.668  1.00 17.54           H  
HETATM   39  H2' UTP B   1       4.471  -7.891  -4.294  1.00 18.26           H  
HETATM   40  H1' UTP B   1       4.246  -6.291  -2.097  1.00 16.43           H  
END
